# Supplementary material for: BioID2-Based Tau Interactome Reveals Novel and Known Protein Interactions Associated with Multiple Cellular Pathways
Source: J Proteome Res. 2025 Sep 5;24(10):5099–115. doi: 10.1021/acs.jproteome.5c00473 (PMC12495503; doi:10.1021/acs.jproteome.5c00473)
Supplement: Supplementary file 2 [file pr5c00473_si_002.xlsx]

## Sheet: Tau-BioID2_Qualitative_Fig.2C
Supplemental Table S1: Tau-BioID2 Qualitative Analysis (Fig.2C)
Accession	Description	Gene.Symbol	Found.in.Sample...S37..F37..Sample..ht40.bioID2	Found.in.Sample...S38..F38..Sample..ht40.bioID2	Found.in.Sample...S39..F39..Sample..ht40.bioID2	Coverage....	X..Peptides	X..PSMs	X..Unique.Peptides	X..AAs	MW..kDa.	Biological.Process	Cellular.Component	Molecular.Function
Q8BFU2	Histone H2A type 3 OS=Mus musculus OX=10090 GN=H2aw PE=1 SV=3	H2ac25	High	High	High	58	4	6	4	130	14.1	cell organization and biogenesis;DNA metabolism;other metabolic processes;stress response	nucleus;other cell component	nucleic acid binding activity;other molecular function
P68372	Tubulin beta-4B chain OS=Mus musculus OX=10090 GN=Tubb4b PE=1 SV=1	Tubb4b	High	High	High	45	19	76	2	445	49.8	cell cycle OR cell proliferation;cell organization and biogenesis;other biological processes	cytoskeleton;other cell component	cytoskeletal activity;nucleic acid binding activity;other molecular function
Q8VH51-2	Isoform 2 of RNA-binding protein 39 OS=Mus musculus OX=10090 GN=Rbm39	Rbm39	High	High	High	40	15	26	15	524	58.6	NA	NA	NA
P60335	Poly(rC)-binding protein 1 OS=Mus musculus OX=10090 GN=Pcbp1 PE=1 SV=1	Pcbp1	High	High	High	40	7	9	5	356	37.5	RNA metabolism OR transcription;other metabolic processes;other biological processes	cytosol;nucleus;other cell component	nucleic acid binding activity;other molecular function
P62821	Ras-related protein Rab-1A OS=Mus musculus OX=10090 GN=Rab1A PE=1 SV=3	Rab1A	High	Not Found	High	40	5	8	2	205	22.7	cell adhesion;cell-cell signaling;cell organization and biogenesis;other metabolic processes;stress response;transport;other biological processes	other membranes;cytosol;ER/Golgi;other cytoplasmic organelle;other cell component	other molecular function
Q91V41	Ras-related protein Rab-14 OS=Mus musculus OX=10090 GN=Rab14 PE=1 SV=3	Rab14	High	High	High	34	6	9	4	215	23.9	cell organization and biogenesis;stress response;transport;signal transduction;other biological processes	plasma membrane;other membranes;cytosol;ER/Golgi;other cytoplasmic organelle;other cell component	cytoskeletal activity;other molecular function
Q80XI3	Eukaryotic translation initiation factor 4 gamma 3 OS=Mus musculus OX=10090 GN=Eif4g3 PE=1 SV=2	Eif4g3	High	High	High	32	36	69	3	1579	174.8	protein metabolism;other metabolic processes;other biological processes	translational apparatus;other cell component	nucleic acid binding activity
P63242	Eukaryotic translation initiation factor 5A-1 OS=Mus musculus OX=10090 GN=Eif5a PE=1 SV=2	Eif5a	High	High	High	32	4	7	4	154	16.8	protein metabolism;other metabolic processes;other biological processes	other membranes;ER/Golgi;nucleus;other cell component	translation activity;nucleic acid binding activity
Q64525	Histone H2B type 2-B OS=Mus musculus OX=10090 GN=Hist2h2bb PE=1 SV=3	Hist2h2bb	High	High	High	32	4	9	4	126	13.9	NA	cytosol;nucleus;other cell component	nucleic acid binding activity;other molecular function
Q8K194	U4/U6.U5 small nuclear ribonucleoprotein 27 kDa protein OS=Mus musculus OX=10090 GN=Snrnp27 PE=1 SV=1	Snrnp27	Not Found	High	High	30	3	3	3	155	18.9	RNA metabolism OR transcription;other metabolic processes	nucleus	NA
P03995	Glial fibrillary acidic protein OS=Mus musculus OX=10090 GN=Gfap PE=1 SV=4	Gfap	High	High	High	30	9	12	9	430	49.9	cell cycle OR cell proliferation;cell organization and biogenesis;other metabolic processes;stress response;transport;developmental processes;other biological processes	other membranes;cytoskeleton;other cytoplasmic organelle;other cell component	signal transduction activity or receptor binding;cytoskeletal activity;other molecular function
P70349	Histidine triad nucleotide-binding protein 1 OS=Mus musculus OX=10090 GN=Hint1 PE=1 SV=3	Hint1	High	High	High	30	2	7	2	126	13.8	protein metabolism;other metabolic processes;signal transduction;other biological processes	plasma membrane;other membranes;cytosol;nucleus;other cell component	other molecular function
P10636-8	Isoform Tau-F of Microtubule-associated protein tau OS=Homo sapiens GN=MAPT	MAPT	High	High	High	69	30	187	30	441	45.8	NA	NA	NA
Q9CZ42	ATP-dependent (S)-NAD(P)H-hydrate dehydratase OS=Mus musculus OX=10090 GN=Naxd PE=1 SV=1	Naxd	High	High	High	29	6	9	6	343	36.7	other metabolic processes	NA	other molecular function
P84104	Serine/arginine-rich splicing factor 3 OS=Mus musculus OX=10090 GN=Srsf3 PE=1 SV=1	Srsf3	High	Not Found	High	29	4	5	4	164	19.3	RNA metabolism OR transcription;other metabolic processes;transport;signal transduction;other biological processes	nucleus;other cell component	nucleic acid binding activity;other molecular function
Q8VEH3	ADP-ribosylation factor-like protein 8A OS=Mus musculus OX=10090 GN=Arl8a PE=1 SV=1	Arl8a	High	High	High	28	4	9	2	186	21.4	cell cycle OR cell proliferation;transport;other biological processes	other membranes;cytoskeleton;other cytoplasmic organelle;other cell component	other molecular function
P97825	Jupiter microtubule associated homolog 1 OS=Mus musculus OX=10090 GN=Jpt1 PE=1 SV=3	Jpt1	High	Not Found	High	28	2	2	2	154	16.1	NA	other membranes;nucleus;other cell component	NA
O88809	Neuronal migration protein doublecortin OS=Mus musculus OX=10090 GN=Dcx PE=1 SV=1	Dcx	High	High	High	27	7	11	6	366	40.6	cell organization and biogenesis;developmental processes;signal transduction;other biological processes	cytoskeleton;other cell component	cytoskeletal activity;other molecular function
Q9DCT8	Cysteine-rich protein 2 OS=Mus musculus OX=10090 GN=Crip2 PE=1 SV=1	Crip2	High	Not Found	High	26	2	4	2	208	22.7	other biological processes	other cell component	other molecular function
Q9WTP7	GTP:AMP phosphotransferase AK3, mitochondrial OS=Mus musculus OX=10090 GN=Ak3 PE=1 SV=3	Ak3	High	High	High	26	5	6	5	227	25.4	other metabolic processes	mitochondrion;other cell component	kinase activity;other molecular function
Q62048	Astrocytic phosphoprotein PEA-15 OS=Mus musculus OX=10090 GN=Pea15 PE=1 SV=1	Pea15	High	Not Found	High	25	2	3	2	130	15	transport;signal transduction;other biological processes	cytosol;cytoskeleton;nucleus	other molecular function
Q61166	Microtubule-associated protein RP/EB family member 1 OS=Mus musculus OX=10090 GN=Mapre1 PE=1 SV=3	Mapre1	High	High	High	24	4	7	4	268	30	cell cycle OR cell proliferation;cell organization and biogenesis;other biological processes	plasma membrane;other membranes;cytoskeleton;ER/Golgi;other cell component	cytoskeletal activity;other molecular function
P19157	Glutathione S-transferase P 1 OS=Mus musculus OX=10090 GN=Gstp1 PE=1 SV=2	Gstp1	Not Found	High	High	23	3	4	3	210	23.6	cell cycle OR cell proliferation;other metabolic processes;stress response;developmental processes;other biological processes	plasma membrane;other membranes;cytosol;mitochondrion;nucleus;other cell component	enzyme regulator activity;other molecular function
P12367	cAMP-dependent protein kinase type II-alpha regulatory subunit OS=Mus musculus OX=10090 GN=Prkar2a PE=1 SV=2	Prkar2a	High	High	High	23	6	11	5	401	45.4	other biological processes	plasma membrane;other membranes;cytosol;cytoskeleton;other cell component	signal transduction activity or receptor binding;enzyme regulator activity;other molecular function
P57776	Elongation factor 1-delta OS=Mus musculus OX=10090 GN=Eef1d PE=1 SV=3	Eef1d	High	Not Found	High	23	3	4	3	281	31.3	protein metabolism;RNA metabolism OR transcription;other metabolic processes;other biological processes	cytosol;ER/Golgi;nucleus;other cell component	enzyme regulator activity;nucleic acid binding activity;other molecular function
P38060	Hydroxymethylglutaryl-CoA lyase, mitochondrial OS=Mus musculus OX=10090 GN=Hmgcl PE=1 SV=2	Hmgcl	High	High	High	23	5	7	5	325	34.2	cell organization and biogenesis;other metabolic processes	mitochondrion;other cytoplasmic organelle;other cell component	other molecular function
P53994	Ras-related protein Rab-2A OS=Mus musculus OX=10090 GN=Rab2a PE=1 SV=1	Rab2a	Not Found	High	High	22	3	4	3	212	23.5	cell organization and biogenesis;transport	other membranes;ER/Golgi;other cell component	other molecular function
Q9D6M3	Mitochondrial glutamate carrier 1 OS=Mus musculus OX=10090 GN=Slc25a22 PE=1 SV=1	Slc25a22	Not Found	High	High	21	4	4	3	323	34.6	other metabolic processes;transport;other biological processes	other membranes;mitochondrion	transporter activity
P50136	2-oxoisovalerate dehydrogenase subunit alpha, mitochondrial OS=Mus musculus OX=10090 GN=Bckdha PE=1 SV=1	Bckdha	High	Not Found	High	21	5	5	5	442	50.3	other metabolic processes	mitochondrion	other molecular function
Q9CQR4	Acyl-coenzyme A thioesterase 13 OS=Mus musculus OX=10090 GN=Acot13 PE=1 SV=1	Acot13	High	High	High	21	2	5	2	140	15.2	cell organization and biogenesis;other metabolic processes;other biological processes	cytosol;cytoskeleton;mitochondrion;nucleus	other molecular function
Q9QYG0-2	Isoform 2 of Protein NDRG2 OS=Mus musculus OX=10090 GN=Ndrg2	Ndrg2	High	High	High	21	5	6	5	357	39.3	NA	NA	NA
P52480	Pyruvate kinase PKM OS=Mus musculus OX=10090 GN=Pkm PE=1 SV=4	Pkm	High	High	High	21	7	11	1	531	57.8	cell organization and biogenesis;RNA metabolism OR transcription;other metabolic processes;developmental processes;other biological processes	cytosol;ER/Golgi;nucleus;other cell component	nucleic acid binding activity;kinase activity;other molecular function
Q99J99	3-mercaptopyruvate sulfurtransferase OS=Mus musculus OX=10090 GN=Mpst PE=1 SV=4	Mpst	High	High	High	20	3	5	3	297	33.1	other metabolic processes;developmental processes	cytosol;other cell component	other molecular function
P62245	40S ribosomal protein S15a OS=Mus musculus OX=10090 GN=Rps15a PE=1 SV=2	Rps15a	High	Not Found	High	20	2	2	2	130	14.8	protein metabolism;other metabolic processes;other biological processes	cytosol;translational apparatus;other cell component	other molecular function
P28652	Calcium/calmodulin-dependent protein kinase type II subunit beta OS=Mus musculus OX=10090 GN=Camk2b PE=1 SV=2	Camk2b	High	High	High	20	9	15	5	542	60.4	cell cycle OR cell proliferation;cell organization and biogenesis;protein metabolism;other metabolic processes;transport;developmental processes;signal transduction;other biological processes	other membranes;cytosol;cytoskeleton;ER/Golgi;other cell component	cytoskeletal activity;kinase activity;other molecular function
P40142	Transketolase OS=Mus musculus OX=10090 GN=Tkt PE=1 SV=1	Tkt	High	Not Found	High	20	8	12	8	623	67.6	other metabolic processes;other biological processes	other membranes;cytosol;ER/Golgi;nucleus;other cytoplasmic organelle;other cell component	other molecular function
P60867	40S ribosomal protein S20 OS=Mus musculus OX=10090 GN=Rps20 PE=1 SV=1	Rps20	Not Found	High	High	19	2	3	2	119	13.4	protein metabolism;other metabolic processes;other biological processes	cytosol;translational apparatus;other cell component	enzyme regulator activity;nucleic acid binding activity;other molecular function
P14206	40S ribosomal protein SA OS=Mus musculus OX=10090 GN=Rpsa PE=1 SV=4	Rpsa	Not Found	High	High	19	4	5	4	295	32.8	cell adhesion;cell organization and biogenesis;protein metabolism;other metabolic processes	extracellular matrix;plasma membrane;other membranes;cytosol;translational apparatus;nucleus;other cell component	translation activity;other molecular function
Q9JJV2	Profilin-2 OS=Mus musculus OX=10090 GN=Pfn2 PE=1 SV=3	Pfn2	Not Found	High	High	19	2	3	2	140	15	cell organization and biogenesis;other biological processes	cytosol;cytoskeleton;other cell component	cytoskeletal activity;other molecular function
P67984	60S ribosomal protein L22 OS=Mus musculus OX=10090 GN=Rpl22 PE=1 SV=2	Rpl22	High	High	High	19	2	3	2	128	14.8	protein metabolism;other metabolic processes;other biological processes	cytosol;translational apparatus;nucleus;other cell component	nucleic acid binding activity;other molecular function
P62918	60S ribosomal protein L8 OS=Mus musculus OX=10090 GN=Rpl8 PE=1 SV=2	Rpl8	High	High	High	18	3	5	3	257	28	protein metabolism;other metabolic processes;other biological processes	cytosol;translational apparatus;other cell component	nucleic acid binding activity;other molecular function
P11798	Calcium/calmodulin-dependent protein kinase type II subunit alpha OS=Mus musculus OX=10090 GN=Camk2a PE=1 SV=2	Camk2a	High	High	High	18	8	15	3	478	54.1	cell cycle OR cell proliferation;cell organization and biogenesis;protein metabolism;other metabolic processes;stress response;transport;developmental processes;signal transduction;other biological processes	plasma membrane;other membranes;cytosol;mitochondrion;nucleus;other cell component	signal transduction activity or receptor binding;kinase activity;other molecular function
P62897	Cytochrome c, somatic OS=Mus musculus OX=10090 GN=Cycs PE=1 SV=2	Cycs	High	High	High	18	2	4	2	105	11.6	protein metabolism;other metabolic processes;signal transduction;other biological processes	other membranes;cytosol;mitochondrion;nucleus	other molecular function
Q6PGH2	Jupiter microtubule associated homolog 2 OS=Mus musculus OX=10090 GN=Jpt2 PE=1 SV=1	Jpt2	High	Not Found	High	18	2	2	2	190	20	transport;other biological processes	plasma membrane;other membranes;cytosol;nucleus;other cell component	NA
P80316	T-complex protein 1 subunit epsilon OS=Mus musculus OX=10090 GN=Cct5 PE=1 SV=1	Cct5	High	High	High	18	5	7	5	541	59.6	transport;other biological processes	cytosol;cytoskeleton;other cell component	cytoskeletal activity;nucleic acid binding activity;other molecular function
Q8BIW1	Exopolyphosphatase PRUNE1 OS=Mus musculus OX=10090 GN=Prune1 PE=1 SV=1	Prune1	High	High	High	17	5	8	5	454	50.2	other biological processes	cytosol;nucleus;other cell component	cytoskeletal activity;other molecular function
Q8VCW8	Medium-chain acyl-CoA ligase ACSF2, mitochondrial OS=Mus musculus OX=10090 GN=Acsf2 PE=1 SV=1	Acsf2	High	Not Found	High	17	5	8	5	615	67.9	other metabolic processes	NA	other molecular function
P12787	Cytochrome c oxidase subunit 5A, mitochondrial OS=Mus musculus OX=10090 GN=Cox5a PE=1 SV=2	Cox5a	Not Found	High	High	16	2	2	2	146	16.1	other metabolic processes;transport	other membranes;mitochondrion	transporter activity;other molecular function
Q8BG05	Heterogeneous nuclear ribonucleoprotein A3 OS=Mus musculus OX=10090 GN=Hnrnpa3 PE=1 SV=1	Hnrnpa3	High	High	High	16	3	7	1	379	39.6	RNA metabolism OR transcription;other metabolic processes;transport	nucleus;other cell component	transporter activity;nucleic acid binding activity
O55125	Protein NipSnap homolog 1 OS=Mus musculus OX=10090 GN=Nipsnap1 PE=1 SV=1	Nipsnap1	High	High	High	16	4	6	3	284	33.3	other biological processes	plasma membrane;other membranes;mitochondrion	other molecular function
Q8BJH1	Zinc finger C2HC domain-containing protein 1A OS=Mus musculus OX=10090 GN=Zc2hc1a PE=1 SV=1	Zc2hc1a	High	High	High	16	3	7	3	324	35.1	NA	NA	other molecular function
Q9ESX4	Nucleolar protein of 40 kDa OS=Mus musculus OX=10090 GN=Zcchc17 PE=1 SV=1	Zcchc17	Not Found	High	High	15	2	3	2	241	27.5	other biological processes	cytosol;translational apparatus;nucleus	nucleic acid binding activity;other molecular function
Q6ZWN5	40S ribosomal protein S9 OS=Mus musculus OX=10090 GN=Rps9 PE=1 SV=3	Rps9	High	High	High	15	3	4	3	194	22.6	protein metabolism;other metabolic processes;other biological processes	cytosol;translational apparatus;nucleus;other cell component	nucleic acid binding activity;other molecular function
P70677	Caspase-3 OS=Mus musculus OX=10090 GN=Casp3 PE=1 SV=1	Casp3	High	High	High	15	3	7	3	277	31.5	cell organization and biogenesis;protein metabolism;other metabolic processes;stress response;developmental processes;signal transduction;other biological processes	plasma membrane;other membranes;cytosol;nucleus;other cell component	signal transduction activity or receptor binding;enzyme regulator activity;other molecular function
Q61578	NADPH:adrenodoxin oxidoreductase, mitochondrial OS=Mus musculus OX=10090 GN=Fdxr PE=1 SV=1	Fdxr	High	High	High	15	7	10	7	494	54.2	other metabolic processes	NA	other molecular function
P62908	40S ribosomal protein S3 OS=Mus musculus OX=10090 GN=Rps3 PE=1 SV=1	Rps3	Not Found	High	High	14	2	3	2	243	26.7	cell cycle OR cell proliferation;cell organization and biogenesis;protein metabolism;DNA metabolism;other metabolic processes;stress response;other biological processes	plasma membrane;other membranes;cytosol;cytoskeleton;mitochondrion;ER/Golgi;translational apparatus;nucleus;other cell component	cytoskeletal activity;nucleic acid binding activity;other molecular function
Q5SUF2	Luc7-like protein 3 OS=Mus musculus OX=10090 GN=Luc7l3 PE=1 SV=1	Luc7l3	Not Found	High	High	14	3	4	3	432	51.4	cell organization and biogenesis;RNA metabolism OR transcription;other metabolic processes	nucleus	nucleic acid binding activity
Q9R0Q6	Actin-related protein 2/3 complex subunit 1A OS=Mus musculus OX=10090 GN=Arpc1a PE=1 SV=1	Arpc1a	High	High	High	14	3	6	3	370	41.6	cell organization and biogenesis	plasma membrane;other membranes;cytoskeleton;nucleus;other cell component	cytoskeletal activity
P62869	Elongin-B OS=Mus musculus OX=10090 GN=Elob PE=1 SV=1	Elob	High	High	High	14	2	5	2	118	13.2	protein metabolism;RNA metabolism OR transcription;other metabolic processes	cytosol;nucleus;other cell component	other molecular function
P07901	Heat shock protein HSP 90-alpha OS=Mus musculus OX=10090 GN=Hsp90aa1 PE=1 SV=4	Hsp90aa1	High	High	High	14	9	17	3	733	84.7	cell organization and biogenesis;DNA metabolism;other metabolic processes;stress response;transport;developmental processes;other biological processes	extracellular matrix;plasma membrane;other membranes;cytosol;cytoskeleton;mitochondrion;nucleus;other cell component	signal transduction activity or receptor binding;enzyme regulator activity;cytoskeletal activity;nucleic acid binding activity;other molecular function
Q8C8R3-2	Isoform 2 of Ankyrin-2 OS=Mus musculus OX=10090 GN=Ank2	Ank2	High	High	High	14	30	43	29	3926	428.5	NA	NA	NA
Q9D394	Protein RUFY3 OS=Mus musculus OX=10090 GN=Rufy3 PE=1 SV=1	Rufy3	High	Not Found	High	14	6	8	6	469	53	cell organization and biogenesis;developmental processes;other biological processes	other membranes;cytosol;other cell component	NA
Q9CQI6	Coactosin-like protein OS=Mus musculus OX=10090 GN=Cotl1 PE=1 SV=3	Cotl1	Not Found	High	High	13	2	4	2	142	15.9	cell organization and biogenesis;stress response	cytosol;cytoskeleton;nucleus;other cell component	cytoskeletal activity;other molecular function
Q80Y14	Glutaredoxin-related protein 5, mitochondrial OS=Mus musculus OX=10090 GN=Glrx5 PE=1 SV=2	Glrx5	Not Found	High	High	13	2	3	2	152	16.3	cell organization and biogenesis;protein metabolism;other metabolic processes;other biological processes	cytosol;mitochondrion;nucleus;other cell component	other molecular function
P35980	60S ribosomal protein L18 OS=Mus musculus OX=10090 GN=Rpl18 PE=1 SV=3	Rpl18	High	Not Found	High	13	2	3	2	188	21.6	protein metabolism;other metabolic processes	cytosol;ER/Golgi;translational apparatus;nucleus;other cell component	nucleic acid binding activity;other molecular function
Q9DCS3	Enoyl-[acyl-carrier-protein] reductase, mitochondrial OS=Mus musculus OX=10090 GN=Mecr PE=1 SV=2	Mecr	High	Not Found	High	13	3	4	3	373	40.3	other metabolic processes	cytosol;nucleus	signal transduction activity or receptor binding;other molecular function
O35737	Heterogeneous nuclear ribonucleoprotein H OS=Mus musculus OX=10090 GN=Hnrnph1 PE=1 SV=3	Hnrnph1	High	High	High	13	4	7	4	449	49.2	RNA metabolism OR transcription;other metabolic processes;other biological processes	cytosol;nucleus;other cell component	nucleic acid binding activity;other molecular function
Q61990	Poly(rC)-binding protein 2 OS=Mus musculus OX=10090 GN=Pcbp2 PE=1 SV=1	Pcbp2	High	High	High	13	3	5	1	362	38.2	protein metabolism;RNA metabolism OR transcription;other metabolic processes;stress response;other biological processes	cytosol;nucleus;other cell component	nucleic acid binding activity;other molecular function
P97855	Ras GTPase-activating protein-binding protein 1 OS=Mus musculus OX=10090 GN=G3bp1 PE=1 SV=1	G3bp1	High	High	High	13	4	7	4	465	51.8	cell organization and biogenesis;stress response;other biological processes	cytosol;nucleus;other cell component	nucleic acid binding activity;other molecular function
Q9D1E6	Tubulin-folding cofactor B OS=Mus musculus OX=10090 GN=Tbcb PE=1 SV=2	Tbcb	High	Not Found	High	13	2	3	2	244	27.4	cell organization and biogenesis;developmental processes;other biological processes	cytosol;cytoskeleton;nucleus;other cell component	cytoskeletal activity
P62259	14-3-3 protein epsilon OS=Mus musculus OX=10090 GN=Ywhae PE=1 SV=1	Ywhae	Not Found	High	High	12	3	4	3	255	29.2	stress response;transport;developmental processes;signal transduction;other biological processes	plasma membrane;other membranes;cytosol;cytoskeleton;nucleus;other cell component	other molecular function
Q9DC61	Mitochondrial-processing peptidase subunit alpha OS=Mus musculus OX=10090 GN=Pmpca PE=1 SV=1	Pmpca	Not Found	High	High	12	4	6	4	524	58.2	cell organization and biogenesis;protein metabolism;other metabolic processes;transport	other membranes;mitochondrion	other molecular function
Q9ER88	28S ribosomal protein S29, mitochondrial OS=Mus musculus OX=10090 GN=Dap3 PE=1 SV=1	Dap3	High	Not Found	High	12	3	4	3	391	44.7	cell organization and biogenesis;protein metabolism;other metabolic processes	other membranes;mitochondrion;translational apparatus;nucleus	other molecular function
Q61792	LIM and SH3 domain protein 1 OS=Mus musculus OX=10090 GN=Lasp1 PE=1 SV=1	Lasp1	High	Not Found	High	12	3	5	3	263	30	transport	cytoskeleton;other cell component	transporter activity;cytoskeletal activity;other molecular function
Q9CR67	Transmembrane protein 33 OS=Mus musculus OX=10090 GN=Tmem33 PE=1 SV=1	Tmem33	High	High	High	12	3	4	3	247	28	cell organization and biogenesis;stress response;other biological processes	other membranes;ER/Golgi;nucleus;other cell component	NA
Q61753	D-3-phosphoglycerate dehydrogenase OS=Mus musculus OX=10090 GN=Phgdh PE=1 SV=3	Phgdh	Not Found	High	High	11	5	8	5	533	56.5	cell cycle OR cell proliferation;cell organization and biogenesis;other metabolic processes;developmental processes;other biological processes	NA	other molecular function
Q9CR57	60S ribosomal protein L14 OS=Mus musculus OX=10090 GN=Rpl14 PE=1 SV=3	Rpl14	High	High	High	11	2	5	2	217	23.5	protein metabolism;RNA metabolism OR transcription;other metabolic processes;other biological processes	cytosol;translational apparatus;other cell component	nucleic acid binding activity;other molecular function
Q9D8E6	60S ribosomal protein L4 OS=Mus musculus OX=10090 GN=Rpl4 PE=1 SV=3	Rpl4	High	Not Found	High	11	3	5	3	419	47.1	cell organization and biogenesis;protein metabolism;other metabolic processes;other biological processes	cytosol;cytoskeleton;ER/Golgi;translational apparatus;nucleus;other cell component	nucleic acid binding activity;other molecular function
Q9JHS4	ATP-dependent Clp protease ATP-binding subunit clpX-like, mitochondrial OS=Mus musculus OX=10090 GN=Clpx PE=1 SV=2	Clpx	High	High	High	11	5	6	5	634	69.2	protein metabolism;other metabolic processes;other biological processes	cytosol;mitochondrion;nucleus;other cell component	enzyme regulator activity;other molecular function
Q8CJ67	Double-stranded RNA-binding protein Staufen homolog 2 OS=Mus musculus OX=10090 GN=Stau2 PE=1 SV=1	Stau2	High	Not Found	High	11	4	4	4	570	62.5	stress response;transport;developmental processes;other biological processes	other membranes;cytoskeleton;ER/Golgi;nucleus;other cell component	cytoskeletal activity;translation activity;nucleic acid binding activity;other molecular function
Q8CI94	Glycogen phosphorylase, brain form OS=Mus musculus OX=10090 GN=Pygb PE=1 SV=3	Pygb	High	Not Found	High	11	8	13	8	843	96.7	other metabolic processes	other cell component	other molecular function
P06151	L-lactate dehydrogenase A chain OS=Mus musculus OX=10090 GN=Ldha PE=1 SV=3	Ldha	High	Not Found	High	11	3	4	3	332	36.5	other metabolic processes;other biological processes	cytosol;cytoskeleton;other cell component	other molecular function
O35857	Mitochondrial import inner membrane translocase subunit TIM44 OS=Mus musculus OX=10090 GN=Timm44 PE=1 SV=2	Timm44	High	High	High	11	4	7	4	452	51.1	cell organization and biogenesis;transport	mitochondrion;nucleus	other molecular function
Q91WD5	NADH dehydrogenase [ubiquinone] iron-sulfur protein 2, mitochondrial OS=Mus musculus OX=10090 GN=Ndufs2 PE=1 SV=1	Ndufs2	High	High	High	11	4	6	4	463	52.6	cell cycle OR cell proliferation;cell organization and biogenesis;other metabolic processes;stress response;transport;developmental processes;other biological processes	other membranes;mitochondrion;nucleus	transporter activity;other molecular function
P35293	Ras-related protein Rab-18 OS=Mus musculus OX=10090 GN=Rab18 PE=1 SV=2	Rab18	High	Not Found	High	11	2	3	2	206	23	cell organization and biogenesis;transport;developmental processes	plasma membrane;other membranes;ER/Golgi;other cell component	other molecular function
O55131	Septin-7 OS=Mus musculus OX=10090 GN=Septin7 PE=1 SV=1	Septin7	High	High	High	11	3	5	3	436	50.5	cell cycle OR cell proliferation;cell organization and biogenesis;developmental processes;other biological processes	plasma membrane;other membranes;cytoskeleton;nucleus;other cell component	other molecular function
Q80X50	Ubiquitin-associated protein 2-like OS=Mus musculus OX=10090 GN=Ubap2l PE=1 SV=1	Ubap2l	High	Not Found	High	11	6	6	6	1107	116.7	cell organization and biogenesis;other biological processes	nucleus;other cell component	NA
P50516	V-type proton ATPase catalytic subunit A OS=Mus musculus OX=10090 GN=Atp6v1a PE=1 SV=2	Atp6v1a	High	Not Found	High	11	4	5	4	617	68.3	cell organization and biogenesis;other metabolic processes;transport;other biological processes	plasma membrane;other membranes;cytosol;ER/Golgi;nucleus;other cytoplasmic organelle;other cell component	transporter activity;other molecular function
A2AAY5	SH3 and PX domain-containing protein 2B OS=Mus musculus OX=10090 GN=Sh3pxd2b PE=1 SV=1	Sh3pxd2b	High	High	High	10	6	10	6	908	101.5	cell organization and biogenesis;other metabolic processes;developmental processes;other biological processes	cytoskeleton;other cell component	enzyme regulator activity;other molecular function
O35295	Transcriptional activator protein Pur-beta OS=Mus musculus OX=10090 GN=Purb PE=1 SV=3	Purb	High	Not Found	High	10	3	4	3	324	33.9	cell organization and biogenesis;DNA metabolism;RNA metabolism OR transcription;other metabolic processes;other biological processes	nucleus	nucleic acid binding activity;other molecular function
Q6PIU9	Uncharacterized protein FLJ45252 homolog OS=Mus musculus OX=10090 PE=1 SV=2	NA	High	Not Found	High	10	2	2	2	354	37.7	NA	NA	NA
P12970	60S ribosomal protein L7a OS=Mus musculus OX=10090 GN=Rpl7a PE=1 SV=2	Rpl7a	High	Not Found	High	9	2	4	2	266	30	protein metabolism;other metabolic processes;other biological processes	other membranes;cytosol;translational apparatus;nucleus;other cell component	other molecular function
Q8CBW3	Abl interactor 1 OS=Mus musculus OX=10090 GN=Abi1 PE=1 SV=3	Abi1	High	Not Found	High	9	3	4	3	481	52.3	cell-cell signaling;cell organization and biogenesis;developmental processes;signal transduction;other biological processes	cytoskeleton;nucleus;other cell component	enzyme regulator activity;other molecular function
Q2NL51	Glycogen synthase kinase-3 alpha OS=Mus musculus OX=10090 GN=Gsk3a PE=1 SV=2	Gsk3a	High	Not Found	High	9	2	4	2	490	51.6	cell-cell signaling;cell organization and biogenesis;protein metabolism;other metabolic processes;transport;developmental processes;signal transduction;other biological processes	cytosol;cytoskeleton;mitochondrion;nucleus;other cell component	signal transduction activity or receptor binding;kinase activity;other molecular function
Q9DB41	Mitochondrial glutamate carrier 2 OS=Mus musculus OX=10090 GN=Slc25a18 PE=1 SV=4	Slc25a18	High	High	High	9	3	5	2	320	34.1	other metabolic processes;transport	other membranes;mitochondrion	transporter activity
Q6R891	Neurabin-2 OS=Mus musculus OX=10090 GN=Ppp1r9b PE=1 SV=1	Ppp1r9b	High	High	High	9	4	7	4	817	89.5	cell organization and biogenesis;stress response;developmental processes;signal transduction;other biological processes	plasma membrane;other membranes;cytoskeleton;nucleus;other cell component	signal transduction activity or receptor binding;enzyme regulator activity;cytoskeletal activity;nucleic acid binding activity;kinase activity;other molecular function
P22315	Ferrochelatase, mitochondrial OS=Mus musculus OX=10090 GN=Fech PE=1 SV=2	NA	Not Found	High	High	8	3	3	3	420	47.1	NA	NA	NA
Q9JLJ2	4-trimethylaminobutyraldehyde dehydrogenase OS=Mus musculus OX=10090 GN=Aldh9a1 PE=1 SV=1	Aldh9a1	High	Not Found	High	8	3	4	3	494	53.5	cell organization and biogenesis;other metabolic processes	cytosol	other molecular function
Q6PAJ1	Breakpoint cluster region protein OS=Mus musculus OX=10090 GN=Bcr PE=1 SV=3	Bcr	High	Not Found	High	8	6	6	6	1270	143	cell adhesion;cell organization and biogenesis;protein metabolism;other metabolic processes;transport;developmental processes;signal transduction;other biological processes	plasma membrane;other membranes;cytosol;other cell component	enzyme regulator activity;kinase activity;other molecular function
A2AGT5	Cytoskeleton-associated protein 5 OS=Mus musculus OX=10090 GN=Ckap5 PE=1 SV=1	Ckap5	High	High	High	8	9	10	9	2032	225.5	cell-cell signaling;cell cycle OR cell proliferation;cell organization and biogenesis;protein metabolism;other metabolic processes;transport;developmental processes;signal transduction;other biological processes	plasma membrane;other membranes;cytoskeleton;nucleus;other cell component	cytoskeletal activity;other molecular function
Q9WV60	Glycogen synthase kinase-3 beta OS=Mus musculus OX=10090 GN=Gsk3b PE=1 SV=2	Gsk3b	High	Not Found	High	8	2	2	2	420	46.7	cell-cell signaling;cell cycle OR cell proliferation;cell organization and biogenesis;protein metabolism;RNA metabolism OR transcription;other metabolic processes;stress response;transport;developmental processes;signal transduction;other biological processes	plasma membrane;other membranes;cytosol;cytoskeleton;mitochondrion;nucleus;other cell component	signal transduction activity or receptor binding;cytoskeletal activity;kinase activity;other molecular function
Q9DC69	NADH dehydrogenase [ubiquinone] 1 alpha subcomplex subunit 9, mitochondrial OS=Mus musculus OX=10090 GN=Ndufa9 PE=1 SV=2	Ndufa9	High	Not Found	High	8	2	3	2	377	42.5	cell organization and biogenesis;other metabolic processes;other biological processes	other membranes;mitochondrion	other molecular function
Q8JZU2	Tricarboxylate transport protein, mitochondrial OS=Mus musculus OX=10090 GN=Slc25a1 PE=1 SV=1	Slc25a1	High	High	High	8	2	4	2	311	33.9	transport	mitochondrion	transporter activity
Q80SY5	Pre-mRNA-splicing factor 38B OS=Mus musculus OX=10090 GN=Prpf38b PE=1 SV=1	Prpf38b	Not Found	High	High	7	3	4	3	542	63.7	RNA metabolism OR transcription;other metabolic processes	nucleus	NA
Q9D0G0	28S ribosomal protein S30, mitochondrial OS=Mus musculus OX=10090 GN=Mrps30 PE=1 SV=1	Mrps30	High	Not Found	High	7	2	3	2	442	49.9	protein metabolism;other metabolic processes	other membranes;mitochondrion;translational apparatus	other molecular function
Q9D2R0	Acetoacetyl-CoA synthetase OS=Mus musculus OX=10090 GN=Aacs PE=1 SV=1	Aacs	High	Not Found	High	7	5	8	5	672	75.2	other metabolic processes;developmental processes;other biological processes	cytosol	other molecular function
Q80TK0	AP2-interacting clathrin-endocytosis protein OS=Mus musculus OX=10090 GN=Kiaa1107 PE=1 SV=6	NA	High	High	High	7	5	8	5	1239	134	NA	NA	NA
Q9WUM4	Coronin-1C OS=Mus musculus OX=10090 GN=Coro1c PE=1 SV=2	Coro1c	High	Not Found	High	7	3	4	3	474	53.1	cell organization and biogenesis;transport;developmental processes;other biological processes	plasma membrane;other membranes;cytoskeleton;other cytoplasmic organelle;other cell component	cytoskeletal activity;other molecular function
Q8CDG3	Deubiquitinating protein VCIP135 OS=Mus musculus OX=10090 GN=Vcpip1 PE=1 SV=1	Vcpip1	High	Not Found	High	7	6	7	6	1220	134.4	cell cycle OR cell proliferation;cell organization and biogenesis;protein metabolism;DNA metabolism;other metabolic processes;stress response;other biological processes	ER/Golgi;nucleus;other cell component	other molecular function
Q8K0D5	Elongation factor G, mitochondrial OS=Mus musculus OX=10090 GN=Gfm1 PE=1 SV=1	Gfm1	High	Not Found	High	7	4	5	4	751	83.5	protein metabolism;other metabolic processes	NA	nucleic acid binding activity;other molecular function
Q7TQH0-2	Isoform 2 of Ataxin-2-like protein OS=Mus musculus OX=10090 GN=Atxn2l	Atxn2l	High	High	High	7	4	6	4	1074	113	NA	NA	NA
P16125	L-lactate dehydrogenase B chain OS=Mus musculus OX=10090 GN=Ldhb PE=1 SV=2	Ldhb	High	Not Found	High	7	2	2	2	334	36.5	other metabolic processes	other membranes;cytosol;mitochondrion;other cell component	other molecular function
Q8CH77	Neuron navigator 1 OS=Mus musculus OX=10090 GN=Nav1 PE=1 SV=2	Nav1	High	High	High	7	8	16	8	1875	202.2	cell organization and biogenesis;developmental processes	cytoskeleton;other cell component	NA
P63005	Platelet-activating factor acetylhydrolase IB subunit alpha OS=Mus musculus OX=10090 GN=Pafah1b1 PE=1 SV=2	Pafah1b1	High	High	Not Found	7	3	3	3	410	46.6	cell-cell signaling;cell cycle OR cell proliferation;cell organization and biogenesis;other metabolic processes;stress response;transport;developmental processes;signal transduction;other biological processes	other membranes;cytosol;cytoskeleton;nucleus;other cell component	cytoskeletal activity;other molecular function
Q61598	Rab GDP dissociation inhibitor beta OS=Mus musculus OX=10090 GN=Gdi2 PE=1 SV=1	Gdi2	High	Not Found	High	7	2	3	2	445	50.5	transport;signal transduction;other biological processes	other membranes;ER/Golgi;other cell component	enzyme regulator activity;other molecular function
Q6PIC6	Sodium/potassium-transporting ATPase subunit alpha-3 OS=Mus musculus OX=10090 GN=Atp1a3 PE=1 SV=1	Atp1a3	High	High	High	7	5	7	5	1013	111.6	cell organization and biogenesis;transport;signal transduction;other biological processes	plasma membrane;other membranes;ER/Golgi;nucleus;other cell component	signal transduction activity or receptor binding;transporter activity;other molecular function
Q9Z1N5	Spliceosome RNA helicase Ddx39b OS=Mus musculus OX=10090 GN=Ddx39b PE=1 SV=1	Ddx39b	High	High	High	7	3	6	3	428	49	cell organization and biogenesis;RNA metabolism OR transcription;other metabolic processes;transport;other biological processes	nucleus;other cell component	nucleic acid binding activity;other molecular function
Q8VIJ6	Splicing factor, proline- and glutamine-rich OS=Mus musculus OX=10090 GN=Sfpq PE=1 SV=1	Sfpq	High	Not Found	High	7	3	3	3	699	75.4	cell organization and biogenesis;DNA metabolism;RNA metabolism OR transcription;other metabolic processes;stress response;transport;other biological processes	nucleus;other cell component	nucleic acid binding activity;other molecular function
Q921F2	TAR DNA-binding protein 43 OS=Mus musculus OX=10090 GN=Tardbp PE=1 SV=1	Tardbp	High	Not Found	High	7	2	2	2	414	44.5	cell organization and biogenesis;protein metabolism;RNA metabolism OR transcription;other metabolic processes;other biological processes	mitochondrion;nucleus;other cell component	nucleic acid binding activity;other molecular function
Q8VDJ3	Vigilin OS=Mus musculus OX=10090 GN=Hdlbp PE=1 SV=1	Hdlbp	High	Not Found	High	7	7	7	7	1268	141.7	other metabolic processes;transport	non-structural extracellular;cytosol;nucleus;other cell component	nucleic acid binding activity
P27659	60S ribosomal protein L3 OS=Mus musculus OX=10090 GN=Rpl3 PE=1 SV=3	Rpl3	Not Found	High	High	6	2	3	2	403	46.1	protein metabolism;other metabolic processes;other biological processes	cytosol;translational apparatus;nucleus;other cell component	nucleic acid binding activity;other molecular function
P47911	60S ribosomal protein L6 OS=Mus musculus OX=10090 GN=Rpl6 PE=1 SV=3	Rpl6	High	High	High	6	2	4	2	296	33.5	cell organization and biogenesis;protein metabolism;other metabolic processes	cytosol;cytoskeleton;ER/Golgi;translational apparatus;nucleus;other cell component	nucleic acid binding activity;other molecular function
Q9ESN9	C-Jun-amino-terminal kinase-interacting protein 3 OS=Mus musculus OX=10090 GN=Mapk8ip3 PE=1 SV=1	Mapk8ip3	High	High	High	6	5	8	5	1337	147.5	cell organization and biogenesis;stress response;transport;developmental processes;signal transduction;other biological processes	plasma membrane;other membranes;ER/Golgi;other cell component	cytoskeletal activity;other molecular function
Q9CZD3	Glycine--tRNA ligase OS=Mus musculus OX=10090 GN=Gars1 PE=1 SV=1	Gars1	High	Not Found	High	6	3	3	3	729	81.8	protein metabolism;RNA metabolism OR transcription;other metabolic processes	non-structural extracellular;cytosol;other cell component	other molecular function
Q9D0E1	Heterogeneous nuclear ribonucleoprotein M OS=Mus musculus OX=10090 GN=Hnrnpm PE=1 SV=3	Hnrnpm	High	Not Found	High	6	3	4	3	729	77.6	RNA metabolism OR transcription;other metabolic processes;other biological processes	nucleus;other cell component	nucleic acid binding activity;other molecular function
Q9CX00	IST1 homolog OS=Mus musculus OX=10090 GN=Ist1 PE=1 SV=1	Ist1	High	High	High	6	2	4	2	362	39.4	cell cycle OR cell proliferation;cell organization and biogenesis;transport;developmental processes;other biological processes	non-structural extracellular;cytosol;cytoskeleton;ER/Golgi;nucleus;other cell component	other molecular function
Q91YP2	Neurolysin, mitochondrial OS=Mus musculus OX=10090 GN=Nln PE=1 SV=1	Nln	High	Not Found	High	6	3	3	3	704	80.4	protein metabolism;other metabolic processes;other biological processes	plasma membrane;other membranes;cytosol;mitochondrion	other molecular function
Q8BKZ9	Pyruvate dehydrogenase protein X component, mitochondrial OS=Mus musculus OX=10090 GN=Pdhx PE=1 SV=1	Pdhx	High	High	High	6	3	5	3	501	54	other metabolic processes	mitochondrion;other cell component	other molecular function
Q8CIE6	Coatomer subunit alpha OS=Mus musculus OX=10090 GN=Copa PE=1 SV=2	Copa	Not Found	High	High	5	5	6	5	1224	138.3	transport;signal transduction;other biological processes	non-structural extracellular;other membranes;ER/Golgi;other cell component	signal transduction activity or receptor binding;nucleic acid binding activity;other molecular function
Q9D8N0	Elongation factor 1-gamma OS=Mus musculus OX=10090 GN=Eef1g PE=1 SV=3	Eef1g	Not Found	High	High	5	2	3	2	437	50	protein metabolism;other metabolic processes;other biological processes	ER/Golgi;nucleus;other cell component	nucleic acid binding activity
O54734	Dolichyl-diphosphooligosaccharide--protein glycosyltransferase 48 kDa subunit OS=Mus musculus OX=10090 GN=Ddost PE=1 SV=2	Ddost	High	Not Found	High	5	2	3	2	441	49	protein metabolism;other metabolic processes;other biological processes	other membranes;ER/Golgi;other cell component	enzyme regulator activity
Q921G7	Electron transfer flavoprotein-ubiquinone oxidoreductase, mitochondrial OS=Mus musculus OX=10090 GN=Etfdh PE=1 SV=1	Etfdh	High	Not Found	High	5	3	3	3	616	68	other metabolic processes;stress response	other membranes;mitochondrion	other molecular function
Q8JZK9	Hydroxymethylglutaryl-CoA synthase, cytoplasmic OS=Mus musculus OX=10090 GN=Hmgcs1 PE=1 SV=1	Hmgcs1	High	High	High	5	2	3	2	520	57.5	other metabolic processes;other biological processes	cytosol	other molecular function
P29341	Polyadenylate-binding protein 1 OS=Mus musculus OX=10090 GN=Pabpc1 PE=1 SV=2	Pabpc1	High	High	High	5	3	6	3	636	70.6	RNA metabolism OR transcription;other metabolic processes;other biological processes	cytosol;nucleus;other cell component	nucleic acid binding activity
P26043	Radixin OS=Mus musculus OX=10090 GN=Rdx PE=1 SV=3	Rdx	High	Not Found	High	5	3	4	3	583	68.5	cell organization and biogenesis;signal transduction;other biological processes	plasma membrane;other membranes;cytosol;cytoskeleton;other cell component	cytoskeletal activity;other molecular function
Q7TSI3	Serine/threonine-protein phosphatase 6 regulatory subunit 1 OS=Mus musculus OX=10090 GN=Ppp6r1 PE=1 SV=1	Ppp6r1	High	Not Found	High	5	2	2	2	856	94.5	other biological processes	cytosol;nucleus	enzyme regulator activity;other molecular function
O88342	WD repeat-containing protein 1 OS=Mus musculus OX=10090 GN=Wdr1 PE=1 SV=3	Wdr1	High	Not Found	High	5	3	4	3	606	66.4	cell organization and biogenesis;other biological processes	plasma membrane;other membranes;cytoskeleton;other cell component	cytoskeletal activity
P16332	Methylmalonyl-CoA mutase, mitochondrial OS=Mus musculus OX=10090 GN=Mmut PE=1 SV=2	Mmut	Not Found	High	High	4	2	2	2	748	82.8	other metabolic processes;developmental processes;other biological processes	mitochondrion;other cell component	other molecular function
Q99KE1	NAD-dependent malic enzyme, mitochondrial OS=Mus musculus OX=10090 GN=Me2 PE=1 SV=1	Me2	Not Found	High	High	4	2	3	2	589	65.8	other metabolic processes;other biological processes	mitochondrion;other cell component	other molecular function
Q9WUA2	Phenylalanine--tRNA ligase beta subunit OS=Mus musculus OX=10090 GN=Farsb PE=1 SV=2	Farsb	Not Found	High	High	4	2	3	2	589	65.7	cell organization and biogenesis;protein metabolism;RNA metabolism OR transcription;other metabolic processes	other cell component	nucleic acid binding activity;other molecular function
P47857	ATP-dependent 6-phosphofructokinase, muscle type OS=Mus musculus OX=10090 GN=Pfkm PE=1 SV=3	Pfkm	High	Not Found	High	4	2	2	2	780	85.2	other metabolic processes;other biological processes	plasma membrane;other membranes;cytosol;cytoskeleton;nucleus	kinase activity;other molecular function
Q8C1B1	Calmodulin-regulated spectrin-associated protein 2 OS=Mus musculus OX=10090 GN=Camsap2 PE=1 SV=3	Camsap2	High	Not Found	High	4	3	3	3	1461	164.2	cell organization and biogenesis;developmental processes;other biological processes	cytosol;cytoskeleton;ER/Golgi	cytoskeletal activity;other molecular function
Q8BRT1	CLIP-associating protein 2 OS=Mus musculus OX=10090 GN=Clasp2 PE=1 SV=1	Clasp2	High	High	High	4	5	11	5	1286	140.7	cell cycle OR cell proliferation;cell organization and biogenesis;transport;signal transduction;other biological processes	plasma membrane;other membranes;cytosol;cytoskeleton;ER/Golgi;other cell component	cytoskeletal activity;other molecular function
Q9ERG2	Striatin-3 OS=Mus musculus OX=10090 GN=Strn3 PE=1 SV=1	Strn3	High	Not Found	High	4	3	3	3	796	87.1	other biological processes	plasma membrane;other membranes;ER/Golgi;nucleus;other cell component	other molecular function
Q9EPN1	Neurobeachin OS=Mus musculus OX=10090 GN=Nbea PE=1 SV=1	Nbea	Not Found	High	High	3	6	7	6	2936	326.5	cell organization and biogenesis;transport;other biological processes	plasma membrane;other membranes;cytosol;ER/Golgi;nucleus;other cell component	other molecular function
Q5FWK3	Rho GTPase-activating protein 1 OS=Mus musculus OX=10090 GN=Arhgap1 PE=1 SV=1	Arhgap1	Not Found	High	High	3	2	2	1	439	50.4	transport;signal transduction;other biological processes	plasma membrane;other membranes;other cytoplasmic organelle;other cell component	enzyme regulator activity;other molecular function
Q6ZPJ3	(E3-independent) E2 ubiquitin-conjugating enzyme UBE2O OS=Mus musculus OX=10090 GN=Ube2o PE=1 SV=3	Ube2o	High	Not Found	High	3	3	4	3	1288	140.7	protein metabolism;other metabolic processes;transport;other biological processes	cytosol;nucleus;other cell component	other molecular function
Q9JMH9-1	Isoform 1 of Unconventional myosin-XVIIIa OS=Mus musculus OX=10090 GN=Myo18a	Myo18a	High	Not Found	High	3	3	3	3	2035	230.8	NA	NA	NA
Q8BIJ6	Isoleucine--tRNA ligase, mitochondrial OS=Mus musculus OX=10090 GN=Iars2 PE=1 SV=1	Iars2	High	High	High	3	2	4	2	1012	112.7	protein metabolism;RNA metabolism OR transcription;other metabolic processes	mitochondrion	nucleic acid binding activity;other molecular function
Q9QXS1	Plectin OS=Mus musculus OX=10090 GN=Plec PE=1 SV=3	Plec	High	Not Found	High	3	12	14	12	4691	533.9	cell cycle OR cell proliferation;cell organization and biogenesis;other metabolic processes;stress response;developmental processes;other biological processes	plasma membrane;other membranes;cytosol;cytoskeleton;mitochondrion;other cell component	cytoskeletal activity;other molecular function
Q7TSC1	Protein PRRC2A OS=Mus musculus OX=10090 GN=Prrc2a PE=1 SV=1	Prrc2a	High	Not Found	High	3	4	5	4	2158	229.1	other biological processes	plasma membrane;other membranes;cytosol;nucleus	NA
Q8BK67	Protein RCC2 OS=Mus musculus OX=10090 GN=Rcc2 PE=1 SV=1	Rcc2	High	Not Found	High	3	2	2	2	520	55.9	cell adhesion;cell cycle OR cell proliferation;cell organization and biogenesis;signal transduction;other biological processes	plasma membrane;other membranes;cytoskeleton;nucleus;other cytoplasmic organelle;other cell component	enzyme regulator activity;cytoskeletal activity;other molecular function
A2A690	Protein TANC2 OS=Mus musculus OX=10090 GN=Tanc2 PE=1 SV=1	Tanc2	High	Not Found	High	3	4	4	4	1994	220.1	transport;developmental processes;other biological processes	other cell component	NA
Q60875	Rho guanine nucleotide exchange factor 2 OS=Mus musculus OX=10090 GN=Arhgef2 PE=1 SV=4	Arhgef2	High	Not Found	High	3	3	4	3	985	111.9	cell cycle OR cell proliferation;cell organization and biogenesis;stress response;developmental processes;other biological processes	plasma membrane;other membranes;cytoskeleton;ER/Golgi;other cell component	enzyme regulator activity;cytoskeletal activity;other molecular function
Q68FF0	Uncharacterized protein KIAA1841 OS=Mus musculus OX=10090 GN=Kiaa1841 PE=1 SV=2	Sanbr	High	Not Found	High	3	2	2	2	718	81.9	DNA metabolism;other metabolic processes;developmental processes	NA	other molecular function
Q9JHU4	Cytoplasmic dynein 1 heavy chain 1 OS=Mus musculus OX=10090 GN=Dync1h1 PE=1 SV=2	Dync1h1	Not Found	High	High	2	7	8	7	4644	531.7	cell cycle OR cell proliferation;cell organization and biogenesis;transport;other biological processes	cytoskeleton;nucleus;other cell component	cytoskeletal activity;other molecular function
Q9QYX7	Protein piccolo OS=Mus musculus OX=10090 GN=Pclo PE=1 SV=4	Pclo	Not Found	High	High	2	4	4	4	5068	550.5	cell-cell signaling;cell organization and biogenesis;transport;developmental processes;signal transduction;other biological processes	cytoskeleton;ER/Golgi;other cell component	other molecular function
Q3UMY5	Echinoderm microtubule-associated protein-like 4 OS=Mus musculus OX=10090 GN=Eml4 PE=1 SV=1	Eml4	High	Not Found	High	2	2	2	2	988	110	cell cycle OR cell proliferation;cell organization and biogenesis;other biological processes	cytosol;cytoskeleton;other cell component	cytoskeletal activity;other molecular function
Q8VDC0	Probable leucine--tRNA ligase, mitochondrial OS=Mus musculus OX=10090 GN=Lars2 PE=1 SV=1	Lars2	High	Not Found	High	2	2	2	2	902	101.4	protein metabolism;RNA metabolism OR transcription;other metabolic processes	mitochondrion	other molecular function
B1AZI6	THO complex subunit 2 OS=Mus musculus OX=10090 GN=Thoc2 PE=1 SV=1	Thoc2	High	Not Found	High	2	3	3	3	1594	182.7	RNA metabolism OR transcription;other metabolic processes;transport;developmental processes;other biological processes	nucleus;other cell component	nucleic acid binding activity
Q61315	Adenomatous polyposis coli protein OS=Mus musculus OX=10090 GN=Apc PE=1 SV=1	Apc	High	Not Found	High	1	2	2	2	2845	310.9	cell adhesion;cell-cell signaling;cell cycle OR cell proliferation;cell organization and biogenesis;protein metabolism;other metabolic processes;stress response;developmental processes;signal transduction;other biological processes	plasma membrane;other membranes;cytoskeleton;ER/Golgi;nucleus;other cell component	enzyme regulator activity;cytoskeletal activity;other molecular function
Q9QXZ0	Microtubule-actin cross-linking factor 1 OS=Mus musculus OX=10090 GN=Macf1 PE=1 SV=2	Macf1	Not Found	High	High	0	2	2	2	7354	831.4	cell-cell signaling;cell organization and biogenesis;stress response;transport;developmental processes;signal transduction;other biological processes	plasma membrane;other membranes;cytoskeleton;ER/Golgi;other cell component	cytoskeletal activity;other molecular function

## Sheet: BioID2-Tau_Qualitative_Fig.2C
Supplemental Table S1: BioID2-Tau Qualitative Analysis (Fig.2C)
Accession	Description	Gene.Symbol	Found.in.Sample...S31..F31..Sample..bioID2.ht40	Found.in.Sample...S32..F32..Sample..bioID2.ht40	Found.in.Sample...S33..F33..Sample..bioID2.ht40	Coverage....	X..Peptides	X..PSMs	X..Unique.Peptides	X..AAs	MW..kDa.	Biological.Process	Cellular.Component	Molecular.Function
A2AGT5	Cytoskeleton-associated protein 5 OS=Mus musculus OX=10090 GN=Ckap5 PE=1 SV=1	Ckap5	Not Found	High	High	4	4	4	4	2032	225.5	cell-cell signaling;cell cycle OR cell proliferation;cell organization and biogenesis;protein metabolism;other metabolic processes;transport;developmental processes;signal transduction;other biological processes	plasma membrane;other membranes;cytoskeleton;nucleus;other cell component	cytoskeletal activity;other molecular function
O35857	Mitochondrial import inner membrane translocase subunit TIM44 OS=Mus musculus OX=10090 GN=Timm44 PE=1 SV=2	Timm44	High	Not Found	High	11	4	6	4	452	51.1	cell organization and biogenesis;transport	mitochondrion;nucleus	other molecular function
O55125	Protein NipSnap homolog 1 OS=Mus musculus OX=10090 GN=Nipsnap1 PE=1 SV=1	Nipsnap1	High	High	High	16	4	6	3	284	33.3	other biological processes	plasma membrane;other membranes;mitochondrion	other molecular function
O88935-1	Isoform Ib of Synapsin-1 OS=Mus musculus OX=10090 GN=Syn1	Syn1	Not Found	High	High	4	2	3	2	670	70	NA	NA	NA
P14131	40S ribosomal protein S16 OS=Mus musculus OX=10090 GN=Rps16 PE=1 SV=4	Rps16	High	Not Found	High	23	4	4	4	146	16.4	protein metabolism;RNA metabolism OR transcription;other metabolic processes;other biological processes	cytosol;translational apparatus;other cell component	nucleic acid binding activity;other molecular function
P16332	Methylmalonyl-CoA mutase, mitochondrial OS=Mus musculus OX=10090 GN=Mmut PE=1 SV=2	Mmut	High	Not Found	High	13	7	8	7	748	82.8	other metabolic processes;developmental processes;other biological processes	mitochondrion;other cell component	other molecular function
P17751	Triosephosphate isomerase OS=Mus musculus OX=10090 GN=Tpi1 PE=1 SV=4	NA	High	High	Not Found	9	2	2	2	299	32.2	NA	NA	NA
P19157	Glutathione S-transferase P 1 OS=Mus musculus OX=10090 GN=Gstp1 PE=1 SV=2	Gstp1	High	Not Found	High	23	3	3	3	210	23.6	cell cycle OR cell proliferation;other metabolic processes;stress response;developmental processes;other biological processes	plasma membrane;other membranes;cytosol;mitochondrion;nucleus;other cell component	enzyme regulator activity;other molecular function
P10636-8	Isoform Tau-F of Microtubule-associated protein tau OS=Homo sapiens GN=MAPT	MAPT	High	High	High	69	30	187	30	441	45.8	NA	NA	NA
P20108	Thioredoxin-dependent peroxide reductase, mitochondrial OS=Mus musculus OX=10090 GN=Prdx3 PE=1 SV=1	Prdx3	High	Not Found	High	14	3	4	3	257	28.1	cell organization and biogenesis;protein metabolism;other metabolic processes;stress response;other biological processes	plasma membrane;other membranes;cytosol;nucleus;other cytoplasmic organelle;other cell component	enzyme regulator activity;other molecular function
P22315	Ferrochelatase, mitochondrial OS=Mus musculus OX=10090 GN=Fech PE=1 SV=2	NA	High	Not Found	High	13	5	6	5	420	47.1	NA	NA	NA
P31324	cAMP-dependent protein kinase type II-beta regulatory subunit OS=Mus musculus OX=10090 GN=Prkar2b PE=1 SV=3	Prkar2b	High	Not Found	High	24	7	11	5	416	46.1	other metabolic processes;other biological processes	plasma membrane;other membranes;cytosol;cytoskeleton;other cell component	enzyme regulator activity;other molecular function
P38060	Hydroxymethylglutaryl-CoA lyase, mitochondrial OS=Mus musculus OX=10090 GN=Hmgcl PE=1 SV=2	Hmgcl	High	Not Found	High	23	5	7	5	325	34.2	cell organization and biogenesis;other metabolic processes	mitochondrion;other cytoplasmic organelle;other cell component	other molecular function
P50136	2-oxoisovalerate dehydrogenase subunit alpha, mitochondrial OS=Mus musculus OX=10090 GN=Bckdha PE=1 SV=1	Bckdha	High	Not Found	High	29	8	9	8	442	50.3	other metabolic processes	mitochondrion	other molecular function
P50171	Estradiol 17-beta-dehydrogenase 8 OS=Mus musculus OX=10090 GN=Hsd17b8 PE=1 SV=2	Hsd17b8	High	Not Found	High	14	3	4	3	259	26.6	cell organization and biogenesis;other metabolic processes	plasma membrane;other membranes;mitochondrion;other cell component	other molecular function
P53994	Ras-related protein Rab-2A OS=Mus musculus OX=10090 GN=Rab2a PE=1 SV=1	Rab2a	High	Not Found	High	11	2	3	2	212	23.5	cell organization and biogenesis;transport	other membranes;ER/Golgi;other cell component	other molecular function
P62918	60S ribosomal protein L8 OS=Mus musculus OX=10090 GN=Rpl8 PE=1 SV=2	Rpl8	Not Found	High	High	11	2	2	2	257	28	protein metabolism;other metabolic processes;other biological processes	cytosol;translational apparatus;other cell component	nucleic acid binding activity;other molecular function
P63242	Eukaryotic translation initiation factor 5A-1 OS=Mus musculus OX=10090 GN=Eif5a PE=1 SV=2	Eif5a	High	High	High	29	4	5	4	154	16.8	protein metabolism;other metabolic processes;other biological processes	other membranes;ER/Golgi;nucleus;other cell component	translation activity;nucleic acid binding activity
P85094	Isochorismatase domain-containing protein 2A OS=Mus musculus OX=10090 GN=Isoc2a PE=1 SV=1	Isoc2a	High	Not Found	High	14	2	2	2	206	22.4	other biological processes	nucleus;other cell component	NA
P97930	Thymidylate kinase OS=Mus musculus OX=10090 GN=Dtymk PE=1 SV=2	Dtymk	High	Not Found	High	6	2	3	2	212	23.9	other metabolic processes;other biological processes	mitochondrion;nucleus;other cell component	kinase activity;other molecular function
Q02257	Junction plakoglobin OS=Mus musculus OX=10090 GN=Jup PE=1 SV=3	Jup	Not Found	High	High	3	2	3	2	745	81.7	cell adhesion;cell-cell signaling;cell organization and biogenesis;RNA metabolism OR transcription;signal transduction;other biological processes	plasma membrane;other membranes;cytosol;cytoskeleton;nucleus;other cell component	other molecular function
Q0KL02	Triple functional domain protein OS=Mus musculus OX=10090 GN=Trio PE=1 SV=3	Trio	High	High	Not Found	1	2	2	2	3102	347.6	cell organization and biogenesis;protein metabolism;other metabolic processes;developmental processes;other biological processes	other membranes;other cytoplasmic organelle;other cell component	enzyme regulator activity;kinase activity;other molecular function
Q14C51	Pentatricopeptide repeat domain-containing protein 3, mitochondrial OS=Mus musculus OX=10090 GN=Ptcd3 PE=1 SV=2	Ptcd3	High	High	High	4	3	6	3	685	77.7	protein metabolism;other metabolic processes;other biological processes	plasma membrane;other membranes;cytosol;mitochondrion;translational apparatus;nucleus	translation activity;nucleic acid binding activity
Q3TBW2	39S ribosomal protein L10, mitochondrial OS=Mus musculus OX=10090 GN=Mrpl10 PE=1 SV=2	Mrpl10	High	Not Found	High	16	2	2	2	262	29.4	protein metabolism;other metabolic processes	other membranes;mitochondrion;translational apparatus;nucleus;other cell component	other molecular function
Q3TLH4	Protein PRRC2C OS=Mus musculus OX=10090 GN=Prrc2c PE=1 SV=3	Prrc2c	Not Found	High	High	1	2	2	2	2846	310.7	cell organization and biogenesis;other biological processes	cytosol;other cell component	NA
Q3TUH1	Phosphatidate cytidylyltransferase, mitochondrial OS=Mus musculus OX=10090 GN=Tamm41 PE=1 SV=2	Tamm41	High	Not Found	High	23	4	5	4	337	37.8	other metabolic processes	other membranes;mitochondrion	other molecular function
Q3UTJ2	Sorbin and SH3 domain-containing protein 2 OS=Mus musculus OX=10090 GN=Sorbs2 PE=1 SV=2	Sorbs2	Not Found	High	High	3	2	2	2	1180	132.3	cell-cell signaling;developmental processes;signal transduction;other biological processes	plasma membrane;other membranes;cytoskeleton;other cell component	other molecular function
Q3V3R1	Monofunctional C1-tetrahydrofolate synthase, mitochondrial OS=Mus musculus OX=10090 GN=Mthfd1l PE=1 SV=2	Mthfd1l	High	Not Found	High	11	10	13	10	977	105.7	other metabolic processes;developmental processes	cytosol;mitochondrion	other molecular function
Q60759	Glutaryl-CoA dehydrogenase, mitochondrial OS=Mus musculus OX=10090 GN=Gcdh PE=1 SV=2	Gcdh	High	Not Found	High	9	2	3	2	438	48.6	other metabolic processes	mitochondrion	other molecular function
Q60838	Segment polarity protein dishevelled homolog DVL-2 OS=Mus musculus OX=10090 GN=Dvl2 PE=1 SV=2	Dvl2	Not Found	High	High	6	2	2	2	736	78.8	cell-cell signaling;cell cycle OR cell proliferation;developmental processes;signal transduction;other biological processes	plasma membrane;other membranes;cytosol;cytoskeleton;nucleus;other cell component	signal transduction activity or receptor binding;other molecular function
Q61548	Clathrin coat assembly protein AP180 OS=Mus musculus OX=10090 GN=Snap91 PE=1 SV=1	Snap91	High	High	High	8	5	8	3	901	91.8	cell-cell signaling;cell organization and biogenesis;transport;developmental processes;other biological processes	plasma membrane;other membranes;cytosol;ER/Golgi;other cytoplasmic organelle;other cell component	other molecular function
Q64475	Histone H2B type 1-B OS=Mus musculus OX=10090 GN=H2bc3 PE=1 SV=3	H2bc3	High	High	High	26	3	7	3	126	13.9	NA	cytosol;nucleus;other cell component	nucleic acid binding activity;other molecular function
Q6NS60	F-box only protein 41 OS=Mus musculus OX=10090 GN=Fbxo41 PE=1 SV=3	Fbxo41	High	High	High	4	3	4	3	873	94.3	NA	NA	NA
Q6PDM2	Serine/arginine-rich splicing factor 1 OS=Mus musculus OX=10090 GN=Srsf1 PE=1 SV=3	Srsf1	High	Not Found	High	15	6	9	6	248	27.7	cell organization and biogenesis;RNA metabolism OR transcription;other metabolic processes;transport;developmental processes;signal transduction;other biological processes	nucleus;other cell component	nucleic acid binding activity;other molecular function
Q6ZWN5	40S ribosomal protein S9 OS=Mus musculus OX=10090 GN=Rps9 PE=1 SV=3	Rps9	Not Found	High	High	10	2	2	2	194	22.6	protein metabolism;other metabolic processes;other biological processes	cytosol;translational apparatus;nucleus;other cell component	nucleic acid binding activity;other molecular function
Q7TNC4	Putative RNA-binding protein Luc7-like 2 OS=Mus musculus OX=10090 GN=Luc7l2 PE=1 SV=1	Luc7l2	Not Found	High	High	10	2	3	2	392	46.6	cell organization and biogenesis;RNA metabolism OR transcription;other metabolic processes	nucleus	nucleic acid binding activity;other molecular function
Q7TQH0	Ataxin-2-like protein OS=Mus musculus OX=10090 GN=Atxn2l PE=1 SV=1	Atxn2l	Not Found	High	High	3	2	3	2	1049	110.6	cell organization and biogenesis;RNA metabolism OR transcription;other metabolic processes	other membranes;cytosol;nucleus;other cell component	nucleic acid binding activity
Q7TSJ2	Microtubule-associated protein 6 OS=Mus musculus OX=10090 GN=Map6 PE=1 SV=2	Map6	High	High	High	25	14	22	14	906	96.4	cell organization and biogenesis;transport;developmental processes;other biological processes	other membranes;cytoskeleton;ER/Golgi;other cell component	cytoskeletal activity;other molecular function
Q7TSQ8	Pyruvate dehydrogenase phosphatase regulatory subunit, mitochondrial OS=Mus musculus OX=10090 GN=Pdpr PE=1 SV=1	Pdpr	High	Not Found	High	3	3	3	3	878	99.2	NA	mitochondrion;other cell component	other molecular function
Q80TK0	AP2-interacting clathrin-endocytosis protein OS=Mus musculus OX=10090 GN=Kiaa1107 PE=1 SV=6	NA	High	High	High	6	4	8	4	1239	134	NA	NA	NA
Q80VC9	Calmodulin-regulated spectrin-associated protein 3 OS=Mus musculus OX=10090 GN=Camsap3 PE=1 SV=1	Camsap3	High	High	High	4	4	6	4	1252	135.1	cell adhesion;cell organization and biogenesis;transport;developmental processes;other biological processes	cytoskeleton;nucleus;other cell component	cytoskeletal activity;other molecular function
Q80X85	28S ribosomal protein S7, mitochondrial OS=Mus musculus OX=10090 GN=Mrps7 PE=1 SV=1	Mrps7	High	Not Found	High	12	2	3	2	242	28	cell organization and biogenesis;protein metabolism;other metabolic processes	other membranes;mitochondrion;translational apparatus	nucleic acid binding activity;other molecular function
Q80Y14	Glutaredoxin-related protein 5, mitochondrial OS=Mus musculus OX=10090 GN=Glrx5 PE=1 SV=2	Glrx5	High	Not Found	High	16	3	4	3	152	16.3	cell organization and biogenesis;protein metabolism;other metabolic processes;other biological processes	cytosol;mitochondrion;nucleus;other cell component	other molecular function
Q8BH04	Phosphoenolpyruvate carboxykinase [GTP], mitochondrial OS=Mus musculus OX=10090 GN=Pck2 PE=1 SV=1	Pck2	High	Not Found	High	5	2	2	2	640	70.5	other metabolic processes;stress response;developmental processes;other biological processes	cytosol;mitochondrion	other molecular function
Q8BH86	D-glutamate cyclase, mitochondrial OS=Mus musculus OX=10090 GN=Dglucy PE=1 SV=1	Dglucy	High	Not Found	High	5	3	4	3	617	66.3	other metabolic processes	mitochondrion	other molecular function
Q8BIJ6	Isoleucine--tRNA ligase, mitochondrial OS=Mus musculus OX=10090 GN=Iars2 PE=1 SV=1	Iars2	High	High	High	6	4	6	4	1012	112.7	protein metabolism;RNA metabolism OR transcription;other metabolic processes	mitochondrion	nucleic acid binding activity;other molecular function
Q8BJH1	Zinc finger C2HC domain-containing protein 1A OS=Mus musculus OX=10090 GN=Zc2hc1a PE=1 SV=1	Zc2hc1a	Not Found	High	High	9	2	4	2	324	35.1	NA	NA	other molecular function
Q8BJZ4	28S ribosomal protein S35, mitochondrial OS=Mus musculus OX=10090 GN=Mrps35 PE=1 SV=2	Mrps35	High	Not Found	High	13	3	4	3	320	36	protein metabolism;other metabolic processes	other membranes;mitochondrion;translational apparatus	other molecular function
Q8BK72	28S ribosomal protein S27, mitochondrial OS=Mus musculus OX=10090 GN=Mrps27 PE=1 SV=2	Mrps27	High	Not Found	High	10	3	3	3	415	47.7	cell cycle OR cell proliferation;protein metabolism;other metabolic processes;other biological processes	other membranes;mitochondrion;translational apparatus;nucleus;other cell component	translation activity;nucleic acid binding activity
Q8BWF0	Succinate-semialdehyde dehydrogenase, mitochondrial OS=Mus musculus OX=10090 GN=Aldh5a1 PE=1 SV=1	Aldh5a1	High	High	High	11	4	7	4	523	55.9	other metabolic processes;developmental processes	mitochondrion	other molecular function
Q8C8R3-2	Isoform 2 of Ankyrin-2 OS=Mus musculus OX=10090 GN=Ank2	Ank2	High	High	High	14	39	69	39	3926	428.5	NA	NA	NA
Q8CC88	von Willebrand factor A domain-containing protein 8 OS=Mus musculus OX=10090 GN=Vwa8 PE=1 SV=2	Vwa8	High	Not Found	High	1	2	3	2	1905	213.3	NA	mitochondrion;other cytoplasmic organelle;other cell component	other molecular function
Q8K0D5	Elongation factor G, mitochondrial OS=Mus musculus OX=10090 GN=Gfm1 PE=1 SV=1	Gfm1	High	Not Found	High	12	8	11	8	751	83.5	protein metabolism;other metabolic processes	NA	nucleic acid binding activity;other molecular function
Q8K2M0	39S ribosomal protein L38, mitochondrial OS=Mus musculus OX=10090 GN=Mrpl38 PE=1 SV=2	Mrpl38	High	Not Found	High	4	2	3	2	380	45	protein metabolism;other metabolic processes	other membranes;mitochondrion;translational apparatus	NA
Q8R164	Valacyclovir hydrolase OS=Mus musculus OX=10090 GN=Bphl PE=1 SV=1	Bphl	High	Not Found	High	9	2	3	2	291	32.8	NA	mitochondrion	other molecular function
Q8VCW8	Medium-chain acyl-CoA ligase ACSF2, mitochondrial OS=Mus musculus OX=10090 GN=Acsf2 PE=1 SV=1	Acsf2	High	High	High	19	9	13	9	615	67.9	other metabolic processes	NA	other molecular function
Q8VE22	28S ribosomal protein S23, mitochondrial OS=Mus musculus OX=10090 GN=Mrps23 PE=1 SV=1	Mrps23	High	Not Found	High	31	4	5	4	177	20.3	protein metabolism;other metabolic processes	other membranes;mitochondrion;translational apparatus;nucleus	other molecular function
Q8VEM8	Phosphate carrier protein, mitochondrial OS=Mus musculus OX=10090 GN=Slc25a3 PE=1 SV=1	Slc25a3	High	Not Found	High	8	2	2	2	357	39.6	transport	NA	transporter activity;other molecular function
Q8VH51-2	Isoform 2 of RNA-binding protein 39 OS=Mus musculus OX=10090 GN=Rbm39	Rbm39	Not Found	High	High	39	14	15	14	524	58.6	NA	NA	NA
Q91V41	Ras-related protein Rab-14 OS=Mus musculus OX=10090 GN=Rab14 PE=1 SV=3	Rab14	Not Found	High	High	27	4	7	3	215	23.9	cell organization and biogenesis;stress response;transport;signal transduction;other biological processes	plasma membrane;other membranes;cytosol;ER/Golgi;other cytoplasmic organelle;other cell component	cytoskeletal activity;other molecular function
Q91WD5	NADH dehydrogenase [ubiquinone] iron-sulfur protein 2, mitochondrial OS=Mus musculus OX=10090 GN=Ndufs2 PE=1 SV=1	Ndufs2	High	Not Found	High	11	3	4	3	463	52.6	cell cycle OR cell proliferation;cell organization and biogenesis;other metabolic processes;stress response;transport;developmental processes;other biological processes	other membranes;mitochondrion;nucleus	transporter activity;other molecular function
Q91YM4	FAST kinase domain-containing protein 4 OS=Mus musculus OX=10090 GN=Tbrg4 PE=1 SV=1	Tbrg4	High	High	High	3	2	4	2	630	71.5	RNA metabolism OR transcription;other metabolic processes;other biological processes	mitochondrion;other cell component	nucleic acid binding activity
Q91YP2	Neurolysin, mitochondrial OS=Mus musculus OX=10090 GN=Nln PE=1 SV=1	Nln	High	Not Found	High	6	2	2	2	704	80.4	protein metabolism;other metabolic processes;other biological processes	plasma membrane;other membranes;cytosol;mitochondrion	other molecular function
Q921G7	Electron transfer flavoprotein-ubiquinone oxidoreductase, mitochondrial OS=Mus musculus OX=10090 GN=Etfdh PE=1 SV=1	Etfdh	High	Not Found	High	10	6	7	6	616	68	other metabolic processes;stress response	other membranes;mitochondrion	other molecular function
Q921S7	39S ribosomal protein L37, mitochondrial OS=Mus musculus OX=10090 GN=Mrpl37 PE=1 SV=1	Mrpl37	High	Not Found	High	15	5	5	5	423	48.3	protein metabolism;other metabolic processes	other membranes;mitochondrion;translational apparatus	other molecular function
Q922Q4	Pyrroline-5-carboxylate reductase 2 OS=Mus musculus OX=10090 GN=Pycr2 PE=1 SV=1	Pycr2	Not Found	High	High	18	5	6	4	320	33.6	other metabolic processes;stress response	mitochondrion	other molecular function
Q99JR1	Sideroflexin-1 OS=Mus musculus OX=10090 GN=Sfxn1 PE=1 SV=3	Sfxn1	High	Not Found	High	17	4	5	4	322	35.6	other metabolic processes;transport;other biological processes	mitochondrion	transporter activity
Q99KE1	NAD-dependent malic enzyme, mitochondrial OS=Mus musculus OX=10090 GN=Me2 PE=1 SV=1	Me2	High	Not Found	High	16	7	7	7	589	65.8	other metabolic processes;other biological processes	mitochondrion;other cell component	other molecular function
Q99LB2	Dehydrogenase/reductase SDR family member 4 OS=Mus musculus OX=10090 GN=Dhrs4 PE=1 SV=3	Dhrs4	High	Not Found	High	6	2	3	2	279	29.9	other metabolic processes	other membranes;mitochondrion;nucleus;other cytoplasmic organelle	other molecular function
Q99N93	39S ribosomal protein L16, mitochondrial OS=Mus musculus OX=10090 GN=Mrpl16 PE=1 SV=1	Mrpl16	High	Not Found	High	8	2	3	2	251	28.8	protein metabolism;other metabolic processes	other membranes;mitochondrion;translational apparatus	nucleic acid binding activity;other molecular function
Q9CQI6	Coactosin-like protein OS=Mus musculus OX=10090 GN=Cotl1 PE=1 SV=3	Cotl1	High	Not Found	High	17	3	3	3	142	15.9	cell organization and biogenesis;stress response	cytosol;cytoskeleton;nucleus;other cell component	cytoskeletal activity;other molecular function
Q9CXT8	Mitochondrial-processing peptidase subunit beta OS=Mus musculus OX=10090 GN=Pmpcb PE=1 SV=1	Pmpcb	High	Not Found	High	12	4	6	4	489	54.6	cell organization and biogenesis;protein metabolism;other metabolic processes;transport	mitochondrion	other molecular function
Q9CZ42	ATP-dependent (S)-NAD(P)H-hydrate dehydratase OS=Mus musculus OX=10090 GN=Naxd PE=1 SV=1	Naxd	High	Not Found	High	29	6	10	6	343	36.7	other metabolic processes	NA	other molecular function
Q9CZD3	Glycine--tRNA ligase OS=Mus musculus OX=10090 GN=Gars1 PE=1 SV=1	Gars1	High	Not Found	High	4	2	2	2	729	81.8	protein metabolism;RNA metabolism OR transcription;other metabolic processes	non-structural extracellular;cytosol;other cell component	other molecular function
Q9D0G0	28S ribosomal protein S30, mitochondrial OS=Mus musculus OX=10090 GN=Mrps30 PE=1 SV=1	Mrps30	High	Not Found	High	11	4	6	4	442	49.9	protein metabolism;other metabolic processes	other membranes;mitochondrion;translational apparatus	other molecular function
Q9D0S9	Histidine triad nucleotide-binding protein 2, mitochondrial OS=Mus musculus OX=10090 GN=Hint2 PE=1 SV=1	Hint2	High	Not Found	High	22	2	2	2	163	17.3	other metabolic processes;other biological processes	mitochondrion;other cell component	other molecular function
Q9D338	39S ribosomal protein L19, mitochondrial OS=Mus musculus OX=10090 GN=Mrpl19 PE=1 SV=1	Mrpl19	High	Not Found	High	9	2	3	2	292	33.6	protein metabolism;other metabolic processes	other membranes;mitochondrion;translational apparatus;nucleus	other molecular function
Q9D6M3	Mitochondrial glutamate carrier 1 OS=Mus musculus OX=10090 GN=Slc25a22 PE=1 SV=1	Slc25a22	High	Not Found	High	21	4	4	3	323	34.6	other metabolic processes;transport;other biological processes	other membranes;mitochondrion	transporter activity
Q9D8T7	SRA stem-loop-interacting RNA-binding protein, mitochondrial OS=Mus musculus OX=10090 GN=Slirp PE=1 SV=2	Slirp	High	High	High	38	2	4	2	112	12.6	cell organization and biogenesis;other biological processes	cytoskeleton;mitochondrion;nucleus;other cell component	nucleic acid binding activity
Q9DCS3	Enoyl-[acyl-carrier-protein] reductase, mitochondrial OS=Mus musculus OX=10090 GN=Mecr PE=1 SV=2	Mecr	High	Not Found	High	13	3	3	3	373	40.3	other metabolic processes	cytosol;nucleus	signal transduction activity or receptor binding;other molecular function
Q9DCX2	ATP synthase subunit d, mitochondrial OS=Mus musculus OX=10090 GN=Atp5pd PE=1 SV=3	Atp5pd	High	Not Found	High	19	2	3	2	161	18.7	other metabolic processes;transport	other membranes;mitochondrion	transporter activity;other molecular function
Q9EPN1	Neurobeachin OS=Mus musculus OX=10090 GN=Nbea PE=1 SV=1	Nbea	Not Found	High	High	3	7	10	7	2936	326.5	cell organization and biogenesis;transport;other biological processes	plasma membrane;other membranes;cytosol;ER/Golgi;nucleus;other cell component	other molecular function
Q9EQI8	39S ribosomal protein L46, mitochondrial OS=Mus musculus OX=10090 GN=Mrpl46 PE=1 SV=1	Mrpl46	High	Not Found	High	13	3	3	3	283	32.1	protein metabolism;other metabolic processes	other membranes;mitochondrion;translational apparatus;nucleus;other cell component	other molecular function
Q9ER88	28S ribosomal protein S29, mitochondrial OS=Mus musculus OX=10090 GN=Dap3 PE=1 SV=1	Dap3	High	Not Found	High	18	5	6	5	391	44.7	cell organization and biogenesis;protein metabolism;other metabolic processes	other membranes;mitochondrion;translational apparatus;nucleus	other molecular function
Q9JHS4	ATP-dependent Clp protease ATP-binding subunit clpX-like, mitochondrial OS=Mus musculus OX=10090 GN=Clpx PE=1 SV=2	Clpx	High	Not Found	High	9	4	6	4	634	69.2	protein metabolism;other metabolic processes;other biological processes	cytosol;mitochondrion;nucleus;other cell component	enzyme regulator activity;other molecular function
Q9JJL8	Serine--tRNA ligase, mitochondrial OS=Mus musculus OX=10090 GN=Sars2 PE=1 SV=2	Sars2	High	Not Found	High	15	5	5	5	518	58.3	protein metabolism;RNA metabolism OR transcription;other metabolic processes	mitochondrion	nucleic acid binding activity;other molecular function
Q9JJV2	Profilin-2 OS=Mus musculus OX=10090 GN=Pfn2 PE=1 SV=3	Pfn2	Not Found	High	High	16	2	3	2	140	15	cell organization and biogenesis;other biological processes	cytosol;cytoskeleton;other cell component	cytoskeletal activity;other molecular function
Q9JKF7	39S ribosomal protein L39, mitochondrial OS=Mus musculus OX=10090 GN=Mrpl39 PE=1 SV=4	Mrpl39	High	Not Found	High	15	4	4	4	336	38.5	cell organization and biogenesis;protein metabolism;other metabolic processes	other membranes;mitochondrion;translational apparatus	other molecular function
Q9JLJ2	4-trimethylaminobutyraldehyde dehydrogenase OS=Mus musculus OX=10090 GN=Aldh9a1 PE=1 SV=1	Aldh9a1	High	Not Found	High	8	3	4	3	494	53.5	cell organization and biogenesis;other metabolic processes	cytosol	other molecular function
Q9JLZ3	Methylglutaconyl-CoA hydratase, mitochondrial OS=Mus musculus OX=10090 GN=Auh PE=1 SV=1	Auh	High	Not Found	High	11	2	2	2	314	33.4	other metabolic processes	mitochondrion	nucleic acid binding activity;other molecular function
Q9QWI6	SRC kinase signaling inhibitor 1 OS=Mus musculus OX=10090 GN=Srcin1 PE=1 SV=2	Srcin1	High	High	High	6	5	7	5	1250	134.8	cell adhesion;cell organization and biogenesis;transport;other biological processes	cytoskeleton;other cell component	other molecular function
Q9QXS6	Drebrin OS=Mus musculus OX=10090 GN=Dbn1 PE=1 SV=4	Dbn1	High	Not Found	High	8	4	5	4	706	77.2	cell cycle OR cell proliferation;cell organization and biogenesis;developmental processes;other biological processes	plasma membrane;other membranes;cytosol;cytoskeleton;other cell component	cytoskeletal activity;other molecular function
Q9QYG0	Protein NDRG2 OS=Mus musculus OX=10090 GN=Ndrg2 PE=1 SV=1	Ndrg2	High	Not Found	High	6	2	3	2	371	40.8	cell-cell signaling;cell cycle OR cell proliferation;developmental processes;signal transduction;other biological processes	ER/Golgi;nucleus;other cell component	NA
Q9QYX7	Protein piccolo OS=Mus musculus OX=10090 GN=Pclo PE=1 SV=4	Pclo	High	High	High	2	5	7	5	5068	550.5	cell-cell signaling;cell organization and biogenesis;transport;developmental processes;signal transduction;other biological processes	cytoskeleton;ER/Golgi;other cell component	other molecular function
Q9WUR2	Enoyl-CoA delta isomerase 2 OS=Mus musculus OX=10090 GN=Eci2 PE=1 SV=2	Eci2	Not Found	High	High	13	4	5	4	391	43.2	other metabolic processes	mitochondrion;other cytoplasmic organelle;other cell component	other molecular function
Q9WUR9	Adenylate kinase 4, mitochondrial OS=Mus musculus OX=10090 GN=Ak4 PE=1 SV=1	Ak4	High	Not Found	High	23	4	4	4	223	25	other metabolic processes;stress response;developmental processes;other biological processes	mitochondrion;other cell component	kinase activity;other molecular function
Q9Z1J3	Cysteine desulfurase, mitochondrial OS=Mus musculus OX=10090 GN=Nfs1 PE=1 SV=3	Nfs1	High	Not Found	High	11	4	5	4	459	50.5	cell organization and biogenesis;protein metabolism;other metabolic processes	cytosol;mitochondrion;nucleus	other molecular function
Q9Z2Z6	Mitochondrial carnitine/acylcarnitine carrier protein OS=Mus musculus OX=10090 GN=Slc25a20 PE=1 SV=1	Slc25a20	High	Not Found	High	6	2	3	2	301	33	transport;developmental processes	cytosol;mitochondrion	transporter activity

## Sheet: Qualitative_compiled_Fig.2C
Supplemental Table S1: Tau-BioID2 and BioID2-Tau Compiled Qualitative Analysis (Fig.2C)
Accession	Description	Gene.Symbol	Tau-BioID2	BioID2-Tau
Q8BFU2	Histone H2A type 3 OS=Mus musculus OX=10090 GN=H2aw PE=1 SV=3	H2ac25	YES	NO
P68372	Tubulin beta-4B chain OS=Mus musculus OX=10090 GN=Tubb4b PE=1 SV=1	Tubb4b	YES	NO
Q8VH51-2	Isoform 2 of RNA-binding protein 39 OS=Mus musculus OX=10090 GN=Rbm39	Rbm39	YES	YES
P60335	Poly(rC)-binding protein 1 OS=Mus musculus OX=10090 GN=Pcbp1 PE=1 SV=1	Pcbp1	YES	NO
P62821	Ras-related protein Rab-1A OS=Mus musculus OX=10090 GN=Rab1A PE=1 SV=3	Rab1A	YES	NO
Q91V41	Ras-related protein Rab-14 OS=Mus musculus OX=10090 GN=Rab14 PE=1 SV=3	Rab14	YES	YES
Q80XI3	Eukaryotic translation initiation factor 4 gamma 3 OS=Mus musculus OX=10090 GN=Eif4g3 PE=1 SV=2	Eif4g3	YES	NO
P63242	Eukaryotic translation initiation factor 5A-1 OS=Mus musculus OX=10090 GN=Eif5a PE=1 SV=2	Eif5a	YES	YES
Q64525	Histone H2B type 2-B OS=Mus musculus OX=10090 GN=Hist2h2bb PE=1 SV=3	Hist2h2bb	YES	NO
Q8K194	U4/U6.U5 small nuclear ribonucleoprotein 27 kDa protein OS=Mus musculus OX=10090 GN=Snrnp27 PE=1 SV=1	Snrnp27	YES	NO
P03995	Glial fibrillary acidic protein OS=Mus musculus OX=10090 GN=Gfap PE=1 SV=4	Gfap	YES	NO
P70349	Histidine triad nucleotide-binding protein 1 OS=Mus musculus OX=10090 GN=Hint1 PE=1 SV=3	Hint1	YES	NO
Q9CZ42	ATP-dependent (S)-NAD(P)H-hydrate dehydratase OS=Mus musculus OX=10090 GN=Naxd PE=1 SV=1	Naxd	YES	YES
P84104	Serine/arginine-rich splicing factor 3 OS=Mus musculus OX=10090 GN=Srsf3 PE=1 SV=1	Srsf3	YES	NO
Q8VEH3	ADP-ribosylation factor-like protein 8A OS=Mus musculus OX=10090 GN=Arl8a PE=1 SV=1	Arl8a	YES	NO
P97825	Jupiter microtubule associated homolog 1 OS=Mus musculus OX=10090 GN=Jpt1 PE=1 SV=3	Jpt1	YES	NO
O88809	Neuronal migration protein doublecortin OS=Mus musculus OX=10090 GN=Dcx PE=1 SV=1	Dcx	YES	NO
Q9DCT8	Cysteine-rich protein 2 OS=Mus musculus OX=10090 GN=Crip2 PE=1 SV=1	Crip2	YES	NO
Q9WTP7	GTP:AMP phosphotransferase AK3, mitochondrial OS=Mus musculus OX=10090 GN=Ak3 PE=1 SV=3	Ak3	YES	NO
Q62048	Astrocytic phosphoprotein PEA-15 OS=Mus musculus OX=10090 GN=Pea15 PE=1 SV=1	Pea15	YES	NO
Q61166	Microtubule-associated protein RP/EB family member 1 OS=Mus musculus OX=10090 GN=Mapre1 PE=1 SV=3	Mapre1	YES	NO
P19157	Glutathione S-transferase P 1 OS=Mus musculus OX=10090 GN=Gstp1 PE=1 SV=2	Gstp1	YES	YES
P12367	cAMP-dependent protein kinase type II-alpha regulatory subunit OS=Mus musculus OX=10090 GN=Prkar2a PE=1 SV=2	Prkar2a	YES	NO
P57776	Elongation factor 1-delta OS=Mus musculus OX=10090 GN=Eef1d PE=1 SV=3	Eef1d	YES	NO
P38060	Hydroxymethylglutaryl-CoA lyase, mitochondrial OS=Mus musculus OX=10090 GN=Hmgcl PE=1 SV=2	Hmgcl	YES	YES
P53994	Ras-related protein Rab-2A OS=Mus musculus OX=10090 GN=Rab2a PE=1 SV=1	Rab2a	YES	YES
Q9D6M3	Mitochondrial glutamate carrier 1 OS=Mus musculus OX=10090 GN=Slc25a22 PE=1 SV=1	Slc25a22	YES	YES
P50136	2-oxoisovalerate dehydrogenase subunit alpha, mitochondrial OS=Mus musculus OX=10090 GN=Bckdha PE=1 SV=1	Bckdha	YES	YES
Q9CQR4	Acyl-coenzyme A thioesterase 13 OS=Mus musculus OX=10090 GN=Acot13 PE=1 SV=1	Acot13	YES	NO
Q9QYG0-2	Isoform 2 of Protein NDRG2 OS=Mus musculus OX=10090 GN=Ndrg2	Ndrg2	YES	NO
P52480	Pyruvate kinase PKM OS=Mus musculus OX=10090 GN=Pkm PE=1 SV=4	Pkm	YES	NO
Q99J99	3-mercaptopyruvate sulfurtransferase OS=Mus musculus OX=10090 GN=Mpst PE=1 SV=4	Mpst	YES	NO
P62245	40S ribosomal protein S15a OS=Mus musculus OX=10090 GN=Rps15a PE=1 SV=2	Rps15a	YES	NO
P28652	Calcium/calmodulin-dependent protein kinase type II subunit beta OS=Mus musculus OX=10090 GN=Camk2b PE=1 SV=2	Camk2b	YES	NO
P40142	Transketolase OS=Mus musculus OX=10090 GN=Tkt PE=1 SV=1	Tkt	YES	NO
P60867	40S ribosomal protein S20 OS=Mus musculus OX=10090 GN=Rps20 PE=1 SV=1	Rps20	YES	NO
P14206	40S ribosomal protein SA OS=Mus musculus OX=10090 GN=Rpsa PE=1 SV=4	Rpsa	YES	NO
Q9JJV2	Profilin-2 OS=Mus musculus OX=10090 GN=Pfn2 PE=1 SV=3	Pfn2	YES	YES
P67984	60S ribosomal protein L22 OS=Mus musculus OX=10090 GN=Rpl22 PE=1 SV=2	Rpl22	YES	NO
P10636-8	Isoform Tau-F of Microtubule-associated protein tau OS=Homo sapiens GN=MAPT	MAPT	YES	YES
P62918	60S ribosomal protein L8 OS=Mus musculus OX=10090 GN=Rpl8 PE=1 SV=2	Rpl8	YES	YES
P11798	Calcium/calmodulin-dependent protein kinase type II subunit alpha OS=Mus musculus OX=10090 GN=Camk2a PE=1 SV=2	Camk2a	YES	NO
P62897	Cytochrome c, somatic OS=Mus musculus OX=10090 GN=Cycs PE=1 SV=2	Cycs	YES	NO
Q6PGH2	Jupiter microtubule associated homolog 2 OS=Mus musculus OX=10090 GN=Jpt2 PE=1 SV=1	Jpt2	YES	NO
P80316	T-complex protein 1 subunit epsilon OS=Mus musculus OX=10090 GN=Cct5 PE=1 SV=1	Cct5	YES	NO
Q8BIW1	Exopolyphosphatase PRUNE1 OS=Mus musculus OX=10090 GN=Prune1 PE=1 SV=1	Prune1	YES	NO
Q8VCW8	Medium-chain acyl-CoA ligase ACSF2, mitochondrial OS=Mus musculus OX=10090 GN=Acsf2 PE=1 SV=1	Acsf2	YES	YES
P12787	Cytochrome c oxidase subunit 5A, mitochondrial OS=Mus musculus OX=10090 GN=Cox5a PE=1 SV=2	Cox5a	YES	NO
Q8BG05	Heterogeneous nuclear ribonucleoprotein A3 OS=Mus musculus OX=10090 GN=Hnrnpa3 PE=1 SV=1	Hnrnpa3	YES	NO
O55125	Protein NipSnap homolog 1 OS=Mus musculus OX=10090 GN=Nipsnap1 PE=1 SV=1	Nipsnap1	YES	YES
Q8BJH1	Zinc finger C2HC domain-containing protein 1A OS=Mus musculus OX=10090 GN=Zc2hc1a PE=1 SV=1	Zc2hc1a	YES	YES
Q9ESX4	Nucleolar protein of 40 kDa OS=Mus musculus OX=10090 GN=Zcchc17 PE=1 SV=1	Zcchc17	YES	NO
Q6ZWN5	40S ribosomal protein S9 OS=Mus musculus OX=10090 GN=Rps9 PE=1 SV=3	Rps9	YES	YES
P70677	Caspase-3 OS=Mus musculus OX=10090 GN=Casp3 PE=1 SV=1	Casp3	YES	NO
Q61578	NADPH:adrenodoxin oxidoreductase, mitochondrial OS=Mus musculus OX=10090 GN=Fdxr PE=1 SV=1	Fdxr	YES	NO
P62908	40S ribosomal protein S3 OS=Mus musculus OX=10090 GN=Rps3 PE=1 SV=1	Rps3	YES	NO
Q5SUF2	Luc7-like protein 3 OS=Mus musculus OX=10090 GN=Luc7l3 PE=1 SV=1	Luc7l3	YES	NO
Q9R0Q6	Actin-related protein 2/3 complex subunit 1A OS=Mus musculus OX=10090 GN=Arpc1a PE=1 SV=1	Arpc1a	YES	NO
P62869	Elongin-B OS=Mus musculus OX=10090 GN=Elob PE=1 SV=1	Elob	YES	NO
P07901	Heat shock protein HSP 90-alpha OS=Mus musculus OX=10090 GN=Hsp90aa1 PE=1 SV=4	Hsp90aa1	YES	NO
Q8C8R3-2	Isoform 2 of Ankyrin-2 OS=Mus musculus OX=10090 GN=Ank2	Ank2	YES	YES
Q9D394	Protein RUFY3 OS=Mus musculus OX=10090 GN=Rufy3 PE=1 SV=1	Rufy3	YES	NO
Q9CQI6	Coactosin-like protein OS=Mus musculus OX=10090 GN=Cotl1 PE=1 SV=3	Cotl1	YES	YES
Q80Y14	Glutaredoxin-related protein 5, mitochondrial OS=Mus musculus OX=10090 GN=Glrx5 PE=1 SV=2	Glrx5	YES	YES
P35980	60S ribosomal protein L18 OS=Mus musculus OX=10090 GN=Rpl18 PE=1 SV=3	Rpl18	YES	NO
Q9DCS3	Enoyl-[acyl-carrier-protein] reductase, mitochondrial OS=Mus musculus OX=10090 GN=Mecr PE=1 SV=2	Mecr	YES	YES
O35737	Heterogeneous nuclear ribonucleoprotein H OS=Mus musculus OX=10090 GN=Hnrnph1 PE=1 SV=3	Hnrnph1	YES	NO
Q61990	Poly(rC)-binding protein 2 OS=Mus musculus OX=10090 GN=Pcbp2 PE=1 SV=1	Pcbp2	YES	NO
P97855	Ras GTPase-activating protein-binding protein 1 OS=Mus musculus OX=10090 GN=G3bp1 PE=1 SV=1	G3bp1	YES	NO
Q9D1E6	Tubulin-folding cofactor B OS=Mus musculus OX=10090 GN=Tbcb PE=1 SV=2	Tbcb	YES	NO
P62259	14-3-3 protein epsilon OS=Mus musculus OX=10090 GN=Ywhae PE=1 SV=1	Ywhae	YES	NO
Q9DC61	Mitochondrial-processing peptidase subunit alpha OS=Mus musculus OX=10090 GN=Pmpca PE=1 SV=1	Pmpca	YES	NO
Q9ER88	28S ribosomal protein S29, mitochondrial OS=Mus musculus OX=10090 GN=Dap3 PE=1 SV=1	Dap3	YES	YES
Q61792	LIM and SH3 domain protein 1 OS=Mus musculus OX=10090 GN=Lasp1 PE=1 SV=1	Lasp1	YES	NO
Q9CR67	Transmembrane protein 33 OS=Mus musculus OX=10090 GN=Tmem33 PE=1 SV=1	Tmem33	YES	NO
Q61753	D-3-phosphoglycerate dehydrogenase OS=Mus musculus OX=10090 GN=Phgdh PE=1 SV=3	Phgdh	YES	NO
Q9CR57	60S ribosomal protein L14 OS=Mus musculus OX=10090 GN=Rpl14 PE=1 SV=3	Rpl14	YES	NO
Q9D8E6	60S ribosomal protein L4 OS=Mus musculus OX=10090 GN=Rpl4 PE=1 SV=3	Rpl4	YES	NO
Q9JHS4	ATP-dependent Clp protease ATP-binding subunit clpX-like, mitochondrial OS=Mus musculus OX=10090 GN=Clpx PE=1 SV=2	Clpx	YES	YES
Q8CJ67	Double-stranded RNA-binding protein Staufen homolog 2 OS=Mus musculus OX=10090 GN=Stau2 PE=1 SV=1	Stau2	YES	NO
Q8CI94	Glycogen phosphorylase, brain form OS=Mus musculus OX=10090 GN=Pygb PE=1 SV=3	Pygb	YES	NO
P06151	L-lactate dehydrogenase A chain OS=Mus musculus OX=10090 GN=Ldha PE=1 SV=3	Ldha	YES	NO
O35857	Mitochondrial import inner membrane translocase subunit TIM44 OS=Mus musculus OX=10090 GN=Timm44 PE=1 SV=2	Timm44	YES	YES
Q91WD5	NADH dehydrogenase [ubiquinone] iron-sulfur protein 2, mitochondrial OS=Mus musculus OX=10090 GN=Ndufs2 PE=1 SV=1	Ndufs2	YES	YES
P35293	Ras-related protein Rab-18 OS=Mus musculus OX=10090 GN=Rab18 PE=1 SV=2	Rab18	YES	NO
O55131	Septin-7 OS=Mus musculus OX=10090 GN=Septin7 PE=1 SV=1	Septin7	YES	NO
Q80X50	Ubiquitin-associated protein 2-like OS=Mus musculus OX=10090 GN=Ubap2l PE=1 SV=1	Ubap2l	YES	NO
P50516	V-type proton ATPase catalytic subunit A OS=Mus musculus OX=10090 GN=Atp6v1a PE=1 SV=2	Atp6v1a	YES	NO
A2AAY5	SH3 and PX domain-containing protein 2B OS=Mus musculus OX=10090 GN=Sh3pxd2b PE=1 SV=1	Sh3pxd2b	YES	NO
O35295	Transcriptional activator protein Pur-beta OS=Mus musculus OX=10090 GN=Purb PE=1 SV=3	Purb	YES	NO
Q6PIU9	Uncharacterized protein FLJ45252 homolog OS=Mus musculus OX=10090 PE=1 SV=2	NA	YES	NO
P12970	60S ribosomal protein L7a OS=Mus musculus OX=10090 GN=Rpl7a PE=1 SV=2	Rpl7a	YES	NO
Q8CBW3	Abl interactor 1 OS=Mus musculus OX=10090 GN=Abi1 PE=1 SV=3	Abi1	YES	NO
Q2NL51	Glycogen synthase kinase-3 alpha OS=Mus musculus OX=10090 GN=Gsk3a PE=1 SV=2	Gsk3a	YES	NO
Q9DB41	Mitochondrial glutamate carrier 2 OS=Mus musculus OX=10090 GN=Slc25a18 PE=1 SV=4	Slc25a18	YES	NO
Q6R891	Neurabin-2 OS=Mus musculus OX=10090 GN=Ppp1r9b PE=1 SV=1	Ppp1r9b	YES	NO
P22315	Ferrochelatase, mitochondrial OS=Mus musculus OX=10090 GN=Fech PE=1 SV=2	NA	YES	YES
Q9JLJ2	4-trimethylaminobutyraldehyde dehydrogenase OS=Mus musculus OX=10090 GN=Aldh9a1 PE=1 SV=1	Aldh9a1	YES	YES
Q6PAJ1	Breakpoint cluster region protein OS=Mus musculus OX=10090 GN=Bcr PE=1 SV=3	Bcr	YES	NO
A2AGT5	Cytoskeleton-associated protein 5 OS=Mus musculus OX=10090 GN=Ckap5 PE=1 SV=1	Ckap5	YES	YES
Q9WV60	Glycogen synthase kinase-3 beta OS=Mus musculus OX=10090 GN=Gsk3b PE=1 SV=2	Gsk3b	YES	NO
Q9DC69	NADH dehydrogenase [ubiquinone] 1 alpha subcomplex subunit 9, mitochondrial OS=Mus musculus OX=10090 GN=Ndufa9 PE=1 SV=2	Ndufa9	YES	NO
Q8JZU2	Tricarboxylate transport protein, mitochondrial OS=Mus musculus OX=10090 GN=Slc25a1 PE=1 SV=1	Slc25a1	YES	NO
Q80SY5	Pre-mRNA-splicing factor 38B OS=Mus musculus OX=10090 GN=Prpf38b PE=1 SV=1	Prpf38b	YES	NO
Q9D0G0	28S ribosomal protein S30, mitochondrial OS=Mus musculus OX=10090 GN=Mrps30 PE=1 SV=1	Mrps30	YES	YES
Q9D2R0	Acetoacetyl-CoA synthetase OS=Mus musculus OX=10090 GN=Aacs PE=1 SV=1	Aacs	YES	NO
Q80TK0	AP2-interacting clathrin-endocytosis protein OS=Mus musculus OX=10090 GN=Kiaa1107 PE=1 SV=6	NA	YES	YES
Q9WUM4	Coronin-1C OS=Mus musculus OX=10090 GN=Coro1c PE=1 SV=2	Coro1c	YES	NO
Q8CDG3	Deubiquitinating protein VCIP135 OS=Mus musculus OX=10090 GN=Vcpip1 PE=1 SV=1	Vcpip1	YES	NO
Q8K0D5	Elongation factor G, mitochondrial OS=Mus musculus OX=10090 GN=Gfm1 PE=1 SV=1	Gfm1	YES	YES
Q7TQH0-2	Isoform 2 of Ataxin-2-like protein OS=Mus musculus OX=10090 GN=Atxn2l	Atxn2l	YES	NO
P16125	L-lactate dehydrogenase B chain OS=Mus musculus OX=10090 GN=Ldhb PE=1 SV=2	Ldhb	YES	NO
Q8CH77	Neuron navigator 1 OS=Mus musculus OX=10090 GN=Nav1 PE=1 SV=2	Nav1	YES	NO
P63005	Platelet-activating factor acetylhydrolase IB subunit alpha OS=Mus musculus OX=10090 GN=Pafah1b1 PE=1 SV=2	Pafah1b1	YES	NO
Q61598	Rab GDP dissociation inhibitor beta OS=Mus musculus OX=10090 GN=Gdi2 PE=1 SV=1	Gdi2	YES	NO
Q6PIC6	Sodium/potassium-transporting ATPase subunit alpha-3 OS=Mus musculus OX=10090 GN=Atp1a3 PE=1 SV=1	Atp1a3	YES	NO
Q9Z1N5	Spliceosome RNA helicase Ddx39b OS=Mus musculus OX=10090 GN=Ddx39b PE=1 SV=1	Ddx39b	YES	NO
Q8VIJ6	Splicing factor, proline- and glutamine-rich OS=Mus musculus OX=10090 GN=Sfpq PE=1 SV=1	Sfpq	YES	NO
Q921F2	TAR DNA-binding protein 43 OS=Mus musculus OX=10090 GN=Tardbp PE=1 SV=1	Tardbp	YES	NO
Q8VDJ3	Vigilin OS=Mus musculus OX=10090 GN=Hdlbp PE=1 SV=1	Hdlbp	YES	NO
P27659	60S ribosomal protein L3 OS=Mus musculus OX=10090 GN=Rpl3 PE=1 SV=3	Rpl3	YES	NO
P47911	60S ribosomal protein L6 OS=Mus musculus OX=10090 GN=Rpl6 PE=1 SV=3	Rpl6	YES	NO
Q9ESN9	C-Jun-amino-terminal kinase-interacting protein 3 OS=Mus musculus OX=10090 GN=Mapk8ip3 PE=1 SV=1	Mapk8ip3	YES	NO
Q9CZD3	Glycine--tRNA ligase OS=Mus musculus OX=10090 GN=Gars1 PE=1 SV=1	Gars1	YES	YES
Q9D0E1	Heterogeneous nuclear ribonucleoprotein M OS=Mus musculus OX=10090 GN=Hnrnpm PE=1 SV=3	Hnrnpm	YES	NO
Q9CX00	IST1 homolog OS=Mus musculus OX=10090 GN=Ist1 PE=1 SV=1	Ist1	YES	NO
Q91YP2	Neurolysin, mitochondrial OS=Mus musculus OX=10090 GN=Nln PE=1 SV=1	Nln	YES	YES
Q8BKZ9	Pyruvate dehydrogenase protein X component, mitochondrial OS=Mus musculus OX=10090 GN=Pdhx PE=1 SV=1	Pdhx	YES	NO
Q8CIE6	Coatomer subunit alpha OS=Mus musculus OX=10090 GN=Copa PE=1 SV=2	Copa	YES	NO
Q9D8N0	Elongation factor 1-gamma OS=Mus musculus OX=10090 GN=Eef1g PE=1 SV=3	Eef1g	YES	NO
O54734	Dolichyl-diphosphooligosaccharide--protein glycosyltransferase 48 kDa subunit OS=Mus musculus OX=10090 GN=Ddost PE=1 SV=2	Ddost	YES	NO
Q921G7	Electron transfer flavoprotein-ubiquinone oxidoreductase, mitochondrial OS=Mus musculus OX=10090 GN=Etfdh PE=1 SV=1	Etfdh	YES	YES
Q8JZK9	Hydroxymethylglutaryl-CoA synthase, cytoplasmic OS=Mus musculus OX=10090 GN=Hmgcs1 PE=1 SV=1	Hmgcs1	YES	NO
P29341	Polyadenylate-binding protein 1 OS=Mus musculus OX=10090 GN=Pabpc1 PE=1 SV=2	Pabpc1	YES	NO
P26043	Radixin OS=Mus musculus OX=10090 GN=Rdx PE=1 SV=3	Rdx	YES	NO
Q7TSI3	Serine/threonine-protein phosphatase 6 regulatory subunit 1 OS=Mus musculus OX=10090 GN=Ppp6r1 PE=1 SV=1	Ppp6r1	YES	NO
O88342	WD repeat-containing protein 1 OS=Mus musculus OX=10090 GN=Wdr1 PE=1 SV=3	Wdr1	YES	NO
P16332	Methylmalonyl-CoA mutase, mitochondrial OS=Mus musculus OX=10090 GN=Mmut PE=1 SV=2	Mmut	YES	YES
Q99KE1	NAD-dependent malic enzyme, mitochondrial OS=Mus musculus OX=10090 GN=Me2 PE=1 SV=1	Me2	YES	YES
Q9WUA2	Phenylalanine--tRNA ligase beta subunit OS=Mus musculus OX=10090 GN=Farsb PE=1 SV=2	Farsb	YES	NO
P47857	ATP-dependent 6-phosphofructokinase, muscle type OS=Mus musculus OX=10090 GN=Pfkm PE=1 SV=3	Pfkm	YES	NO
Q8C1B1	Calmodulin-regulated spectrin-associated protein 2 OS=Mus musculus OX=10090 GN=Camsap2 PE=1 SV=3	Camsap2	YES	NO
Q8BRT1	CLIP-associating protein 2 OS=Mus musculus OX=10090 GN=Clasp2 PE=1 SV=1	Clasp2	YES	NO
Q9ERG2	Striatin-3 OS=Mus musculus OX=10090 GN=Strn3 PE=1 SV=1	Strn3	YES	NO
Q9EPN1	Neurobeachin OS=Mus musculus OX=10090 GN=Nbea PE=1 SV=1	Nbea	YES	YES
Q5FWK3	Rho GTPase-activating protein 1 OS=Mus musculus OX=10090 GN=Arhgap1 PE=1 SV=1	Arhgap1	YES	NO
Q6ZPJ3	(E3-independent) E2 ubiquitin-conjugating enzyme UBE2O OS=Mus musculus OX=10090 GN=Ube2o PE=1 SV=3	Ube2o	YES	NO
Q9JMH9-1	Isoform 1 of Unconventional myosin-XVIIIa OS=Mus musculus OX=10090 GN=Myo18a	Myo18a	YES	NO
Q8BIJ6	Isoleucine--tRNA ligase, mitochondrial OS=Mus musculus OX=10090 GN=Iars2 PE=1 SV=1	Iars2	YES	YES
Q9QXS1	Plectin OS=Mus musculus OX=10090 GN=Plec PE=1 SV=3	Plec	YES	NO
Q7TSC1	Protein PRRC2A OS=Mus musculus OX=10090 GN=Prrc2a PE=1 SV=1	Prrc2a	YES	NO
Q8BK67	Protein RCC2 OS=Mus musculus OX=10090 GN=Rcc2 PE=1 SV=1	Rcc2	YES	NO
A2A690	Protein TANC2 OS=Mus musculus OX=10090 GN=Tanc2 PE=1 SV=1	Tanc2	YES	NO
Q60875	Rho guanine nucleotide exchange factor 2 OS=Mus musculus OX=10090 GN=Arhgef2 PE=1 SV=4	Arhgef2	YES	NO
Q68FF0	Uncharacterized protein KIAA1841 OS=Mus musculus OX=10090 GN=Kiaa1841 PE=1 SV=2	Sanbr	YES	NO
Q9JHU4	Cytoplasmic dynein 1 heavy chain 1 OS=Mus musculus OX=10090 GN=Dync1h1 PE=1 SV=2	Dync1h1	YES	NO
Q9QYX7	Protein piccolo OS=Mus musculus OX=10090 GN=Pclo PE=1 SV=4	Pclo	YES	YES
Q3UMY5	Echinoderm microtubule-associated protein-like 4 OS=Mus musculus OX=10090 GN=Eml4 PE=1 SV=1	Eml4	YES	NO
Q8VDC0	Probable leucine--tRNA ligase, mitochondrial OS=Mus musculus OX=10090 GN=Lars2 PE=1 SV=1	Lars2	YES	NO
B1AZI6	THO complex subunit 2 OS=Mus musculus OX=10090 GN=Thoc2 PE=1 SV=1	Thoc2	YES	NO
Q61315	Adenomatous polyposis coli protein OS=Mus musculus OX=10090 GN=Apc PE=1 SV=1	Apc	YES	NO
Q9QXZ0	Microtubule-actin cross-linking factor 1 OS=Mus musculus OX=10090 GN=Macf1 PE=1 SV=2	Macf1	YES	NO
O88935-1	Isoform Ib of Synapsin-1 OS=Mus musculus OX=10090 GN=Syn1	Syn1	NO	YES
P14131	40S ribosomal protein S16 OS=Mus musculus OX=10090 GN=Rps16 PE=1 SV=4	Rps16	NO	YES
P17751	Triosephosphate isomerase OS=Mus musculus OX=10090 GN=Tpi1 PE=1 SV=4	NA	NO	YES
P20108	Thioredoxin-dependent peroxide reductase, mitochondrial OS=Mus musculus OX=10090 GN=Prdx3 PE=1 SV=1	Prdx3	NO	YES
P31324	cAMP-dependent protein kinase type II-beta regulatory subunit OS=Mus musculus OX=10090 GN=Prkar2b PE=1 SV=3	Prkar2b	NO	YES
P50171	Estradiol 17-beta-dehydrogenase 8 OS=Mus musculus OX=10090 GN=Hsd17b8 PE=1 SV=2	Hsd17b8	NO	YES
P85094	Isochorismatase domain-containing protein 2A OS=Mus musculus OX=10090 GN=Isoc2a PE=1 SV=1	Isoc2a	NO	YES
P97930	Thymidylate kinase OS=Mus musculus OX=10090 GN=Dtymk PE=1 SV=2	Dtymk	NO	YES
Q02257	Junction plakoglobin OS=Mus musculus OX=10090 GN=Jup PE=1 SV=3	Jup	NO	YES
Q0KL02	Triple functional domain protein OS=Mus musculus OX=10090 GN=Trio PE=1 SV=3	Trio	NO	YES
Q14C51	Pentatricopeptide repeat domain-containing protein 3, mitochondrial OS=Mus musculus OX=10090 GN=Ptcd3 PE=1 SV=2	Ptcd3	NO	YES
Q3TBW2	39S ribosomal protein L10, mitochondrial OS=Mus musculus OX=10090 GN=Mrpl10 PE=1 SV=2	Mrpl10	NO	YES
Q3TLH4	Protein PRRC2C OS=Mus musculus OX=10090 GN=Prrc2c PE=1 SV=3	Prrc2c	NO	YES
Q3TUH1	Phosphatidate cytidylyltransferase, mitochondrial OS=Mus musculus OX=10090 GN=Tamm41 PE=1 SV=2	Tamm41	NO	YES
Q3UTJ2	Sorbin and SH3 domain-containing protein 2 OS=Mus musculus OX=10090 GN=Sorbs2 PE=1 SV=2	Sorbs2	NO	YES
Q3V3R1	Monofunctional C1-tetrahydrofolate synthase, mitochondrial OS=Mus musculus OX=10090 GN=Mthfd1l PE=1 SV=2	Mthfd1l	NO	YES
Q60759	Glutaryl-CoA dehydrogenase, mitochondrial OS=Mus musculus OX=10090 GN=Gcdh PE=1 SV=2	Gcdh	NO	YES
Q60838	Segment polarity protein dishevelled homolog DVL-2 OS=Mus musculus OX=10090 GN=Dvl2 PE=1 SV=2	Dvl2	NO	YES
Q61548	Clathrin coat assembly protein AP180 OS=Mus musculus OX=10090 GN=Snap91 PE=1 SV=1	Snap91	NO	YES
Q64475	Histone H2B type 1-B OS=Mus musculus OX=10090 GN=H2bc3 PE=1 SV=3	H2bc3	NO	YES
Q6NS60	F-box only protein 41 OS=Mus musculus OX=10090 GN=Fbxo41 PE=1 SV=3	Fbxo41	NO	YES
Q6PDM2	Serine/arginine-rich splicing factor 1 OS=Mus musculus OX=10090 GN=Srsf1 PE=1 SV=3	Srsf1	NO	YES
Q7TNC4	Putative RNA-binding protein Luc7-like 2 OS=Mus musculus OX=10090 GN=Luc7l2 PE=1 SV=1	Luc7l2	NO	YES
Q7TQH0	Ataxin-2-like protein OS=Mus musculus OX=10090 GN=Atxn2l PE=1 SV=1	Atxn2l	NO	YES
Q7TSJ2	Microtubule-associated protein 6 OS=Mus musculus OX=10090 GN=Map6 PE=1 SV=2	Map6	NO	YES
Q7TSQ8	Pyruvate dehydrogenase phosphatase regulatory subunit, mitochondrial OS=Mus musculus OX=10090 GN=Pdpr PE=1 SV=1	Pdpr	NO	YES
Q80VC9	Calmodulin-regulated spectrin-associated protein 3 OS=Mus musculus OX=10090 GN=Camsap3 PE=1 SV=1	Camsap3	NO	YES
Q80X85	28S ribosomal protein S7, mitochondrial OS=Mus musculus OX=10090 GN=Mrps7 PE=1 SV=1	Mrps7	NO	YES
Q8BH04	Phosphoenolpyruvate carboxykinase [GTP], mitochondrial OS=Mus musculus OX=10090 GN=Pck2 PE=1 SV=1	Pck2	NO	YES
Q8BH86	D-glutamate cyclase, mitochondrial OS=Mus musculus OX=10090 GN=Dglucy PE=1 SV=1	Dglucy	NO	YES
Q8BJZ4	28S ribosomal protein S35, mitochondrial OS=Mus musculus OX=10090 GN=Mrps35 PE=1 SV=2	Mrps35	NO	YES
Q8BK72	28S ribosomal protein S27, mitochondrial OS=Mus musculus OX=10090 GN=Mrps27 PE=1 SV=2	Mrps27	NO	YES
Q8BWF0	Succinate-semialdehyde dehydrogenase, mitochondrial OS=Mus musculus OX=10090 GN=Aldh5a1 PE=1 SV=1	Aldh5a1	NO	YES
Q8CC88	von Willebrand factor A domain-containing protein 8 OS=Mus musculus OX=10090 GN=Vwa8 PE=1 SV=2	Vwa8	NO	YES
Q8K2M0	39S ribosomal protein L38, mitochondrial OS=Mus musculus OX=10090 GN=Mrpl38 PE=1 SV=2	Mrpl38	NO	YES
Q8R164	Valacyclovir hydrolase OS=Mus musculus OX=10090 GN=Bphl PE=1 SV=1	Bphl	NO	YES
Q8VE22	28S ribosomal protein S23, mitochondrial OS=Mus musculus OX=10090 GN=Mrps23 PE=1 SV=1	Mrps23	NO	YES
Q8VEM8	Phosphate carrier protein, mitochondrial OS=Mus musculus OX=10090 GN=Slc25a3 PE=1 SV=1	Slc25a3	NO	YES
Q91YM4	FAST kinase domain-containing protein 4 OS=Mus musculus OX=10090 GN=Tbrg4 PE=1 SV=1	Tbrg4	NO	YES
Q921S7	39S ribosomal protein L37, mitochondrial OS=Mus musculus OX=10090 GN=Mrpl37 PE=1 SV=1	Mrpl37	NO	YES
Q922Q4	Pyrroline-5-carboxylate reductase 2 OS=Mus musculus OX=10090 GN=Pycr2 PE=1 SV=1	Pycr2	NO	YES
Q99JR1	Sideroflexin-1 OS=Mus musculus OX=10090 GN=Sfxn1 PE=1 SV=3	Sfxn1	NO	YES
Q99LB2	Dehydrogenase/reductase SDR family member 4 OS=Mus musculus OX=10090 GN=Dhrs4 PE=1 SV=3	Dhrs4	NO	YES
Q99N93	39S ribosomal protein L16, mitochondrial OS=Mus musculus OX=10090 GN=Mrpl16 PE=1 SV=1	Mrpl16	NO	YES
Q9CXT8	Mitochondrial-processing peptidase subunit beta OS=Mus musculus OX=10090 GN=Pmpcb PE=1 SV=1	Pmpcb	NO	YES
Q9D0S9	Histidine triad nucleotide-binding protein 2, mitochondrial OS=Mus musculus OX=10090 GN=Hint2 PE=1 SV=1	Hint2	NO	YES
Q9D338	39S ribosomal protein L19, mitochondrial OS=Mus musculus OX=10090 GN=Mrpl19 PE=1 SV=1	Mrpl19	NO	YES
Q9D8T7	SRA stem-loop-interacting RNA-binding protein, mitochondrial OS=Mus musculus OX=10090 GN=Slirp PE=1 SV=2	Slirp	NO	YES
Q9DCX2	ATP synthase subunit d, mitochondrial OS=Mus musculus OX=10090 GN=Atp5pd PE=1 SV=3	Atp5pd	NO	YES
Q9EQI8	39S ribosomal protein L46, mitochondrial OS=Mus musculus OX=10090 GN=Mrpl46 PE=1 SV=1	Mrpl46	NO	YES
Q9JJL8	Serine--tRNA ligase, mitochondrial OS=Mus musculus OX=10090 GN=Sars2 PE=1 SV=2	Sars2	NO	YES
Q9JKF7	39S ribosomal protein L39, mitochondrial OS=Mus musculus OX=10090 GN=Mrpl39 PE=1 SV=4	Mrpl39	NO	YES
Q9JLZ3	Methylglutaconyl-CoA hydratase, mitochondrial OS=Mus musculus OX=10090 GN=Auh PE=1 SV=1	Auh	NO	YES
Q9QWI6	SRC kinase signaling inhibitor 1 OS=Mus musculus OX=10090 GN=Srcin1 PE=1 SV=2	Srcin1	NO	YES
Q9QXS6	Drebrin OS=Mus musculus OX=10090 GN=Dbn1 PE=1 SV=4	Dbn1	NO	YES
Q9QYG0	Protein NDRG2 OS=Mus musculus OX=10090 GN=Ndrg2 PE=1 SV=1	Ndrg2	NO	YES
Q9WUR2	Enoyl-CoA delta isomerase 2 OS=Mus musculus OX=10090 GN=Eci2 PE=1 SV=2	Eci2	NO	YES
Q9WUR9	Adenylate kinase 4, mitochondrial OS=Mus musculus OX=10090 GN=Ak4 PE=1 SV=1	Ak4	NO	YES
Q9Z1J3	Cysteine desulfurase, mitochondrial OS=Mus musculus OX=10090 GN=Nfs1 PE=1 SV=3	Nfs1	NO	YES
Q9Z2Z6	Mitochondrial carnitine/acylcarnitine carrier protein OS=Mus musculus OX=10090 GN=Slc25a20 PE=1 SV=1	Slc25a20	NO	YES

## Sheet: LFQ
Supplemental Table S1: LFQ
Label-free quantification was performed as described in the methods section.
Abundance ratio ((ht40-bioID2) / (bioID2-HA)) of 100 means that the protein was identified in at least two samples of Tau-BioID2 and identified in zero or one samples of BioID2-HA
Abundance ratio ((ht40-bioID2) / (bioID2-HA)) of 0.01 means that the protein was identified in at least two samples of BioID2-HA and identified in zero or one samples of Tau-BioID2
Abundance ratio ((bioID2-ht40) / (myc-bioID2)) of 100 means that the protein was identified in at least two samples of BioID2-Tau and identified in zero or one samples of Myc-BioID2
Abundance ratio ((bioID2-ht40) / (myc-bioID2)) of 0.01 means that the protein was identified in at least two samples of Myc-BioID2 and identified in zero or one samples of BioID2-Tau
Abundance ratio of NA means the protein was not identified in either of the samples compared
Accession	Description	Gene Symbol	Abundance Ratio: (ht40-bioID2) / (bioID2-HA)	Abundance Ratio: (bioID2-ht40) / (myc-bioID2)	Found in Sample: [S28] F28: Sample, bioID2-HA	Found in Sample: [S29] F29: Sample, bioID2-HA	Found in Sample: [S30] F30: Sample, bioID2-HA	Found in Sample: [S37] F37: Sample, ht40-bioID2	Found in Sample: [S38] F38: Sample, ht40-bioID2	Found in Sample: [S39] F39: Sample, ht40-bioID2	Found in Sample: [S31] F31: Sample, bioID2-ht40	Found in Sample: [S32] F32: Sample, bioID2-ht40	Found in Sample: [S33] F33: Sample, bioID2-ht40	Found in Sample: [S45] F45: Sample, myc-bioID2	Found in Sample: [S46] F46: Sample, myc-bioID2	Found in Sample: [S47] F47: Sample, myc-bioID2	Coverage [%]	# Peptides	# PSMs	# Unique Peptides	# AAs	MW [kDa]	Biological Process	Cellular Component	Molecular Function	Abundances (Normalized): F28: Sample, bioID2-HA	Abundances (Normalized): F29: Sample, bioID2-HA	Abundances (Normalized): F30: Sample, bioID2-HA	Abundances (Normalized): F31: Sample, bioID2-ht40	Abundances (Normalized): F32: Sample, bioID2-ht40	Abundances (Normalized): F33: Sample, bioID2-ht40	Abundances (Normalized): F37: Sample, ht40-bioID2	Abundances (Normalized): F38: Sample, ht40-bioID2	Abundances (Normalized): F39: Sample, ht40-bioID2	Abundances (Normalized): F45: Sample, myc-bioID2	Abundances (Normalized): F46: Sample, myc-bioID2	Abundances (Normalized): F47: Sample, myc-bioID2
P62774	Myotrophin OS=Mus musculus OX=10090 GN=Mtpn PE=1 SV=2	Mtpn	100	100	Not Found	Not Found	Not Found	Not Found	Found	Found	Found	Not Found	Found	Not Found	Not Found	Not Found	28	2	4	2	118	12.9	cell organization and biogenesis;other metabolic processes;developmental processes;other biological processes	cytosol;cytoskeleton;nucleus;other cell component	nucleic acid binding activity						529416		87182.9	488502
Q8QZS1	3-hydroxyisobutyryl-CoA hydrolase, mitochondrial OS=Mus musculus OX=10090 GN=Hibch PE=1 SV=1	Hibch	100	100	Not Found	Not Found	Not Found	Not Found	Found	Found	Found	Not Found	Found	Not Found	Not Found	Not Found	15	4	9	4	385	43	other metabolic processes		other molecular function				102642		674473			708573
Q91YP2	Neurolysin, mitochondrial OS=Mus musculus OX=10090 GN=Nln PE=1 SV=1	Nln	100	100	Not Found	Not Found	Not Found	Found	Not Found	Found	Found	Not Found	Found	Not Found	Not Found	Not Found	12	5	6	5	704	80.4	protein metabolism;other metabolic processes;other biological processes	plasma membrane;other membranes;cytosol;mitochondrion	other molecular function						208634			261827
O88712	C-terminal-binding protein 1 OS=Mus musculus OX=10090 GN=Ctbp1 PE=1 SV=2	Ctbp1	100	100	Not Found	Not Found	Not Found	Not Found	Found	Found	Found	Not Found	Found	Not Found	Found	Not Found	6	2	2	2	441	47.7	cell organization and biogenesis;RNA metabolism OR transcription;other metabolic processes;signal transduction;other biological processes	nucleus;other cell component	other molecular function				264030		584030		150344	528553		194257
P19783	Cytochrome c oxidase subunit 4 isoform 1, mitochondrial OS=Mus musculus OX=10090 GN=Cox4i1 PE=1 SV=2	Cox4i1	100	100	Not Found	Not Found	Not Found	Not Found	Found	Found	Found	Not Found	Found	Not Found	Found	Not Found	17	2	2	2	169	19.5	other metabolic processes	other membranes;cytosol;mitochondrion;nucleus					104832		522969		116292	189570		92249.7
P28740-1	Isoform 1 of Kinesin-like protein KIF2A OS=Mus musculus OX=10090 GN=Kif2a	Kif2a	100	100	Not Found	Not Found	Not Found	Not Found	Found	Found	Found	Found	Found	Not Found	Not Found	Found	6	3	4	3	716	80.8							181086	160167	449495		211490	947744			133178
P46460	Vesicle-fusing ATPase OS=Mus musculus OX=10090 GN=Nsf PE=1 SV=2	Nsf	100	100	Not Found	Not Found	Not Found	Found	Not Found	Found	Found	Not Found	Found	Not Found	Not Found	Found	6	3	5	3	744	82.6	cell organization and biogenesis;transport;other biological processes	plasma membrane;other membranes;cytosol;ER/Golgi;other cell component	signal transduction activity or receptor binding;other molecular function				257234		1.23252e+06	104935		413729			424513
Q3UHX2	28 kDa heat- and acid-stable phosphoprotein OS=Mus musculus OX=10090 GN=Pdap1 PE=1 SV=1	Pdap1	100	100	Not Found	Not Found	Not Found	Not Found	Found	Found	Not Found	Found	Found	Not Found	Not Found	Found	8	2	4	2	181	20.6	signal transduction	non-structural extracellular;plasma membrane;other membranes;cytosol	other molecular function					1.16078e+06	912765		508162	1320267			1.04456e+06
Q80Y14	Glutaredoxin-related protein 5, mitochondrial OS=Mus musculus OX=10090 GN=Glrx5 PE=1 SV=2	Glrx5	100	100	Not Found	Not Found	Not Found	Not Found	Found	Found	Found	Found	Found	Found	Not Found	Not Found	16	3	10	3	152	16.3	cell organization and biogenesis;protein metabolism;other metabolic processes;developmental processes	cytosol;mitochondrion;nucleus;other cell component	other molecular function				976785	282493	1.55386e+06		141118	506115	621179
P85094	Isochorismatase domain-containing protein 2A OS=Mus musculus OX=10090 GN=Isoc2a PE=1 SV=1	Isoc2a	100	100	Not Found	Not Found	Found	Found	Not Found	Found	Found	Not Found	Found	Not Found	Not Found	Not Found	14	2	2	2	206	22.4	other biological processes	nucleus;other cell component				115455	248423		209919	93987.7		176487
O08784	Treacle protein OS=Mus musculus OX=10090 GN=Tcof1 PE=1 SV=1	Tcof1	100	100	Not Found	Not Found	Found	Found	Found	Found	Found	Not Found	Found	Found	Not Found	Not Found	2	2	3	2	1320	134.9	RNA metabolism OR transcription;other metabolic processes;developmental processes;other biological processes	cytosol;nucleus	other molecular function			84019.6	65886.6		172479	201006	164432	209013	236517
O88809	Neuronal migration protein doublecortin OS=Mus musculus OX=10090 GN=Dcx PE=1 SV=1	Dcx	100	100	Found	Not Found	Not Found	Found	Found	Found	Found	Found	Found	Not Found	Not Found	Found	31	9	41	8	366	40.6	cell organization and biogenesis;developmental processes;signal transduction;other biological processes	cytoskeleton;other cell component	cytoskeletal activity;other molecular function	604874	474187		1.30745e+06	1.94777e+06	4.57388e+06	2.45689e+06	1.92586e+06	8.13948e+06	529446		1.00338e+06
Q68FF0	Uncharacterized protein KIAA1841 OS=Mus musculus OX=10090 GN=Kiaa1841 PE=1 SV=2	Sanbr	100	100	Not Found	Found	Not Found	Found	Found	Found	Not Found	Found	Found	Not Found	Not Found	Found	3	2	7	2	718	81.9	DNA metabolism;other metabolic processes;developmental processes		other molecular function		162318			1.60375e+06	786806	103795	393639	850356			49374.8
Q80VC9	Calmodulin-regulated spectrin-associated protein 3 OS=Mus musculus OX=10090 GN=Camsap3 PE=1 SV=1	Camsap3	100	100	Not Found	Not Found	Found	Found	Found	Found	Found	Found	Found	Not Found	Not Found	Found	11	8	23	8	1252	135.1	cell adhesion;cell organization and biogenesis;transport;developmental processes;other biological processes	cytoskeleton;nucleus;other cell component	cytoskeletal activity;other molecular function			118998	159906	266549	1.24853e+06	190974	205662	2.17055e+06			141848
Q9D0G0	28S ribosomal protein S30, mitochondrial OS=Mus musculus OX=10090 GN=Mrps30 PE=1 SV=1	Mrps30	100	100	Not Found	Not Found	Found	Found	Found	Found	Found	Found	Found	Not Found	Not Found	Found	12	5	14	5	442	49.9	protein metabolism;other metabolic processes	other membranes;mitochondrion;translational apparatus	other molecular function			113473		624483	2.15509e+06	334338	100645	1.08694e+06			185999
Q9D1E6	Tubulin-folding cofactor B OS=Mus musculus OX=10090 GN=Tbcb PE=1 SV=2	Tbcb	100	100	Found	Not Found	Not Found	Found	Not Found	Found	Found	Not Found	Found	Not Found	Not Found	Found	13	2	7	2	244	27.4	developmental processes;other biological processes	cytosol;cytoskeleton;other cell component		139823			140884		393339	241982		371990			373803
Q9ER88	28S ribosomal protein S29, mitochondrial OS=Mus musculus OX=10090 GN=Dap3 PE=1 SV=1	Dap3	3.215	100	Found	Not Found	Found	Found	Found	Found	Found	Not Found	Found	Found	Not Found	Not Found	18	5	25	5	391	44.7	cell organization and biogenesis;protein metabolism;other metabolic processes	other membranes;mitochondrion;translational apparatus;nucleus	other molecular function	427255		362561	960306		1.89898e+06		75014.2	1.82817e+06	303482
Q8K2M0	39S ribosomal protein L38, mitochondrial OS=Mus musculus OX=10090 GN=Mrpl38 PE=1 SV=2	Mrpl38	2.175	100	Found	Found	Found	Found	Not Found	Found	Found	Found	Found	Found	Not Found	Not Found	4	2	6	2	380	45	protein metabolism;other metabolic processes	other membranes;mitochondrion;translational apparatus		95680.9	124615	115515	573297	114042	374469	109053		251201
P50136	2-oxoisovalerate dehydrogenase subunit alpha, mitochondrial OS=Mus musculus OX=10090 GN=Bckdha PE=1 SV=1	Bckdha	2.091	100	Found	Found	Found	Found	Found	Found	Found	Not Found	Found	Not Found	Not Found	Found	29	8	29	8	442	50.3	other metabolic processes	mitochondrion	other molecular function		141186	582677			7.86071e+06	213133	295227	5.27286e+06			289066
Q8CFA2	Aminomethyltransferase, mitochondrial OS=Mus musculus OX=10090 GN=Amt PE=1 SV=1	Amt	1.854	100	Found	Not Found	Found	Not Found	Found	Found	Found	Not Found	Found	Not Found	Not Found	Not Found	5	2	3	2	403	44	other metabolic processes	nucleus	other molecular function	84228.7		70784.5	155752		415462		95381.3	483774
Q7TQF7	Amphiphysin OS=Mus musculus OX=10090 GN=Amph PE=1 SV=1	Amph	1.852	100	Found	Not Found	Found	Not Found	Found	Found	Found	Not Found	Found	Not Found	Not Found	Found	5	2	3	2	686	75	transport;other biological processes	plasma membrane;other membranes;cytoskeleton;ER/Golgi;other cell component	other molecular function	97434.9		82548.4	389418		204888		84841.8	325103			855761
Q9CXI0	2-methoxy-6-polyprenyl-1,4-benzoquinol methylase, mitochondrial OS=Mus musculus OX=10090 GN=Coq5 PE=1 SV=2	Coq5	1.474	100	Not Found	Found	Found	Found	Not Found	Found	Not Found	Found	Found	Not Found	Not Found	Not Found	10	2	10	2	327	37.3	other metabolic processes	other membranes;mitochondrion;other cell component	other molecular function		70104.8	196790		59387.5	345571	159136		125607
Q5M8N0	CB1 cannabinoid receptor-interacting protein 1 OS=Mus musculus OX=10090 GN=Cnrip1 PE=1 SV=1	Cnrip1	1.432	100	Found	Found	Found	Found	Found	Found	Found	Not Found	Found	Not Found	Not Found	Found	24	3	23	3	164	18.6	other biological processes	plasma membrane;other membranes;other cell component	signal transduction activity or receptor binding;other molecular function	1.74611e+06	589807	968604	119953		2.9538e+06	2.57305e+06	717591	2.49083e+06			1.58005e+06
Q5SUF2	Luc7-like protein 3 OS=Mus musculus OX=10090 GN=Luc7l3 PE=1 SV=1	Luc7l3	1.337	100	Not Found	Found	Found	Not Found	Found	Found	Not Found	Found	Found	Not Found	Found	Not Found	14	3	12	3	432	51.4	cell organization and biogenesis;RNA metabolism OR transcription;other metabolic processes	nucleus	nucleic acid binding activity		836961	273970		351390	249688		937348	476591		507983
Q9D0Q7	39S ribosomal protein L45, mitochondrial OS=Mus musculus OX=10090 GN=Mrpl45 PE=1 SV=1	Mrpl45	0.823	100	Found	Not Found	Found	Not Found	Found	Found	Not Found	Found	Found	Not Found	Not Found	Found	15	3	3	3	306	35.4	protein metabolism;other metabolic processes	other membranes;mitochondrion;translational apparatus		116970		160950		139779	1.22371e+06		58870.3	1.10889e+06			170997
Q8K0D5	Elongation factor G, mitochondrial OS=Mus musculus OX=10090 GN=Gfm1 PE=1 SV=1	Gfm1	0.772	100	Not Found	Found	Found	Found	Not Found	Found	Found	Found	Found	Found	Not Found	Not Found	17	10	32	10	751	83.5	protein metabolism;other metabolic processes		nucleic acid binding activity;other molecular function		301919	201489	1.39781e+06	274205	1.99686e+06	106445		1.21618e+06	906935
Q61140	Breast cancer anti-estrogen resistance protein 1 OS=Mus musculus OX=10090 GN=Bcar1 PE=1 SV=2	Bcar1	0.01	100	Found	Found	Found	Found	Not Found	Not Found	Found	Found	Not Found	Not Found	Not Found	Not Found	4	2	2	2	874	94.2	cell adhesion;cell organization and biogenesis;signal transduction;other biological processes	plasma membrane;other membranes;cytosol;cytoskeleton;other cell component	other molecular function	154226	129246	163185		208908		85381.4
Q8BG05-2	Isoform 2 of Heterogeneous nuclear ribonucleoprotein A3 OS=Mus musculus OX=10090 GN=Hnrnpa3	Hnrnpa3	0.01	100	Found	Found	Found	Not Found	Not Found	Found	Found	Not Found	Found	Not Found	Not Found	Not Found	30	7	46	1	357	37.1				274713	295193	165661	392010		320482			337058
Q99N93	39S ribosomal protein L16, mitochondrial OS=Mus musculus OX=10090 GN=Mrpl16 PE=1 SV=1	Mrpl16	0.01	100	Found	Not Found	Found	Not Found	Not Found	Found	Found	Not Found	Found	Not Found	Not Found	Not Found	8	2	10	2	251	28.8	protein metabolism;other metabolic processes	other membranes;mitochondrion;translational apparatus	nucleic acid binding activity;other molecular function	198229		147770	171414		431563			280318
Q501J6	Probable ATP-dependent RNA helicase DDX17 OS=Mus musculus OX=10090 GN=Ddx17 PE=1 SV=1	Ddx17	0.01	100	Found	Not Found	Found	Not Found	Not Found	Found	Found	Not Found	Found	Not Found	Not Found	Found	4	2	6	2	650	72.4	RNA metabolism OR transcription;other metabolic processes;stress response;signal transduction;other biological processes	cytosol;nucleus;other cell component	nucleic acid binding activity;other molecular function	96923.6		129137	60093.1		635383			813864			148530
Q80X85	28S ribosomal protein S7, mitochondrial OS=Mus musculus OX=10090 GN=Mrps7 PE=1 SV=1	Mrps7	0.01	100	Found	Not Found	Found	Not Found	Not Found	Found	Found	Not Found	Found	Found	Not Found	Not Found	18	3	5	3	242	28	cell organization and biogenesis;protein metabolism;other metabolic processes	other membranes;mitochondrion;translational apparatus	nucleic acid binding activity;other molecular function	57858.5		97266.8	183036		671407			363372	152661
Q9QXL1	Kinesin-like protein KIF21B OS=Mus musculus OX=10090 GN=Kif21b PE=1 SV=2	Kif21b	0.01	100	Not Found	Found	Found	Not Found	Not Found	Found	Found	Not Found	Found	Found	Not Found	Not Found	3	6	11	4	1668	186.1	other biological processes	cytoskeleton;other cell component	cytoskeletal activity;other molecular function		142078	209467	263436	193928	995444	169142		1.107e+06	453237		348943
Q64521	Glycerol-3-phosphate dehydrogenase, mitochondrial OS=Mus musculus OX=10090 GN=Gpd2 PE=1 SV=2	Gpd2		100	Not Found	Not Found	Not Found	Not Found	Not Found	Not Found	Found	Not Found	Found	Not Found	Not Found	Not Found	5	2	3	2	727	80.9	other metabolic processes;developmental processes;other biological processes	other cell component	other molecular function				180595		272425
Q8CC88	von Willebrand factor A domain-containing protein 8 OS=Mus musculus OX=10090 GN=Vwa8 PE=1 SV=2	Vwa8		100	Not Found	Not Found	Not Found	Not Found	Not Found	Found	Found	Not Found	Found	Not Found	Not Found	Not Found	2	3	8	3	1905	213.3		mitochondrion;other cytoplasmic organelle;other cell component	other molecular function				226924		513505			358783
Q9CY16	28S ribosomal protein S28, mitochondrial OS=Mus musculus OX=10090 GN=Mrps28 PE=1 SV=1	Mrps28		100	Not Found	Not Found	Not Found	Not Found	Not Found	Found	Not Found	Found	Found	Not Found	Not Found	Not Found	20	3	6	3	186	20.5	protein metabolism;other metabolic processes	other membranes;mitochondrion;translational apparatus						109975	1.08404e+06			847791
Q9DCM0	Persulfide dioxygenase ETHE1, mitochondrial OS=Mus musculus OX=10090 GN=Ethe1 PE=1 SV=2	Ethe1		100	Not Found	Not Found	Found	Not Found	Not Found	Found	Found	Not Found	Found	Found	Found	Not Found	12	2	6	2	254	27.7	other metabolic processes	mitochondrion;nucleus;other cell component	other molecular function			226337	987012		579613			739986
Q9JKF7	39S ribosomal protein L39, mitochondrial OS=Mus musculus OX=10090 GN=Mrpl39 PE=1 SV=4	Mrpl39		100	Found	Not Found	Not Found	Not Found	Not Found	Found	Found	Not Found	Found	Not Found	Not Found	Not Found	19	5	11	5	336	38.5	cell organization and biogenesis;protein metabolism;other metabolic processes	other membranes;mitochondrion;translational apparatus	other molecular function				288478		640136
P05213	Tubulin alpha-1B chain OS=Mus musculus OX=10090 GN=Tuba1b PE=1 SV=2	Tuba1b		100	Not Found	Not Found	Not Found	Not Found	Not Found	Not Found	Found	Not Found	Found	Found	Not Found	Not Found	48	27	392	1	451	50.1	cell cycle OR cell proliferation;cell organization and biogenesis;other biological processes	other membranes;cytosol;cytoskeleton;other cell component	cytoskeletal activity;nucleic acid binding activity;other molecular function				371424		375037				277157
P20108	Thioredoxin-dependent peroxide reductase, mitochondrial OS=Mus musculus OX=10090 GN=Prdx3 PE=1 SV=1	Prdx3		100	Not Found	Not Found	Not Found	Not Found	Not Found	Found	Found	Not Found	Found	Found	Not Found	Not Found	14	3	10	3	257	28.1	cell organization and biogenesis;protein metabolism;other metabolic processes;stress response;developmental processes;other biological processes	cytosol;other cytoplasmic organelle;other cell component	enzyme regulator activity;other molecular function				226628		624487			524933	235690
P45376	Aldo-keto reductase family 1 member B1 OS=Mus musculus OX=10090 GN=Akr1b1 PE=1 SV=3	Akr1b1		100	Found	Not Found	Not Found	Not Found	Not Found	Found	Found	Not Found	Found	Not Found	Not Found	Found	7	2	4	2	316	35.7	other metabolic processes;stress response;developmental processes;signal transduction;other biological processes	non-structural extracellular;cytosol;nucleus;other cytoplasmic organelle;other cell component	other molecular function	111586			138525		738395			798419			116332
P47934	Carnitine O-acetyltransferase OS=Mus musculus OX=10090 GN=Crat PE=1 SV=3	Crat		100	Found	Not Found	Not Found	Not Found	Not Found	Found	Found	Not Found	Found	Found	Not Found	Not Found	7	3	6	3	626	70.8	other metabolic processes	other membranes;mitochondrion;ER/Golgi;other cytoplasmic organelle	other molecular function	195788			240017		570665			502538	121833
Q3TBW2	39S ribosomal protein L10, mitochondrial OS=Mus musculus OX=10090 GN=Mrpl10 PE=1 SV=2	Mrpl10		100	Not Found	Not Found	Not Found	Not Found	Not Found	Found	Found	Not Found	Found	Not Found	Found	Not Found	16	2	6	2	262	29.4	protein metabolism;other metabolic processes	other membranes;mitochondrion;translational apparatus;nucleus;other cell component	other molecular function				183896		161257			169298		66787.1
Q3UQ84	Threonine--tRNA ligase, mitochondrial OS=Mus musculus OX=10090 GN=Tars2 PE=1 SV=1	Tars2		100	Not Found	Not Found	Not Found	Not Found	Not Found	Found	Not Found	Found	Found	Not Found	Found	Not Found	4	3	7	3	723	81.6	protein metabolism;RNA metabolism OR transcription;other metabolic processes	mitochondrion	other molecular function					504441	3.51473e+06			2.72618e+06		655103
Q61147	Ceruloplasmin OS=Mus musculus OX=10090 GN=Cp PE=1 SV=2	Cp		100	Not Found	Not Found	Not Found	Not Found	Found	Not Found	Found	Found	Not Found	Found	Not Found	Not Found	4	3	4	3	1061	121.1	transport;other biological processes	non-structural extracellular;plasma membrane;other membranes	other molecular function				585983						174651
Q61548	Clathrin coat assembly protein AP180 OS=Mus musculus OX=10090 GN=Snap91 PE=1 SV=1	Snap91		100	Not Found	Not Found	Not Found	Not Found	Not Found	Found	Found	Found	Found	Found	Not Found	Not Found	8	5	17	3	901	91.8	cell-cell signaling;cell organization and biogenesis;transport;developmental processes;other biological processes	plasma membrane;other membranes;cytosol;ER/Golgi;other cytoplasmic organelle;other cell component	other molecular function	94578.2	162970		1.27552e+06	788424	432910		139364	196069	234331	503805	479042
Q91Z67	SLIT-ROBO Rho GTPase-activating protein 2 OS=Mus musculus OX=10090 GN=Srgap2 PE=1 SV=2	Srgap2		100	Not Found	Not Found	Not Found	Not Found	Not Found	Found	Not Found	Found	Found	Not Found	Not Found	Found	4	4	9	4	1071	120.7	cell adhesion;cell organization and biogenesis;developmental processes;signal transduction;other biological processes	plasma membrane;other membranes;cytosol;nucleus;other cell component	enzyme regulator activity;other molecular function					155696	528897			639334			505065
Q99N94	39S ribosomal protein L9, mitochondrial OS=Mus musculus OX=10090 GN=Mrpl9 PE=1 SV=2	Mrpl9		100	Not Found	Not Found	Not Found	Not Found	Not Found	Found	Found	Not Found	Found	Found	Not Found	Not Found	10	2	3	2	265	30.2	protein metabolism;other metabolic processes	other membranes;mitochondrion;translational apparatus	other molecular function				256435		239830			176222	189782
Q9CZ30	Obg-like ATPase 1 OS=Mus musculus OX=10090 GN=Ola1 PE=1 SV=1	Ola1		100	Not Found	Not Found	Not Found	Not Found	Not Found	Found	Not Found	Found	Found	Not Found	Not Found	Found	7	2	6	2	396	44.7	other metabolic processes	cytosol;cytoskeleton;nucleus;other cell component	translation activity;other molecular function					87656.4				288427			585613
Q9CZR8	Elongation factor Ts, mitochondrial OS=Mus musculus OX=10090 GN=Tsfm PE=1 SV=1	Tsfm		100	Found	Not Found	Not Found	Not Found	Not Found	Found	Found	Not Found	Found	Found	Not Found	Not Found	18	3	8	3	324	35.3	protein metabolism;other metabolic processes;other biological processes	mitochondrion;nucleus	nucleic acid binding activity	741291			372880		5.62962e+06			6.28132e+06	246529
Q9CPY7	Cytosol aminopeptidase OS=Mus musculus OX=10090 GN=Lap3 PE=1 SV=3	Lap3	2.599	11.19	Not Found	Found	Found	Not Found	Found	Found	Found	Not Found	Found	Found	Found	Found	13	5	17	5	519	56.1	protein metabolism	cytosol;ER/Golgi;nucleus;other cell component	other molecular function		142589	86813.2	674460		1.8199e+06		24094.2	2.38202e+06	17284.5	41480.7	55625.8
Q80TK0	AP2-interacting clathrin-endocytosis protein OS=Mus musculus OX=10090 GN=Kiaa1107 PE=1 SV=6	Kiaa1107	5.084	6.231	Found	Found	Found	Found	Found	Found	Found	Found	Found	Found	Found	Found	6	4	20	4	1239	134	cell organization and biogenesis;transport;developmental processes	ER/Golgi;other cell component		58265.3	59194.3	178348	1.3568e+06	1.31808e+06	2.16436e+06	1.05137e+06	1.31514e+06	3.11078e+06	33635.5	50780.3	228287
P00405	Cytochrome c oxidase subunit 2 OS=Mus musculus OX=10090 GN=Mtco2 PE=1 SV=1	Mtco2	2.504	4.976	Found	Found	Found	Found	Found	Found	Found	Not Found	Found	Found	Found	Found	16	2	28	2	227	26	other metabolic processes;stress response;transport;other biological processes	other membranes;mitochondrion	transporter activity;other molecular function			972016			3.57703e+06		408072	2.74878e+06		367831	749698
Q8BH86	D-glutamate cyclase, mitochondrial OS=Mus musculus OX=10090 GN=Dglucy PE=1 SV=1	Dglucy		4.104	Not Found	Not Found	Found	Not Found	Not Found	Found	Found	Not Found	Found	Not Found	Found	Found	5	3	10	3	617	66.3	other metabolic processes	mitochondrion	other molecular function						717101			573044			89843.4
O88935-1	Isoform Ib of Synapsin-1 OS=Mus musculus OX=10090 GN=Syn1	Syn1	100	3.674	Not Found	Not Found	Not Found	Not Found	Found	Found	Found	Found	Found	Found	Found	Not Found	4	2	5	2	670	70							178102		1.88965e+06			654598	234652	233294
P12787	Cytochrome c oxidase subunit 5A, mitochondrial OS=Mus musculus OX=10090 GN=Cox5a PE=1 SV=2	Cox5a	1.194	3.623	Found	Found	Found	Found	Found	Found	Found	Not Found	Found	Found	Found	Not Found	52	4	12	4	146	16.1	other metabolic processes;transport	other membranes;mitochondrion	transporter activity;other molecular function	324680	351099	1.00053e+06	1.05529e+06		2.92168e+06	371227	727365	1.90429e+06	252759	275019
Q9R020	Zinc finger Ran-binding domain-containing protein 2 OS=Mus musculus OX=10090 GN=Zranb2 PE=1 SV=2	Zranb2	1.011	3.313	Found	Found	Not Found	Found	Found	Found	Found	Not Found	Found	Found	Found	Found	7	2	3	2	330	37.3	RNA metabolism OR transcription;other metabolic processes	nucleus	nucleic acid binding activity;other molecular function	310607	92103.4		373677		453350	241340	96615.9	302426	317984	69864.8	124227
Q99LB2	Dehydrogenase/reductase SDR family member 4 OS=Mus musculus OX=10090 GN=Dhrs4 PE=1 SV=3	Dhrs4	1.426	3.134	Found	Not Found	Found	Found	Found	Found	Found	Found	Found	Found	Found	Found	6	2	12	2	279	29.9	other metabolic processes	other membranes;mitochondrion;nucleus;other cytoplasmic organelle	other molecular function	410504			335616	270964	1.0846e+06	123703	185967	818599		93374.7	331643
P42125	Enoyl-CoA delta isomerase 1, mitochondrial OS=Mus musculus OX=10090 GN=Eci1 PE=1 SV=2	Eci1	0.897	3.129	Found	Found	Found	Found	Found	Found	Found	Found	Found	Found	Found	Found	19	4	11	4	289	32.2	other metabolic processes	mitochondrion	other molecular function	615461	875433	553530	1.90279e+06	1.00296e+06	2.59722e+06	993683	1.16751e+06	1.80959e+06	592346	375398	380918
P84104	Serine/arginine-rich splicing factor 3 OS=Mus musculus OX=10090 GN=Srsf3 PE=1 SV=1	Srsf3	1.366	3.108	Found	Found	Found	Found	Found	Found	Found	Found	Found	Found	Not Found	Found	32	6	27	5	164	19.3	RNA metabolism OR transcription;other metabolic processes;transport;signal transduction;other biological processes	nucleus;other cell component	nucleic acid binding activity;other molecular function	3.75262e+06	390605	198835	870502	368765	1.68222e+07	6.1857e+06	758976	1.10325e+07	1.23851e+06		1.24045e+06
P27546-4	Isoform 4 of Microtubule-associated protein 4 OS=Mus musculus OX=10090 GN=Map4	Map4	3.644	3.011	Found	Found	Found	Found	Found	Found	Found	Found	Found	Found	Found	Found	39	28	247	19	902	94.5				9.44691e+06	1.37792e+07	9.51269e+06	1.73233e+07	2.74703e+07	3.0093e+07	2.15268e+07	2.85348e+07	3.51881e+07	5.38888e+06	1.02644e+07	1.05779e+07
Q8BH04	Phosphoenolpyruvate carboxykinase [GTP], mitochondrial OS=Mus musculus OX=10090 GN=Pck2 PE=1 SV=1	Pck2	2.453	2.936	Not Found	Found	Found	Found	Not Found	Found	Found	Not Found	Found	Found	Found	Not Found	14	7	15	7	640	70.5	other metabolic processes;stress response;developmental processes;other biological processes	cytosol	other molecular function		224202	161815	275426		1.87068e+06	300886		1.58652e+06	359156	199486
Q91ZZ3	Beta-synuclein OS=Mus musculus OX=10090 GN=Sncb PE=1 SV=1	Sncb	2.462	2.762	Found	Found	Found	Found	Found	Found	Found	Found	Found	Found	Found	Found	46	5	48	5	133	14	cell-cell signaling;cell organization and biogenesis;other metabolic processes;transport;other biological processes	cytosol;other cell component	cytoskeletal activity;other molecular function	626258	1.73019e+06	2.17509e+06	4.58788e+06	1.11148e+07	7.18447e+06	2.62155e+06	3.28284e+06	9.21372e+06	1.97165e+06	2.04177e+06	4.03691e+06
Q99LX5	Multiple myeloma tumor-associated protein 2 homolog OS=Mus musculus OX=10090 GN=Mmtag2 PE=2 SV=1	Mmtag2	0.01	2.757	Not Found	Found	Found	Not Found	Not Found	Found	Found	Not Found	Found	Not Found	Found	Found	14	2	9	2	260	29.3					797707	197939	252117		502837			893885		135835	61582
Q07417	Short-chain specific acyl-CoA dehydrogenase, mitochondrial OS=Mus musculus OX=10090 GN=Acads PE=1 SV=2	Acads	100	2.744	Found	Found	Not Found	Found	Not Found	Found	Found	Found	Found	Found	Found	Not Found	28	9	55	9	412	44.9	other metabolic processes	other membranes;cytoskeleton;mitochondrion;nucleus	other molecular function				867183		4.57094e+06	419736		4.04225e+06	1.32931e+06
Q8BGT5	Alanine aminotransferase 2 OS=Mus musculus OX=10090 GN=Gpt2 PE=1 SV=1	Gpt2	0.01	2.73	Found	Not Found	Found	Not Found	Not Found	Found	Found	Not Found	Found	Found	Found	Found	14	5	10	5	522	57.9	other metabolic processes		other molecular function			87613.2	742663					156573	211843	132608	155442
Q7TNC4	Putative RNA-binding protein Luc7-like 2 OS=Mus musculus OX=10090 GN=Luc7l2 PE=1 SV=1	Luc7l2	0.999	2.684	Found	Found	Found	Found	Found	Found	Not Found	Found	Found	Not Found	Found	Found	22	6	27	6	392	46.6	cell organization and biogenesis;RNA metabolism OR transcription;other metabolic processes	nucleus	nucleic acid binding activity;other molecular function	1.6272e+06	1.17655e+06	1.83224e+06		1.23329e+06	4.12382e+06	2.23157e+06	2.17539e+06	3.6104e+06		376565	1.73333e+06
O35855	Branched-chain-amino-acid aminotransferase, mitochondrial OS=Mus musculus OX=10090 GN=Bcat2 PE=1 SV=2	Bcat2	2.33	2.649	Found	Found	Found	Found	Found	Found	Found	Found	Found	Found	Found	Found	5	2	3	2	393	44.1	other metabolic processes;other biological processes	mitochondrion;nucleus;other cell component	other molecular function	441045	953555	740717	2.47633e+06	2.06561e+06	2.35263e+06	1.08583e+06	1.23439e+06	3.16935e+06	889168	634908	1.06743e+06
Q9R0U0	Serine/arginine-rich splicing factor 10 OS=Mus musculus OX=10090 GN=Srsf10 PE=1 SV=2	Srsf10	0.89	2.649	Found	Found	Found	Found	Found	Found	Found	Not Found	Found	Not Found	Found	Found	24	5	23	5	262	31.3	cell organization and biogenesis;RNA metabolism OR transcription;other metabolic processes;transport;other biological processes	cytosol;nucleus;other cell component	nucleic acid binding activity;other molecular function	487743	496662	244711			1.87159e+06	202422	199832	1.4286e+06		635192	356111
Q7TSJ2	Microtubule-associated protein 6 OS=Mus musculus OX=10090 GN=Map6 PE=1 SV=2	Map6	100	2.603	Not Found	Not Found	Found	Found	Found	Found	Found	Found	Found	Found	Found	Found	28	15	36	15	906	96.4	cell organization and biogenesis;transport;developmental processes;other biological processes	other membranes;cytoskeleton;ER/Golgi;other cell component	cytoskeletal activity;other molecular function			100369	8.64203e+06	2.88185e+06	7.07432e+06	304668	871284	6.06731e+06	47512	177032	342326
Q60838	Segment polarity protein dishevelled homolog DVL-2 OS=Mus musculus OX=10090 GN=Dvl2 PE=1 SV=2	Dvl2	1.702	2.568	Found	Found	Found	Found	Found	Found	Not Found	Found	Found	Found	Found	Found	13	6	22	5	736	78.8	cell-cell signaling;cell cycle OR cell proliferation;developmental processes;signal transduction;other biological processes	plasma membrane;other membranes;cytosol;cytoskeleton;nucleus;other cell component	signal transduction activity or receptor binding;other molecular function	709717	859868	851656			1.7115e+06	428579	157814	3.04746e+06	138502	186585	961380
Q99JR1	Sideroflexin-1 OS=Mus musculus OX=10090 GN=Sfxn1 PE=1 SV=3	Sfxn1	1.224	2.542	Found	Not Found	Found	Not Found	Found	Found	Found	Not Found	Found	Found	Found	Not Found	10	3	19	3	322	35.6	other metabolic processes;transport;developmental processes	other membranes;mitochondrion	transporter activity	183968		266798	448933		988595		131557	829531	386531	150425
P14873	Microtubule-associated protein 1B OS=Mus musculus OX=10090 GN=Map1b PE=1 SV=2	Map1b	2.33	2.536	Found	Found	Found	Found	Found	Found	Found	Found	Found	Found	Found	Found	39	80	700	79	2464	270.1	cell organization and biogenesis;stress response;transport;developmental processes;other biological processes	plasma membrane;other membranes;cytosol;cytoskeleton;other cell component	cytoskeletal activity;other molecular function	2.56827e+07	4.94646e+07	3.93677e+07	8.45529e+07	127283802	1.67007e+08	5.56315e+07	7.98763e+07	2.11875e+08	3.38467e+07	4.61134e+07	9.14162e+07
P38060	Hydroxymethylglutaryl-CoA lyase, mitochondrial OS=Mus musculus OX=10090 GN=Hmgcl PE=1 SV=2	Hmgcl	1.024	2.487	Not Found	Found	Found	Found	Found	Found	Found	Not Found	Found	Found	Found	Found	12	3	29	3	325	34.2	cell organization and biogenesis;other metabolic processes	mitochondrion;other cytoplasmic organelle;other cell component	other molecular function		526805	401056			705540	418982	523312	1.01886e+06	669555	523230	192260
Q9D338	39S ribosomal protein L19, mitochondrial OS=Mus musculus OX=10090 GN=Mrpl19 PE=1 SV=1	Mrpl19	100	2.471	Found	Not Found	Not Found	Found	Found	Found	Found	Not Found	Found	Found	Found	Found	9	2	8	2	292	33.6	protein metabolism;other metabolic processes	other membranes;mitochondrion;translational apparatus;nucleus	other molecular function	337051			180088		790188	79176.8	118810	666603	174007		71868.8
Q8VEM8	Phosphate carrier protein, mitochondrial OS=Mus musculus OX=10090 GN=Slc25a3 PE=1 SV=1	Slc25a3	0.957	2.45	Found	Not Found	Found	Not Found	Found	Found	Found	Not Found	Found	Found	Found	Found	13	5	17	5	357	39.6	transport	other membranes;mitochondrion	transporter activity;other molecular function	695193		696938	1.17471e+06		3.22054e+06		572051	1.31033e+06	954687	652912	672382
Q8JZQ2	AFG3-like protein 2 OS=Mus musculus OX=10090 GN=Afg3l2 PE=1 SV=1	Afg3l2	1.68	2.411	Found	Found	Found	Found	Found	Found	Found	Found	Found	Found	Found	Found	15	13	89	13	802	89.5	cell organization and biogenesis;protein metabolism;other metabolic processes;transport;developmental processes;other biological processes	other membranes;mitochondrion	other molecular function	1.15643e+06	599111	1.50698e+06	1.42157e+06	167649	6.55993e+06	1.52111e+06	1.13144e+06	5.17788e+06	990380	494507	1.49982e+06
Q8BK72	28S ribosomal protein S27, mitochondrial OS=Mus musculus OX=10090 GN=Mrps27 PE=1 SV=2	Mrps27		2.377	Not Found	Not Found	Not Found	Not Found	Not Found	Found	Found	Not Found	Found	Found	Found	Found	10	3	9	3	415	47.7	cell cycle OR cell proliferation;protein metabolism;other metabolic processes;other biological processes	other membranes;mitochondrion;translational apparatus;nucleus;other cell component	translation activity;nucleic acid binding activity				199154		754454			516129	179357	78424.1	67935
Q9DCX2	ATP synthase subunit d, mitochondrial OS=Mus musculus OX=10090 GN=Atp5pd PE=1 SV=3	Atp5pd	1.038	2.37	Found	Not Found	Found	Not Found	Found	Found	Found	Not Found	Found	Found	Found	Found	19	2	18	2	161	18.7	other metabolic processes;transport	other membranes;mitochondrion	transporter activity;other molecular function			385244	340191		2.50766e+06		184238	1.59721e+06	312020	213350	277383
Q61578	NADPH:adrenodoxin oxidoreductase, mitochondrial OS=Mus musculus OX=10090 GN=Fdxr PE=1 SV=1	Fdxr	2.661	2.339	Found	Found	Found	Found	Found	Found	Found	Not Found	Found	Found	Found	Found	26	11	45	11	494	54.2	other metabolic processes		other molecular function	274446	373052	253087	869654		2.77932e+06	92777.2	236971	2.75054e+06	247463	78262.3
Q8BWT1	3-ketoacyl-CoA thiolase, mitochondrial OS=Mus musculus OX=10090 GN=Acaa2 PE=1 SV=3	Acaa2	0.996	2.337	Found	Found	Found	Found	Found	Found	Found	Found	Found	Found	Found	Found	43	12	48	12	397	41.8	cell organization and biogenesis;other metabolic processes;stress response;transport	mitochondrion	other molecular function	233192	175382	962987	4.40205e+06	2.40876e+06	2.8884e+06	883653	1.19604e+06	4.684e+06	2.13429e+06	987395	445327
Q921S7	39S ribosomal protein L37, mitochondrial OS=Mus musculus OX=10090 GN=Mrpl37 PE=1 SV=1	Mrpl37	100	2.327	Found	Not Found	Not Found	Found	Found	Found	Found	Found	Found	Found	Found	Found	21	7	15	7	423	48.3	protein metabolism;other metabolic processes	other membranes;mitochondrion;translational apparatus	other molecular function	543032			1.46835e+06	147028	2.35557e+06	422329	481525	2.0647e+06	1.05587e+06	453627	384386
P99024	Tubulin beta-5 chain OS=Mus musculus OX=10090 GN=Tubb5 PE=1 SV=1	Tubb5	2.489	2.281	Found	Found	Found	Found	Found	Found	Found	Found	Found	Found	Found	Found	65	24	469	4	444	49.6	cell cycle OR cell proliferation;cell organization and biogenesis;other biological processes	non-structural extracellular;other membranes;cytosol;cytoskeleton;nucleus;other cell component	signal transduction activity or receptor binding;cytoskeletal activity;other molecular function	2.8842e+06	2.10529e+06	1.96036e+06	4.45574e+06	3.80532e+06	1.41447e+07	3.51685e+06	3.91066e+06	1.24332e+07	4.21723e+06	4.02531e+06	3.01607e+06
Q9CZU6	Citrate synthase, mitochondrial OS=Mus musculus OX=10090 GN=Cs PE=1 SV=1	Cs	1.549	2.275	Found	Found	Found	Found	Found	Found	Found	Found	Found	Found	Found	Found	48	20	202	20	464	51.7	other metabolic processes	mitochondrion	other molecular function	2.0292e+07	1.16887e+07	3.19512e+07	3.18071e+07	1.31066e+07	8.83101e+07	1.66222e+07	2.52174e+07	7.65817e+07	2.16173e+07	2.69965e+07	2.11282e+07
P14206	40S ribosomal protein SA OS=Mus musculus OX=10090 GN=Rpsa PE=1 SV=4	Rpsa	1.045	2.259	Found	Not Found	Found	Found	Found	Found	Found	Found	Found	Found	Found	Found	19	4	18	4	295	32.8	cell adhesion;cell organization and biogenesis;protein metabolism;other metabolic processes	extracellular matrix;plasma membrane;other membranes;cytosol;translational apparatus;nucleus;other cell component	translation activity;other molecular function	167897		411248	1.47311e+06	154761	4.06987e+06	144934	437887	3.86509e+06	1079962	1.43908e+06	473440
Q9JJL8	Serine--tRNA ligase, mitochondrial OS=Mus musculus OX=10090 GN=Sars2 PE=1 SV=2	Sars2	1.476	2.236	Found	Not Found	Found	Found	Found	Found	Found	Not Found	Found	Found	Not Found	Found	15	5	16	5	518	58.3	protein metabolism;RNA metabolism OR transcription;other metabolic processes	mitochondrion	nucleic acid binding activity;other molecular function	1.39553e+06		247381	204124		1.93e+06	310899	81178.2	943108	1.64277e+06		255195
Q91V41	Ras-related protein Rab-14 OS=Mus musculus OX=10090 GN=Rab14 PE=1 SV=3	Rab14	1.501	2.22	Found	Found	Found	Found	Found	Found	Not Found	Found	Found	Not Found	Found	Found	41	7	48	5	215	23.9	cell organization and biogenesis;stress response;transport;signal transduction;other biological processes	plasma membrane;other membranes;cytosol;ER/Golgi;other cytoplasmic organelle;other cell component	cytoskeletal activity;other molecular function	507694	642669	75862.6		301995	1.74889e+06	925070		2.86632e+06		500499	823989
P20029	Endoplasmic reticulum chaperone BiP OS=Mus musculus OX=10090 GN=Hspa5 PE=1 SV=3	Hspa5	3.105	2.216	Found	Found	Found	Found	Found	Found	Found	Found	Found	Found	Found	Found	5	2	19	1	655	72.4	protein metabolism;other metabolic processes;stress response;transport;developmental processes;signal transduction;other biological processes	non-structural extracellular;plasma membrane;other membranes;cytosol;mitochondrion;ER/Golgi;nucleus;other cell component	translation activity;other molecular function	1.66382e+06	5.56919e+06	3.14114e+06	5.3178e+06	9.55455e+06	6.35938e+06	6.80646e+06	9.75224e+06	1.55273e+07	2.09631e+06	3.93948e+06	4.31189e+06
Q9JLZ3	Methylglutaconyl-CoA hydratase, mitochondrial OS=Mus musculus OX=10090 GN=Auh PE=1 SV=1	Auh		2.199	Not Found	Not Found	Found	Not Found	Not Found	Found	Found	Not Found	Found	Found	Found	Not Found	11	3	21	3	314	33.4	other metabolic processes	mitochondrion	nucleic acid binding activity;other molecular function				361369		1.91678e+06			1.06316e+06	265720	170061
O08749	Dihydrolipoyl dehydrogenase, mitochondrial OS=Mus musculus OX=10090 GN=Dld PE=1 SV=2	Dld	0.984	2.193	Found	Found	Found	Found	Found	Found	Found	Found	Found	Found	Found	Found	19	8	52	8	509	54.2	protein metabolism;other metabolic processes;developmental processes;other biological processes	cytoskeleton;mitochondrion;nucleus;other cytoplasmic organelle;other cell component	other molecular function	881299	1.06992e+06	1.19852e+06	996569	312219	4.55922e+06	1.49823e+06	636129	2.0109e+06	933556	715415	298894
Q9JLJ2	4-trimethylaminobutyraldehyde dehydrogenase OS=Mus musculus OX=10090 GN=Aldh9a1 PE=1 SV=1	Aldh9a1	2.051	2.186	Found	Not Found	Found	Found	Not Found	Found	Found	Not Found	Found	Found	Found	Not Found	10	4	19	4	494	53.5	cell organization and biogenesis;other metabolic processes	cytosol	other molecular function	183611			1.22222e+06		1.22525e+06			937024	301182	77172.9
Q9WUR9	Adenylate kinase 4, mitochondrial OS=Mus musculus OX=10090 GN=Ak4 PE=1 SV=1	Ak4	8.29	2.179	Found	Found	Found	Not Found	Found	Found	Found	Not Found	Found	Found	Not Found	Found	23	4	12	4	223	25	other metabolic processes;stress response;developmental processes;other biological processes	mitochondrion;other cell component	kinase activity;other molecular function	100239	80968.8	77012.2	520078		1.51726e+06		59989.9	1.27594e+06	361603		129447
Q6A065	Centrosomal protein of 170 kDa OS=Mus musculus OX=10090 GN=Cep170 PE=1 SV=2	Cep170	2.888	2.179	Found	Found	Found	Found	Found	Found	Found	Found	Found	Found	Found	Found	32	37	222	37	1588	174.9		cytosol;cytoskeleton;other cell component		1.86767e+06	6.30148e+06	5.32793e+06	3.80789e+06	1.33659e+07	1.97831e+07	1.47508e+07	1.70608e+07	4.90726e+07	1.50845e+06	2.90145e+06	7.91989e+06
Q9QYX7	Protein piccolo OS=Mus musculus OX=10090 GN=Pclo PE=1 SV=4	Pclo	2.113	2.176	Found	Found	Found	Found	Found	Found	Found	Found	Found	Found	Found	Found	3	8	21	8	5068	550.5	cell-cell signaling;cell organization and biogenesis;transport;developmental processes;signal transduction;other biological processes	cytoskeleton;ER/Golgi;other cell component	other molecular function	203124	224386	194826	229384	508208	864419	66839.4	449217	1.10021e+06	43942.4	132073	452519
Q99NB1	Acetyl-coenzyme A synthetase 2-like, mitochondrial OS=Mus musculus OX=10090 GN=Acss1 PE=1 SV=1	Acss1	1.226	2.159	Found	Found	Found	Found	Found	Found	Found	Found	Found	Found	Found	Found	23	12	58	12	682	74.6	other metabolic processes	mitochondrion	other molecular function	2.01826e+06	614156	2.23345e+06	2.38717e+06	287602	6.27327e+06	1.70646e+06	725748	5.96233e+06	1.98874e+06	1.0584e+06	409789
Q9D7B6	Isobutyryl-CoA dehydrogenase, mitochondrial OS=Mus musculus OX=10090 GN=Acad8 PE=1 SV=2	Acad8	1.21	2.133	Found	Found	Found	Found	Found	Found	Found	Found	Found	Found	Found	Found	10	4	34	4	413	45	other metabolic processes		other molecular function	810130	284069	1.16558e+06	937143	185507	2.89281e+06	560231	601841	1.55979e+06	927110	451258	402799
Q6NS60	F-box only protein 41 OS=Mus musculus OX=10090 GN=Fbxo41 PE=1 SV=3	Fbxo41	100	2.119	Not Found	Not Found	Found	Found	Found	Found	Found	Found	Found	Found	Found	Found	6	4	9	4	873	94.3						61478.3	469859	974794	1.56522e+06	74078.8	329368	1.69584e+06	293618	295746	118667
Q9WTP7	GTP:AMP phosphotransferase AK3, mitochondrial OS=Mus musculus OX=10090 GN=Ak3 PE=1 SV=3	Ak3	1.207	2.082	Found	Found	Found	Found	Found	Found	Found	Found	Found	Found	Found	Found	54	9	35	9	227	25.4	other metabolic processes	mitochondrion;other cell component	kinase activity;other molecular function	387114	243006	620370	1.20712e+06	518938	5.13137e+06	1.21603e+06	748843	5.133e+06	678738	256303	1.94318e+06
O35857	Mitochondrial import inner membrane translocase subunit TIM44 OS=Mus musculus OX=10090 GN=Timm44 PE=1 SV=2	Timm44	1.184	2.072	Found	Found	Found	Found	Found	Found	Found	Found	Found	Found	Found	Found	14	5	31	5	452	51.1	cell organization and biogenesis;transport	mitochondrion;nucleus	other molecular function		655230	320527	799564	156085	2.60854e+06		383749	2.64459e+06	179225	137292	580814
P20357	Microtubule-associated protein 2 OS=Mus musculus OX=10090 GN=Map2 PE=1 SV=2	Map2	3.159	2.069	Found	Found	Found	Found	Found	Found	Found	Found	Found	Found	Found	Found	73	139	1586	139	1828	199	cell organization and biogenesis;developmental processes;other biological processes	plasma membrane;other membranes;cytoskeleton;ER/Golgi;nucleus;other cell component	cytoskeletal activity;other molecular function	1.06939e+08	2.70334e+08	194708362	3.27396e+08	5.61937e+08	4.63366e+08	5.09465e+08	5.70989e+08	1074549262	1.22277e+08	2.00854e+08	2.98743e+08
Q9R0Q6	Actin-related protein 2/3 complex subunit 1A OS=Mus musculus OX=10090 GN=Arpc1a PE=1 SV=1	Arpc1a	1.999	2.058	Found	Found	Found	Found	Found	Found	Not Found	Found	Found	Found	Found	Found	20	4	25	4	370	41.6	cell organization and biogenesis	plasma membrane;other membranes;cytoskeleton;nucleus;other cell component	cytoskeletal activity	467859	592491	429533			2.49031e+06	840233		2.6531e+06	61594.6	105317	1.23135e+06
Q9JHS4	ATP-dependent Clp protease ATP-binding subunit clpX-like, mitochondrial OS=Mus musculus OX=10090 GN=Clpx PE=1 SV=2	Clpx	1.019	2.054	Found	Not Found	Found	Found	Found	Found	Found	Found	Found	Found	Found	Found	12	6	37	6	634	69.2	protein metabolism;other metabolic processes;other biological processes	cytosol;mitochondrion;nucleus;other cell component	enzyme regulator activity;other molecular function	906742		1.10062e+06	1.36042e+06	184441	3.0649e+06	1.01892e+06	368512	2.81772e+06	734991	313802	60491.9
Q9QWI6	SRC kinase signaling inhibitor 1 OS=Mus musculus OX=10090 GN=Srcin1 PE=1 SV=2	Srcin1	1.445	2.046	Not Found	Found	Found	Found	Found	Found	Found	Found	Found	Found	Found	Found	8	6	20	6	1250	134.8	cell adhesion;transport;other biological processes	cytoskeleton;other cell component	other molecular function		72491.9	48532.1	380098	544154	1.01332e+06	70109.8	70146.6	963750	37685.4	92394.3	236129
Q9DBL1	Short/branched chain specific acyl-CoA dehydrogenase, mitochondrial OS=Mus musculus OX=10090 GN=Acadsb PE=1 SV=1	Acadsb	1.334	2.029	Found	Found	Found	Found	Found	Found	Found	Found	Found	Found	Found	Found	29	11	71	11	432	47.8	other metabolic processes	mitochondrion	other molecular function	3.30849e+06	1.90585e+06	3.52309e+06	9.16872e+06	7.31744e+06	8.61823e+06	2.99918e+06	2.79788e+06	8.1841e+06	3.75896e+06	1.67592e+06	1.96254e+06
Q60875	Rho guanine nucleotide exchange factor 2 OS=Mus musculus OX=10090 GN=Arhgef2 PE=1 SV=4	Arhgef2	100	2.026	Not Found	Found	Not Found	Found	Found	Found	Found	Found	Not Found	Not Found	Found	Found	3	3	4	3	985	111.9	cell cycle OR cell proliferation;cell organization and biogenesis;stress response;developmental processes;other biological processes	plasma membrane;other membranes;cytoskeleton;ER/Golgi;other cell component	enzyme regulator activity;cytoskeletal activity;other molecular function		778417		695888	2.21297e+06		786088	1.38172e+06	1.68554e+06		573793	653740
Q9ERD7	Tubulin beta-3 chain OS=Mus musculus OX=10090 GN=Tubb3 PE=1 SV=1	Tubb3	3.117	2.013	Found	Found	Found	Found	Found	Found	Found	Found	Found	Found	Found	Found	59	22	346	10	450	50.4	cell cycle OR cell proliferation;cell organization and biogenesis;developmental processes;signal transduction;other biological processes	non-structural extracellular;cytoskeleton;other cell component	signal transduction activity or receptor binding;cytoskeletal activity;other molecular function	4.99573e+06	821198	2.67671e+06	2.47717e+06	3.96216e+06	2.38438e+07	7.60065e+06	7.96921e+06	2.62323e+07	1.5895e+06	3.85399e+06	4.87454e+06
Q91YM4	FAST kinase domain-containing protein 4 OS=Mus musculus OX=10090 GN=Tbrg4 PE=1 SV=1	Tbrg4	0.978	1.994	Found	Found	Not Found	Found	Found	Found	Found	Found	Found	Found	Found	Found	5	3	16	3	630	71.5	RNA metabolism OR transcription;other metabolic processes;other biological processes	mitochondrion;other cell component	nucleic acid binding activity		138363		559558	116049	363904	127964	135263	484067	182480	130214	74376.7
P54227	Stathmin OS=Mus musculus OX=10090 GN=Stmn1 PE=1 SV=2	Stmn1	2.908	1.956	Found	Found	Found	Found	Found	Found	Found	Found	Found	Found	Found	Found	30	6	64	6	149	17.3	cell cycle OR cell proliferation;cell organization and biogenesis;developmental processes;signal transduction;other biological processes	other membranes;cytosol;cytoskeleton;other cell component	cytoskeletal activity	635079	4.38615e+06	468679	2.82606e+06	1.37431e+07	5.56445e+06	3.27987e+06	6.76914e+06	1.06118e+07	1.16695e+06	4.20878e+06	4.45301e+06
Q8BJH1	Zinc finger C2HC domain-containing protein 1A OS=Mus musculus OX=10090 GN=Zc2hc1a PE=1 SV=1	Zc2hc1a	2.354	1.947	Found	Found	Found	Found	Found	Found	Found	Found	Found	Found	Found	Found	16	3	21	3	324	35.1			other molecular function	1.04006e+06	509759	1.02476e+06	619556	2.04104e+06	3.20819e+06	2.0451e+06	1.75061e+06	3.92368e+06	84790.4	677160	1.50767e+06
Q14C51	Pentatricopeptide repeat domain-containing protein 3, mitochondrial OS=Mus musculus OX=10090 GN=Ptcd3 PE=1 SV=2	Ptcd3	1.038	1.942	Found	Found	Found	Found	Found	Found	Found	Found	Found	Found	Found	Not Found	4	3	15	3	685	77.7	protein metabolism;other metabolic processes;other biological processes	plasma membrane;other membranes;cytosol;mitochondrion;translational apparatus;nucleus	translation activity;nucleic acid binding activity	495113	243811	270660	732371	260634	1.65354e+06	242055	264793	1.40019e+06		204563
Q99LC3	NADH dehydrogenase [ubiquinone] 1 alpha subcomplex subunit 10, mitochondrial OS=Mus musculus OX=10090 GN=Ndufa10 PE=1 SV=1	Ndufa10	1.317	1.92	Found	Found	Found	Found	Found	Found	Found	Found	Found	Found	Found	Found	48	11	46	11	355	40.6	cell organization and biogenesis;other metabolic processes;transport	other membranes;mitochondrion;other cell component	transporter activity	832170	647996	877056	3.67126e+06	263221	7.27302e+06	1.24774e+06	959425	6.64459e+06	1.35369e+06	1.01239e+06	773602
O55042	Alpha-synuclein OS=Mus musculus OX=10090 GN=Snca PE=1 SV=2	Snca	1.563	1.912	Not Found	Found	Found	Found	Found	Found	Found	Found	Found	Found	Found	Found	27	2	30	2	140	14.5	cell-cell signaling;cell organization and biogenesis;other metabolic processes;stress response;transport;signal transduction;other biological processes	non-structural extracellular;plasma membrane;other membranes;cytosol;cytoskeleton;mitochondrion;ER/Golgi;translational apparatus;nucleus;other cell component	enzyme regulator activity;cytoskeletal activity;other molecular function		384158	399553	1.86951e+06	4.19968e+06	2.57661e+06	612280	1.05884e+06	2.95843e+06	467581	583611	768193
Q9Z2I8	Succinate--CoA ligase [GDP-forming] subunit beta, mitochondrial OS=Mus musculus OX=10090 GN=Suclg2 PE=1 SV=3	Suclg2	1.287	1.902	Found	Found	Found	Found	Found	Found	Found	Found	Found	Found	Found	Found	27	8	64	8	433	46.8	other metabolic processes	plasma membrane;other membranes;mitochondrion;other cell component	other molecular function	1.18526e+06	301223	745892	4.80462e+06	311088	5.53056e+06	566218	675244	4.24845e+06	2.4302e+06	796325	998129
P47738	Aldehyde dehydrogenase, mitochondrial OS=Mus musculus OX=10090 GN=Aldh2 PE=1 SV=1	Aldh2	1.172	1.897	Found	Found	Found	Found	Found	Found	Found	Found	Found	Found	Found	Found	45	22	240	22	519	56.5	other metabolic processes;stress response;signal transduction;other biological processes	mitochondrion	other molecular function	1.49804e+07	5.50701e+06	1.51745e+07	3.13964e+07	6.14494e+06	4.25758e+07	1.26234e+07	8.60867e+06	3.56442e+07	2.0971e+07	7.59681e+06	7.10002e+06
P27546	Microtubule-associated protein 4 OS=Mus musculus OX=10090 GN=Map4 PE=1 SV=3	Map4	3.063	1.835	Found	Found	Found	Found	Found	Found	Found	Found	Found	Found	Found	Found	38	33	391	24	1125	117.4	cell cycle OR cell proliferation;cell organization and biogenesis;developmental processes;other biological processes	cytoskeleton;other cell component	cytoskeletal activity	3.39434e+07	4.81048e+07	3.33414e+07	8.38621e+07	118137599	1.44154e+08	111604327	1.01664e+08	2.17726e+08	3.44326e+07	4.84236e+07	9.3689e+07
P97807	Fumarate hydratase, mitochondrial OS=Mus musculus OX=10090 GN=Fh PE=1 SV=3	Fh	1.36	1.825	Found	Found	Found	Found	Found	Found	Found	Found	Found	Found	Found	Found	57	17	90	17	507	54.3	DNA metabolism;other metabolic processes;stress response;other biological processes	cytosol;nucleus;other cell component	other molecular function	1.54949e+06	1.31597e+06	2.84988e+06	5.19815e+06	1.40851e+06	1.01025e+07	2.11068e+06	2.46473e+06	8.37665e+06	4.71214e+06	2.70838e+06	1.48069e+06
Q61315	Adenomatous polyposis coli protein OS=Mus musculus OX=10090 GN=Apc PE=1 SV=1	Apc	5.18	1.821	Found	Found	Found	Found	Found	Found	Found	Found	Found	Found	Not Found	Found	1	2	3	2	2845	310.9	cell adhesion;cell-cell signaling;cell cycle OR cell proliferation;cell organization and biogenesis;protein metabolism;other metabolic processes;stress response;developmental processes;signal transduction;other biological processes	plasma membrane;other membranes;cytoskeleton;ER/Golgi;nucleus;other cell component	enzyme regulator activity;cytoskeletal activity;other molecular function	21117.6	40240.2	42630.2	44715.5	124073	145950	109396	174103	276392	22707.8		86687.5
Q91VD9	NADH-ubiquinone oxidoreductase 75 kDa subunit, mitochondrial OS=Mus musculus OX=10090 GN=Ndufs1 PE=1 SV=2	Ndufs1	0.941	1.813	Found	Found	Found	Found	Found	Found	Found	Found	Found	Found	Found	Found	12	8	45	8	727	79.7	cell organization and biogenesis;other metabolic processes;transport;other biological processes	other membranes;mitochondrion	transporter activity;other molecular function	326869	110582	320856	780195	80126.3	2.10567e+06	255976	65550.9	1.92076e+06	928536	98748	665080
Q8JZN5	Complex I assembly factor ACAD9, mitochondrial OS=Mus musculus OX=10090 GN=Acad9 PE=1 SV=2	Acad9	1.904	1.811	Found	Found	Found	Found	Found	Found	Found	Found	Found	Found	Found	Found	34	20	102	20	625	68.7	cell organization and biogenesis;other metabolic processes	other membranes;mitochondrion;nucleus;other cell component	other molecular function	970813	1.95859e+06	2.44921e+06	5.3925e+06	806296	1.39084e+07	1.09644e+06	1.0407e+06	8.08796e+07	3.94945e+06	1.90621e+06	2.0846e+06
Q9CZS1	Aldehyde dehydrogenase X, mitochondrial OS=Mus musculus OX=10090 GN=Aldh1b1 PE=1 SV=1	Aldh1b1	0.86	1.805	Found	Found	Found	Found	Found	Found	Found	Found	Found	Found	Found	Found	25	9	39	9	519	57.5	other metabolic processes	cytosol;mitochondrion;nucleus	other molecular function	1.4733e+06	1.34177e+06	1.68066e+06	745457	1.42133e+06	3.67656e+06	1.31304e+06	2.0792e+06	3.18105e+06	706795	1.68192e+06	585438
Q9EQ20	Methylmalonate-semialdehyde dehydrogenase [acylating], mitochondrial OS=Mus musculus OX=10090 GN=Aldh6a1 PE=1 SV=1	Aldh6a1	1.457	1.804	Found	Found	Found	Found	Found	Found	Found	Found	Found	Found	Found	Found	44	21	154	21	535	57.9	other metabolic processes;other biological processes	nucleus	other molecular function	8.48333e+06	4.57904e+06	9.83668e+06	1.36043e+07	6.64254e+06	3.36873e+07	8.3551e+06	7.37245e+06	3.27233e+07	9.89983e+06	6.65176e+06	6.79854e+06
P50171	Estradiol 17-beta-dehydrogenase 8 OS=Mus musculus OX=10090 GN=Hsd17b8 PE=1 SV=2	Hsd17b8	1.227	1.795	Found	Found	Found	Found	Found	Found	Found	Not Found	Found	Found	Found	Found	20	4	23	4	259	26.6	cell organization and biogenesis;other metabolic processes	plasma membrane;other membranes;mitochondrion;other cell component	other molecular function	266345	212044	334957	432412		710185	326767	192541	705544	380871	277492	250189
P99029	Peroxiredoxin-5, mitochondrial OS=Mus musculus OX=10090 GN=Prdx5 PE=1 SV=2	Prdx5	1.196	1.79	Found	Found	Found	Found	Found	Found	Found	Found	Found	Found	Found	Found	39	8	54	8	210	21.9	other metabolic processes;stress response;other biological processes	cytosol;nucleus;other cytoplasmic organelle;other cell component	signal transduction activity or receptor binding;enzyme regulator activity;nucleic acid binding activity;other molecular function	197169		231862	3.69106e+06	348286	6.04194e+06	254248	448397	5.01783e+06	1.75308e+06		420646
Q9CQ62	2,4-dienoyl-CoA reductase, mitochondrial OS=Mus musculus OX=10090 GN=Decr1 PE=1 SV=1	Decr1	1.236	1.781	Found	Found	Found	Found	Found	Found	Found	Found	Found	Found	Found	Found	23	5	60	5	335	36.2	other metabolic processes;other biological processes	cytosol;nucleus;other cell component	other molecular function	2.79642e+06	1.38526e+06	3.61707e+06	4.91733e+06	1.51413e+06	7.30047e+06	2.37527e+06	1.73764e+06	7.50458e+06	3.58507e+06	2.50755e+06	2.02445e+06
Q5FWK3	Rho GTPase-activating protein 1 OS=Mus musculus OX=10090 GN=Arhgap1 PE=1 SV=1	Arhgap1	1.482	1.779	Found	Found	Not Found	Found	Not Found	Found	Found	Not Found	Found	Found	Found	Found	8	3	8	3	439	50.4	transport;signal transduction;other biological processes	plasma membrane;other membranes;other cytoplasmic organelle;other cell component	enzyme regulator activity;other molecular function	330447	268184		630492		1.03248e+06	331278		724332	338032		1.16777e+06
Q9DC69	NADH dehydrogenase [ubiquinone] 1 alpha subcomplex subunit 9, mitochondrial OS=Mus musculus OX=10090 GN=Ndufa9 PE=1 SV=2	Ndufa9	1.675	1.768	Found	Found	Found	Found	Found	Found	Found	Found	Found	Found	Found	Found	31	7	26	7	377	42.5	cell organization and biogenesis;other metabolic processes;other biological processes	other membranes;mitochondrion	other molecular function	78193.7	320020	262743	249757	168137	2.43069e+06	137967	290849	1.95211e+06	143484	240964	317496
Q3V3R1	Monofunctional C1-tetrahydrofolate synthase, mitochondrial OS=Mus musculus OX=10090 GN=Mthfd1l PE=1 SV=2	Mthfd1l	1.34	1.761	Found	Found	Found	Found	Found	Found	Found	Found	Found	Found	Found	Found	16	13	52	13	977	105.7	other metabolic processes;developmental processes	cytosol;mitochondrion	other molecular function	777811	696626	411423	2.05683e+06	615167	4.95702e+06	1.09007e+06	1.02081e+06	3.97726e+06	1.20997e+06	1.0593e+06	2.07431e+06
Q04750	DNA topoisomerase 1 OS=Mus musculus OX=10090 GN=Top1 PE=1 SV=2	Top1	1.229	1.76	Found	Found	Found	Found	Found	Found	Found	Found	Found	Found	Found	Found	27	17	157	17	767	90.8	cell organization and biogenesis;protein metabolism;DNA metabolism;RNA metabolism OR transcription;other metabolic processes;developmental processes;other biological processes	nucleus;other cell component	nucleic acid binding activity;kinase activity;other molecular function	1.09445e+07	1.10566e+07	7.7984e+06	346434	5.90465e+06	2.78083e+07	1.41125e+07	8.81358e+06	2.62734e+07	671768	6.84629e+06	1.11245e+07
P51174	Long-chain specific acyl-CoA dehydrogenase, mitochondrial OS=Mus musculus OX=10090 GN=Acadl PE=1 SV=2	Acadl	1.152	1.75	Found	Found	Found	Found	Found	Found	Found	Found	Found	Found	Found	Found	28	13	108	13	430	47.9	other metabolic processes;stress response;other biological processes	other membranes;mitochondrion;other cell component	other molecular function	7.02595e+06	2.41561e+06	7.07614e+06	1.42698e+07	3.61807e+06	1.84107e+07	5.63924e+06	3.23735e+06	1.54346e+07	9.35299e+06	3.96154e+06	2.47943e+06
Q9JLM8	Serine/threonine-protein kinase DCLK1 OS=Mus musculus OX=10090 GN=Dclk1 PE=1 SV=1	Dclk1	2.061	1.746	Found	Not Found	Found	Found	Found	Found	Found	Found	Found	Found	Not Found	Found	10	6	18	5	756	84.1	cell organization and biogenesis;protein metabolism;other metabolic processes;developmental processes;signal transduction;other biological processes	other cell component	kinase activity;other molecular function	201874		169027	338273	225088	1.11313e+06	205179	579161	1.28107e+06	193786		212285
Q99J99	3-mercaptopyruvate sulfurtransferase OS=Mus musculus OX=10090 GN=Mpst PE=1 SV=4	Mpst	1.238	1.739	Found	Found	Found	Found	Found	Found	Found	Found	Found	Found	Found	Not Found	31	7	32	7	297	33.1	other metabolic processes;developmental processes	cytosol;other cell component	other molecular function	535104	791645	540656	1.27262e+06	167244	3.42762e+06	443186	959645	3.26367e+06	1.25771e+06	694346
Q6P3A8	2-oxoisovalerate dehydrogenase subunit beta, mitochondrial OS=Mus musculus OX=10090 GN=Bckdhb PE=1 SV=2	Bckdhb	0.908	1.731	Found	Found	Found	Found	Found	Found	Found	Found	Found	Found	Found	Found	8	2	5	2	390	42.9	other metabolic processes;other biological processes	other membranes;mitochondrion;nucleus	other molecular function	603389	403798	822429	1.04834e+06	312432	1.17321e+06	392505	673164	854499	720444	510670	352990
Q91WD5	NADH dehydrogenase [ubiquinone] iron-sulfur protein 2, mitochondrial OS=Mus musculus OX=10090 GN=Ndufs2 PE=1 SV=1	Ndufs2	1.709	1.729	Found	Not Found	Found	Found	Found	Found	Found	Not Found	Found	Found	Found	Found	14	5	24	5	463	52.6	cell cycle OR cell proliferation;cell organization and biogenesis;other metabolic processes;stress response;transport;developmental processes;other biological processes	other membranes;mitochondrion;nucleus	transporter activity;other molecular function	403028		407473	917918		1.74145e+06	477703	182196	2.16222e+06	385163	226658	700326
P29758	Ornithine aminotransferase, mitochondrial OS=Mus musculus OX=10090 GN=Oat PE=1 SV=1	Oat	1.239	1.723	Found	Found	Found	Found	Found	Found	Found	Found	Found	Found	Found	Found	66	26	271	26	439	48.3	other metabolic processes	mitochondrion;nucleus;other cell component	other molecular function	3.24008e+07	2.48333e+07	2.84541e+07	4.94708e+07	2.16652e+07	6.95424e+07	3.25614e+07	2.5657e+07	6.38122e+07	3.90549e+07	2.1547e+07	1.62189e+07
Q9CQN1	Heat shock protein 75 kDa, mitochondrial OS=Mus musculus OX=10090 GN=Trap1 PE=1 SV=1	Trap1	1.41	1.719	Found	Found	Found	Found	Found	Found	Found	Found	Found	Found	Found	Found	41	22	171	21	706	80.2	other biological processes	other membranes;mitochondrion;nucleus;other cell component	nucleic acid binding activity;other molecular function	2.59297e+06	1.70514e+06	2.02183e+06	8.60064e+06	1.04315e+06	1.55503e+07	2.05051e+06	2.31436e+06	1.2602e+07	6.93984e+06	2.02527e+06	1.18149e+06
Q8K411	Presequence protease, mitochondrial OS=Mus musculus OX=10090 GN=Pitrm1 PE=1 SV=1	Pitrm1	1.5	1.715	Found	Found	Found	Found	Found	Found	Found	Found	Found	Found	Found	Found	18	12	59	12	1036	117.3	protein metabolism;other metabolic processes	mitochondrion	other molecular function	437153	332575	1.63372e+06	1.46608e+06	611720	5.02063e+06	403126	1.13157e+06	3.79564e+06	638643	1.24932e+06	831906
O88696	ATP-dependent Clp protease proteolytic subunit, mitochondrial OS=Mus musculus OX=10090 GN=Clpp PE=1 SV=1	Clpp	1.391	1.706	Found	Found	Found	Found	Found	Found	Found	Found	Found	Found	Found	Found	20	5	28	5	272	29.8	protein metabolism;other metabolic processes	mitochondrion;other cell component	other molecular function	1.0592e+06	977319	1.12697e+06	1.42341e+06	942465	4.03036e+06	1.05966e+06	1.26193e+06	4.70183e+06	1.25375e+06	1.10273e+06	342514
Q8C5H8	NAD kinase 2, mitochondrial OS=Mus musculus OX=10090 GN=Nadk2 PE=1 SV=2	Nadk2	1.304	1.699	Found	Found	Found	Found	Found	Found	Found	Found	Found	Found	Found	Found	29	9	49	9	452	50.8	other metabolic processes		kinase activity;other molecular function	785256	275919	1.7434e+06	1.08312e+06	815515	5.09308e+06	463626	1.61718e+06	4.75061e+06	156222	785896	801984
P31324	cAMP-dependent protein kinase type II-beta regulatory subunit OS=Mus musculus OX=10090 GN=Prkar2b PE=1 SV=3	Prkar2b	100	1.695	Not Found	Not Found	Not Found	Found	Found	Found	Found	Found	Found	Found	Not Found	Found	25	8	28	6	416	46.1	other metabolic processes;other biological processes	plasma membrane;other membranes;cytoskeleton;other cell component	enzyme regulator activity;other molecular function				341233	185413	686247	215297	148754	518943	174598		142207
Q9Z110	Delta-1-pyrroline-5-carboxylate synthase OS=Mus musculus OX=10090 GN=Aldh18a1 PE=1 SV=2	Aldh18a1	1.144	1.694	Found	Found	Found	Found	Found	Found	Found	Found	Found	Found	Found	Found	47	36	386	36	795	87.2	other metabolic processes;other biological processes	other membranes;mitochondrion	kinase activity;other molecular function	1.72198e+07	3.85076e+07	4.23686e+07	3.62891e+07	1.468e+07	6.25648e+07	2.14663e+07	3.36263e+07	7.54087e+07	2.27969e+07	3.10991e+07	3.11334e+07
P47963	60S ribosomal protein L13 OS=Mus musculus OX=10090 GN=Rpl13 PE=1 SV=3	Rpl13	0.713	1.687	Found	Not Found	Found	Found	Not Found	Found	Found	Not Found	Found	Found	Found	Found	11	2	3	2	211	24.3	protein metabolism;other metabolic processes;developmental processes	cytosol;ER/Golgi;translational apparatus;nucleus;other cell component	nucleic acid binding activity;other molecular function	202496		273354	216400		175058	144389		256622	241789	103774	45345.6
Q9CQR4	Acyl-coenzyme A thioesterase 13 OS=Mus musculus OX=10090 GN=Acot13 PE=1 SV=1	Acot13	2.169	1.681	Found	Found	Found	Found	Found	Found	Found	Found	Found	Found	Found	Found	21	2	20	2	140	15.2	cell organization and biogenesis;other metabolic processes;other biological processes	cytosol;cytoskeleton;mitochondrion;nucleus	other molecular function	206735	312646		762035	279062	2.05991e+06	789423		1.58611e+06	752107	409571	196210
P10636-8	Isoform Tau-F of Microtubule-associated protein tau OS=Homo sapiens GN=MAPT	MAPT	100	100	Not Found	Not Found	Not Found	Found	Found	Found	Found	Found	Found	Not Found	Not Found	Not Found	74	32	512	4	441	45.8				3.81328e+07	2.6673e+06	5.48235e+06	6.68391e+08	1.73695e+09	1.63786e+09	8.88117e+08	5.73192e+08	1.71194e+09	1.19337e+06	1.95872e+06	4.62607e+06
Q9CZN7	Serine hydroxymethyltransferase, mitochondrial OS=Mus musculus OX=10090 GN=Shmt2 PE=1 SV=1	Shmt2	1.124	1.681	Found	Found	Found	Found	Found	Found	Found	Found	Found	Found	Found	Found	65	26	282	26	504	55.7	cell organization and biogenesis;protein metabolism;other metabolic processes;stress response;other biological processes	cytosol;cytoskeleton;mitochondrion;nucleus;other cell component	nucleic acid binding activity;other molecular function	1.49825e+07	1.5542e+07	1.95556e+07	2.09724e+07	1.12562e+07	6.25936e+07	1.37811e+07	1.48766e+07	5.13758e+07	1.83045e+07	1.56864e+07	1.2658e+07
Q8BIJ6	Isoleucine--tRNA ligase, mitochondrial OS=Mus musculus OX=10090 GN=Iars2 PE=1 SV=1	Iars2	1.834	1.671	Found	Found	Found	Found	Found	Found	Found	Found	Found	Found	Found	Found	9	6	26	6	1012	112.7	protein metabolism;RNA metabolism OR transcription;other metabolic processes	mitochondrion	nucleic acid binding activity;other molecular function	372469	168249	613642	872854	334834	1.87094e+06	378917	369103	1.60971e+06	116681	412504	671598
P70404	Isocitrate dehydrogenase [NAD] subunit gamma 1, mitochondrial OS=Mus musculus OX=10090 GN=Idh3g PE=1 SV=1	Idh3g	1.326	1.669	Found	Found	Found	Found	Found	Found	Found	Found	Found	Found	Found	Found	26	6	52	6	393	42.8	other metabolic processes;other biological processes	mitochondrion;nucleus	other molecular function	2.86412e+06	2.35655e+06	1.27154e+06	6.17384e+06	2.01298e+06	8.11514e+06	1.67681e+06	2.6796e+06	8.01846e+06	3.17441e+06	2.73208e+06	2.33559e+06
Q80TH2	Erbin OS=Mus musculus OX=10090 GN=Erbin PE=1 SV=3	Erbin	1.518	1.667	Found	Found	Found	Found	Found	Found	Found	Not Found	Found	Found	Found	Found	8	9	17	7	1402	157.2	transport;signal transduction;other biological processes	plasma membrane;other membranes;nucleus;other cell component	signal transduction activity or receptor binding	793564		423059	534538		881272	332260	540419	1.23571e+06	999052	528555	1.61634e+06
Q9D6R2	Isocitrate dehydrogenase [NAD] subunit alpha, mitochondrial OS=Mus musculus OX=10090 GN=Idh3a PE=1 SV=1	Idh3a	1.306	1.662	Found	Found	Found	Found	Found	Found	Found	Found	Found	Found	Found	Found	35	15	184	15	366	39.6	other metabolic processes	mitochondrion	other molecular function	1.1807e+07	7.66045e+06	1.05675e+07	1.9766e+07	7.99638e+06	3.62897e+07	9.95464e+06	1.23296e+07	2.94239e+07	1.3071e+07	9.76745e+06	5.92509e+06
Q8CGK3	Lon protease homolog, mitochondrial OS=Mus musculus OX=10090 GN=Lonp1 PE=1 SV=2	Lonp1	1.132	1.659	Found	Found	Found	Found	Found	Found	Found	Found	Found	Found	Found	Found	38	28	175	28	949	105.8	cell organization and biogenesis;protein metabolism;other metabolic processes;stress response;other biological processes	cytosol;mitochondrion;nucleus	nucleic acid binding activity;other molecular function	1.73692e+06	2.73951e+06	2.55652e+06	5.44893e+06	932300	1.74976e+07	2.19791e+06	1.96251e+06	1.61482e+07	4.11605e+06	1.96631e+06	2.02503e+06
P45952	Medium-chain specific acyl-CoA dehydrogenase, mitochondrial OS=Mus musculus OX=10090 GN=Acadm PE=1 SV=1	Acadm	1.278	1.646	Found	Found	Found	Found	Found	Found	Found	Found	Found	Found	Found	Found	49	24	165	24	421	46.5	other metabolic processes;stress response;developmental processes;other biological processes	other membranes;mitochondrion;other cell component	other molecular function	4.25533e+06	2.31581e+06	6.66429e+06	1.33436e+07	2.55873e+06	1.43791e+07	4.29045e+06	5.71996e+06	1.3831e+07	7.70403e+06	2.88397e+06	2.66218e+06
Q8VH51-2	Isoform 2 of RNA-binding protein 39 OS=Mus musculus OX=10090 GN=Rbm39	Rbm39	1.334	1.644	Found	Found	Found	Found	Found	Found	Found	Found	Found	Found	Found	Found	40	17	126	17	524	58.6				6.11379e+06	4.56233e+06	8.12631e+06	1.13666e+06	3.26096e+06	1.70449e+07	8.12254e+06	6.05206e+06	1.85012e+07	920935	3.9205e+06	3.18119e+06
Q8BKZ9	Pyruvate dehydrogenase protein X component, mitochondrial OS=Mus musculus OX=10090 GN=Pdhx PE=1 SV=1	Pdhx	1.579	1.636	Found	Found	Found	Found	Found	Found	Found	Not Found	Found	Found	Not Found	Found	6	3	22	3	501	54	other metabolic processes	mitochondrion;other cell component	other molecular function	396156	175285	221363	176108		2.16134e+06	311058	163242	1.35148e+06	709618		764690
Q8QZT1	Acetyl-CoA acetyltransferase, mitochondrial OS=Mus musculus OX=10090 GN=Acat1 PE=1 SV=1	Acat1	1.388	1.636	Found	Found	Found	Found	Found	Found	Found	Found	Found	Found	Found	Found	49	22	309	22	424	44.8	other metabolic processes;stress response;developmental processes;other biological processes	mitochondrion	other molecular function	1.62349e+07	1.40535e+07	2.84931e+07	3.66775e+07	1.75099e+07	8.03716e+07	1.62374e+07	1.95041e+07	6.69835e+07	2.57432e+07	1.64195e+07	2.03379e+07
Q9Z2Z6	Mitochondrial carnitine/acylcarnitine carrier protein OS=Mus musculus OX=10090 GN=Slc25a20 PE=1 SV=1	Slc25a20	0.89	1.633	Found	Found	Found	Found	Found	Found	Found	Found	Found	Found	Found	Found	6	2	16	2	301	33	transport;developmental processes	other membranes;cytosol;mitochondrion	transporter activity	758264	1.05384e+06	423177	823085	197355	863326	310193	398312	824010	361220	431518	183526
Q8BMF4	Dihydrolipoyllysine-residue acetyltransferase component of pyruvate dehydrogenase complex, mitochondrial OS=Mus musculus OX=10090 GN=Dlat PE=1 SV=2	Dlat	0.983	1.632	Found	Found	Found	Found	Found	Found	Found	Found	Found	Found	Found	Found	18	11	88	11	642	67.9	other metabolic processes	mitochondrion;other cell component	other molecular function	1.55037e+06	1.16391e+06	3.96267e+06	3.46878e+06	773098	1.25342e+07	2.44503e+06	1.04029e+06	8.5022e+06	4730765	1.58559e+06	2.84726e+06
Q8R164	Valacyclovir hydrolase OS=Mus musculus OX=10090 GN=Bphl PE=1 SV=1	Bphl	0.01	1.63	Found	Found	Found	Not Found	Not Found	Found	Found	Found	Found	Found	Found	Found	15	3	16	3	291	32.8		mitochondrion	other molecular function	241915		352235	423454	296799	1.63287e+06			1.64939e+06	292469	259779	360516
Q99JY0	Trifunctional enzyme subunit beta, mitochondrial OS=Mus musculus OX=10090 GN=Hadhb PE=1 SV=1	Hadhb	1.225	1.623	Found	Found	Found	Found	Found	Found	Found	Found	Found	Found	Found	Found	40	18	175	18	475	51.4	other metabolic processes;other biological processes	other membranes;mitochondrion;ER/Golgi	nucleic acid binding activity;other molecular function	1.01919e+07	8.07565e+06	1.3015e+07	2.35426e+07	6.7516e+06	2.23467e+07	1.05897e+07	9.41225e+06	2.54259e+07	1.19951e+07	8.10604e+06	1.00942e+07
Q99KE1	NAD-dependent malic enzyme, mitochondrial OS=Mus musculus OX=10090 GN=Me2 PE=1 SV=1	Me2	1.869	1.616	Found	Found	Found	Found	Found	Found	Found	Found	Found	Found	Found	Found	15	7	19	7	589	65.8	other metabolic processes;other biological processes	mitochondrion;other cell component	other molecular function	158392	218517	529975	1.21321e+06	569033	3.70389e+06	212029	505714	3.14459e+06	826461	344750	751593
Q8BFR5	Elongation factor Tu, mitochondrial OS=Mus musculus OX=10090 GN=Tufm PE=1 SV=1	Tufm	1.272	1.616	Found	Found	Found	Found	Found	Found	Found	Found	Found	Found	Found	Found	53	23	227	23	452	49.5	protein metabolism;other metabolic processes;other biological processes	mitochondrion;other cell component	nucleic acid binding activity;other molecular function	1.1529e+07	1.20599e+07	1.34664e+07	2.01754e+07	8.61123e+06	4.43988e+07	1.10487e+07	1.38734e+07	40643291	1.26418e+07	1.17372e+07	1.44944e+07
P16332	Methylmalonyl-CoA mutase, mitochondrial OS=Mus musculus OX=10090 GN=Mmut PE=1 SV=2	Mmut	2.292	1.612	Found	Not Found	Found	Found	Found	Found	Found	Not Found	Found	Found	Not Found	Found	17	9	20	9	748	82.8	other metabolic processes;developmental processes;other biological processes	mitochondrion;other cell component	other molecular function	378498		125700	3.1019e+06		2.30113e+06	263295	208447	1.49472e+06	902684		282329
Q925I1	ATPase family AAA domain-containing protein 3 OS=Mus musculus OX=10090 GN=Atad3 PE=1 SV=1	Atad3	1.194	1.611	Found	Found	Found	Found	Found	Found	Found	Found	Found	Found	Found	Found	43	25	206	25	591	66.7	cell organization and biogenesis;stress response;other biological processes	other membranes;mitochondrion	other molecular function	9.98552e+06	9.28303e+06	9.89865e+06	1.41987e+07	7.30416e+06	2.13649e+07	8.1618e+06	9.06272e+06	1.71661e+07	1.31547e+07	1.15036e+07	8.00161e+06
Q8BIW1	Exopolyphosphatase PRUNE1 OS=Mus musculus OX=10090 GN=Prune1 PE=1 SV=1	Prune1	1.024	1.611	Found	Found	Found	Found	Found	Found	Found	Found	Found	Found	Found	Found	28	12	51	12	454	50.2	other biological processes	cytosol;nucleus;other cell component	cytoskeletal activity;other molecular function	1.52668e+06	1.60839e+06	1.00766e+06	6.73983e+06	9.88671e+06	8.46662e+06	1.98965e+06	2.52885e+06	4.84443e+06	3.04396e+06	1.46941e+06	6.58812e+06
Q9DCW4	Electron transfer flavoprotein subunit beta OS=Mus musculus OX=10090 GN=Etfb PE=1 SV=3	Etfb	1.215	1.592	Found	Found	Found	Found	Found	Found	Found	Found	Found	Found	Found	Found	49	17	174	17	255	27.6	other metabolic processes	mitochondrion;other cell component	other molecular function	1.04152e+07	7.61981e+06	1.38603e+07	1.91439e+07	7.06432e+06	3.70321e+07	1.17131e+07	9.63762e+06	3.65157e+07	1.44974e+07	9.05559e+06	9.86451e+06
P08249	Malate dehydrogenase, mitochondrial OS=Mus musculus OX=10090 GN=Mdh2 PE=1 SV=3	Mdh2	1.361	1.591	Found	Found	Found	Found	Found	Found	Found	Found	Found	Found	Found	Found	46	13	104	13	338	35.6	other metabolic processes	other membranes;mitochondrion;other cell component	other molecular function	3.33326e+06	2.26212e+06	6.68091e+06	1.07512e+07	2.50998e+06	2.41464e+07	4.27533e+06	6.69991e+06	1.88058e+07	1.06598e+07	4.34429e+06	5.88233e+06
Q8JZU2	Tricarboxylate transport protein, mitochondrial OS=Mus musculus OX=10090 GN=Slc25a1 PE=1 SV=1	Slc25a1	1.747	1.589	Found	Found	Found	Found	Found	Found	Found	Found	Found	Found	Found	Not Found	12	3	22	3	311	33.9	transport	other membranes;mitochondrion	transporter activity	73867	249947		996130	328287	876006	317027		177818	408731	283006
Q8BMS1	Trifunctional enzyme subunit alpha, mitochondrial OS=Mus musculus OX=10090 GN=Hadha PE=1 SV=1	Hadha	1.459	1.585	Found	Found	Found	Found	Found	Found	Found	Found	Found	Found	Found	Found	59	50	501	50	763	82.6	other metabolic processes;other biological processes	mitochondrion	other molecular function	2.10915e+07	1.70427e+07	1.92095e+07	5.79861e+07	1.69437e+07	6.18908e+07	2.28855e+07	2.19698e+07	6.65975e+07	3.78154e+07	2.23352e+07	1.65475e+07
O55125	Protein NipSnap homolog 1 OS=Mus musculus OX=10090 GN=Nipsnap1 PE=1 SV=1	Nipsnap1	0.793	1.582	Found	Found	Found	Found	Found	Found	Found	Found	Found	Not Found	Found	Found	16	4	27	3	284	33.3	other biological processes	plasma membrane;other membranes;mitochondrion	other molecular function	771009	840809	289135	693021	334667	2.85947e+06	697189	178370	2.8009e+06	547373	261917	706527
Q6PB66	Leucine-rich PPR motif-containing protein, mitochondrial OS=Mus musculus OX=10090 GN=Lrpprc PE=1 SV=2	Lrpprc	1.284	1.576	Found	Found	Found	Found	Found	Found	Found	Found	Found	Found	Found	Found	39	48	376	48	1392	156.5	RNA metabolism OR transcription;other metabolic processes;transport;other biological processes	other membranes;cytoskeleton;mitochondrion;nucleus;other cell component	cytoskeletal activity;nucleic acid binding activity;other molecular function	1.70839e+07	9.38313e+06	1.62916e+07	2.85409e+07	8.91115e+06	5.47121e+07	1.12513e+07	1.54014e+07	4.89684e+07	2.11684e+07	1.10133e+07	1.21203e+07
P54071	Isocitrate dehydrogenase [NADP], mitochondrial OS=Mus musculus OX=10090 GN=Idh2 PE=1 SV=3	Idh2	1.249	1.576	Found	Found	Found	Found	Found	Found	Found	Found	Found	Found	Found	Found	39	20	189	19	452	50.9	other metabolic processes;other biological processes	cytosol;other cytoplasmic organelle	other molecular function	9.49113e+06	5.44493e+06	9.78967e+06	1.9305e+07	5.87828e+06	4.01227e+07	8.8115e+06	8.18673e+06	3.10339e+07	1.37548e+07	9.0085e+06	8.97236e+06
Q99KI0	Aconitate hydratase, mitochondrial OS=Mus musculus OX=10090 GN=Aco2 PE=1 SV=1	Aco2	1.372	1.575	Found	Found	Found	Found	Found	Found	Found	Found	Found	Found	Found	Found	58	50	564	50	780	85.4	other metabolic processes;stress response;developmental processes	cytosol;mitochondrion	other molecular function	4.2725e+07	3.06774e+07	4.83136e+07	8.84707e+07	3.52998e+07	1.43459e+08	4.1024e+07	4.6752e+07	1.24675e+08	7.06816e+07	3.93303e+07	3.45632e+07
Q9WUR2	Enoyl-CoA delta isomerase 2 OS=Mus musculus OX=10090 GN=Eci2 PE=1 SV=2	Eci2	1.08	1.573	Found	Found	Found	Found	Found	Found	Found	Found	Found	Found	Found	Found	16	5	25	5	391	43.2	other metabolic processes	mitochondrion;other cytoplasmic organelle;other cell component	other molecular function	1.25712e+06	382465	1.11826e+06	1.88263e+06	740778	3.12763e+06	1.12157e+06	1.11829e+06	2.54923e+06	1.00548e+06	594441	803987
Q9Z1J3	Cysteine desulfurase, mitochondrial OS=Mus musculus OX=10090 GN=Nfs1 PE=1 SV=3	Nfs1	1.373	1.572	Found	Found	Found	Found	Found	Found	Found	Found	Found	Found	Found	Found	17	6	25	6	459	50.5	cell organization and biogenesis;protein metabolism;other metabolic processes	cytosol;mitochondrion;nucleus	other molecular function	259101	248996	239748	297734	131441	553228	211517	196627	853690	260084	189446	162183
Q8CHT0	Delta-1-pyrroline-5-carboxylate dehydrogenase, mitochondrial OS=Mus musculus OX=10090 GN=Aldh4a1 PE=1 SV=3	Aldh4a1	1.626	1.567	Found	Found	Found	Found	Found	Found	Found	Found	Found	Found	Found	Found	19	9	64	9	562	61.8	other metabolic processes	cytosol;mitochondrion	other molecular function	1.20065e+06	1.66879e+06	2.18163e+06	7.95512e+06	2.42195e+06	8.76994e+06	2.80884e+06	2.98169e+06	8.76358e+06	4.87902e+06	2.48407e+06	944966
P01942	Hemoglobin subunit alpha OS=Mus musculus OX=10090 GN=Hba PE=1 SV=2	Hba	0.689	1.559	Found	Not Found	Found	Found	Found	Found	Not Found	Found	Found	Found	Found	Found	35	5	29	5	142	15.1	other metabolic processes;stress response;transport;developmental processes;other biological processes	non-structural extracellular;cytosol;translational apparatus;other cell component	other molecular function	3.3935e+06		1.52915e+06		124531	2.36637e+06	203120	77834.4	4.39447e+06	315977	229235	1.93667e+06
P97427	Dihydropyrimidinase-related protein 1 OS=Mus musculus OX=10090 GN=Crmp1 PE=1 SV=1	Crmp1	1.75	1.552	Found	Found	Found	Found	Found	Found	Found	Found	Found	Found	Found	Found	66	30	238	24	572	62.1	cell organization and biogenesis;developmental processes;signal transduction;other biological processes	cytosol;cytoskeleton;nucleus;other cell component	cytoskeletal activity;other molecular function	1.3364e+07	9.46899e+06	8.82474e+06	7.82997e+06	9.33092e+06	5.04818e+07	2.29834e+07	8.72743e+06	4.24187e+07	5.43408e+06	7.30436e+06	2.49459e+07
Q8VDC0	Probable leucine--tRNA ligase, mitochondrial OS=Mus musculus OX=10090 GN=Lars2 PE=1 SV=1	Lars2	1.271	1.552	Found	Found	Found	Found	Found	Found	Found	Found	Found	Found	Found	Found	2	2	11	2	902	101.4	protein metabolism;RNA metabolism OR transcription;other metabolic processes	mitochondrion	other molecular function	142377	155552	122791		118737	426995	156081	178291	344124	427648	139552	318943
Q80XN0	D-beta-hydroxybutyrate dehydrogenase, mitochondrial OS=Mus musculus OX=10090 GN=Bdh1 PE=1 SV=2	Bdh1	1.255	1.551	Found	Found	Found	Found	Found	Found	Found	Found	Found	Found	Found	Found	29	15	170	15	343	38.3	other metabolic processes	other membranes;mitochondrion;other cell component	other molecular function	9.47548e+06	1.05844e+07	7.26627e+06	1.5081e+07	5.09822e+06	2.72975e+07	5.73521e+06	1.16047e+07	1.96554e+07	1.19452e+07	8.8923e+06	4.90734e+06
Q3UNH4	G protein-regulated inducer of neurite outgrowth 1 OS=Mus musculus OX=10090 GN=Gprin1 PE=1 SV=2	Gprin1	1.17	1.548	Found	Found	Found	Found	Found	Found	Found	Found	Found	Found	Found	Found	23	13	86	13	932	95.4	cell organization and biogenesis;developmental processes	plasma membrane;other membranes;other cell component	other molecular function	553445	1.39552e+06	2.29309e+06	2.48699e+06	4.32816e+06	6.09141e+06	1.60769e+06	980877	4.81691e+06	1.31291e+06	2.05068e+06	5.48483e+06
Q9DB20	ATP synthase subunit O, mitochondrial OS=Mus musculus OX=10090 GN=Atp5po PE=1 SV=1	Atp5po	1.079	1.545	Found	Found	Found	Found	Found	Found	Found	Found	Found	Found	Found	Found	58	14	120	14	213	23.3	other metabolic processes;transport	plasma membrane;other membranes;mitochondrion;other cell component	transporter activity;other molecular function	5.02586e+06	3.66549e+06	6.0175e+06	7.61104e+06	3.52374e+06	1.88754e+07	4.5179e+06	3.77522e+06	1.31772e+07	9.02565e+06	5.0935e+06	3.81783e+06
Q8BWF0	Succinate-semialdehyde dehydrogenase, mitochondrial OS=Mus musculus OX=10090 GN=Aldh5a1 PE=1 SV=1	Aldh5a1	0.01	1.541	Found	Not Found	Found	Not Found	Not Found	Found	Found	Found	Found	Found	Not Found	Found	18	7	29	7	523	55.9	other metabolic processes;developmental processes	mitochondrion	other molecular function	174485		833714	1.86541e+06		2.74162e+06			794463	1.20753e+06		187102
P50544	Very long-chain specific acyl-CoA dehydrogenase, mitochondrial OS=Mus musculus OX=10090 GN=Acadvl PE=1 SV=3	Acadvl	1.284	1.53	Found	Found	Found	Found	Found	Found	Found	Found	Found	Found	Found	Found	32	16	110	16	656	70.8	other metabolic processes;stress response;other biological processes	other membranes;mitochondrion;nucleus	other molecular function	3.86591e+06	1.22477e+06	2.29e+06	8.38327e+06	1.19955e+06	7.79575e+06	3.6299e+06	1.95535e+06	9.68295e+06	5.83966e+06	1.3365e+06	990158
Q8K2B3	Succinate dehydrogenase [ubiquinone] flavoprotein subunit, mitochondrial OS=Mus musculus OX=10090 GN=Sdha PE=1 SV=1	Sdha	1.168	1.526	Found	Found	Found	Found	Found	Found	Found	Found	Found	Found	Found	Found	28	16	177	16	664	72.5	other metabolic processes;developmental processes	other membranes;mitochondrion;nucleus	other molecular function	8.31452e+06	5.25734e+06	9.39263e+06	1.88675e+07	6.62904e+06	2.56083e+07	1.0425e+07	6.42204e+06	2.5833e+07	1.39812e+07	7566855	6.05994e+06
Q99LC5	Electron transfer flavoprotein subunit alpha, mitochondrial OS=Mus musculus OX=10090 GN=Etfa PE=1 SV=2	Etfa	1.358	1.524	Found	Found	Found	Found	Found	Found	Found	Found	Found	Found	Found	Found	56	15	140	15	333	35	other metabolic processes	mitochondrion;other cell component	other molecular function	6.61323e+06	4.30633e+06	6.37578e+06	1.44885e+07	3.40805e+06	2.15817e+07	5.29863e+06	4.26877e+06	2.07204e+07	9.36574e+06	5.70427e+06	4.10988e+06
P61922	4-aminobutyrate aminotransferase, mitochondrial OS=Mus musculus OX=10090 GN=Abat PE=1 SV=1	Abat	1.606	1.522	Found	Found	Found	Found	Found	Found	Found	Found	Found	Found	Found	Found	32	10	83	10	500	56.4	other metabolic processes;stress response;developmental processes;other biological processes	mitochondrion;other cell component	other molecular function	887588	114936	1.56933e+06	6.11195e+06	3.00407e+06	6.37976e+06	1.78101e+06	2.00611e+06	6.06468e+06	2.36496e+06	1.8621e+06	778213
P56480	ATP synthase subunit beta, mitochondrial OS=Mus musculus OX=10090 GN=Atp5f1b PE=1 SV=2	Atp5f1b	1.154	1.52	Found	Found	Found	Found	Found	Found	Found	Found	Found	Found	Found	Found	75	37	547	37	529	56.3	other metabolic processes;transport;developmental processes;other biological processes	plasma membrane;other membranes;mitochondrion;other cell component	signal transduction activity or receptor binding;transporter activity;other molecular function	5.36961e+07	2.80812e+07	6.11343e+07	2.41332e+07	3.15998e+07	2.07919e+08	4.83226e+07	3.26422e+07	1.84782e+08	2.07812e+07	3.71501e+07	5.20557e+07
Q8BK64	Activator of 90 kDa heat shock protein ATPase homolog 1 OS=Mus musculus OX=10090 GN=Ahsa1 PE=1 SV=2	Ahsa1	100	1.518	Found	Not Found	Not Found	Found	Found	Not Found	Found	Found	Not Found	Found	Not Found	Found	17	4	7	4	338	38.1	other biological processes	cytosol;ER/Golgi;other cell component	other molecular function	519893			154312	884336		78497.8	827304		763675		550844
P35486	Pyruvate dehydrogenase E1 component subunit alpha, somatic form, mitochondrial OS=Mus musculus OX=10090 GN=Pdha1 PE=1 SV=1	Pdha1	1.173	1.514	Found	Found	Found	Found	Found	Found	Found	Found	Found	Found	Found	Found	38	18	162	18	390	43.2	other metabolic processes	mitochondrion;nucleus;other cell component	other molecular function	1.19042e+07	7.41863e+06	1.11411e+07	2.07572e+07	5.48185e+06	2.90616e+07	9.2442e+06	8.48156e+06	2.39102e+07	1.38031e+07	6.55727e+06	6.67447e+06
Q91YJ5	Translation initiation factor IF-2, mitochondrial OS=Mus musculus OX=10090 GN=Mtif2 PE=1 SV=2	Mtif2	1.398	1.513	Found	Found	Found	Found	Found	Found	Found	Found	Found	Found	Found	Found	4	2	4	2	727	81.2	cell organization and biogenesis;protein metabolism;other metabolic processes	nucleus;other cell component	translation activity;nucleic acid binding activity;other molecular function	20746.4	87343.7	114776	31504.5	47022.5	165404	29352.1	52447.2	69250.7	67655.8	31085	95403.9
Q91VA6	Polymerase delta-interacting protein 2 OS=Mus musculus OX=10090 GN=Poldip2 PE=1 SV=1	Poldip2	1.062	1.512	Found	Not Found	Found	Found	Found	Found	Found	Found	Found	Found	Found	Not Found	18	5	12	5	368	41.8	cell cycle OR cell proliferation;cell organization and biogenesis;DNA metabolism;other metabolic processes;stress response;other biological processes	plasma membrane;other membranes;cytoskeleton;mitochondrion;nucleus;other cell component	nucleic acid binding activity;other molecular function	272522		228425	454192	179056	1.86594e+06	229326	256434	601812	357565	252415
Q80Z38	SH3 and multiple ankyrin repeat domains protein 2 OS=Mus musculus OX=10090 GN=Shank2 PE=1 SV=2	Shank2	0.93	1.512	Found	Found	Found	Found	Found	Found	Found	Found	Found	Found	Found	Found	18	15	47	15	1476	158.9	cell organization and biogenesis;developmental processes;other biological processes	plasma membrane;other membranes;cytoskeleton;other cell component	signal transduction activity or receptor binding;other molecular function	1.25957e+06	1.65644e+06	2.20877e+06	489008	835694	1.36528e+06	868067	1.32797e+06	4.30551e+06	473060	725521	2.70484e+06
P51150	Ras-related protein Rab-7a OS=Mus musculus OX=10090 GN=Rab7a PE=1 SV=2	Rab7a	1.285	1.506	Found	Found	Found	Found	Found	Found	Found	Found	Found	Found	Found	Found	36	6	45	6	207	23.5	cell organization and biogenesis;protein metabolism;other metabolic processes;transport;other biological processes	other membranes;cytosol;mitochondrion;ER/Golgi;other cytoplasmic organelle;other cell component	other molecular function	2.48792e+06	1.53161e+06	1.65773e+06	3.18382e+06	1.38132e+06	5.60555e+06	2.49794e+06	2.05796e+06	4.41525e+06	3.73624e+06	2.56866e+06	2.24867e+06
G5E829	Plasma membrane calcium-transporting ATPase 1 OS=Mus musculus OX=10090 GN=Atp2b1 PE=1 SV=1	Atp2b1	1.072	1.502	Found	Found	Found	Found	Found	Found	Not Found	Found	Found	Not Found	Found	Found	4	3	6	3	1220	134.7	stress response;transport;developmental processes;other biological processes	plasma membrane;other membranes;ER/Golgi;nucleus;other cell component	transporter activity;other molecular function	167577	92928.7	186532		261325	639556	141079	260597	506849		161339	396327
P26443	Glutamate dehydrogenase 1, mitochondrial OS=Mus musculus OX=10090 GN=Glud1 PE=1 SV=1	Glud1	1.078	1.5	Found	Found	Found	Found	Found	Found	Found	Found	Found	Found	Found	Found	39	25	246	25	558	61.3	other metabolic processes;developmental processes;other biological processes	mitochondrion;ER/Golgi;other cell component	other molecular function	1.74192e+07	1.33401e+07	4.48942e+07	2.59003e+07	1.31306e+07	6.50198e+07	1.65486e+07	1.61894e+07	6.08894e+07	2.81889e+07	1.90316e+07	1.19832e+07
O88342	WD repeat-containing protein 1 OS=Mus musculus OX=10090 GN=Wdr1 PE=1 SV=3	Wdr1	100	1.493	Found	Not Found	Not Found	Found	Not Found	Found	Not Found	Found	Found	Found	Found	Found	12	5	23	5	606	66.4	cell organization and biogenesis;developmental processes;other biological processes	plasma membrane;other membranes;cytoskeleton;other cell component	cytoskeletal activity	741075				103712	2.06713e+06	1.31556e+06		1.79335e+06	400516	897240	1.37101e+06
P06151	L-lactate dehydrogenase A chain OS=Mus musculus OX=10090 GN=Ldha PE=1 SV=3	Ldha	100	1.493	Found	Not Found	Not Found	Found	Not Found	Found	Found	Not Found	Found	Found	Not Found	Found	11	4	13	4	332	36.5	other metabolic processes;other biological processes	cytosol;cytoskeleton;other cell component	other molecular function	393708			139948		1.53205e+06	406645		1.36151e+06	172316		423666
Q9D0K2	Succinyl-CoA:3-ketoacid coenzyme A transferase 1, mitochondrial OS=Mus musculus OX=10090 GN=Oxct1 PE=1 SV=1	Oxct1	1.127	1.49	Found	Found	Found	Found	Found	Found	Found	Found	Found	Found	Found	Found	47	20	199	20	520	56	other metabolic processes;stress response;developmental processes;other biological processes		other molecular function	1.3963e+07	6.91066e+06	1.11785e+07	1.76748e+07	7.90229e+06	3.21702e+07	1.15454e+07	1.13248e+07	2.9011e+07	1.2247e+07	8.64213e+06	7.35528e+06
Q9CXT8	Mitochondrial-processing peptidase subunit beta OS=Mus musculus OX=10090 GN=Pmpcb PE=1 SV=1	Pmpcb	1.383	1.47	Found	Found	Found	Found	Found	Found	Found	Not Found	Found	Found	Found	Found	14	6	23	6	489	54.6	cell organization and biogenesis;protein metabolism;other metabolic processes;transport	mitochondrion	other molecular function	169070	100205	377888	1.22747e+06		2.96617e+06	138537	170112	3.01946e+06	553917	290794	1.25147e+06
Q9D051	Pyruvate dehydrogenase E1 component subunit beta, mitochondrial OS=Mus musculus OX=10090 GN=Pdhb PE=1 SV=1	Pdhb	1.289	1.468	Found	Found	Found	Found	Found	Found	Found	Found	Found	Found	Found	Found	47	18	241	18	359	38.9	other metabolic processes	mitochondrion;nucleus;other cell component	other molecular function	1.29772e+07	1.03702e+07	1.40063e+07	2.96719e+07	8.93722e+06	4.69303e+07	1.36828e+07	1.46519e+07	4.06768e+07	2.09799e+07	1.00737e+07	1.10086e+07
Q9EQF6	Dihydropyrimidinase-related protein 5 OS=Mus musculus OX=10090 GN=Dpysl5 PE=1 SV=1	Dpysl5	2.833	1.467	Found	Found	Found	Found	Found	Found	Found	Found	Found	Found	Found	Found	28	11	114	11	564	61.5	cell organization and biogenesis;developmental processes;other biological processes	other cell component	cytoskeletal activity;other molecular function	1.08296e+06	371949	1.14771e+06	232399	3.75318e+06	9.24859e+06	1.83815e+06	1.50497e+06	1.06253e+07		717607	5.14162e+06
Q9D6M3	Mitochondrial glutamate carrier 1 OS=Mus musculus OX=10090 GN=Slc25a22 PE=1 SV=1	Slc25a22	100	1.459	Found	Not Found	Not Found	Not Found	Found	Found	Found	Found	Found	Found	Not Found	Found	24	5	23	4	323	34.6	other metabolic processes;transport;other biological processes	other membranes;mitochondrion	transporter activity	763607			1.53543e+06	149242	3.29374e+06	540937	311761	958435	1.30791e+06		544672
P48758	Carbonyl reductase [NADPH] 1 OS=Mus musculus OX=10090 GN=Cbr1 PE=1 SV=3	Cbr1	1.386	1.459	Found	Found	Not Found	Found	Found	Found	Found	Found	Found	Found	Found	Found	8	2	3	2	277	30.6	other metabolic processes;other biological processes	plasma membrane;other membranes;nucleus;other cell component	other molecular function	231525	284675		173843	683719	1.2244e+06	196387	246645	1.10981e+06	267555	543816	400113
P63011	Ras-related protein Rab-3A OS=Mus musculus OX=10090 GN=Rab3a PE=1 SV=1	Rab3a	1.372	1.457	Found	Found	Found	Found	Found	Found	Found	Found	Found	Found	Found	Found	33	7	62	5	220	25	cell-cell signaling;cell organization and biogenesis;stress response;transport;developmental processes;other biological processes	plasma membrane;other membranes;cytosol;ER/Golgi;other cytoplasmic organelle;other cell component	cytoskeletal activity;other molecular function	2.33976e+06	1.92259e+06	1.87514e+06	1.58554e+06	1.73327e+06	4.86247e+06	3.20718e+06	2.38605e+06	3.55173e+06	2.39143e+06	2.54821e+06	1.49615e+06
Q9JHI5	Isovaleryl-CoA dehydrogenase, mitochondrial OS=Mus musculus OX=10090 GN=Ivd PE=1 SV=1	Ivd	2.327	1.455	Found	Found	Found	Found	Found	Found	Found	Found	Found	Found	Found	Found	22	9	52	9	424	46.3	other metabolic processes	other membranes;mitochondrion;nucleus	other molecular function	3.18031e+06	2.25149e+06	4.20455e+06	4.62817e+06	2.82021e+06	1.49842e+07	3.14597e+06	3.45702e+06	1.44261e+07	4.88226e+06	4.0388e+06	6.29321e+06
Q60597	2-oxoglutarate dehydrogenase, mitochondrial OS=Mus musculus OX=10090 GN=Ogdh PE=1 SV=3	Ogdh	1.205	1.453	Found	Found	Found	Found	Found	Found	Found	Found	Found	Found	Found	Found	34	28	219	28	1023	116.4	protein metabolism;other metabolic processes;developmental processes	other membranes;mitochondrion;nucleus;other cell component	other molecular function	9.1046e+06	6.86753e+06	9.74891e+06	2.07242e+07	6.3002e+06	2.36013e+07	7.38193e+06	9.58026e+06	2.00998e+07	1.48722e+07	7.20195e+06	6.06615e+06
Q9DCS3	Enoyl-[acyl-carrier-protein] reductase, mitochondrial OS=Mus musculus OX=10090 GN=Mecr PE=1 SV=2	Mecr	1.306	1.45	Found	Found	Found	Found	Found	Found	Found	Found	Found	Found	Found	Found	17	4	16	4	373	40.3	other metabolic processes	cytosol;nucleus	signal transduction activity or receptor binding;other molecular function	313787	401480	793278	1.53563e+06	325281	3.00319e+06	359819	385102	2.58244e+06	1.02401e+06	408963	618405
Q9WUM4	Coronin-1C OS=Mus musculus OX=10090 GN=Coro1c PE=1 SV=2	Coro1c	2.136	1.438	Found	Found	Found	Found	Found	Found	Not Found	Found	Found	Found	Found	Found	8	4	28	4	474	53.1	cell organization and biogenesis;transport;other biological processes	plasma membrane;other membranes;cytoskeleton;other cytoplasmic organelle;other cell component	cytoskeletal activity;other molecular function	224697	49403.3	75659.3		354909	1.33634e+06	370019	105529	1.67928e+06	233985	445115	1.08719e+06
A2AHC3	Calmodulin-regulated spectrin-associated protein 1 OS=Mus musculus OX=10090 GN=Camsap1 PE=1 SV=1	Camsap1	2.047	1.437	Found	Found	Found	Found	Found	Found	Found	Found	Found	Found	Found	Found	19	17	46	17	1581	175.8	cell organization and biogenesis;developmental processes;other biological processes	cytoskeleton;other cell component	cytoskeletal activity;other molecular function	74040.8	727908	587824	1.27796e+06	4.25863e+06	4.9374e+06	794763	2.25368e+06	7.40585e+06	852768	998869	1.90572e+06
Q5SWU9	Acetyl-CoA carboxylase 1 OS=Mus musculus OX=10090 GN=Acaca PE=1 SV=1	Acaca	0.872	1.437	Found	Found	Found	Found	Found	Found	Found	Found	Found	Found	Found	Found	55	138	1618	138	2345	265.1	cell organization and biogenesis;protein metabolism;other metabolic processes;other biological processes	cytosol;cytoskeleton;nucleus	other molecular function	2.40453e+08	3.26678e+08	2.43311e+08	1.85284e+07	158185958	2.26363e+08	2.2207e+08	3.03796e+08	1.55148e+08	9.17449e+07	1.35454e+08	4.83969e+07
Q922B2	Aspartate--tRNA ligase, cytoplasmic OS=Mus musculus OX=10090 GN=Dars1 PE=1 SV=2	Dars1		1.436	Not Found	Not Found	Not Found	Not Found	Not Found	Found	Not Found	Found	Found	Found	Found	Found	13	5	14	5	501	57.1	protein metabolism;RNA metabolism OR transcription;other metabolic processes	cytosol;other cell component	nucleic acid binding activity;other molecular function					237622	1.14423e+06			587948	320959	319362	546504
P63038	60 kDa heat shock protein, mitochondrial OS=Mus musculus OX=10090 GN=Hspd1 PE=1 SV=1	Hspd1	1.224	1.434	Found	Found	Found	Found	Found	Found	Found	Found	Found	Found	Found	Found	64	38	442	38	573	60.9	cell cycle OR cell proliferation;cell organization and biogenesis;DNA metabolism;other metabolic processes;stress response;transport;developmental processes;signal transduction;other biological processes	non-structural extracellular;plasma membrane;other membranes;cytosol;cytoskeleton;mitochondrion;ER/Golgi;other cytoplasmic organelle;other cell component	nucleic acid binding activity;other molecular function	3.31478e+07	2.10168e+07	4.66926e+07	4.90241e+07	4.68411e+07	1.22315e+08	2.64272e+07	2.31016e+07	9.87738e+07	3.82512e+07	2.86062e+07	2.7236e+07
Q9CQV5	28S ribosomal protein S24, mitochondrial OS=Mus musculus OX=10090 GN=Mrps24 PE=1 SV=1	Mrps24	0.879	1.43	Found	Not Found	Found	Found	Not Found	Found	Found	Not Found	Found	Found	Not Found	Found	17	3	5	3	167	18.9	protein metabolism;other metabolic processes	other membranes;mitochondrion;translational apparatus	other molecular function	316317		155043	200393		888029	136277		369825	215000		116766
Q922Q4	Pyrroline-5-carboxylate reductase 2 OS=Mus musculus OX=10090 GN=Pycr2 PE=1 SV=1	Pycr2	100	1.422	Not Found	Found	Not Found	Found	Found	Found	Found	Found	Found	Found	Found	Found	18	5	36	4	320	33.6	other metabolic processes;stress response	mitochondrion	other molecular function	1.25675e+06	1.19547e+06	1.62886e+06	2.23905e+06	929018	7.46407e+06	1.29072e+06	1.28157e+06	5.50383e+06	1.84892e+06	1.35297e+06	1.36225e+06
P10852	4F2 cell-surface antigen heavy chain OS=Mus musculus OX=10090 GN=Slc3a2 PE=1 SV=1	Slc3a2	1.168	1.416	Found	Found	Found	Found	Found	Found	Found	Found	Found	Found	Found	Found	7	3	7	3	526	58.3	other metabolic processes;transport;other biological processes	plasma membrane;other membranes;nucleus;other cytoplasmic organelle;other cell component	transporter activity;nucleic acid binding activity	2.01003e+06	1.30541e+06	1.67822e+06	1.64151e+06	709404	6.24695e+06	1.43904e+06	1.96095e+06	4.69368e+06	1.39329e+06	1.60877e+06	1.63897e+06
O08788	Dynactin subunit 1 OS=Mus musculus OX=10090 GN=Dctn1 PE=1 SV=3	Dctn1	100	1.415	Not Found	Not Found	Not Found	Not Found	Found	Found	Found	Found	Found	Found	Found	Found	3	3	4	3	1281	141.6	cell cycle OR cell proliferation;cell organization and biogenesis;transport;developmental processes;other biological processes	non-structural extracellular;other membranes;cytosol;cytoskeleton;nucleus;other cell component	cytoskeletal activity;other molecular function				497542	199320	235710		95160.3	323889	274564	201635	1.12479e+06
P38647	Stress-70 protein, mitochondrial OS=Mus musculus OX=10090 GN=Hspa9 PE=1 SV=3	Hspa9	1.251	1.411	Found	Found	Found	Found	Found	Found	Found	Found	Found	Found	Found	Found	60	43	593	43	679	73.4	cell organization and biogenesis;protein metabolism;other metabolic processes;stress response;transport;developmental processes;other biological processes	mitochondrion;nucleus;other cell component	other molecular function	5.71671e+07	4.84278e+07	7.41141e+07	1.14966e+08	4.13896e+07	1.85337e+08	5.57759e+07	6.09012e+07	1.63006e+08	8.94502e+07	5.37371e+07	5.26493e+07
P60867	40S ribosomal protein S20 OS=Mus musculus OX=10090 GN=Rps20 PE=1 SV=1	Rps20	1.177	1.409	Found	Not Found	Found	Found	Found	Found	Found	Found	Found	Found	Found	Found	19	2	18	2	119	13.4	protein metabolism;other metabolic processes;other biological processes	cytosol;translational apparatus;other cell component	enzyme regulator activity;nucleic acid binding activity;other molecular function	174758		141485	196941	103814	1.08381e+06	185038	69384.9	472337	366959	448665	246768
Q03265	ATP synthase subunit alpha, mitochondrial OS=Mus musculus OX=10090 GN=Atp5f1a PE=1 SV=1	Atp5f1a	1.132	1.404	Found	Found	Found	Found	Found	Found	Found	Found	Found	Found	Found	Found	63	43	633	43	553	59.7	other metabolic processes;transport;other biological processes	plasma membrane;other membranes;mitochondrion;nucleus;other cell component	signal transduction activity or receptor binding;transporter activity;other molecular function	7.22054e+07	5.04789e+07	8.13969e+07	7.26262e+07	5.80543e+07	2.09925e+08	5.73137e+07	5.85113e+07	1.82765e+08	6.23911e+07	6.44488e+07	5.9105e+07
Q9D172	Glutamine amidotransferase-like class 1 domain-containing protein 3A, mitochondrial OS=Mus musculus OX=10090 GN=Gatd3a PE=1 SV=1	Gatd3	1.291	1.401	Found	Found	Found	Found	Found	Found	Found	Found	Found	Found	Found	Found	34	5	45	5	266	28.1				1.71624e+06	1.45928e+06	2.8377e+06	3.61511e+06	839724	1.15057e+07	2.36507e+06	2.29433e+06	1.07377e+07	2.39549e+06	1.29145e+06	2.38513e+06
Q9CQA3	Succinate dehydrogenase [ubiquinone] iron-sulfur subunit, mitochondrial OS=Mus musculus OX=10090 GN=Sdhb PE=1 SV=1	Sdhb	1.075	1.4	Found	Found	Found	Found	Found	Found	Found	Found	Found	Found	Found	Found	31	11	92	11	282	31.8	other metabolic processes	plasma membrane;other membranes;mitochondrion;nucleus	other molecular function	3.7931e+06	1.91504e+06	3.61006e+06	6.31199e+06	1.90058e+06	1.0831e+07	2.79039e+06	1.71418e+06	1.28356e+07	5.39266e+06	3.13914e+06	3.08521e+06
Q05920	Pyruvate carboxylase, mitochondrial OS=Mus musculus OX=10090 GN=Pc PE=1 SV=1	Pc	0.973	1.399	Found	Found	Found	Found	Found	Found	Found	Found	Found	Found	Found	Found	74	99	1878	99	1178	129.6	other metabolic processes;other biological processes	mitochondrion;other cell component	other molecular function	5.38001e+08	6.4362e+08	5.29427e+08	3.92937e+08	3.59587e+08	6.50469e+08	6.24349e+08	4.51498e+08	5.99681e+08	4.53757e+08	2.61549e+08	3.25344e+08
Q8CJ67	Double-stranded RNA-binding protein Staufen homolog 2 OS=Mus musculus OX=10090 GN=Stau2 PE=1 SV=1	Stau2	2.067	1.395	Found	Found	Found	Found	Found	Found	Found	Found	Found	Found	Found	Found	19	7	37	7	570	62.5	stress response;transport;developmental processes;other biological processes	plasma membrane;other membranes;cytoskeleton;ER/Golgi;nucleus;other cell component	cytoskeletal activity;translation activity;nucleic acid binding activity;other molecular function	261528	950478	1.0072e+06	123595	1.54199e+06	732392	1.39304e+06	976825	5.63066e+06	133641	670325	1.46837e+06
Q8VE22	28S ribosomal protein S23, mitochondrial OS=Mus musculus OX=10090 GN=Mrps23 PE=1 SV=1	Mrps23	1.026	1.39	Found	Found	Found	Found	Found	Found	Found	Found	Found	Found	Found	Found	24	3	9	3	177	20.3	protein metabolism;other metabolic processes	other membranes;mitochondrion;translational apparatus;nucleus	other molecular function	544800	119438	254963	836247	115101	1.01676e+06	492961	384701	1.3313e+06	348905	366993	366111
Q9DB41	Mitochondrial glutamate carrier 2 OS=Mus musculus OX=10090 GN=Slc25a18 PE=1 SV=4	Slc25a18	1.268	1.383	Found	Found	Found	Found	Found	Found	Found	Found	Found	Found	Found	Found	13	4	31	3	320	34.1	other metabolic processes;transport	other membranes;mitochondrion	transporter activity	821980	132149	935928	906963	396262	977881	656051	285256	944775	929096	476929	259469
P22315	Ferrochelatase, mitochondrial OS=Mus musculus OX=10090 GN=Fech PE=1 SV=2		1.377	1.38	Found	Found	Found	Found	Found	Found	Found	Found	Found	Found	Found	Found	16	6	20	6	420	47.1				309328	449585	262037	1.68984e+06	124372	1.19321e+06	480030	179538	1.11612e+06	901965	595585	186357
P52825	Carnitine O-palmitoyltransferase 2, mitochondrial OS=Mus musculus OX=10090 GN=Cpt2 PE=1 SV=2	Cpt2	1.599	1.379	Found	Found	Found	Found	Found	Found	Found	Found	Found	Found	Found	Found	11	5	6	5	658	73.9	other metabolic processes;developmental processes;other biological processes	other membranes;mitochondrion;nucleus	other molecular function	290052	705822	686874	1.53743e+06	711380	1.51075e+06	99961	96718	1.06598e+06	266815	425966	488991
Q91VR2	ATP synthase subunit gamma, mitochondrial OS=Mus musculus OX=10090 GN=Atp5f1c PE=1 SV=1	Atp5f1c	1.186	1.379	Found	Found	Found	Found	Found	Found	Found	Found	Found	Found	Found	Found	22	7	58	7	298	32.9	other metabolic processes;transport	other membranes;mitochondrion	transporter activity;other molecular function	4.81002e+06	2.33275e+06	4.36581e+06	3.73914e+06	2.70056e+06	1.15324e+07	3.23788e+06	2.61839e+06	1.0476e+07	2.89211e+06	2.82958e+06	3.1934e+06
O08756	3-hydroxyacyl-CoA dehydrogenase type-2 OS=Mus musculus OX=10090 GN=Hsd17b10 PE=1 SV=4	Hsd17b10	1.212	1.378	Found	Found	Found	Found	Found	Found	Found	Found	Found	Found	Found	Found	46	9	85	9	261	27.4	cell organization and biogenesis;RNA metabolism OR transcription;other metabolic processes	mitochondrion;ER/Golgi;other cell component	nucleic acid binding activity;other molecular function	2.24299e+06	3.28832e+06	2.3728e+06	6.48708e+06	3.05693e+06	1.46149e+07	2.97528e+06	3.89478e+06	1.25284e+07	6.41662e+06	4.20899e+06	1.74812e+06
P19536	Cytochrome c oxidase subunit 5B, mitochondrial OS=Mus musculus OX=10090 GN=Cox5b PE=1 SV=1	Cox5b	1.227	1.373	Found	Found	Found	Found	Found	Found	Found	Found	Found	Found	Found	Found	23	5	41	5	128	13.8	other metabolic processes	other membranes;mitochondrion	other molecular function	1.34489e+06	708877	2.46616e+06	2.818e+06	924076	6.81616e+06	1.49197e+06	1.01922e+06	4.932e+06	2.09958e+06	1.01712e+06	1.63394e+06
Q9CXW4	60S ribosomal protein L11 OS=Mus musculus OX=10090 GN=Rpl11 PE=1 SV=4	Rpl11	1.51	1.372	Found	Not Found	Found	Found	Found	Found	Found	Found	Found	Found	Found	Found	13	2	12	2	178	20.2	cell organization and biogenesis;protein metabolism;RNA metabolism OR transcription;other metabolic processes;transport;other biological processes	cytosol;translational apparatus;nucleus;other cell component	signal transduction activity or receptor binding;enzyme regulator activity;nucleic acid binding activity;other molecular function	726457		721213	393430		1.8343e+06	751700	1.27066e+06	1.58964e+06	410782	1.73544e+06	932979
Q9CQ22	Ragulator complex protein LAMTOR1 OS=Mus musculus OX=10090 GN=Lamtor1 PE=1 SV=1	Lamtor1	0.924	1.37	Found	Found	Found	Found	Found	Found	Found	Found	Found	Found	Found	Found	34	3	3	3	161	17.7	cell organization and biogenesis;transport;signal transduction;other biological processes	plasma membrane;other membranes;other cytoplasmic organelle	enzyme regulator activity;other molecular function	925046	503747	851417	744615	477887	880845	659173	877753	855202	857149	520222	935533
Q4FK66	Pre-mRNA-splicing factor 38A OS=Mus musculus OX=10090 GN=Prpf38a PE=1 SV=1	Prpf38a	0.944	1.367	Found	Found	Found	Found	Found	Found	Not Found	Found	Found	Not Found	Found	Found	10	4	26	4	312	37.4	RNA metabolism OR transcription;other metabolic processes	nucleus		644149	1.76009e+06	513846		1.31092e+06	2.65975e+06	332465	323046	1.83148e+06		573684	861932
Q99PT1	Rho GDP-dissociation inhibitor 1 OS=Mus musculus OX=10090 GN=Arhgdia PE=1 SV=3	Arhgdia	1.737	1.361	Found	Found	Found	Found	Found	Found	Found	Found	Found	Found	Found	Found	41	5	8	5	204	23.4	signal transduction;other biological processes	non-structural extracellular;plasma membrane;other membranes;cytosol;nucleus;other cell component	enzyme regulator activity;other molecular function	1.53688e+06	471828	479945	223459	111513	295982	2.19918e+06	588812	2.47891e+06	1.03478e+06	2.03838e+06	5.25101e+06
Q9Z2I0	Mitochondrial proton/calcium exchanger protein OS=Mus musculus OX=10090 GN=Letm1 PE=1 SV=1	Letm1	1.415	1.357	Found	Found	Found	Found	Found	Found	Found	Found	Found	Found	Found	Found	6	3	7	3	738	82.9	cell organization and biogenesis;transport;other biological processes	other membranes;mitochondrion	transporter activity;translation activity;other molecular function	549071	271489	288888	320472	236159	1.34389e+06	396390	236392	1.04813e+06	342211	380644	287463
Q9D6F9	Tubulin beta-4A chain OS=Mus musculus OX=10090 GN=Tubb4a PE=1 SV=3	Tubb4a	0.725	1.356	Found	Found	Found	Found	Found	Found	Found	Found	Found	Found	Found	Found	71	23	267	6	444	49.6	cell cycle OR cell proliferation;cell organization and biogenesis;other biological processes	non-structural extracellular;cytoskeleton;other cell component	cytoskeletal activity;other molecular function	4.69476e+06	2.30019e+06	3.77919e+06	2.39315e+06	2.90969e+06	4.60834e+06	3.12575e+06	2.73941e+06	2.8068e+06	2.19173e+06	2.76263e+06	2.02976e+06
P51410	60S ribosomal protein L9 OS=Mus musculus OX=10090 GN=Rpl9 PE=2 SV=2	Rpl9	1.117	1.347	Found	Found	Found	Found	Found	Found	Not Found	Found	Found	Found	Found	Found	38	5	32	5	192	21.9	protein metabolism;other metabolic processes	cytosol;translational apparatus;other cell component	nucleic acid binding activity;other molecular function	1.2797e+06	156376	782886		350445	2.88241e+06	1.29154e+06	762167	4.40595e+06	621401	1.67017e+06	2.06028e+06
Q9EPN1	Neurobeachin OS=Mus musculus OX=10090 GN=Nbea PE=1 SV=1	Nbea	1.027	1.34	Found	Found	Found	Found	Found	Found	Found	Found	Found	Found	Found	Found	5	12	40	11	2936	326.5	transport;other biological processes	plasma membrane;other membranes;cytosol;ER/Golgi;nucleus;other cell component	other molecular function	505030	1.34067e+06	360840	298601	1.83341e+06	2.22527e+06	707920	289375	2.54855e+06	373375	594544	1.48036e+06
P12367	cAMP-dependent protein kinase type II-alpha regulatory subunit OS=Mus musculus OX=10090 GN=Prkar2a PE=1 SV=2	Prkar2a	1.421	1.33	Found	Found	Found	Found	Found	Found	Found	Found	Found	Found	Found	Found	38	14	84	12	401	45.4	other biological processes	plasma membrane;other membranes;cytosol;cytoskeleton;other cell component	signal transduction activity or receptor binding;enzyme regulator activity;other molecular function	813088	1.48366e+06	341866	9.23985e+06	7.88802e+06	1.27319e+07	2.19247e+06	2.20211e+06	4.93073e+06	5.89382e+06	4.24532e+06	6.48406e+06
Q9Z2H5	Band 4.1-like protein 1 OS=Mus musculus OX=10090 GN=Epb41l1 PE=1 SV=2	Epb41l1	1.119	1.329	Found	Found	Found	Found	Found	Found	Found	Found	Found	Found	Found	Found	34	25	166	25	879	98.3	cell organization and biogenesis	plasma membrane;other membranes;cytosol;cytoskeleton;other cell component	signal transduction activity or receptor binding;cytoskeletal activity;other molecular function	1.20286e+06	5.14822e+06	5.09176e+06	4.6809e+06	1.34564e+07	1.40096e+07	3.80438e+06	4.75581e+06	2.143e+07	3.9434e+06	6.05631e+06	8740413
P14115	60S ribosomal protein L27a OS=Mus musculus OX=10090 GN=Rpl27a PE=1 SV=5	Rpl27a	1.239	1.325	Found	Found	Found	Found	Found	Found	Found	Found	Found	Found	Found	Found	14	2	20	2	148	16.6	protein metabolism;other metabolic processes	cytosol;ER/Golgi;translational apparatus;other cell component	other molecular function	486772		417091	238063		969480		364301	855579	1.07285e+06	788269	590090
P62897	Cytochrome c, somatic OS=Mus musculus OX=10090 GN=Cycs PE=1 SV=2	Cycs	1.285	1.324	Found	Found	Found	Found	Found	Found	Not Found	Found	Found	Found	Found	Found	18	2	17	2	105	11.6	protein metabolism;other metabolic processes;stress response;signal transduction;other biological processes	other membranes;cytosol;mitochondrion;nucleus	other molecular function	560616	534731	793291		1.48405e+06	549048	834070	586412	759102	382438	830568	1.29192e+06
D3Z7P3	Glutaminase kidney isoform, mitochondrial OS=Mus musculus OX=10090 GN=Gls PE=1 SV=1	Gls	1.408	1.316	Found	Found	Found	Found	Found	Found	Found	Found	Found	Found	Found	Found	33	12	59	12	674	73.9	cell-cell signaling;cell organization and biogenesis;other metabolic processes;other biological processes	cytosol;mitochondrion;other cell component	other molecular function	1.50753e+06	981876	1.75196e+06	1.73802e+06	724794	6.558e+06	527149	887027	4.71729e+06	1.40431e+06	892914	1.66061e+06
P51141	Segment polarity protein dishevelled homolog DVL-1 OS=Mus musculus OX=10090 GN=Dvl1 PE=1 SV=2	Dvl1	0.865	1.316	Found	Found	Found	Found	Found	Found	Not Found	Found	Found	Found	Found	Found	25	10	107	8	695	75.3	cell-cell signaling;cell organization and biogenesis;transport;developmental processes;signal transduction;other biological processes	plasma membrane;other membranes;cytosol;cytoskeleton;other cell component	signal transduction activity or receptor binding;other molecular function	4.62208e+06	8.63561e+06	6.75788e+06		3.2639e+06	5.94565e+06	5.44626e+06	3.66048e+06	8.26823e+06	3.84806e+06	2.58556e+06	3.11036e+06
Q9Z2I9	Succinate--CoA ligase [ADP-forming] subunit beta, mitochondrial OS=Mus musculus OX=10090 GN=Sucla2 PE=1 SV=2	Sucla2	1.134	1.315	Found	Found	Found	Found	Found	Found	Found	Found	Found	Found	Found	Found	32	12	121	12	463	50.1	other metabolic processes	other cell component	other molecular function	4.64481e+06	4.65762e+06	4.8169e+06	1.04312e+07	3.26169e+06	1.79989e+07	5167590	4.86303e+06	1.4573e+07	8.93911e+06	4.2756e+06	2.83184e+06
Q8K009	Mitochondrial 10-formyltetrahydrofolate dehydrogenase OS=Mus musculus OX=10090 GN=Aldh1l2 PE=1 SV=2	Aldh1l2	1.124	1.315	Found	Found	Found	Found	Found	Found	Found	Found	Found	Found	Found	Found	34	25	156	23	923	101.5	other metabolic processes	nucleus	other molecular function	4.23874e+06	3.20052e+06	6.15151e+06	6.912e+06	3.93202e+06	1.54817e+07	4.46014e+06	4.37866e+06	1.53813e+07	5.72477e+06	4.1601e+06	5.86169e+06
P48962	ADP/ATP translocase 1 OS=Mus musculus OX=10090 GN=Slc25a4 PE=1 SV=4	Slc25a4	1.077	1.314	Found	Found	Found	Found	Found	Found	Found	Found	Found	Found	Found	Found	31	14	174	7	298	32.9	cell organization and biogenesis;other metabolic processes;transport;other biological processes	other membranes;mitochondrion	transporter activity;other molecular function	1.68078e+07	7.34599e+06	1.79358e+07	1.96398e+07	1.09684e+07	3.62548e+07	1.11279e+07	1.30661e+07	2.56032e+07	2.02984e+07	1.42607e+07	1.02457e+07
Q61553	Fascin OS=Mus musculus OX=10090 GN=Fscn1 PE=1 SV=4	Fscn1	1.527	1.312	Found	Found	Found	Found	Found	Found	Found	Found	Found	Found	Found	Found	33	12	94	12	493	54.5	cell organization and biogenesis;other biological processes	plasma membrane;other membranes;cytosol;cytoskeleton;other cell component	cytoskeletal activity;other molecular function	4.06737e+06	2.10015e+06	2.12925e+06	451989	1.71861e+06	6.20215e+06	7.58796e+06	2.91424e+06	6.55691e+06	60527.4	1.01005e+06	3.80732e+06
P60710	Actin, cytoplasmic 1 OS=Mus musculus OX=10090 GN=Actb PE=1 SV=1	Actb	1.673	1.306	Found	Found	Found	Found	Found	Found	Found	Found	Found	Found	Found	Found	56	21	474	9	375	41.7	cell organization and biogenesis;protein metabolism;other metabolic processes;transport;developmental processes;other biological processes	plasma membrane;other membranes;cytosol;cytoskeleton;nucleus;other cell component	cytoskeletal activity;other molecular function	5.50857e+07	3.3796e+07	5.12964e+07	5.43362e+07	5.33796e+07	2.04126e+08	6.60223e+07	6.43688e+07	1.80364e+08	7.05013e+07	7.34405e+07	7.05788e+07
Q68FD5	Clathrin heavy chain 1 OS=Mus musculus OX=10090 GN=Cltc PE=1 SV=3	Cltc	1.54	1.306	Found	Found	Found	Found	Found	Found	Found	Found	Found	Found	Found	Found	9	14	94	14	1675	191.4	cell cycle OR cell proliferation;cell organization and biogenesis;other metabolic processes;transport;other biological processes	plasma membrane;other membranes;cytosol;cytoskeleton;ER/Golgi;nucleus;other cytoplasmic organelle;other cell component	signal transduction activity or receptor binding;cytoskeletal activity;nucleic acid binding activity;other molecular function	1.38103e+06	580993	398903	130124	242491	8.68233e+06	2.46307e+06	1.19776e+06	6.8671e+06	2.48035e+06	1.59216e+06	6.83993e+06
P52196	Thiosulfate sulfurtransferase OS=Mus musculus OX=10090 GN=Tst PE=1 SV=3	Tst	3.291	1.302	Found	Found	Found	Found	Found	Found	Found	Found	Found	Found	Found	Found	26	6	44	6	297	33.4	other metabolic processes;transport;other biological processes	mitochondrion	nucleic acid binding activity;other molecular function	338888	279436	367450	2.94954e+06	186762	4.93446e+06	280604		5.8064e+06	2.14673e+06	292307	162249
O88569	Heterogeneous nuclear ribonucleoproteins A2/B1 OS=Mus musculus OX=10090 GN=Hnrnpa2b1 PE=1 SV=2	Hnrnpa2b1	1.236	1.301	Found	Found	Found	Found	Found	Found	Found	Found	Found	Found	Found	Found	44	12	41	11	353	37.4	cell organization and biogenesis;DNA metabolism;RNA metabolism OR transcription;other metabolic processes;transport;other biological processes	non-structural extracellular;cytosol;nucleus;other cell component	nucleic acid binding activity;other molecular function	3.60323e+06	3.24869e+06	1.74567e+06	7.38535e+06	2.63804e+06	6.47917e+06	3.18131e+06	3.15571e+06	4.41179e+06	5.92645e+06	5.61861e+06	5.37169e+06
Q64727	Vinculin OS=Mus musculus OX=10090 GN=Vcl PE=1 SV=4	Vcl	0.942	1.293	Found	Found	Found	Found	Found	Found	Found	Found	Found	Found	Found	Found	6	5	7	5	1066	116.6	cell adhesion;cell organization and biogenesis;developmental processes;other biological processes	plasma membrane;other membranes;cytoskeleton;other cell component	cytoskeletal activity;other molecular function	3.89393e+06	1.77588e+06	2.97706e+06	3.44336e+06	2.16785e+06	2.99053e+06	3.23167e+06	2.37255e+06	2.80483e+06	2.66405e+06	2.1204e+06	3.30246e+06
P51881	ADP/ATP translocase 2 OS=Mus musculus OX=10090 GN=Slc25a5 PE=1 SV=3	Slc25a5	1.203	1.292	Found	Found	Found	Found	Found	Found	Found	Found	Found	Found	Found	Found	37	14	169	7	298	32.9	cell organization and biogenesis;other metabolic processes;transport;developmental processes;other biological processes	other membranes;cytoskeleton;mitochondrion	transporter activity;other molecular function	1.65773e+07	7.55403e+06	1.6042e+07	1.67204e+07	1.00621e+07	3.22487e+07	1.02665e+07	1.13112e+07	2.47595e+07	1.87667e+07	1.31966e+07	9.43798e+06
Q60759	Glutaryl-CoA dehydrogenase, mitochondrial OS=Mus musculus OX=10090 GN=Gcdh PE=1 SV=2	Gcdh		1.289	Found	Not Found	Not Found	Not Found	Not Found	Found	Found	Not Found	Found	Found	Not Found	Found	12	3	14	3	438	48.6	other metabolic processes	mitochondrion	other molecular function				576600		1.17391e+06			540097	263130		345958
P62908	40S ribosomal protein S3 OS=Mus musculus OX=10090 GN=Rps3 PE=1 SV=1	Rps3	1.59	1.287	Found	Found	Found	Found	Found	Found	Found	Found	Found	Found	Found	Found	29	4	13	4	243	26.7	cell cycle OR cell proliferation;cell organization and biogenesis;protein metabolism;DNA metabolism;other metabolic processes;stress response;other biological processes	plasma membrane;other membranes;cytosol;cytoskeleton;mitochondrion;ER/Golgi;translational apparatus;nucleus;other cell component	cytoskeletal activity;nucleic acid binding activity;other molecular function	855626		351704	218861	520279	2.42181e+06	1.33461e+06	504513	2.2865e+06	667813	843223	1.13358e+06
Q8BH95	Enoyl-CoA hydratase, mitochondrial OS=Mus musculus OX=10090 GN=Echs1 PE=1 SV=1	Echs1	1.475	1.276	Found	Found	Found	Found	Found	Found	Found	Found	Found	Found	Found	Found	42	13	138	13	290	31.5	other metabolic processes	mitochondrion	other molecular function	7.1959e+06	3.60048e+06	1.04688e+07	1.32718e+07	6.36462e+06	2.57687e+07	2.29858e+07	8.08726e+06	2.12097e+07	1.1956e+07	6.61473e+06	6.06235e+06
Q99L13	3-hydroxyisobutyrate dehydrogenase, mitochondrial OS=Mus musculus OX=10090 GN=Hibadh PE=1 SV=1	Hibadh		1.256	Not Found	Not Found	Not Found	Not Found	Not Found	Not Found	Found	Found	Not Found	Found	Found	Not Found	14	3	3	3	335	35.4	other metabolic processes		other molecular function				396578	69739.7					160864	109044
Q8VCW8	Medium-chain acyl-CoA ligase ACSF2, mitochondrial OS=Mus musculus OX=10090 GN=Acsf2 PE=1 SV=1	Acsf2	1.148	1.247	Found	Not Found	Found	Found	Found	Found	Found	Found	Found	Found	Found	Not Found	25	11	46	11	615	67.9	other metabolic processes		other molecular function	896704		198361	4.08311e+06	143115	2.22072e+06	1.2937e+06	118524	8.01928e+06	2.0191e+06	294529
Q6PAJ1	Breakpoint cluster region protein OS=Mus musculus OX=10090 GN=Bcr PE=1 SV=3	Bcr	1.622	1.246	Found	Found	Found	Found	Found	Found	Found	Found	Found	Found	Found	Found	12	10	34	9	1270	143	cell adhesion;cell organization and biogenesis;protein metabolism;other metabolic processes;transport;developmental processes;signal transduction;other biological processes	plasma membrane;other membranes;cytosol;other cell component	enzyme regulator activity;kinase activity;other molecular function	289878	672885	609297	346780	405067	1.65201e+06	1.31153e+06	547566	5.26709e+06	594232	1.07712e+06	1.06918e+06
P11798	Calcium/calmodulin-dependent protein kinase type II subunit alpha OS=Mus musculus OX=10090 GN=Camk2a PE=1 SV=2	Camk2a	1.434	1.239	Found	Found	Found	Found	Found	Found	Found	Found	Found	Found	Found	Found	29	14	81	9	478	54.1	cell cycle OR cell proliferation;cell organization and biogenesis;protein metabolism;other metabolic processes;stress response;transport;developmental processes;signal transduction;other biological processes	plasma membrane;other membranes;cytosol;mitochondrion;nucleus;other cell component	signal transduction activity or receptor binding;kinase activity;other molecular function	2.97205e+06	6.54151e+06	4.63443e+06	1.09433e+06	2.39671e+07	1.52856e+07	9.018e+06	6.13459e+06	1.56501e+07	2.09579e+06	1.3486e+07	1.69264e+07
Q921G7	Electron transfer flavoprotein-ubiquinone oxidoreductase, mitochondrial OS=Mus musculus OX=10090 GN=Etfdh PE=1 SV=1	Etfdh	1.444	1.235	Found	Found	Found	Found	Found	Found	Found	Found	Found	Found	Found	Found	10	6	23	6	616	68	other metabolic processes;stress response	other membranes;mitochondrion	other molecular function	496385	521023	923742	2.78961e+06	568864	1.82886e+06	1.07938e+06	349525	1.56132e+06	724750	962809	507687
Q3TUH1	Phosphatidate cytidylyltransferase, mitochondrial OS=Mus musculus OX=10090 GN=Tamm41 PE=1 SV=2	Tamm41	1.454	1.233	Found	Found	Found	Found	Found	Found	Found	Found	Found	Found	Found	Found	23	4	19	4	337	37.8	other metabolic processes	other membranes;mitochondrion	other molecular function	265765	152053	120237	167326	89458.5	1.4448e+06		140641	1.07749e+06	160786	136003	72542.9
Q6NV83	U2 snRNP-associated SURP motif-containing protein OS=Mus musculus OX=10090 GN=U2surp PE=1 SV=3	U2surp	0.982	1.232	Found	Found	Found	Found	Found	Found	Found	Found	Found	Found	Found	Found	41	33	255	33	1029	118.2	RNA metabolism OR transcription;other metabolic processes	nucleus	nucleic acid binding activity	5.35472e+06	3.81545e+07	1.83275e+07	3.33319e+06	1.5734e+07	4.40247e+07	7.10333e+06	2.6085e+07	3.81784e+07	3.01687e+06	1.9019e+07	1.74986e+07
Q9Z0N1	Eukaryotic translation initiation factor 2 subunit 3, X-linked OS=Mus musculus OX=10090 GN=Eif2s3x PE=1 SV=2	Eif2s3x	1.124	1.23	Found	Found	Not Found	Not Found	Found	Found	Not Found	Found	Found	Not Found	Found	Found	5	2	4	2	472	51	cell organization and biogenesis;protein metabolism;other metabolic processes;other biological processes	other cell component	nucleic acid binding activity;other molecular function	183338	530278			455807	386596		295047	416306		324977	358285
P61027	Ras-related protein Rab-10 OS=Mus musculus OX=10090 GN=Rab10 PE=1 SV=1	Rab10	1.332	1.221	Found	Found	Found	Found	Found	Found	Found	Found	Found	Found	Found	Found	35	6	63	3	200	22.5	cell cycle OR cell proliferation;cell organization and biogenesis;transport;developmental processes;other biological processes	plasma membrane;other membranes;cytoskeleton;ER/Golgi;other cytoplasmic organelle;other cell component	cytoskeletal activity;other molecular function	435538	333371		121613		638720	427418	192842	1.28491e+06		438701	1.88514e+06
P97825	Jupiter microtubule associated homolog 1 OS=Mus musculus OX=10090 GN=Jpt1 PE=1 SV=3	Jpt1	2.63	1.217	Found	Found	Not Found	Found	Not Found	Found	Found	Found	Found	Not Found	Found	Found	28	2	9	2	154	16.1		other membranes;nucleus;other cell component		283216	352283		558232	883734	1.12474e+06	610113		1.13138e+06		380286	1.11459e+06
Q8CHC4	Synaptojanin-1 OS=Mus musculus OX=10090 GN=Synj1 PE=1 SV=3	Synj1	1.905	1.211	Found	Not Found	Found	Found	Not Found	Found	Not Found	Found	Found	Not Found	Found	Found	1	2	9	2	1574	172.5	cell-cell signaling;cell organization and biogenesis;other metabolic processes;transport;developmental processes;signal transduction;other biological processes	plasma membrane;other membranes;cytoskeleton;other cell component	nucleic acid binding activity;other molecular function	118481		105687		118606	271162	158990		285842		85313.2	257268
Q9D8N0	Elongation factor 1-gamma OS=Mus musculus OX=10090 GN=Eef1g PE=1 SV=3	Eef1g	1.471	1.211	Found	Found	Found	Found	Found	Found	Not Found	Found	Found	Found	Found	Found	11	5	25	5	437	50	protein metabolism;other metabolic processes;other biological processes	ER/Golgi;nucleus;other cell component	nucleic acid binding activity	589966	144691	239389		1.08681e+06	1.33847e+06	523755	235076	2.09537e+06	76248.3	990501	2.33438e+06
O08599	Syntaxin-binding protein 1 OS=Mus musculus OX=10090 GN=Stxbp1 PE=1 SV=2	Stxbp1	0.963	1.209	Not Found	Found	Found	Found	Not Found	Found	Not Found	Found	Found	Found	Found	Found	8	4	14	4	594	67.5	cell adhesion;cell-cell signaling;cell organization and biogenesis;stress response;transport;developmental processes;other biological processes	plasma membrane;other membranes;cytosol;cytoskeleton;nucleus;other cell component	other molecular function		157335	233036		121990	1.13825e+06	62862.8		895878		100938	820785
P68372	Tubulin beta-4B chain OS=Mus musculus OX=10090 GN=Tubb4b PE=1 SV=1	Tubb4b	100	1.202	Not Found	Not Found	Found	Found	Found	Found	Found	Found	Found	Found	Found	Found	71	25	409	2	445	49.8	cell cycle OR cell proliferation;cell organization and biogenesis;other biological processes	non-structural extracellular;cytoskeleton;other cell component	cytoskeletal activity;nucleic acid binding activity;other molecular function	3.97834e+07	2.23747e+07	3.20539e+07	4.01084e+07	4.4006e+07	1.46882e+08	5.81991e+07	5.86639e+07	1.3883e+08	5.26065e+07	4.88997e+07	5.67978e+07
Q9ES97	Reticulon-3 OS=Mus musculus OX=10090 GN=Rtn3 PE=1 SV=2	Rtn3	1.071	1.202	Found	Found	Found	Found	Found	Found	Found	Found	Found	Found	Found	Found	15	11	35	11	964	103.8	cell organization and biogenesis;transport;developmental processes;other biological processes	other membranes;ER/Golgi;other cell component		1.31917e+06	614139	768000	522431	642236	819935	689573	846764	2.35836e+06	287269	127608	651851
P17751	Triosephosphate isomerase OS=Mus musculus OX=10090 GN=Tpi1 PE=1 SV=4		100	1.2	Not Found	Found	Not Found	Not Found	Found	Found	Found	Found	Found	Found	Not Found	Found	9	2	5	2	299	32.2					262578			315115	612681		260085	365985	352089		380673
Q91ZA3	Propionyl-CoA carboxylase alpha chain, mitochondrial OS=Mus musculus OX=10090 GN=Pcca PE=1 SV=2	Pcca	1.016	1.197	Found	Found	Found	Found	Found	Found	Found	Found	Found	Found	Found	Found	69	63	1104	63	724	79.9	other metabolic processes	mitochondrion;other cell component	other molecular function	2.30125e+08	2.68177e+08	2.83904e+08	2.25912e+08	1.93369e+08	299728688	2.59284e+08	2.44742e+08	2.57379e+08	2.54926e+08	1.51985e+08	1.28924e+08
O35737	Heterogeneous nuclear ribonucleoprotein H OS=Mus musculus OX=10090 GN=Hnrnph1 PE=1 SV=3	Hnrnph1	1.486	1.194	Found	Found	Found	Found	Found	Found	Found	Found	Found	Found	Found	Found	13	4	49	3	449	49.2	RNA metabolism OR transcription;other metabolic processes;other biological processes	cytosol;nucleus;other cell component	nucleic acid binding activity;other molecular function	856719	1.13407e+06	1.05223e+06	1.24045e+06	851339	4.12977e+06	1.59704e+06	1.41767e+06	3.96205e+06	2.28176e+06	2.35861e+06	1.79322e+06
Q6PDM2	Serine/arginine-rich splicing factor 1 OS=Mus musculus OX=10090 GN=Srsf1 PE=1 SV=3	Srsf1	1.392	1.188	Found	Found	Found	Found	Found	Found	Found	Found	Found	Found	Found	Found	19	7	24	7	248	27.7	cell organization and biogenesis;RNA metabolism OR transcription;other metabolic processes;transport;developmental processes;signal transduction;other biological processes	nucleus;other cell component	nucleic acid binding activity;other molecular function	2.65691e+06	2.22141e+06	1.18352e+06	6.84266e+06	2.14934e+06	4.96428e+06	2.77407e+06	2.21134e+06	4.32173e+06	6.1836e+06	1.90643e+06	1.49169e+06
Q8VEH3	ADP-ribosylation factor-like protein 8A OS=Mus musculus OX=10090 GN=Arl8a PE=1 SV=1	Arl8a	1.511	1.183	Found	Found	Not Found	Found	Found	Found	Not Found	Found	Found	Found	Found	Found	39	7	44	3	186	21.4	cell cycle OR cell proliferation;transport;other biological processes	other membranes;cytoskeleton;other cytoplasmic organelle;other cell component	other molecular function	942023	828460			1.73106e+06	3.42753e+06	1.77472e+06	1.20791e+06	3.69925e+06	1.93047e+06	1.70141e+06	4.00492e+06
P68369	Tubulin alpha-1A chain OS=Mus musculus OX=10090 GN=Tuba1a PE=1 SV=1	Tuba1a	2.048	1.181	Found	Found	Not Found	Found	Found	Found	Found	Found	Found	Found	Found	Found	48	28	409	2	451	50.1	cell cycle OR cell proliferation;cell organization and biogenesis;other biological processes	other membranes;cytoskeleton;other cytoplasmic organelle;other cell component	cytoskeletal activity;other molecular function	6.04084e+07	3.60667e+07	4.21899e+07	6.06807e+07	5.88599e+07	2.38747e+08	7.9445e+07	6.74578e+07	1.98072e+08	5.77504e+07	6.25327e+07	6.99219e+07
Q91V92	ATP-citrate synthase OS=Mus musculus OX=10090 GN=Acly PE=1 SV=1	Acly	1.382	1.181	Found	Found	Found	Found	Found	Found	Found	Found	Found	Found	Found	Found	13	9	50	9	1091	119.7	other metabolic processes	cytosol;nucleus	other molecular function	940434	531542	634099	471660	522763	3.0536e+06	1.60716e+06	874028	3.27512e+06	709889	1.85844e+06	4.18714e+06
Q8C8R3-2	Isoform 2 of Ankyrin-2 OS=Mus musculus OX=10090 GN=Ank2	Ank2	1.679	1.18	Found	Found	Found	Found	Found	Found	Found	Found	Found	Found	Found	Found	22	52	231	3	3926	428.5				4.02906e+06	3.82571e+06	4.56119e+06	1.03808e+07	1.11543e+07	2.59988e+07	4.99123e+06	7.35358e+06	2.98831e+07	7.67193e+06	4.01821e+06	1.38225e+07
Q62188	Dihydropyrimidinase-related protein 3 OS=Mus musculus OX=10090 GN=Dpysl3 PE=1 SV=1	Dpysl3	2.216	1.172	Found	Found	Found	Found	Found	Found	Found	Found	Found	Found	Found	Found	57	28	218	21	570	61.9	cell organization and biogenesis;stress response;developmental processes;other biological processes	non-structural extracellular;cytosol;cytoskeleton;ER/Golgi;other cell component	cytoskeletal activity;other molecular function	3.96223e+06	2.17654e+06	3.44743e+06	7.20725e+06	8.97789e+06	3.75662e+07	9.52111e+06	2.31689e+06	2.82416e+07	6.83988e+06	7.73495e+06	3.2895e+07
Q99MN9	Propionyl-CoA carboxylase beta chain, mitochondrial OS=Mus musculus OX=10090 GN=Pccb PE=1 SV=2	Pccb	1.078	1.168	Found	Found	Found	Found	Found	Found	Found	Found	Found	Found	Found	Found	23	10	78	10	541	58.4		mitochondrion;other cell component	other molecular function	5.0051e+06	254994	3.30558e+06	3.19992e+06	2.10379e+06	8.50947e+06	4.54361e+06	2.65657e+06	7.02899e+06	3.61558e+06	724539	1.15678e+06
Q91W43	Glycine dehydrogenase (decarboxylating), mitochondrial OS=Mus musculus OX=10090 GN=Gldc PE=1 SV=1	Gldc	1.129	1.166	Found	Found	Found	Found	Found	Found	Found	Found	Found	Found	Found	Found	11	12	50	12	1025	113.2	cell organization and biogenesis;other metabolic processes;other biological processes	plasma membrane;other membranes;nucleus;other cell component	other molecular function	1.58563e+06	339962	2.01602e+06	5.3319e+06	207955	4.13041e+06	1.02157e+06	1.36099e+06	3.18343e+06	3.54402e+06	515186	1.1706e+06
Q9CZ42	ATP-dependent (S)-NAD(P)H-hydrate dehydratase OS=Mus musculus OX=10090 GN=Naxd PE=1 SV=1	Naxd	1.044	1.155	Found	Found	Found	Found	Found	Found	Found	Found	Found	Found	Found	Found	29	6	42	6	343	36.7	other metabolic processes		other molecular function	1.21644e+06	1.23005e+06	1.16256e+06	1.74326e+06	477720	5.84989e+06	1.08056e+06	1.31337e+06	3.36272e+06	1.87304e+06	145679	519850
Q8BRT1	CLIP-associating protein 2 OS=Mus musculus OX=10090 GN=Clasp2 PE=1 SV=1	Clasp2	2.494	1.153	Found	Found	Found	Found	Found	Found	Found	Found	Found	Found	Found	Found	5	6	44	6	1286	140.7	cell cycle OR cell proliferation;cell organization and biogenesis;transport;signal transduction;other biological processes	plasma membrane;other membranes;cytosol;cytoskeleton;ER/Golgi;other cell component	cytoskeletal activity;other molecular function	608276	93517.8	113554		1.88323e+06	1.77934e+06	1.18503e+06	1.26019e+06	3.42979e+06	964552	1.12816e+06	2.30337e+06
P43276	Histone H1.5 OS=Mus musculus OX=10090 GN=H1-5 PE=1 SV=2	H1-5	0.968	1.152	Found	Found	Found	Found	Found	Found	Found	Found	Found	Found	Found	Found	25	8	88	8	223	22.6	cell organization and biogenesis;other biological processes	nucleus;other cell component	nucleic acid binding activity;other molecular function	1.39984e+07	1.61624e+07	1.26309e+07	750886	1.32115e+07	1.30281e+07	1.22605e+07	1.21435e+07	2.05498e+07	1.04416e+06	1.1933e+07	1.59917e+07
P60764	Ras-related C3 botulinum toxin substrate 3 OS=Mus musculus OX=10090 GN=Rac3 PE=1 SV=1	Rac3	1.311	1.146	Not Found	Found	Found	Found	Found	Found	Found	Found	Found	Found	Found	Found	14	3	30	1	192	21.4	cell-cell signaling;cell organization and biogenesis;developmental processes;signal transduction;other biological processes	plasma membrane;other membranes;cytosol;cytoskeleton;other cell component	other molecular function	1.04126e+06	1.04714e+06	590326	743003	484822	2.35798e+06	841192	1.19766e+06	2.59079e+06	840005	1.27913e+06	1.29425e+06
Q80XI3-4	Isoform 4 of Eukaryotic translation initiation factor 4 gamma 3 OS=Mus musculus OX=10090 GN=Eif4g3	Eif4g3	1.443	1.144	Found	Found	Found	Found	Found	Found	Not Found	Found	Found	Found	Found	Found	32	39	332	1	1578	174.7				1.06134e+06	2.22619e+06	2.09154e+06		905203	1.36488e+06	1.82697e+06	1.53165e+06	4.48121e+06	799057	783714	1.57707e+06
P50516	V-type proton ATPase catalytic subunit A OS=Mus musculus OX=10090 GN=Atp6v1a PE=1 SV=2	Atp6v1a	100	1.132	Found	Not Found	Not Found	Found	Found	Found	Found	Found	Found	Found	Found	Found	20	7	27	7	617	68.3	other metabolic processes;transport;other biological processes	plasma membrane;other membranes;cytosol;ER/Golgi;nucleus;other cytoplasmic organelle;other cell component	transporter activity;other molecular function	354554			927850	250513	2.81774e+06	389897	277251	1.36682e+06	1.11298e+06	980856	2.29445e+06
Q9Z2X1	Heterogeneous nuclear ribonucleoprotein F OS=Mus musculus OX=10090 GN=Hnrnpf PE=1 SV=3	Hnrnpf	1.002	1.129	Found	Found	Found	Found	Found	Found	Found	Found	Found	Found	Found	Found	12	3	12	2	415	45.7	RNA metabolism OR transcription;other metabolic processes;other biological processes	cytosol;nucleus;other cell component	nucleic acid binding activity;other molecular function	32913.9	35106.2	25912.9	57864.5	78536.2	19776.6	37601.3	32979.2	22759.4	39355.5	39209	69585.6
Q61768	Kinesin-1 heavy chain OS=Mus musculus OX=10090 GN=Kif5b PE=1 SV=3	Kif5b	1.726	1.128	Found	Found	Found	Found	Not Found	Found	Not Found	Found	Found	Found	Found	Found	8	6	18	6	963	109.5	cell organization and biogenesis;stress response;transport;developmental processes;other biological processes	other membranes;cytosol;cytoskeleton;other cytoplasmic organelle;other cell component	cytoskeletal activity;other molecular function	110075	71404.8	86110.1		1.58745e+06	1.53321e+06	1.22704e+06		983304	1.72994e+06	2.26045e+06	1.25976e+07
Q9CYZ2	Tumor protein D54 OS=Mus musculus OX=10090 GN=Tpd52l2 PE=1 SV=1	Tpd52l2	100	1.127	Found	Not Found	Not Found	Found	Not Found	Found	Not Found	Found	Found	Found	Found	Found	13	2	5	2	220	24		other cell component	other molecular function	706483				306688	868358	651187		680704	234884	315069	1.167e+06
Q8CH77	Neuron navigator 1 OS=Mus musculus OX=10090 GN=Nav1 PE=1 SV=2	Nav1	2.04	1.125	Found	Found	Found	Found	Found	Found	Found	Found	Found	Found	Found	Found	12	13	60	13	1875	202.2	cell organization and biogenesis;developmental processes	cytoskeleton;other cell component		510206	1.08011e+06	900291	1.00091e+06	937412	2.09004e+06	1.77719e+06	1.73893e+06	5.29485e+06	1.14712e+06	701776	2.10491e+06
Q91V12	Cytosolic acyl coenzyme A thioester hydrolase OS=Mus musculus OX=10090 GN=Acot7 PE=1 SV=2	Acot7	1.456	1.125	Found	Found	Found	Found	Found	Found	Found	Found	Found	Found	Found	Found	38	9	87	9	381	42.5	other metabolic processes	cytosol;mitochondrion;nucleus;other cell component	other molecular function	4.64543e+06	5.44738e+06	2.26009e+06	890660	5.65264e+06	6.07192e+06	6.06537e+06	5.98497e+06	8.67223e+06	850230	3.64219e+06	5.59998e+06
P43277	Histone H1.3 OS=Mus musculus OX=10090 GN=H1-3 PE=1 SV=2	H1-3	1.046	1.123	Found	Found	Found	Found	Found	Found	Found	Found	Found	Found	Found	Found	28	9	130	5	221	22.1	cell organization and biogenesis;protein metabolism;other metabolic processes;other biological processes	nucleus;other cell component	nucleic acid binding activity;other molecular function	1.95242e+07	2.22201e+07	1.834e+07	1.1176e+06	1.90444e+07	1.81481e+07	1.82829e+07	1.8587e+07	2.99963e+07	1.38335e+06	1.90867e+07	2.13254e+07
Q9D394	Protein RUFY3 OS=Mus musculus OX=10090 GN=Rufy3 PE=1 SV=1	Rufy3	1.291	1.122	Found	Found	Found	Found	Found	Found	Found	Found	Found	Found	Found	Found	25	9	38	9	469	53	cell organization and biogenesis;developmental processes;other biological processes	other membranes;cytosol;other cell component		494375	888146	955597	1.06276e+06	923873	1.99261e+06	545173	594317	4.292e+06	698920	888024	204175
P62827	GTP-binding nuclear protein Ran OS=Mus musculus OX=10090 GN=Ran PE=1 SV=3	Ran	1.554	1.119	Found	Found	Found	Found	Found	Found	Found	Found	Found	Found	Found	Found	32	8	53	8	216	24.4	cell cycle OR cell proliferation;cell organization and biogenesis;other metabolic processes;transport;other biological processes	cytosol;cytoskeleton;nucleus;other cytoplasmic organelle;other cell component	nucleic acid binding activity;other molecular function	1.35869e+06	3.50553e+06	2.30739e+06	429146	4.67308e+06	9.27056e+06	4.26529e+06	3.80322e+06	8.88135e+06	2.18521e+06	4.13185e+06	7.57473e+06
Q61171	Peroxiredoxin-2 OS=Mus musculus OX=10090 GN=Prdx2 PE=1 SV=3	Prdx2	1.966	1.118	Found	Found	Found	Found	Found	Found	Found	Found	Found	Found	Found	Found	37	7	74	7	198	21.8	cell cycle OR cell proliferation;other metabolic processes;stress response;developmental processes;signal transduction;other biological processes	cytosol	other molecular function	3.17646e+06	1.45792e+06	1.05257e+06	371564	2.59544e+06	9.82386e+06	4.46887e+06	1.29282e+06	7.64854e+06	3.28609e+06	3.27131e+06	9.4138e+06
Q9DCN2	NADH-cytochrome b5 reductase 3 OS=Mus musculus OX=10090 GN=Cyb5r3 PE=1 SV=3	Cyb5r3	1.37	1.117	Found	Found	Found	Found	Found	Found	Found	Found	Found	Found	Found	Found	19	4	39	4	301	34.1	other metabolic processes	other membranes;mitochondrion;ER/Golgi;other cell component	other molecular function	2.47454e+06	1.19675e+06	1.28721e+06	3.64161e+06	1.77387e+06	1.81314e+06	2.1796e+06	1.70055e+06	1.63261e+06	1.5125e+06	1.87282e+06	1.34194e+06
P13595	Neural cell adhesion molecule 1 OS=Mus musculus OX=10090 GN=Ncam1 PE=1 SV=3	Ncam1	1.123	1.117	Found	Found	Found	Found	Found	Found	Found	Found	Found	Found	Found	Found	9	6	27	6	1115	119.4	cell adhesion;cell organization and biogenesis;stress response;developmental processes;signal transduction;other biological processes	plasma membrane;other membranes;cytosol;other cell component	other molecular function	1.9784e+06	73136.4	101701	160816	80104.7	4.75374e+06	2.00167e+06	85472.6	5.24638e+06	145563		3.03645e+06
P63017	Heat shock cognate 71 kDa protein OS=Mus musculus OX=10090 GN=Hspa8 PE=1 SV=1	Hspa8	2.211	1.114	Found	Found	Found	Found	Found	Found	Found	Found	Found	Found	Found	Found	46	31	392	26	646	70.8	cell cycle OR cell proliferation;cell organization and biogenesis;protein metabolism;RNA metabolism OR transcription;other metabolic processes;stress response;transport;developmental processes;other biological processes	non-structural extracellular;plasma membrane;other membranes;cytosol;cytoskeleton;ER/Golgi;nucleus;other cytoplasmic organelle;other cell component	signal transduction activity or receptor binding;nucleic acid binding activity;other molecular function	1.80228e+07	1.32618e+07	1.56149e+07	1.38301e+07	4.24096e+07	7.19146e+07	4.26181e+07	3.15414e+07	1.00602e+08	1.47902e+07	3.00565e+07	5.91214e+07
Q9WUM5	Succinate--CoA ligase [ADP/GDP-forming] subunit alpha, mitochondrial OS=Mus musculus OX=10090 GN=Suclg1 PE=1 SV=4	Suclg1	1.308	1.111	Found	Found	Found	Found	Found	Found	Found	Found	Found	Found	Found	Found	25	7	74	7	346	36.1	other metabolic processes	mitochondrion;other cell component	other molecular function	2.54888e+06	4.12238e+06	3.13123e+06	4.02223e+06	2.36635e+06	9.03264e+06	3.52063e+06	5266745	8.82477e+06	4.51113e+06	3.49085e+06	3.18183e+06
Q61062	Segment polarity protein dishevelled homolog DVL-3 OS=Mus musculus OX=10090 GN=Dvl3 PE=1 SV=2	Dvl3	1.114	1.11	Found	Found	Found	Found	Found	Found	Found	Found	Found	Found	Found	Found	23	12	145	10	716	78.1	cell-cell signaling;developmental processes;signal transduction;other biological processes	cytosol;other cell component	signal transduction activity or receptor binding;other molecular function	1.53409e+07	1.38931e+07	1.52493e+07	2.10126e+06	7.14496e+06	1.63387e+07	1.44339e+07	9.91657e+06	2.31403e+07	7.54026e+06	5.46915e+06	1.10788e+07
Q3UVL4	Vacuolar protein sorting-associated protein 51 homolog OS=Mus musculus OX=10090 GN=Vps51 PE=1 SV=2	Vps51	1.171	1.109	Found	Found	Found	Found	Found	Found	Not Found	Found	Found	Found	Found	Found	30	18	96	18	782	86.1	cell organization and biogenesis;other metabolic processes;transport;developmental processes	other membranes;cytosol;ER/Golgi;nucleus;other cytoplasmic organelle;other cell component		875405	3.36192e+06	1.13685e+06		2.29952e+06	2.80139e+06	289317	1.27035e+06	6.37499e+06	1.3939e+06	1.25664e+06	3.22121e+06
P09411	Phosphoglycerate kinase 1 OS=Mus musculus OX=10090 GN=Pgk1 PE=1 SV=4	Pgk1	1.364	1.108	Found	Found	Found	Found	Found	Found	Found	Found	Found	Found	Found	Found	21	5	43	5	417	44.5	protein metabolism;other metabolic processes;stress response;other biological processes	non-structural extracellular;other membranes;cytosol;other cell component	kinase activity;other molecular function	1.90721e+06	462280	931455	2.3791e+06	855712	4.27516e+06	2.00869e+06	1.85738e+06	3.34485e+06	2.51316e+06	1.54694e+06	1.8158e+06
Q8K2K6	Arf-GAP domain and FG repeat-containing protein 1 OS=Mus musculus OX=10090 GN=Agfg1 PE=1 SV=2	Agfg1	100	1.107	Not Found	Not Found	Not Found	Found	Found	Found	Found	Found	Found	Found	Found	Found	10	3	15	3	561	58	cell organization and biogenesis	nucleus;other cell component	enzyme regulator activity;nucleic acid binding activity;other molecular function				781019	622090	331010	336376	293874	1.11586e+06	146956	336027	1.91509e+06
Q14CH0	Protein FAM171B OS=Mus musculus OX=10090 GN=Fam171b PE=1 SV=2	Fam171b		1.09	Not Found	Not Found	Not Found	Not Found	Not Found	Found	Found	Not Found	Found	Found	Found	Found	3	2	4	2	825	92		other membranes					99788		101677			195476	60555.7	92437.6	266137
P61205	ADP-ribosylation factor 3 OS=Mus musculus OX=10090 GN=Arf3 PE=2 SV=2	Arf3	1.05	1.082	Found	Found	Found	Found	Found	Found	Found	Found	Found	Found	Found	Found	51	8	57	5	181	20.6	transport	plasma membrane;other membranes;ER/Golgi;other cell component	other molecular function	2.3821e+06	2.45996e+06	2.0533e+06	1.42282e+06	2687300	4.3811e+06	2.59707e+06	2.97952e+06	4.61553e+06	3.09567e+06	3.4961e+06	3.60827e+06
Q9QYR6	Microtubule-associated protein 1A OS=Mus musculus OX=10090 GN=Map1a PE=1 SV=2	Map1a	1.382	1.076	Found	Found	Found	Found	Found	Found	Found	Found	Found	Found	Found	Found	22	45	314	44	2776	300	cell organization and biogenesis;transport;developmental processes;other biological processes	cytosol;cytoskeleton;other cell component	signal transduction activity or receptor binding;cytoskeletal activity;other molecular function	7.84908e+06	1.60376e+07	1.27824e+07	1.38727e+07	2.83288e+07	2.20216e+07	1.37263e+07	1.5593e+07	3.78051e+07	1.12178e+07	1.60996e+07	3.64945e+07
P67984	60S ribosomal protein L22 OS=Mus musculus OX=10090 GN=Rpl22 PE=1 SV=2	Rpl22	2.746	1.075	Not Found	Found	Found	Found	Found	Found	Not Found	Found	Found	Not Found	Found	Found	19	2	7	2	128	14.8	protein metabolism;other metabolic processes;developmental processes;other biological processes	cytosol;translational apparatus;nucleus;other cell component	nucleic acid binding activity;other molecular function		397723			279036	1.11925e+06	259109		1.45983e+06		433053	1.1252e+06
Q99MR8	Methylcrotonoyl-CoA carboxylase subunit alpha, mitochondrial OS=Mus musculus OX=10090 GN=Mccc1 PE=1 SV=2	Mccc1	1.059	1.071	Found	Found	Found	Found	Found	Found	Found	Found	Found	Found	Found	Found	61	45	608	45	717	79.3	other metabolic processes	mitochondrion;other cell component	other molecular function	8.97061e+07	1.10834e+08	104066533	2.24704e+07	7.63446e+07	1.27075e+08	1.02425e+08	1.05504e+08	1.15527e+08	8.22874e+07	6.16493e+07	4.81739e+07
P70372	ELAV-like protein 1 OS=Mus musculus OX=10090 GN=Elavl1 PE=1 SV=2	Elavl1	1.272	1.069	Found	Found	Not Found	Found	Found	Found	Found	Not Found	Found	Found	Found	Found	9	3	15	3	326	36.1	cell organization and biogenesis;transport;other biological processes	cytosol;ER/Golgi;nucleus;other cell component	nucleic acid binding activity;other molecular function	204653	187757		266381		711222	461058	231164	357460	238601	475517	709001
Q8C2E7	WASH complex subunit 5 OS=Mus musculus OX=10090 GN=Washc5 PE=1 SV=2	Washc5	0.807	1.068	Found	Found	Found	Found	Not Found	Found	Found	Found	Found	Found	Found	Found	9	9	17	9	1159	134	cell cycle OR cell proliferation;cell organization and biogenesis;transport;other biological processes	other membranes;cytosol;ER/Golgi;nucleus;other cytoplasmic organelle;other cell component	other molecular function	676432	553900	752539	615997	538164	1.65047e+06	511895		721974	1.06595e+06	261945	1.24684e+06
Q6PGC1	ATP-dependent RNA helicase DHX29 OS=Mus musculus OX=10090 GN=Dhx29 PE=1 SV=1	Dhx29	2.026	1.06	Found	Found	Found	Found	Found	Found	Found	Found	Found	Found	Found	Found	18	17	101	17	1365	153.9	cell organization and biogenesis;protein metabolism;other metabolic processes;other biological processes	cytosol;translational apparatus	translation activity;nucleic acid binding activity;other molecular function	972130	2.82324e+06	1.15455e+06	1.3281e+06	1.95554e+06	3.69573e+06	2.2709e+06	3.06054e+06	1.02869e+07	1.19288e+06	1.71497e+06	3.91523e+06
P35922	Synaptic functional regulator FMR1 OS=Mus musculus OX=10090 GN=Fmr1 PE=1 SV=1	Fmr1	1.343	1.057	Found	Found	Found	Found	Found	Found	Found	Found	Found	Found	Found	Found	9	4	12	3	614	68.9	cell-cell signaling;cell organization and biogenesis;DNA metabolism;RNA metabolism OR transcription;other metabolic processes;stress response;transport;developmental processes;signal transduction;other biological processes	plasma membrane;other membranes;cytosol;cytoskeleton;ER/Golgi;nucleus;other cell component	cytoskeletal activity;translation activity;nucleic acid binding activity;other molecular function	386124	234173	251646	479061	378664	553975	394782	419611	564135	447937	466486	790297
P42932	T-complex protein 1 subunit theta OS=Mus musculus OX=10090 GN=Cct8 PE=1 SV=3	Cct8	1.139	1.056	Found	Found	Found	Found	Found	Found	Found	Found	Found	Found	Found	Found	23	10	62	10	548	59.5	cell organization and biogenesis;transport;other biological processes	cytosol;cytoskeleton;nucleus;other cell component	other molecular function	1.92743e+06	1.03141e+06	1.70291e+06	3.86467e+06	426507	4.15266e+06	1.67432e+06	1.34367e+06	4.81503e+06	4.75817e+06	2.87684e+06	8.12842e+06
Q9CWZ7	Gamma-soluble NSF attachment protein OS=Mus musculus OX=10090 GN=Napg PE=1 SV=1	Napg	0.6	1.055	Found	Found	Found	Found	Found	Found	Found	Found	Found	Found	Found	Found	12	3	5	3	312	34.7	transport	other membranes;mitochondrion;ER/Golgi;other cell component	other molecular function	1.94249e+06	1.07497e+06	1.21953e+06	1.82215e+06	1.1356e+06	832324	1.16483e+06	937742	657610	1.42191e+06	1.07602e+06	1.29486e+06
P43274	Histone H1.4 OS=Mus musculus OX=10090 GN=H1-4 PE=1 SV=2	H1-4	0.997	1.054	Found	Found	Found	Found	Found	Found	Found	Found	Found	Found	Found	Found	32	10	146	6	219	22	cell organization and biogenesis;protein metabolism;other metabolic processes;other biological processes	nucleus;other cell component	nucleic acid binding activity;other molecular function	2.79597e+07	4.51365e+07	2.62075e+07	2.54761e+06	4.1274e+07	2.82903e+07	2.84702e+07	3.73643e+07	4.71062e+07	3.84762e+06	3.80227e+07	3.67806e+07
P63028	Translationally-controlled tumor protein OS=Mus musculus OX=10090 GN=Tpt1 PE=1 SV=1	Tpt1	100	1.052	Not Found	Found	Not Found	Found	Found	Found	Found	Not Found	Found	Found	Found	Found	16	2	5	2	172	19.5	other biological processes	cytosol;cytoskeleton;nucleus;other cytoplasmic organelle;other cell component	other molecular function		128233				234372	194336	229630	374946	124518	222819	256190
Q9R0P9	Ubiquitin carboxyl-terminal hydrolase isozyme L1 OS=Mus musculus OX=10090 GN=Uchl1 PE=1 SV=1	Uchl1	1.739	1.045	Found	Found	Found	Found	Found	Found	Found	Found	Found	Found	Found	Found	20	4	36	4	223	24.8	cell cycle OR cell proliferation;cell organization and biogenesis;protein metabolism;other metabolic processes;stress response;transport;developmental processes;other biological processes	plasma membrane;other membranes;cytosol;ER/Golgi;nucleus;other cell component	signal transduction activity or receptor binding;other molecular function	465039	963668	1.03537e+06	282924	903210	3.27246e+06	1.70366e+06	1.10327e+06	3.1631e+06	881361	998932	1.51901e+06
Q7TMM9	Tubulin beta-2A chain OS=Mus musculus OX=10090 GN=Tubb2a PE=1 SV=1	Tubb2a	1.705	1.038	Found	Found	Found	Found	Found	Found	Found	Found	Found	Found	Found	Found	61	24	480	2	445	49.9	cell cycle OR cell proliferation;cell organization and biogenesis;developmental processes;other biological processes	non-structural extracellular;cytoskeleton;other cell component	cytoskeletal activity;other molecular function	3.46929e+07	1.9897e+07	2.7962e+07	1.91119e+07	2.5588e+07	9.29611e+07	4.19156e+07	3.58735e+07	7.99686e+07	3.01309e+07	3.09327e+07	2.92689e+07
Q8VEK3	Heterogeneous nuclear ribonucleoprotein U OS=Mus musculus OX=10090 GN=Hnrnpu PE=1 SV=1	Hnrnpu	1.364	1.033	Found	Found	Found	Found	Found	Found	Found	Found	Found	Found	Found	Found	12	9	69	9	800	87.9	cell cycle OR cell proliferation;cell organization and biogenesis;RNA metabolism OR transcription;other metabolic processes;transport;developmental processes;other biological processes	cytosol;cytoskeleton;nucleus;other cell component	cytoskeletal activity;nucleic acid binding activity;other molecular function	2.61465e+06	1.69667e+06	2.20895e+06	558519	934885	7.56704e+06	3.57824e+06	1.33534e+06	6.34277e+06	2.13911e+06	4.47361e+06	8.15881e+06
Q6PHZ2	Calcium/calmodulin-dependent protein kinase type II subunit delta OS=Mus musculus OX=10090 GN=Camk2d PE=1 SV=1	Camk2d		1.032	Not Found	Not Found	Not Found	Not Found	Not Found	Found	Found	Not Found	Found	Found	Found	Found	13	7	57	2	499	56.3	cell cycle OR cell proliferation;protein metabolism;other metabolic processes;stress response;transport;developmental processes;other biological processes	plasma membrane;other membranes;cytosol;ER/Golgi;nucleus;other cell component	cytoskeletal activity;kinase activity;other molecular function				1.51334e+06		445340			456416	1.35464e+06	486783	1.8957e+06
O08539	Myc box-dependent-interacting protein 1 OS=Mus musculus OX=10090 GN=Bin1 PE=1 SV=1	Bin1	1.774	1.025	Found	Found	Found	Found	Found	Found	Found	Found	Found	Found	Found	Found	17	7	34	7	588	64.4	cell organization and biogenesis;transport;other biological processes	plasma membrane;other membranes;cytosol;cytoskeleton;ER/Golgi;nucleus;other cytoplasmic organelle;other cell component	enzyme regulator activity;cytoskeletal activity;other molecular function	429725	375942	780475	575746	1.806e+06	1.55052e+06	1.18734e+06	864290	3.52689e+06	228207	686160	1.7624e+06
Q9QZQ1	Afadin OS=Mus musculus OX=10090 GN=Afdn PE=1 SV=3	Afdn	1.693	1.024	Found	Found	Found	Found	Found	Found	Found	Found	Found	Found	Found	Found	11	14	103	14	1820	206.4	cell adhesion;cell organization and biogenesis;developmental processes;signal transduction;other biological processes	plasma membrane;other membranes;cytosol;nucleus;other cell component	cytoskeletal activity;other molecular function	1.0912e+06	2.25079e+06	1.53382e+06	1.41513e+06	1.98757e+06	4.01755e+06	1.59406e+06	1.55644e+06	7.98082e+06	1.32499e+06	1.41716e+06	5.64006e+06
Q61102	ATP-binding cassette sub-family B member 7, mitochondrial OS=Mus musculus OX=10090 GN=Abcb7 PE=1 SV=3	Abcb7	1.15	1.024	Found	Found	Found	Found	Found	Found	Found	Found	Found	Found	Found	Found	4	3	11	3	752	82.5	cell organization and biogenesis;other metabolic processes;transport;other biological processes	other membranes	transporter activity;other molecular function	241501	282941	215269	167475	148469	1.17293e+06	166714	137380	472839	293213	597182	163494
Q3UL36	Arginine and glutamate-rich protein 1 OS=Mus musculus OX=10090 GN=Arglu1 PE=1 SV=2	Arglu1	0.935	1.013	Found	Found	Found	Found	Found	Found	Found	Found	Found	Found	Found	Found	26	11	91	11	271	32.9		cytosol;mitochondrion;nucleus		2.52096e+06	2.10836e+07	5.99015e+06	275346	6.43074e+06	1.66441e+07	2.67437e+06	9.46848e+06	1.5164e+07	407101	7.98512e+06	8.76e+06
Q9JJV2	Profilin-2 OS=Mus musculus OX=10090 GN=Pfn2 PE=1 SV=3	Pfn2	1.778	1.012	Found	Found	Not Found	Found	Found	Found	Not Found	Found	Found	Not Found	Found	Found	25	3	17	3	140	15	cell organization and biogenesis;other biological processes	cytosol;cytoskeleton;other cell component	cytoskeletal activity;other molecular function	699442	377440			506418	1.46585e+06	1.05389e+06	510857	1.93471e+06			851430
P39053	Dynamin-1 OS=Mus musculus OX=10090 GN=Dnm1 PE=1 SV=2	Dnm1	1.296	1.009	Found	Found	Found	Found	Found	Found	Found	Found	Found	Found	Found	Found	14	10	46	7	867	97.7	cell organization and biogenesis;transport;other biological processes	plasma membrane;other membranes;cytoskeleton;ER/Golgi;other cell component	signal transduction activity or receptor binding;cytoskeletal activity;other molecular function	3.08017e+06	2.10658e+06	4.73159e+06	4.36325e+06	3.79072e+06	1.26218e+07	2.97904e+06	2.24758e+06	9.90143e+06	4.18739e+06	3.47798e+06	6.60394e+06
Q9D0S9	Histidine triad nucleotide-binding protein 2, mitochondrial OS=Mus musculus OX=10090 GN=Hint2 PE=1 SV=1	Hint2	2.301	1.008	Not Found	Found	Found	Found	Found	Found	Found	Found	Found	Not Found	Found	Found	30	4	10	4	163	17.3	other metabolic processes;other biological processes	mitochondrion;other cell component	other molecular function		264202	469935	1.04242e+06	217871	1.78942e+06	305067	964684	1.85882e+06		761488	489782
Q8K2C9	Very-long-chain (3R)-3-hydroxyacyl-CoA dehydratase 3 OS=Mus musculus OX=10090 GN=Hacd3 PE=1 SV=2	Hacd3	100	1	Not Found	Not Found	Found	Found	Found	Found	Not Found	Found	Found	Not Found	Found	Found	6	2	7	2	362	43.1	other metabolic processes;stress response;signal transduction;other biological processes	other membranes;ER/Golgi;nucleus	other molecular function			184524		203911	254203	399190	252105	416724		269061	320591
P47754	F-actin-capping protein subunit alpha-2 OS=Mus musculus OX=10090 GN=Capza2 PE=1 SV=3	Capza2		1	Not Found	Not Found	Not Found	Not Found	Not Found	Found	Not Found	Found	Found	Found	Not Found	Found	16	3	19	3	286	32.9	cell organization and biogenesis	other membranes;cytosol;cytoskeleton;other cell component	cytoskeletal activity						204265			1.28122e+06			332022
Q11011	Puromycin-sensitive aminopeptidase OS=Mus musculus OX=10090 GN=Npepps PE=1 SV=2	Npepps		1	Found	Not Found	Not Found	Not Found	Not Found	Found	Found	Not Found	Found	Found	Found	Found	9	7	11	7	920	103.3	protein metabolism;other metabolic processes;stress response	cytosol;nucleus;other cell component	other molecular function				1.37794e+06		1.36227e+06			489957		89161.5	200576
Q9CXG3	Peptidyl-prolyl cis-trans isomerase-like 4 OS=Mus musculus OX=10090 GN=Ppil4 PE=1 SV=2	Ppil4	1.155	0.999	Found	Found	Found	Found	Found	Found	Not Found	Found	Found	Not Found	Found	Found	22	8	54	8	492	57.2	protein metabolism;other metabolic processes;other biological processes	cytosol;nucleus	nucleic acid binding activity;other molecular function	6.69477e+06	3.35465e+06	1.17127e+07		3.2096e+06	4.39469e+06	4.61336e+06	4.45375e+06	5.27222e+06		2.24428e+06	5.55104e+06
Q9CZM2	60S ribosomal protein L15 OS=Mus musculus OX=10090 GN=Rpl15 PE=1 SV=4	Rpl15	100	0.997	Not Found	Found	Not Found	Found	Not Found	Found	Found	Not Found	Found	Found	Not Found	Found	10	2	9	2	204	24.1	protein metabolism;other metabolic processes;other biological processes	other membranes;cytosol;cytoskeleton;translational apparatus;nucleus;other cell component	nucleic acid binding activity;other molecular function		618430				697680	620392		795741	659499		741941
P17742	Peptidyl-prolyl cis-trans isomerase A OS=Mus musculus OX=10090 GN=Ppia PE=1 SV=2	Ppia	1.943	0.996	Found	Found	Found	Found	Found	Found	Found	Found	Found	Found	Found	Found	44	7	91	7	164	18	cell adhesion;cell organization and biogenesis;protein metabolism;other metabolic processes;stress response;developmental processes;other biological processes	non-structural extracellular;cytosol;nucleus;other cell component	signal transduction activity or receptor binding;other molecular function	6.04396e+06	1.5537e+06	7.41377e+06	9.02832e+06	4.8254e+06	2.63308e+07	8.31111e+06	5.93821e+06	2.26372e+07	1.03983e+07	7.08821e+06	1.17175e+07
O35286	Pre-mRNA-splicing factor ATP-dependent RNA helicase DHX15 OS=Mus musculus OX=10090 GN=Dhx15 PE=1 SV=2	Dhx15	1.107	0.996	Found	Found	Found	Found	Found	Found	Not Found	Found	Found	Found	Found	Found	3	2	2	2	795	90.9	RNA metabolism OR transcription;other metabolic processes;stress response;other biological processes	nucleus	nucleic acid binding activity;other molecular function	488984	118787	102400		159555	222355	159266	97242.4	188479	204327	204301	437490
Q60598	Src substrate cortactin OS=Mus musculus OX=10090 GN=Cttn PE=1 SV=2	Cttn	2.106	0.991	Found	Found	Found	Found	Found	Found	Found	Found	Found	Found	Found	Found	35	16	184	16	546	61.2	cell adhesion;cell organization and biogenesis;transport;developmental processes;signal transduction;other biological processes	plasma membrane;other membranes;cytosol;cytoskeleton;ER/Golgi;other cell component	cytoskeletal activity;other molecular function	3.97697e+06	1.00014e+07	9.04561e+06	8.93625e+06	1.82536e+07	2.36668e+07	1.53876e+07	1.11621e+07	4.15574e+07	1.06333e+07	1.54124e+07	2.55404e+07
Q6PIC6	Sodium/potassium-transporting ATPase subunit alpha-3 OS=Mus musculus OX=10090 GN=Atp1a3 PE=1 SV=1	Atp1a3	1.198	0.991	Found	Found	Found	Found	Found	Found	Found	Found	Found	Found	Found	Found	10	8	26	8	1013	111.6	cell organization and biogenesis;transport;signal transduction;other biological processes	plasma membrane;other membranes;ER/Golgi;nucleus;other cell component	signal transduction activity or receptor binding;transporter activity;other molecular function	1.17027e+06	698990	430419	1.15453e+06	181021	2.4232e+06	543061	378974	3.11019e+06	1.51636e+06	817359	1.33946e+06
Q91YT0	NADH dehydrogenase [ubiquinone] flavoprotein 1, mitochondrial OS=Mus musculus OX=10090 GN=Ndufv1 PE=1 SV=1	Ndufv1	100	0.989	Not Found	Not Found	Not Found	Not Found	Found	Found	Found	Not Found	Found	Found	Found	Not Found	9	3	15	3	464	50.8	other metabolic processes;transport	other membranes;cytosol;mitochondrion	transporter activity;other molecular function				584850		1.05994e+06		74785.2	905730	423771
P70677	Caspase-3 OS=Mus musculus OX=10090 GN=Casp3 PE=1 SV=1	Casp3	100	0.986	Not Found	Found	Not Found	Found	Found	Found	Found	Found	Found	Found	Found	Found	16	4	27	4	277	31.5	cell organization and biogenesis;protein metabolism;other metabolic processes;stress response;developmental processes;signal transduction;other biological processes	plasma membrane;other membranes;cytosol;nucleus;other cell component	signal transduction activity or receptor binding;enzyme regulator activity;other molecular function		275852		753809	1.52613e+06	3.73064e+06	651741		2.93832e+06	1.12985e+06	2.57996e+06	4.71323e+06
Q9Z2Q6	Septin-5 OS=Mus musculus OX=10090 GN=Septin5 PE=1 SV=2	Septin5	1.539	0.986	Found	Found	Found	Found	Found	Found	Found	Found	Found	Found	Found	Found	23	6	27	6	369	42.7	cell cycle OR cell proliferation;other biological processes	plasma membrane;other membranes;cytoskeleton;ER/Golgi;other cell component	other molecular function		78293.2	130176	2.04493e+06	1.36943e+06	1.44127e+06	78087.6		1.43041e+06	1.28689e+06	1.2182e+06	3.53333e+06
Q8BGC4	Prostaglandin reductase-3 OS=Mus musculus OX=10090 GN=Zadh2 PE=1 SV=1	Ptgr3	1.903	0.983	Found	Not Found	Found	Not Found	Found	Found	Found	Not Found	Found	Found	Found	Not Found	14	4	8	4	377	40.5	other metabolic processes;other biological processes	other cytoplasmic organelle	other molecular function	321681		535821	439321		1.70884e+06		338722	1.85072e+06	521396	310335
P70349	Histidine triad nucleotide-binding protein 1 OS=Mus musculus OX=10090 GN=Hint1 PE=1 SV=3	Hint1	1.752	0.983	Found	Found	Found	Found	Found	Found	Found	Found	Found	Found	Found	Found	51	3	33	3	126	13.8	protein metabolism;other metabolic processes;signal transduction;other biological processes	plasma membrane;other membranes;cytosol;nucleus;other cell component	other molecular function	860684	426563	795346	732716	782074	4.42348e+06	716887	977550	2.57403e+06	748559	1.03845e+06	2.15123e+06
Q9QXS6	Drebrin OS=Mus musculus OX=10090 GN=Dbn1 PE=1 SV=4	Dbn1		0.983	Not Found	Not Found	Not Found	Not Found	Not Found	Found	Found	Found	Found	Found	Found	Found	14	6	16	6	706	77.2	cell cycle OR cell proliferation;cell organization and biogenesis;developmental processes;other biological processes	plasma membrane;other membranes;cytosol;cytoskeleton;other cell component	cytoskeletal activity;other molecular function				600748	631008	1.04507e+06			1.06807e+06	2.13602e+06	642202	698284
Q9DC61	Mitochondrial-processing peptidase subunit alpha OS=Mus musculus OX=10090 GN=Pmpca PE=1 SV=1	Pmpca	0.908	0.978	Not Found	Found	Found	Found	Found	Found	Found	Found	Found	Found	Found	Found	15	5	24	5	524	58.2	cell organization and biogenesis;protein metabolism;other metabolic processes;transport	other membranes;mitochondrion	other molecular function		4.82395e+06	2.19617e+06	1.31306e+06	2.43787e+06	4.8161e+06	2.26297e+06	1.05238e+06	3.80094e+06	3.02381e+06	2.47751e+06	4.16532e+06
Q8K194	U4/U6.U5 small nuclear ribonucleoprotein 27 kDa protein OS=Mus musculus OX=10090 GN=Snrnp27 PE=1 SV=1	Snrnp27	0.797	0.974	Found	Found	Found	Found	Found	Found	Not Found	Found	Found	Not Found	Found	Found	30	3	16	3	155	18.9	RNA metabolism OR transcription;other metabolic processes	nucleus		363210	1.25941e+06	1.57769e+06		162419	1.41611e+06	993476	275794	1.40933e+06		844647	681906
Q60932	Voltage-dependent anion-selective channel protein 1 OS=Mus musculus OX=10090 GN=Vdac1 PE=1 SV=3	Vdac1	1.358	0.968	Found	Found	Found	Found	Found	Found	Found	Found	Found	Found	Found	Found	35	9	137	8	296	32.3	cell-cell signaling;stress response;transport;other biological processes	plasma membrane;other membranes;mitochondrion;ER/Golgi;other cell component	transporter activity;other molecular function	6.82979e+06	5.33776e+06	3.54408e+06	576575	2.51877e+06	9.4089e+06	6.25848e+06	8.24952e+06	8.22596e+06	211635	2.96115e+06	5.75477e+06
P05064	Fructose-bisphosphate aldolase A OS=Mus musculus OX=10090 GN=Aldoa PE=1 SV=2	Aldoa	2.045	0.965	Found	Found	Found	Found	Found	Found	Not Found	Found	Found	Found	Found	Found	19	5	42	5	364	39.3	cell organization and biogenesis;other metabolic processes;other biological processes	non-structural extracellular;plasma membrane;other membranes;cytosol;cytoskeleton;mitochondrion;other cell component	cytoskeletal activity;other molecular function	1.34018e+06	500657	1.21216e+06		674961	2.98395e+06	2.62068e+06	793152	5.01477e+06	2.06216e+06	2.28128e+06	4.87483e+06
Q6ZQ06	Centrosomal protein of 162 kDa OS=Mus musculus OX=10090 GN=Cep162 PE=1 SV=2	Cep162	0.804	0.959	Found	Found	Found	Found	Found	Found	Found	Found	Found	Found	Found	Found	1	2	41	2	1403	160.8	cell organization and biogenesis	cytosol;cytoskeleton;nucleus		1176794006	816809842	6.98636e+08	1023168434	6.63246e+08	495706485	9.46154e+08	7.81239e+08	5.2395e+08	8.97135e+08	6.91931e+08	5.33477e+08
Q80Y56	Rabenosyn-5 OS=Mus musculus OX=10090 GN=Rbsn PE=1 SV=1	Rbsn	2.002	0.958	Found	Found	Found	Found	Found	Found	Found	Found	Found	Found	Found	Found	22	13	41	13	783	88.4	transport;other biological processes	plasma membrane;other membranes;cytosol;other cytoplasmic organelle;other cell component	other molecular function	215710	1.38439e+06	869551	85597	1.21748e+06	898448	668327	945837	2.81439e+06	309404	585724	1.2396e+06
P53994	Ras-related protein Rab-2A OS=Mus musculus OX=10090 GN=Rab2a PE=1 SV=1	Rab2a	1.775	0.955	Found	Found	Found	Found	Found	Found	Found	Found	Found	Found	Found	Found	27	4	17	4	212	23.5	cell organization and biogenesis;transport	other membranes;ER/Golgi;other cell component	other molecular function	606557	601037	317677	367310	240822	1.82395e+06	307800	847714	1.31141e+06	290296	1.496e+06	1.03176e+06
Q8BTI8	Serine/arginine repetitive matrix protein 2 OS=Mus musculus OX=10090 GN=Srrm2 PE=1 SV=3	Srrm2	1.038	0.955	Found	Found	Found	Found	Found	Found	Found	Found	Found	Found	Found	Found	10	17	85	17	2703	294.7	RNA metabolism OR transcription;other metabolic processes	nucleus	nucleic acid binding activity;other molecular function	1.40078e+06	6.93644e+06	3.41665e+06	1.74288e+06	1.50107e+06	6.50401e+06	2.02622e+06	4.37443e+06	4.83958e+06	2.36598e+06	3.22619e+06	3.86116e+06
Q60931	Voltage-dependent anion-selective channel protein 3 OS=Mus musculus OX=10090 GN=Vdac3 PE=1 SV=1	Vdac3	1.2	0.954	Found	Found	Found	Found	Found	Found	Found	Found	Found	Found	Found	Found	30	7	120	6	283	30.7	cell-cell signaling;stress response;transport;other biological processes	other membranes;mitochondrion;ER/Golgi	transporter activity;other molecular function	5.65428e+06	4.33449e+06	4.8185e+06	863591	3.59652e+06	1.03688e+07	5.33974e+06	5.22087e+06	8.93641e+06	1.87984e+06	4.77562e+06	5.53617e+06
P62245	40S ribosomal protein S15a OS=Mus musculus OX=10090 GN=Rps15a PE=1 SV=2	Rps15a	2.91	0.952	Found	Found	Not Found	Found	Not Found	Found	Found	Found	Found	Found	Found	Not Found	27	3	6	3	130	14.8	protein metabolism;other metabolic processes;other biological processes	cytosol;translational apparatus;other cell component	other molecular function	85720.3	55200.6		441077	173268	664043	169612		817270	444485	421995
P68040	Receptor of activated protein C kinase 1 OS=Mus musculus OX=10090 GN=Rack1 PE=1 SV=3	Rack1	1.21	0.947	Found	Found	Found	Found	Found	Found	Found	Found	Found	Found	Found	Found	20	6	59	6	317	35.1	cell cycle OR cell proliferation;protein metabolism;other metabolic processes;developmental processes;signal transduction;other biological processes	plasma membrane;cytosol;mitochondrion;translational apparatus;nucleus;other cell component	signal transduction activity or receptor binding;enzyme regulator activity;translation activity;other molecular function	1.7281e+06	2.49698e+06	1.14325e+06	1.12441e+06	1.2622e+06	3.79128e+06	3.03995e+06	2.0121e+06	2.93149e+06	1.23939e+06	2.44512e+06	1.64578e+06
P53395	Lipoamide acyltransferase component of branched-chain alpha-keto acid dehydrogenase complex, mitochondrial OS=Mus musculus OX=10090 GN=Dbt PE=1 SV=2	Dbt	0.858	0.942	Found	Found	Found	Found	Found	Found	Found	Found	Found	Found	Found	Found	56	20	138	20	482	53.2	other metabolic processes	cytosol;cytoskeleton;mitochondrion;other cell component	other molecular function	1.86537e+06	2.73937e+07	1.55353e+07	3.02703e+06	1.01245e+07	5.98093e+06	2.86182e+06	2.4049e+07	6.5128e+06	1.83006e+06	1.25596e+07	5.09043e+06
Q76MZ3	Serine/threonine-protein phosphatase 2A 65 kDa regulatory subunit A alpha isoform OS=Mus musculus OX=10090 GN=Ppp2r1a PE=1 SV=3	Ppp2r1a	0.01	0.939	Found	Not Found	Found	Not Found	Not Found	Found	Found	Found	Found	Not Found	Found	Found	7	3	8	3	589	65.3	cell cycle OR cell proliferation;cell organization and biogenesis;protein metabolism;other metabolic processes;other biological processes	plasma membrane;other membranes;cytosol;nucleus;other cell component	enzyme regulator activity;other molecular function	97181.2		54037.5	146382	345602	926251			1.08782e+06		304138	480120
Q8R081	Heterogeneous nuclear ribonucleoprotein L OS=Mus musculus OX=10090 GN=Hnrnpl PE=1 SV=2	Hnrnpl	1.321	0.933	Found	Found	Found	Found	Found	Found	Found	Found	Found	Found	Found	Found	19	7	17	7	586	63.9	RNA metabolism OR transcription;other metabolic processes;stress response;other biological processes	cytosol;nucleus;other cell component	nucleic acid binding activity	1.08532e+06	1.11879e+06	1.25478e+06	1.67066e+06	471572	4.25686e+06	1.57829e+06	1.09148e+06	4.41375e+06	1.93521e+06	1.24683e+06	2.44254e+06
P14131	40S ribosomal protein S16 OS=Mus musculus OX=10090 GN=Rps16 PE=1 SV=4	Rps16	1.067	0.932	Found	Found	Found	Found	Found	Found	Not Found	Found	Found	Not Found	Found	Found	33	5	8	5	146	16.4	protein metabolism;RNA metabolism OR transcription;other metabolic processes;other biological processes	cytosol;translational apparatus;other cell component	nucleic acid binding activity;other molecular function	157154	176859	396861		486200	586967	113507	62060.7	653361		250411	358886
Q9CR67	Transmembrane protein 33 OS=Mus musculus OX=10090 GN=Tmem33 PE=1 SV=1	Tmem33	1.084	0.929	Found	Found	Found	Found	Found	Found	Not Found	Found	Found	Found	Found	Found	9	2	12	2	247	28	cell organization and biogenesis;stress response;other biological processes	other membranes;ER/Golgi;nucleus;other cell component		562015	155719	95152.7		69431.6	592107	640568	74557.8	526548	91955.1	124234	181868
P07901	Heat shock protein HSP 90-alpha OS=Mus musculus OX=10090 GN=Hsp90aa1 PE=1 SV=4	Hsp90aa1	1.744	0.921	Found	Found	Found	Found	Found	Found	Found	Found	Found	Found	Found	Found	18	13	101	3	733	84.7	cell organization and biogenesis;DNA metabolism;other metabolic processes;stress response;transport;developmental processes;other biological processes	extracellular matrix;plasma membrane;other membranes;cytosol;cytoskeleton;mitochondrion;nucleus;other cell component	signal transduction activity or receptor binding;enzyme regulator activity;cytoskeletal activity;nucleic acid binding activity;other molecular function	356012	157145		167893	228985	1.40174e+06	578050	290465	1.42176e+06	199460	870443	1.52995e+06
P17182	Alpha-enolase OS=Mus musculus OX=10090 GN=Eno1 PE=1 SV=3	Eno1	0.991	0.909	Found	Found	Found	Found	Found	Found	Found	Found	Found	Found	Found	Found	39	13	29	13	434	47.1	RNA metabolism OR transcription;other metabolic processes;developmental processes;other biological processes	plasma membrane;other membranes;cytosol;nucleus;other cell component	nucleic acid binding activity;other molecular function	425736	47851.2	854286	1.96092e+06	538182	4.45259e+06	467744	859692	3.78102e+06	2.9666e+06	1.40976e+06	5.62663e+06
Q9JHU4	Cytoplasmic dynein 1 heavy chain 1 OS=Mus musculus OX=10090 GN=Dync1h1 PE=1 SV=2	Dync1h1	0.917	0.906	Found	Found	Found	Found	Found	Found	Found	Found	Found	Found	Found	Found	6	21	47	21	4644	531.7	cell cycle OR cell proliferation;cell organization and biogenesis;transport;other biological processes	cytoskeleton;nucleus;other cell component	cytoskeletal activity;other molecular function	1.17953e+06	1.45884e+06	1.70891e+06	608803	2.8179e+06	3.83404e+06	1.11992e+06	1.45214e+06	4.33603e+06	1.58037e+06	1.02038e+06	3.38315e+06
Q61792	LIM and SH3 domain protein 1 OS=Mus musculus OX=10090 GN=Lasp1 PE=1 SV=1	Lasp1	2.718	0.895	Found	Found	Found	Found	Found	Found	Found	Found	Found	Found	Found	Found	24	6	39	6	263	30	transport	cytoskeleton;other cell component	transporter activity;cytoskeletal activity;other molecular function	934588	122386	920337	3.92451e+06	665914	2.26737e+06	2.06938e+06	685453	4.91003e+06	2.77734e+06	2.32691e+06	8.0126e+06
Q8BG05	Heterogeneous nuclear ribonucleoprotein A3 OS=Mus musculus OX=10090 GN=Hnrnpa3 PE=1 SV=1	Hnrnpa3	1.27	0.889	Found	Found	Found	Found	Found	Found	Found	Found	Found	Found	Found	Found	30	7	52	1	379	39.6	RNA metabolism OR transcription;other metabolic processes;transport	nucleus;other cell component	transporter activity;nucleic acid binding activity	964616	2.05835e+06	2.05959e+06	1.20403e+06	2.50893e+06	6.42767e+06	1.92803e+06	1.53784e+06	4.86465e+06	1.71026e+06	4.74429e+06	7.62041e+06
Q8CBW3	Abl interactor 1 OS=Mus musculus OX=10090 GN=Abi1 PE=1 SV=3	Abi1	1.577	0.888	Found	Found	Found	Found	Found	Found	Found	Found	Found	Found	Found	Found	13	5	34	2	481	52.3	cell-cell signaling;cell organization and biogenesis;protein metabolism;other metabolic processes;developmental processes;signal transduction;other biological processes	cytoskeleton;nucleus;other cell component	enzyme regulator activity;other molecular function	129901	267918	131729	139023	733195	805067	319216	160763	656642	639616	639849	1.81615e+06
Q8VD75	Huntingtin-interacting protein 1 OS=Mus musculus OX=10090 GN=Hip1 PE=1 SV=2	Hip1	0.572	0.888	Found	Not Found	Found	Found	Found	Found	Found	Found	Found	Found	Not Found	Found	3	2	4	2	1029	115.1	cell organization and biogenesis;transport;signal transduction;other biological processes	plasma membrane;other membranes;ER/Golgi;nucleus;other cell component	cytoskeletal activity;other molecular function	1.66325e+06		1.06083e+06	563778	380600	516838	687818	610555	404013	331238		762543
Q91YM2	Rho GTPase-activating protein 35 OS=Mus musculus OX=10090 GN=Arhgap35 PE=1 SV=3	Arhgap35	0.993	0.887	Found	Found	Found	Found	Found	Found	Not Found	Found	Found	Found	Found	Found	5	5	15	5	1499	170.3	cell organization and biogenesis;stress response;developmental processes;signal transduction;other biological processes	plasma membrane;other membranes;cytosol;cytoskeleton;nucleus;other cell component	enzyme regulator activity;nucleic acid binding activity;other molecular function	1.58067e+07	1.44969e+07	2.0417e+07		1.43055e+07	1.29051e+07	1.75799e+07	1.56938e+07	1.48426e+07	15537803	1.63474e+07	1.43514e+07
Q6PGL7	WASH complex subunit 2 OS=Mus musculus OX=10090 GN=Washc2 PE=1 SV=1	Washc2		0.886	Not Found	Found	Not Found	Not Found	Not Found	Found	Not Found	Found	Found	Not Found	Found	Found	8	6	8	6	1334	145.2	transport;other biological processes	plasma membrane;other membranes;cytosol;nucleus;other cytoplasmic organelle;other cell component	other molecular function		2.1354e+06			2.23208e+06	1.13102e+06			1.06325e+06		1.79637e+06	2.19688e+06
Q61990	Poly(rC)-binding protein 2 OS=Mus musculus OX=10090 GN=Pcbp2 PE=1 SV=1	Pcbp2	100	0.885	Not Found	Found	Not Found	Found	Found	Found	Found	Found	Found	Found	Found	Found	18	5	29	2	362	38.2	protein metabolism;other metabolic processes;stress response;other biological processes	cytosol;nucleus;other cell component	nucleic acid binding activity;other molecular function				489278	391953	751277	456905	328597	822889	848884	679757	921328
Q9QYC0	Alpha-adducin OS=Mus musculus OX=10090 GN=Add1 PE=1 SV=2	Add1	0.918	0.882	Found	Found	Found	Found	Found	Found	Found	Found	Found	Found	Found	Found	10	5	42	5	735	80.6	cell organization and biogenesis;protein metabolism;other metabolic processes;developmental processes;other biological processes	plasma membrane;other membranes;cytoskeleton;nucleus;other cell component	signal transduction activity or receptor binding;cytoskeletal activity;other molecular function	923349	536197	627878	580187	577761	3.01745e+06	703705	569988	2.68363e+06	2.14268e+06	728719	3.33798e+06
O88844	Isocitrate dehydrogenase [NADP] cytoplasmic OS=Mus musculus OX=10090 GN=Idh1 PE=1 SV=2	Idh1		0.881	Not Found	Not Found	Not Found	Not Found	Not Found	Found	Found	Not Found	Found	Not Found	Found	Found	8	3	12	2	414	46.6	other metabolic processes;stress response;developmental processes;other biological processes	cytosol;mitochondrion;other cytoplasmic organelle;other cell component	other molecular function						766668			684194		417301	740637
Q5SNZ0	Girdin OS=Mus musculus OX=10090 GN=Ccdc88a PE=1 SV=2	Ccdc88a	1.377	0.879	Found	Found	Found	Found	Found	Found	Found	Found	Found	Found	Found	Found	14	19	88	19	1873	215.8	cell organization and biogenesis;DNA metabolism;other metabolic processes;transport;developmental processes;signal transduction;other biological processes	plasma membrane;other membranes;cytosol;cytoskeleton;ER/Golgi;other cell component	signal transduction activity or receptor binding;enzyme regulator activity;cytoskeletal activity;other molecular function	1.27333e+06	2.85296e+06	2.51029e+06	221627	883794	2.08473e+06	3.35265e+06	2.21478e+06	8.54442e+06	1.0942e+06	1.32355e+06	3.67753e+06
P48036	Annexin A5 OS=Mus musculus OX=10090 GN=Anxa5 PE=1 SV=1	Anxa5	1.025	0.875	Found	Found	Found	Found	Found	Not Found	Found	Found	Found	Found	Found	Found	7	2	2	2	319	35.7	stress response;transport;other biological processes	non-structural extracellular;plasma membrane;other membranes;cytosol;cytoskeleton;ER/Golgi;nucleus;other cell component	signal transduction activity or receptor binding;transporter activity;other molecular function	1.34046e+06	1.74948e+06	1.2201e+06	2.04288e+06	1.27479e+06	556085	1.40123e+06	1.34852e+06		1.68987e+06	1.45729e+06	1.60011e+06
O08553	Dihydropyrimidinase-related protein 2 OS=Mus musculus OX=10090 GN=Dpysl2 PE=1 SV=2	Dpysl2	1.772	0.872	Found	Found	Found	Found	Found	Found	Found	Found	Found	Found	Found	Found	67	33	267	28	572	62.2	cell organization and biogenesis;transport;developmental processes;other biological processes	plasma membrane;other membranes;cytosol;cytoskeleton;other cell component	cytoskeletal activity;other molecular function	6.39961e+06	7.16563e+06	5.38578e+06	2.13255e+07	1.98865e+07	4.3075e+07	1.60474e+07	7.88157e+06	3.8764e+07	2.22728e+07	2.08345e+07	7.74685e+07
Q04447	Creatine kinase B-type OS=Mus musculus OX=10090 GN=Ckb PE=1 SV=1	Ckb	1.189	0.871	Found	Found	Found	Found	Found	Found	Found	Found	Found	Found	Found	Found	52	15	110	15	381	42.7	other metabolic processes;developmental processes;other biological processes	non-structural extracellular;cytosol;mitochondrion;nucleus;other cell component	kinase activity;other molecular function	6.14434e+06	871498	4.91328e+06	1.07243e+07	5.23779e+06	1.59588e+07	6.0706e+06	7.4013e+06	1.5971e+07	1.49247e+07	1.31967e+07	1.54756e+07
Q9CWF2	Tubulin beta-2B chain OS=Mus musculus OX=10090 GN=Tubb2b PE=1 SV=1	Tubb2b	1.897	0.868	Found	Found	Found	Found	Found	Found	Found	Found	Found	Found	Found	Found	71	24	482	1	445	49.9	cell cycle OR cell proliferation;cell organization and biogenesis;developmental processes;other biological processes	non-structural extracellular;cytoskeleton;other cell component	cytoskeletal activity;other molecular function	6.13622e+06	2.18005e+06	5.08684e+06	2.47331e+06	2.98674e+06	1.90065e+07	7.04143e+06	4.13664e+06	1.67218e+07	3.05141e+06	3.43997e+06	6.20399e+06
P18760	Cofilin-1 OS=Mus musculus OX=10090 GN=Cfl1 PE=1 SV=3	Cfl1	1.767	0.864	Found	Found	Found	Found	Found	Found	Found	Found	Found	Found	Found	Found	42	4	44	4	166	18.5	cell cycle OR cell proliferation;cell organization and biogenesis;protein metabolism;other metabolic processes;stress response;transport;developmental processes;other biological processes	non-structural extracellular;plasma membrane;other membranes;cytosol;cytoskeleton;mitochondrion;nucleus;other cell component	signal transduction activity or receptor binding;cytoskeletal activity;other molecular function	3.17248e+06	2.55076e+06	2.31676e+06	3.12174e+06	3.20131e+06	8.22734e+06	5.42397e+06	4.14386e+06	1.0264e+07	3.96529e+06	3.61945e+06	6.50351e+06
P40142	Transketolase OS=Mus musculus OX=10090 GN=Tkt PE=1 SV=1	Tkt	1.347	0.864	Found	Found	Found	Found	Found	Found	Found	Found	Found	Found	Found	Found	24	12	54	12	623	67.6	other metabolic processes;other biological processes	other membranes;cytosol;ER/Golgi;nucleus;other cytoplasmic organelle;other cell component	other molecular function	2.51706e+06	152245	1.16228e+06	571034	345033	5.10862e+06	3.33951e+06	479252	4.61164e+06	1.52409e+06	1.52203e+06	5.15282e+06
Q9WV60	Glycogen synthase kinase-3 beta OS=Mus musculus OX=10090 GN=Gsk3b PE=1 SV=2	Gsk3b	100	0.863	Not Found	Not Found	Found	Found	Found	Found	Found	Found	Found	Found	Not Found	Found	8	2	9	2	420	46.7	cell-cell signaling;cell cycle OR cell proliferation;cell organization and biogenesis;protein metabolism;RNA metabolism OR transcription;other metabolic processes;stress response;transport;developmental processes;signal transduction;other biological processes	plasma membrane;other membranes;cytosol;cytoskeleton;mitochondrion;nucleus;other cell component	signal transduction activity or receptor binding;cytoskeletal activity;kinase activity;other molecular function			135485	596239	195906	303699	207453	167957	431165	314603		611588
P05063	Fructose-bisphosphate aldolase C OS=Mus musculus OX=10090 GN=Aldoc PE=1 SV=4	Aldoc	100	0.861	Not Found	Not Found	Not Found	Found	Not Found	Found	Found	Not Found	Found	Found	Not Found	Found	9	2	6	2	363	39.4	other metabolic processes;other biological processes	cytosol;other cell component	cytoskeletal activity;other molecular function						383105	224137			346886		570251
Q8CDG3	Deubiquitinating protein VCIP135 OS=Mus musculus OX=10090 GN=Vcpip1 PE=1 SV=1	Vcpip1	2.105	0.86	Found	Not Found	Found	Found	Found	Found	Not Found	Found	Found	Found	Found	Found	8	7	32	7	1220	134.4	cell cycle OR cell proliferation;cell organization and biogenesis;protein metabolism;DNA metabolism;other metabolic processes;stress response;other biological processes	ER/Golgi;nucleus;other cell component	other molecular function	86354.3		131790		378491	1.52132e+06	316066	186150	2.70367e+06	2.26975e+06	454402	2.12091e+06
Q8VDJ3	Vigilin OS=Mus musculus OX=10090 GN=Hdlbp PE=1 SV=1	Hdlbp	1.531	0.86	Not Found	Found	Found	Found	Found	Found	Found	Found	Found	Found	Found	Found	17	16	36	16	1268	141.7	other metabolic processes;transport	non-structural extracellular;cytosol;nucleus;other cell component	nucleic acid binding activity		1.0621e+06	554014	479786	591097	1.36378e+06	704740	865403	3.20782e+06	1.58709e+06	1.49798e+06	5.06422e+06
Q61166	Microtubule-associated protein RP/EB family member 1 OS=Mus musculus OX=10090 GN=Mapre1 PE=1 SV=3	Mapre1	3.128	0.858	Found	Found	Found	Found	Found	Found	Found	Found	Found	Found	Found	Found	31	6	23	6	268	30	cell cycle OR cell proliferation;cell organization and biogenesis;other biological processes	plasma membrane;other membranes;cytoskeleton;ER/Golgi;other cell component	cytoskeletal activity;other molecular function	235729	299647	209314	297810	619237	1.06096e+06	1.38725e+06	1.54514e+06	6.94614e+06	356356	777809	1.66574e+06
P27659	60S ribosomal protein L3 OS=Mus musculus OX=10090 GN=Rpl3 PE=1 SV=3	Rpl3	1.527	0.858	Found	Found	Found	Not Found	Found	Found	Found	Found	Found	Found	Found	Found	17	4	23	4	403	46.1	protein metabolism;other metabolic processes;other biological processes	cytosol;translational apparatus;nucleus;other cell component	nucleic acid binding activity;other molecular function	216093	861880	328414	302437	172397	2.24292e+06		322667	1.80153e+06	520952	599700	414037
Q8BMG7	Rab3 GTPase-activating protein non-catalytic subunit OS=Mus musculus OX=10090 GN=Rab3gap2 PE=1 SV=2	Rab3gap2	1.653	0.857	Found	Found	Found	Found	Found	Found	Not Found	Found	Found	Found	Found	Found	5	6	14	6	1366	152.4	other biological processes	plasma membrane;other membranes;cytosol;other cell component	enzyme regulator activity;other molecular function	561046	66423	325717		776408	936375	386021	284828	1.31211e+06	583010	1.07553e+06	1.72932e+06
P51880	Fatty acid-binding protein, brain OS=Mus musculus OX=10090 GN=Fabp7 PE=1 SV=2	Fabp7	1.65	0.857	Found	Found	Found	Found	Found	Found	Found	Found	Found	Found	Found	Found	70	9	125	9	132	14.9	cell cycle OR cell proliferation;transport;developmental processes;other biological processes	cytosol;nucleus;other cell component	other molecular function	2.08749e+07	1.04846e+07	1.81893e+07	3.29227e+07	1.4443e+07	2.96424e+07	2.42385e+07	2.50165e+07	3.424e+07	4.38622e+07	2.8387e+07	2.09935e+07
Q9ERG0	LIM domain and actin-binding protein 1 OS=Mus musculus OX=10090 GN=Lima1 PE=1 SV=3	Lima1	1.38	0.856	Found	Found	Found	Found	Found	Found	Found	Found	Found	Found	Found	Found	17	10	19	10	753	84	cell organization and biogenesis;other metabolic processes;transport;other biological processes	plasma membrane;other membranes;cytosol;cytoskeleton;other cell component	cytoskeletal activity;other molecular function	989033	1.69861e+06	1.20349e+06	3.83253e+06	1.06687e+06	3.09916e+06	1.73972e+06	1.42788e+06	3.52079e+06	3.293e+06	2.07441e+06	6.58256e+06
P28652	Calcium/calmodulin-dependent protein kinase type II subunit beta OS=Mus musculus OX=10090 GN=Camk2b PE=1 SV=2	Camk2b	1.364	0.854	Not Found	Found	Found	Found	Found	Found	Found	Found	Found	Found	Found	Found	25	13	89	9	542	60.4	cell cycle OR cell proliferation;cell organization and biogenesis;protein metabolism;other metabolic processes;transport;developmental processes;signal transduction;other biological processes	other membranes;cytosol;cytoskeleton;ER/Golgi;other cell component	cytoskeletal activity;kinase activity;other molecular function		2.01917e+06	556801	337915	6.44048e+06	4.45072e+06	1.43389e+06	2.20959e+06	7.81935e+06	448328	3.05227e+06	4.91443e+06
P84091	AP-2 complex subunit mu OS=Mus musculus OX=10090 GN=Ap2m1 PE=1 SV=1	Ap2m1	1.072	0.85	Found	Found	Found	Found	Found	Found	Found	Found	Found	Found	Found	Found	20	6	17	6	435	49.6	cell organization and biogenesis;transport;other biological processes	plasma membrane;other membranes;other cell component	signal transduction activity or receptor binding;other molecular function	772914	964464	250960	450462	757328	1.3892e+06	1.68994e+06	477771	2.47133e+06	498002	504311	1.93315e+06
P60335	Poly(rC)-binding protein 1 OS=Mus musculus OX=10090 GN=Pcbp1 PE=1 SV=1	Pcbp1	1.547	0.845	Found	Not Found	Found	Found	Found	Found	Found	Found	Found	Found	Found	Found	41	8	34	5	356	37.5	RNA metabolism OR transcription;other metabolic processes;other biological processes	cytosol;nucleus;other cell component	nucleic acid binding activity;other molecular function	381244		416983	1.1616e+06	2.2976e+06	2.17278e+06	372171	1.01043e+06	2.58456e+06	1.08217e+06	1.50112e+06	805373
Q8BGT8	Phytanoyl-CoA hydroxylase-interacting protein-like OS=Mus musculus OX=10090 GN=Phyhipl PE=1 SV=1	Phyhipl	2.427	0.841	Not Found	Found	Found	Found	Found	Found	Found	Found	Found	Found	Found	Found	11	4	19	4	375	42.3		other cell component			174914	222111	806962	1.30154e+06	1.72771e+06	765312	289572	1.31026e+06	1739075	1.61932e+06	1.88411e+06
P14148	60S ribosomal protein L7 OS=Mus musculus OX=10090 GN=Rpl7 PE=1 SV=2	Rpl7	100	0.839	Found	Not Found	Not Found	Found	Found	Found	Found	Found	Found	Found	Found	Found	13	4	17	4	270	31.4	protein metabolism;RNA metabolism OR transcription;other metabolic processes;other biological processes	cytosol;cytoskeleton;translational apparatus;other cell component	nucleic acid binding activity;other molecular function	472191				274197	903600		263458	1.36896e+06	1.16768e+06	1.16063e+06	1.39721e+06
Q3UJB9	Enhancer of mRNA-decapping protein 4 OS=Mus musculus OX=10090 GN=Edc4 PE=1 SV=2	Edc4	1.122	0.838	Found	Found	Found	Found	Found	Found	Not Found	Found	Found	Found	Found	Found	12	11	45	11	1406	152.4	RNA metabolism OR transcription;other metabolic processes	nucleus;other cell component			2.04895e+06	1.0797e+06			174833	552463	472781	2.27641e+06	724269	745540	2.32608e+06
Q8C8R3-4	Isoform 4 of Ankyrin-2 OS=Mus musculus OX=10090 GN=Ank2	Ank2	2.947	0.836	Found	Found	Not Found	Found	Not Found	Found	Not Found	Found	Found	Found	Found	Found	22	52	212	3	3959	432.6				39943.5	14266.9			39033.8	91249	48093.6		102910	758347	403205	730752
Q9CX00	IST1 homolog OS=Mus musculus OX=10090 GN=Ist1 PE=1 SV=1	Ist1	2.59	0.831	Found	Found	Found	Found	Found	Found	Found	Found	Found	Found	Found	Found	19	5	21	5	362	39.4	cell cycle OR cell proliferation;cell organization and biogenesis;transport;developmental processes;other biological processes	non-structural extracellular;cytosol;cytoskeleton;ER/Golgi;nucleus;other cell component	other molecular function	187213	105207	322481	444669		1.15821e+06	796284		1.29687e+06	535183	412761	1.70012e+06
Q9CZD3	Glycine--tRNA ligase OS=Mus musculus OX=10090 GN=Gars1 PE=1 SV=1	Gars1	1.072	0.829	Found	Found	Found	Found	Found	Found	Found	Found	Found	Found	Found	Found	9	4	15	4	729	81.8	protein metabolism;RNA metabolism OR transcription;other metabolic processes	non-structural extracellular;cytosol;other cell component	other molecular function	1.01508e+07	1.12186e+07	9.02897e+06	945881	9.67894e+06	9.62702e+06	8.8632e+06	9.45379e+06	1.52675e+07	1.0994e+06	8.90821e+06	1.2484e+07
Q9CQ80	Vacuolar protein-sorting-associated protein 25 OS=Mus musculus OX=10090 GN=Vps25 PE=1 SV=1	Vps25		0.828	Not Found	Not Found	Not Found	Not Found	Not Found	Found	Found	Found	Found	Found	Found	Found	22	4	12	4	176	20.7	protein metabolism;other metabolic processes;transport;other biological processes	other membranes;cytosol;nucleus;other cytoplasmic organelle;other cell component	other molecular function				337864	395546	315764			189770	1.26902e+06	445468	2.16986e+06
Q9WTX2	Interferon-inducible double-stranded RNA-dependent protein kinase activator A OS=Mus musculus OX=10090 GN=Prkra PE=1 SV=1	Prkra	100	0.823	Not Found	Found	Not Found	Found	Found	Found	Found	Found	Found	Found	Found	Found	15	4	11	4	313	34.3	protein metabolism;RNA metabolism OR transcription;other metabolic processes;stress response;developmental processes;other biological processes	cytosol;nucleus;other cell component	enzyme regulator activity;nucleic acid binding activity;other molecular function		259949		449395	120100	404547	201936	216294	566712	1.15932e+06	252397	571829
P19096	Fatty acid synthase OS=Mus musculus OX=10090 GN=Fasn PE=1 SV=2	Fasn	1.229	0.821	Found	Found	Found	Found	Found	Found	Found	Found	Found	Found	Found	Found	15	25	66	25	2504	272.3	other metabolic processes;stress response;developmental processes;other biological processes	plasma membrane;other membranes;cytosol;ER/Golgi;other cell component	other molecular function	4.54045e+06	1.12358e+07	5.2783e+06	1.42162e+07	6.88116e+06	1.02103e+07	4.92089e+06	9.98714e+06	9.95439e+06	1.39293e+07	8.48319e+06	9.65128e+06
P62259	14-3-3 protein epsilon OS=Mus musculus OX=10090 GN=Ywhae PE=1 SV=1	Ywhae	100	0.82	Not Found	Not Found	Found	Not Found	Found	Found	Found	Found	Found	Found	Found	Found	12	3	29	2	255	29.2	stress response;transport;developmental processes;signal transduction;other biological processes	plasma membrane;other membranes;cytosol;cytoskeleton;nucleus;other cell component	other molecular function	933244	329143	1.17166e+06	1.53757e+06	1.42455e+06	2.77284e+06	320343	1.17195e+06	4.27978e+06	2.77738e+06	1.18142e+06	3.22701e+06
P49443	Protein phosphatase 1A OS=Mus musculus OX=10090 GN=Ppm1a PE=1 SV=1	Ppm1a	100	0.817	Not Found	Not Found	Not Found	Found	Not Found	Found	Found	Not Found	Found	Found	Not Found	Found	10	3	9	3	382	42.4	protein metabolism;other metabolic processes;transport;other biological processes	plasma membrane;other membranes;cytosol;nucleus;other cell component	other molecular function				171126		860807	105098		776538	80645.6		1.20514e+06
P10922	Histone H1.0 OS=Mus musculus OX=10090 GN=H1-0 PE=2 SV=4	H1-0	0.747	0.815	Found	Found	Found	Found	Found	Found	Not Found	Found	Found	Not Found	Found	Found	23	6	33	6	194	20.8	cell organization and biogenesis;other biological processes	cytoskeleton;ER/Golgi;nucleus;other cell component	nucleic acid binding activity;other molecular function	1485947	1.8343e+06	1.22936e+06		1.92305e+06	2.32631e+06	1.30221e+06	1.49323e+06	3.66933e+06		1.36779e+06	2.51502e+06
Q9CQW2	ADP-ribosylation factor-like protein 8B OS=Mus musculus OX=10090 GN=Arl8b PE=1 SV=1	Arl8b	1.884	0.808	Found	Found	Found	Found	Found	Found	Not Found	Found	Found	Not Found	Found	Found	51	8	49	4	186	21.5	cell cycle OR cell proliferation;cell organization and biogenesis;other metabolic processes;stress response;transport;other biological processes	other membranes;cytosol;cytoskeleton;other cytoplasmic organelle;other cell component	cytoskeletal activity;other molecular function	692669	583107	286435		1.76781e+06	3.03921e+06	1.11495e+06	839466	4.58927e+06	815155	1.31928e+06	4.48165e+06
P16858	Glyceraldehyde-3-phosphate dehydrogenase OS=Mus musculus OX=10090 GN=Gapdh PE=1 SV=2	Gapdh	1.543	0.808	Found	Found	Found	Found	Found	Found	Found	Found	Found	Found	Found	Found	56	18	274	18	333	35.8	cell organization and biogenesis;protein metabolism;other metabolic processes;stress response;signal transduction;other biological processes	plasma membrane;other membranes;cytosol;cytoskeleton;nucleus;other cytoplasmic organelle;other cell component	enzyme regulator activity;cytoskeletal activity;other molecular function	5.2213e+07	3.09595e+07	3.15404e+07	1.59956e+07	2.38278e+07	7.72087e+07	7.1075e+07	3.62844e+07	8.59493e+07	2.80865e+07	3.39482e+07	5.71002e+07
P18872	Guanine nucleotide-binding protein G(o) subunit alpha OS=Mus musculus OX=10090 GN=Gnao1 PE=1 SV=3	Gnao1	1.965	0.807	Found	Found	Found	Found	Found	Found	Found	Found	Found	Found	Found	Found	29	11	101	9	354	40.1	signal transduction;other biological processes	plasma membrane;other membranes;other cell component	signal transduction activity or receptor binding;other molecular function	2.53467e+06	2.16856e+06	1.78852e+06	2.25902e+06	2.70919e+06	1.15688e+07	2.84554e+06	5.35773e+06	1.05009e+07	3.88898e+06	4.08785e+06	6.25099e+06
P52480	Pyruvate kinase PKM OS=Mus musculus OX=10090 GN=Pkm PE=1 SV=4	Pkm	100	0.803	Not Found	Not Found	Not Found	Found	Found	Found	Not Found	Found	Found	Not Found	Found	Found	33	14	59	1	531	57.8	protein metabolism;RNA metabolism OR transcription;other metabolic processes;developmental processes;other biological processes	cytosol;ER/Golgi;nucleus;other cell component	nucleic acid binding activity;kinase activity;other molecular function						776724			1.09498e+06		813471	1.15114e+06
Q9CPR4	60S ribosomal protein L17 OS=Mus musculus OX=10090 GN=Rpl17 PE=1 SV=3	Rpl17	3.037	0.802	Found	Not Found	Found	Found	Not Found	Found	Not Found	Found	Found	Found	Found	Found	30	3	9	3	184	21.4	protein metabolism;other metabolic processes;other biological processes	cytosol;cytoskeleton;translational apparatus;nucleus;other cell component	nucleic acid binding activity;other molecular function	294527		103036		136891	249959			312923		324003	476779
B1AZI6	THO complex subunit 2 OS=Mus musculus OX=10090 GN=Thoc2 PE=1 SV=1	Thoc2	2.041	0.801	Found	Found	Found	Found	Found	Found	Found	Found	Found	Found	Found	Found	4	6	15	6	1594	182.7	RNA metabolism OR transcription;other metabolic processes;transport;developmental processes;other biological processes	nucleus;other cell component	nucleic acid binding activity	6.53119e+06	1.25511e+07	4.68121e+06	3.6627e+07	1.68354e+08	1.61005e+07	1.94266e+07	1.33285e+07	1.48387e+07	5.36788e+07	6.27299e+07	2.1062e+08
Q91W50	Cold shock domain-containing protein E1 OS=Mus musculus OX=10090 GN=Csde1 PE=1 SV=1	Csde1	1.823	0.8	Found	Not Found	Found	Found	Found	Found	Found	Found	Found	Found	Found	Found	4	3	17	3	798	88.7	cell organization and biogenesis;RNA metabolism OR transcription;other metabolic processes;other biological processes	plasma membrane;other membranes;cytosol;ER/Golgi;other cell component	nucleic acid binding activity	403586		186325	155064	500012	966574	855569	258164	1.09312e+06	563831	312692	1.56951e+06
P03995	Glial fibrillary acidic protein OS=Mus musculus OX=10090 GN=Gfap PE=1 SV=4	Gfap	1.206	0.799	Found	Found	Found	Found	Found	Found	Found	Found	Found	Found	Found	Found	65	24	77	24	430	49.9	cell cycle OR cell proliferation;cell organization and biogenesis;other metabolic processes;stress response;transport;developmental processes;other biological processes	other membranes;cytoskeleton;other cytoplasmic organelle;other cell component	signal transduction activity or receptor binding;cytoskeletal activity;other molecular function	1.18846e+07	1.51313e+07	4.80848e+06	1.14177e+07	3.7456e+07	1.35086e+07	7.81112e+06	7.15708e+06	1.88465e+07	1.88004e+07	1.08831e+07	6.89539e+07
A2A699	Protein FAM171A2 OS=Mus musculus OX=10090 GN=Fam171a2 PE=1 SV=1	Fam171a2	0.893	0.798	Found	Found	Found	Found	Found	Found	Found	Found	Found	Found	Found	Found	5	3	14	3	822	87.4		other membranes		82093.3	147368	130251	101428	211582	299715	76321	57464.8	259865	112148	317690	740713
P19157	Glutathione S-transferase P 1 OS=Mus musculus OX=10090 GN=Gstp1 PE=1 SV=2	Gstp1	1.466	0.797	Found	Not Found	Found	Found	Found	Found	Found	Not Found	Found	Found	Found	Found	23	3	13	3	210	23.6	cell cycle OR cell proliferation;other metabolic processes;stress response;developmental processes;other biological processes	plasma membrane;other membranes;cytosol;mitochondrion;nucleus;other cell component	enzyme regulator activity;other molecular function	727080		418654			1.29631e+06	640135		2.41853e+06	1.48921e+06	1.9187e+06	2.97289e+06
P62918	60S ribosomal protein L8 OS=Mus musculus OX=10090 GN=Rpl8 PE=1 SV=2	Rpl8	1.411	0.796	Found	Found	Found	Found	Found	Found	Found	Found	Found	Found	Found	Found	18	3	15	3	257	28	protein metabolism;other metabolic processes	cytosol;translational apparatus;other cell component	nucleic acid binding activity;other molecular function	570170	202386	530536	433765	353082	960075	650093	285612	1.03872e+06	519906	617420	544677
O70133	ATP-dependent RNA helicase A OS=Mus musculus OX=10090 GN=Dhx9 PE=1 SV=2	Dhx9	1.271	0.788	Found	Found	Found	Found	Found	Found	Found	Found	Found	Found	Found	Found	5	5	9	5	1380	149.4	cell organization and biogenesis;RNA metabolism OR transcription;other metabolic processes;stress response;transport;other biological processes	cytosol;cytoskeleton;translational apparatus;nucleus;other cell component	nucleic acid binding activity;other molecular function	1.2483e+06	1.04455e+06	685632	163290	1.01836e+06	2.04576e+06	963378	116249	2.29226e+06	1.62448e+06	1.77475e+06	1.9314e+06
Q8R570	Synaptosomal-associated protein 47 OS=Mus musculus OX=10090 GN=Snap47 PE=1 SV=1	Snap47	100	0.784	Not Found	Found	Not Found	Not Found	Found	Found	Not Found	Found	Found	Found	Found	Found	11	3	17	3	413	46.5	cell-cell signaling;cell organization and biogenesis;transport;other biological processes	plasma membrane;other membranes;ER/Golgi;other cell component	other molecular function					229907	169301		152171	247414		194218	326163
P51660	Peroxisomal multifunctional enzyme type 2 OS=Mus musculus OX=10090 GN=Hsd17b4 PE=1 SV=3	Hsd17b4	1.222	0.779	Found	Found	Found	Found	Found	Found	Found	Found	Found	Found	Found	Found	7	4	7	4	735	79.4	other metabolic processes;developmental processes	other cytoplasmic organelle	other molecular function	178099	1.54799e+06	625848	154355	1.81995e+06	1.02211e+06	759780	1.17647e+06	748192	823761	1.12368e+06	534539
Q60930	Voltage-dependent anion-selective channel protein 2 OS=Mus musculus OX=10090 GN=Vdac2 PE=1 SV=2	Vdac2	1.178	0.774	Found	Found	Found	Found	Found	Found	Found	Found	Found	Found	Found	Found	32	7	72	7	295	31.7	cell organization and biogenesis;transport;signal transduction;other biological processes	other membranes;cytoskeleton;mitochondrion;ER/Golgi;other cell component	transporter activity;other molecular function	4.74813e+06	3.79588e+06	4.47023e+06	1.23073e+06	3.70115e+06	9.83608e+06	3.00266e+06	4.8093e+06	7.80757e+06	2.09752e+06	5.30319e+06	6.1424e+06
Q62261	Spectrin beta chain, non-erythrocytic 1 OS=Mus musculus OX=10090 GN=Sptbn1 PE=1 SV=2	Sptbn1	1.078	0.773	Found	Found	Found	Found	Found	Found	Found	Found	Found	Found	Found	Found	8	14	26	14	2363	274.1	cell cycle OR cell proliferation;cell organization and biogenesis;protein metabolism;other metabolic processes;transport;developmental processes;signal transduction;other biological processes	plasma membrane;other membranes;cytosol;cytoskeleton;nucleus;other cell component	cytoskeletal activity;other molecular function	746975	93698	871933	1.91861e+06	618942	1.9983e+06	1.28246e+06	779993	2.97236e+06	3.52457e+06	1.55349e+06	4.12807e+06
Q9QYB5	Gamma-adducin OS=Mus musculus OX=10090 GN=Add3 PE=1 SV=2	Add3	0.966	0.772	Found	Found	Found	Found	Found	Found	Found	Found	Found	Found	Found	Found	6	4	6	4	706	78.7	cell organization and biogenesis;other biological processes	plasma membrane;other membranes;cytoskeleton;nucleus;other cell component	cytoskeletal activity;other molecular function	257750	1.15703e+06	559423	101736	658017	904428	481088	247889	814357	655584	694333	1.77092e+06
P11499	Heat shock protein HSP 90-beta OS=Mus musculus OX=10090 GN=Hsp90ab1 PE=1 SV=3	Hsp90ab1	1.756	0.769	Found	Found	Found	Found	Found	Found	Found	Found	Found	Found	Found	Found	34	26	229	15	724	83.2	cell organization and biogenesis;DNA metabolism;other metabolic processes;stress response;developmental processes;other biological processes	non-structural extracellular;plasma membrane;other membranes;cytosol;nucleus;other cytoplasmic organelle;other cell component	signal transduction activity or receptor binding;enzyme regulator activity;cytoskeletal activity;nucleic acid binding activity;other molecular function	1.42087e+07	1.06205e+07	1.47266e+07	1.8022e+07	1.06315e+07	5.65747e+07	1.85665e+07	1.5865e+07	5.48419e+07	2.17447e+07	1.7812e+07	3.79859e+07
Q99P72	Reticulon-4 OS=Mus musculus OX=10090 GN=Rtn4 PE=1 SV=2	Rtn4	0.837	0.768	Found	Found	Found	Found	Found	Found	Found	Found	Found	Found	Found	Found	49	38	333	38	1162	126.5	cell adhesion;cell organization and biogenesis;stress response;developmental processes;other biological processes	plasma membrane;other membranes;ER/Golgi;nucleus;other cell component	other molecular function	2.84924e+07	6.12221e+07	3.79483e+07	1.56839e+07	2.5226e+07	2.70353e+07	2.6051e+07	1.88061e+07	6.57389e+07	2.2434e+07	2.619e+07	5.22991e+07
P58404	Striatin-4 OS=Mus musculus OX=10090 GN=Strn4 PE=1 SV=2	Strn4	100	0.765	Not Found	Found	Not Found	Found	Not Found	Found	Found	Found	Found	Found	Not Found	Found	3	2	13	1	760	81.6		other membranes;other cell component	other molecular function		258776			204321	261318	306810		393242	215927		423030
P39447	Tight junction protein ZO-1 OS=Mus musculus OX=10090 GN=Tjp1 PE=1 SV=2	Tjp1	1.095	0.763	Found	Found	Found	Found	Found	Found	Found	Found	Found	Found	Found	Found	38	38	259	38	1745	194.6	cell adhesion;cell organization and biogenesis;developmental processes;other biological processes	plasma membrane;other membranes;cytosol;cytoskeleton;nucleus;other cell component	other molecular function	1.89757e+07	1.8767e+07	1.86588e+07	1.59677e+07	1.38974e+07	1.54818e+07	2.11773e+07	1.0886e+07	2.83193e+07	2.70531e+07	1.35149e+07	2.28752e+07
P63242	Eukaryotic translation initiation factor 5A-1 OS=Mus musculus OX=10090 GN=Eif5a PE=1 SV=2	Eif5a	2.343	0.762	Found	Found	Not Found	Found	Found	Found	Found	Found	Found	Found	Found	Found	29	4	38	4	154	16.8	protein metabolism;other metabolic processes;other biological processes	other membranes;ER/Golgi;nucleus;other cell component	translation activity;nucleic acid binding activity;other molecular function		376737			1.96732e+06	1.19651e+06	731561	262198	3.66934e+06	2.33278e+06	3.23677e+06	4.73924e+06
Q8VE88-2	Isoform 2 of Protein FAM114A2 OS=Mus musculus OX=10090 GN=Fam114a2	Fam114a2	2.648	0.758	Found	Found	Found	Found	Not Found	Found	Found	Found	Found	Found	Found	Found	7	3	9	3	490	53.3				23653.1	135257	242214	159688	182273	489489	354662		693060	240412	114289	596151
Q02053	Ubiquitin-like modifier-activating enzyme 1 OS=Mus musculus OX=10090 GN=Uba1 PE=1 SV=1	Uba1	1.651	0.753	Found	Found	Found	Found	Found	Found	Found	Found	Found	Found	Found	Found	26	20	107	20	1058	117.7	protein metabolism;other metabolic processes;stress response	other membranes;mitochondrion;ER/Golgi;nucleus;other cytoplasmic organelle;other cell component	other molecular function	1.49961e+06	706516	1.03271e+06	1.76414e+06	1.00601e+06	5.65049e+06	1.74742e+06	1.95571e+06	7.94054e+06	2.46492e+06	2.82432e+06	8.62412e+06
Q0KL02	Triple functional domain protein OS=Mus musculus OX=10090 GN=Trio PE=1 SV=3	Trio	100	0.75	Not Found	Not Found	Not Found	Found	Found	Found	Found	Found	Found	Found	Found	Not Found	1	3	4	3	3102	347.6	cell organization and biogenesis;protein metabolism;other metabolic processes;developmental processes;other biological processes	other membranes;other cytoplasmic organelle;other cell component	enzyme regulator activity;kinase activity;other molecular function				191481	1.07962e+06	474028	163230	113562	305647	161512	476867
O54774	AP-3 complex subunit delta-1 OS=Mus musculus OX=10090 GN=Ap3d1 PE=1 SV=1	Ap3d1	100	0.75	Not Found	Found	Not Found	Found	Found	Found	Not Found	Found	Found	Found	Not Found	Found	3	2	8	2	1199	135	cell organization and biogenesis;transport;other biological processes	other membranes;ER/Golgi;other cytoplasmic organelle;other cell component			85524.2			85397.8	608068	94765.7	234815	626951	168372		685285
P61979	Heterogeneous nuclear ribonucleoprotein K OS=Mus musculus OX=10090 GN=Hnrnpk PE=1 SV=1	Hnrnpk	1.073	0.748	Found	Found	Found	Found	Found	Found	Found	Found	Found	Found	Found	Found	30	11	60	11	463	50.9	RNA metabolism OR transcription;other metabolic processes;developmental processes;other biological processes	cytosol;cytoskeleton;mitochondrion;nucleus;other cell component	cytoskeletal activity;nucleic acid binding activity;other molecular function	1.35911e+06	1.02325e+06	1.38123e+06	2.82124e+06	1.07095e+06	5.42536e+06	1.56176e+06	1.33721e+06	4.74815e+06	3.78085e+06	2.77681e+06	5.88059e+06
A2AGT5	Cytoskeleton-associated protein 5 OS=Mus musculus OX=10090 GN=Ckap5 PE=1 SV=1	Ckap5	1.247	0.745	Found	Found	Found	Found	Found	Found	Not Found	Found	Found	Found	Found	Found	10	12	32	12	2032	225.5	cell-cell signaling;cell cycle OR cell proliferation;cell organization and biogenesis;protein metabolism;other metabolic processes;transport;developmental processes;signal transduction;other biological processes	plasma membrane;other membranes;cytoskeleton;nucleus;other cell component	cytoskeletal activity;other molecular function	1.69295e+06	1.21661e+06	1.50039e+06		1.79671e+06	1.19293e+06	2.25506e+06	1.72964e+06	5.46303e+06	462344	1.46018e+06	4.9876e+06
P62242	40S ribosomal protein S8 OS=Mus musculus OX=10090 GN=Rps8 PE=1 SV=2	Rps8	1.378	0.744	Found	Found	Found	Found	Found	Found	Found	Found	Found	Found	Found	Found	27	4	33	4	208	24.2	protein metabolism;RNA metabolism OR transcription;other metabolic processes	other membranes;cytosol;ER/Golgi;translational apparatus;other cell component	other molecular function	632835	632945	1.19189e+06	318828	918790	2.27944e+06	2.19252e+06	1.00879e+06	1.76479e+06	1.87797e+06	1.56332e+06	2.95198e+06
Q9JMH9-1	Isoform 1 of Unconventional myosin-XVIIIa OS=Mus musculus OX=10090 GN=Myo18a	Myo18a	1.005	0.742	Found	Found	Found	Found	Found	Found	Not Found	Found	Found	Found	Found	Found	9	12	31	12	2035	230.8				101305	1.5137e+06	156916		655466	1.10955e+06	962487	763776	2.25324e+06	990519	2.19426e+06	3.25305e+06
Q9Z1N5	Spliceosome RNA helicase Ddx39b OS=Mus musculus OX=10090 GN=Ddx39b PE=1 SV=1	Ddx39b	1.576	0.739	Found	Found	Found	Found	Found	Found	Found	Found	Found	Found	Found	Found	7	3	33	3	428	49	cell organization and biogenesis;RNA metabolism OR transcription;other metabolic processes;transport;other biological processes	nucleus;other cell component	nucleic acid binding activity;other molecular function	259186	153181	179712	558912	162698	2.58034e+06	283251	194754	2.14795e+06	312083	652845	954904
P35235-1	Isoform 2 of Tyrosine-protein phosphatase non-receptor type 11 OS=Mus musculus OX=10090 GN=Ptpn11	Ptpn11	100	0.738	Not Found	Not Found	Not Found	Found	Not Found	Found	Not Found	Found	Found	Found	Found	Found	5	2	7	2	597	68.4									127061	171237		197402	172274	164511	1.27555e+06
Q8BHG2	CXXC motif containing zinc binding protein OS=Mus musculus OX=10090 GN=Czib PE=1 SV=1	Czib	100	0.728	Not Found	Not Found	Found	Found	Not Found	Found	Not Found	Found	Found	Found	Found	Found	21	2	9	2	160	18			other molecular function			168930		376617	471073	299198		959261	470093	1.63218e+06	3.51444e+06
P35979	60S ribosomal protein L12 OS=Mus musculus OX=10090 GN=Rpl12 PE=1 SV=2	Rpl12	1.023	0.72	Found	Found	Found	Found	Found	Found	Found	Found	Found	Found	Found	Found	15	2	16	2	165	17.8	protein metabolism;other metabolic processes	cytosol;translational apparatus;nucleus;other cell component	nucleic acid binding activity;other molecular function	206695	130542	236975	143021	97733.6	501960	195200	133551	458333		164127	246525
Q3UTJ2	Sorbin and SH3 domain-containing protein 2 OS=Mus musculus OX=10090 GN=Sorbs2 PE=1 SV=2	Sorbs2	1.379	0.717	Found	Found	Found	Found	Found	Found	Found	Found	Found	Found	Found	Found	22	16	83	5	1180	132.3	cell-cell signaling;cell organization and biogenesis;developmental processes;signal transduction;other biological processes	plasma membrane;other membranes;cytoskeleton;other cell component	other molecular function	2.20987e+06	7.08848e+06	3.57644e+06	650721	4.26577e+06	2.22618e+06	4.64552e+06	4.45761e+06	9.25356e+06	1.44301e+06	3.01873e+06	4.48531e+06
Q8VIJ6	Splicing factor, proline- and glutamine-rich OS=Mus musculus OX=10090 GN=Sfpq PE=1 SV=1	Sfpq	0.837	0.708	Found	Found	Found	Found	Found	Found	Found	Found	Found	Found	Found	Found	9	5	17	5	699	75.4	cell organization and biogenesis;protein metabolism;DNA metabolism;RNA metabolism OR transcription;other metabolic processes;stress response;transport;other biological processes	nucleus;other cell component	nucleic acid binding activity;other molecular function	1.05691e+07	4.72323e+06	6.77515e+06	7.13552e+06	5.30992e+06	5.44215e+06	6.72769e+06	5.90648e+06	5.52095e+06	9.27746e+06	6.03118e+06	7.88897e+06
P58252	Elongation factor 2 OS=Mus musculus OX=10090 GN=Eef2 PE=1 SV=2	Eef2	1.826	0.707	Found	Found	Found	Found	Found	Found	Found	Found	Found	Found	Found	Found	22	16	105	16	858	95.3	protein metabolism;other metabolic processes;developmental processes;other biological processes	plasma membrane;other membranes;cytosol;translational apparatus;other cell component	cytoskeletal activity;translation activity;nucleic acid binding activity;other molecular function	3.38978e+06	1.5767e+06	1.40245e+06	1.33177e+06	3.05164e+06	1.03213e+07	4.714e+06	2.89661e+06	1.11428e+07	3.72644e+06	7.79514e+06	1.2513e+07
Q8CDN6	Thioredoxin-like protein 1 OS=Mus musculus OX=10090 GN=Txnl1 PE=1 SV=3	Txnl1	1.408	0.706	Found	Found	Found	Found	Found	Found	Found	Found	Found	Found	Found	Found	15	2	8	2	289	32.2	other biological processes	cytosol;nucleus;other cell component	other molecular function	371195	46799.1	41485.1	47490.4	42536.1	811248	331259	30798.3	729505	60060.3	67457	1.48674e+06
P29341	Polyadenylate-binding protein 1 OS=Mus musculus OX=10090 GN=Pabpc1 PE=1 SV=2	Pabpc1	1.961	0.701	Found	Found	Found	Found	Found	Found	Found	Found	Found	Found	Found	Found	7	4	21	4	636	70.6	RNA metabolism OR transcription;other metabolic processes;other biological processes	cytosol;nucleus;other cell component	nucleic acid binding activity;other molecular function	307411	170889	248621	189827	295754	1.03955e+06		305329	1.71883e+06	421611	335927	1.33938e+06
Q7TMK9	Heterogeneous nuclear ribonucleoprotein Q OS=Mus musculus OX=10090 GN=Syncrip PE=1 SV=2	Syncrip	2.945	0.69	Found	Found	Found	Found	Not Found	Found	Found	Not Found	Found	Found	Found	Found	9	4	11	4	623	69.6	RNA metabolism OR transcription;other metabolic processes;stress response;other biological processes	other membranes;cytosol;ER/Golgi;nucleus;other cell component	nucleic acid binding activity	127610	60422.9	118772	196507		222155	162168		913664	400776	151722	1.50065e+06
Q6PB44	Tyrosine-protein phosphatase non-receptor type 23 OS=Mus musculus OX=10090 GN=Ptpn23 PE=1 SV=2	Ptpn23	1.957	0.69	Found	Found	Not Found	Found	Found	Found	Found	Found	Found	Found	Found	Found	4	4	5	4	1692	185.1	cell organization and biogenesis;protein metabolism;other metabolic processes;transport;other biological processes	cytosol;cytoskeleton;nucleus;other cytoplasmic organelle;other cell component	other molecular function	27935	25568.8		38745.4	231575	125545	52304.5	26767.3	255710	198972	114100	450064
P10126	Elongation factor 1-alpha 1 OS=Mus musculus OX=10090 GN=Eef1a1 PE=1 SV=3	Eef1a1	1.436	0.686	Found	Found	Found	Found	Found	Found	Found	Found	Found	Found	Found	Found	43	20	232	20	462	50.1	protein metabolism;other metabolic processes;other biological processes	plasma membrane;other membranes;cytosol;cytoskeleton;nucleus;other cell component	nucleic acid binding activity;other molecular function	1.88153e+07	1.43572e+07	1.49705e+07	2.63058e+07	2.07947e+07	5.05818e+07	2.43825e+07	2.43184e+07	5.86554e+07	4.17664e+07	3.84888e+07	5.6819e+07
P54923	[Protein ADP-ribosylarginine] hydrolase OS=Mus musculus OX=10090 GN=Adprh PE=1 SV=1	Adprh	1.543	0.685	Not Found	Found	Found	Found	Found	Found	Found	Found	Found	Found	Found	Found	7	3	10	3	362	40	protein metabolism;other metabolic processes	non-structural extracellular;cytosol	other molecular function		640589	309951	188690	784598	1.18592e+06	994022	955958	489123	712291	985713	2.05234e+06
Q5SWP3	NAC-alpha domain-containing protein 1 OS=Mus musculus OX=10090 GN=Nacad PE=1 SV=1	Nacad	1.074	0.682	Not Found	Found	Found	Not Found	Found	Found	Not Found	Found	Found	Found	Found	Found	2	2	2	2	1504	156.7	transport	translational apparatus;nucleus;other cell component	other molecular function		405100	16254.5		34726.9	90655.9		13423.3	63589.1	633223	630828	167139
Q9WV92	Band 4.1-like protein 3 OS=Mus musculus OX=10090 GN=Epb41l3 PE=1 SV=1	Epb41l3	100	0.678	Not Found	Found	Not Found	Found	Not Found	Found	Found	Found	Found	Found	Found	Found	15	8	27	6	929	103.3	cell organization and biogenesis;developmental processes;other biological processes	plasma membrane;other membranes;cytosol;cytoskeleton;other cell component	cytoskeletal activity;other molecular function		381194		7.43122e+06	605671	618918	231972		454407	1.47532e+06	226343	1.67084e+06
Q62417	Sorbin and SH3 domain-containing protein 1 OS=Mus musculus OX=10090 GN=Sorbs1 PE=1 SV=2	Sorbs1	1.916	0.669	Not Found	Found	Found	Found	Found	Found	Found	Found	Found	Found	Found	Found	9	9	23	9	1290	143	cell adhesion;cell-cell signaling;cell organization and biogenesis;signal transduction;other biological processes	plasma membrane;other membranes;cytosol;cytoskeleton;nucleus;other cell component	signal transduction activity or receptor binding;other molecular function		528176	461547	89680.2	677713	1.21383e+06	439676	48593.1	2.47879e+06	451557	1.30999e+06	4.09743e+06
P63005	Platelet-activating factor acetylhydrolase IB subunit alpha OS=Mus musculus OX=10090 GN=Pafah1b1 PE=1 SV=2	Pafah1b1	1.235	0.667	Found	Found	Found	Found	Found	Found	Found	Found	Found	Found	Found	Found	10	4	13	4	410	46.6	cell-cell signaling;cell cycle OR cell proliferation;cell organization and biogenesis;other metabolic processes;stress response;transport;developmental processes;signal transduction;other biological processes	other membranes;cytosol;cytoskeleton;nucleus;other cell component	cytoskeletal activity;other molecular function	667572	636370	221048	224500	431057	745787	817611	3.10396e+06	1.09432e+06	303043	697565	2.68204e+06
Q91YR1	Twinfilin-1 OS=Mus musculus OX=10090 GN=Twf1 PE=1 SV=2	Twf1	1.174	0.667	Found	Found	Found	Found	Found	Found	Found	Found	Not Found	Found	Found	Found	6	2	3	2	350	40.1	cell organization and biogenesis;protein metabolism;other metabolic processes;other biological processes	cytosol;cytoskeleton;other cell component	cytoskeletal activity;kinase activity;other molecular function	420483	930985	98898.9	209647	1.13644e+06		613249	1.1942e+06		1.76959e+06	2.0237e+06	1.4244e+06
Q569Z6	Thyroid hormone receptor-associated protein 3 OS=Mus musculus OX=10090 GN=Thrap3 PE=1 SV=1	Thrap3	0.681	0.667	Found	Found	Found	Found	Found	Found	Not Found	Found	Found	Found	Found	Found	10	5	17	5	951	108.1	RNA metabolism OR transcription;other metabolic processes;other biological processes	nucleus	nucleic acid binding activity;other molecular function	122365	542440	326582		96328.8	501094	366977	459104	389264	424376	966313	922157
P25444	40S ribosomal protein S2 OS=Mus musculus OX=10090 GN=Rps2 PE=1 SV=3	Rps2	1.004	0.665	Found	Found	Found	Found	Found	Found	Found	Found	Found	Found	Found	Found	8	2	34	2	293	31.2	cell organization and biogenesis;protein metabolism;other metabolic processes;other biological processes	cytosol;translational apparatus;nucleus;other cell component	nucleic acid binding activity;other molecular function	339798	180378	826795	500869	247763	1.90827e+06	780240	181178	1.06438e+06	1.05276e+06	1.30681e+06	1.44153e+06
A2AAY5	SH3 and PX domain-containing protein 2B OS=Mus musculus OX=10090 GN=Sh3pxd2b PE=1 SV=1	Sh3pxd2b	100	0.664	Found	Not Found	Not Found	Found	Found	Found	Not Found	Found	Found	Found	Found	Found	15	9	35	9	908	101.5	cell organization and biogenesis;other metabolic processes;developmental processes;other biological processes	cytoskeleton;other cell component	enzyme regulator activity;other molecular function	307986					942237	1.95523e+06		5.72759e+06	1.10257e+06	383822	6.31945e+06
Q6ZPJ3	(E3-independent) E2 ubiquitin-conjugating enzyme UBE2O OS=Mus musculus OX=10090 GN=Ube2o PE=1 SV=3	Ube2o	2.59	0.663	Found	Found	Found	Found	Found	Found	Found	Found	Found	Found	Found	Found	4	4	18	4	1288	140.7	protein metabolism;other metabolic processes;transport;other biological processes	cytosol;nucleus;other cell component	enzyme regulator activity;other molecular function	141270	177979	167398	20519	266171	496741	337418	70537.4	958406	287721	462065	978309
Q9D8E6	60S ribosomal protein L4 OS=Mus musculus OX=10090 GN=Rpl4 PE=1 SV=3	Rpl4	1.721	0.659	Found	Found	Found	Found	Found	Found	Found	Found	Found	Found	Found	Found	16	4	25	4	419	47.1	cell organization and biogenesis;protein metabolism;other metabolic processes;other biological processes	cytosol;cytoskeleton;ER/Golgi;translational apparatus;nucleus;other cell component	nucleic acid binding activity;other molecular function		190070	481169	382580	492261	2.39495e+06	471953	231150	1.5526e+06	1.90425e+06	1.72974e+06	2.49986e+06
Q9D2R0	Acetoacetyl-CoA synthetase OS=Mus musculus OX=10090 GN=Aacs PE=1 SV=1	Aacs	2.482	0.656	Found	Not Found	Found	Found	Not Found	Found	Found	Not Found	Found	Found	Found	Found	12	8	39	8	672	75.2	other metabolic processes;developmental processes;other biological processes	cytosol	other molecular function			134252	468562		1.71579e+06	1.20177e+06		1.87859e+06	791685	683742	3.00306e+06
P61222	ATP-binding cassette sub-family E member 1 OS=Mus musculus OX=10090 GN=Abce1 PE=1 SV=1	Abce1	1.163	0.656	Found	Found	Not Found	Found	Found	Found	Not Found	Found	Found	Not Found	Found	Found	4	2	3	2	599	67.3	cell organization and biogenesis;protein metabolism;other metabolic processes;transport;other biological processes	cytosol;mitochondrion;other cell component	enzyme regulator activity;translation activity;other molecular function	684809	348846			397827	475611	453324	474320	693713		101425	963339
Q3UMF0	Cordon-bleu protein-like 1 OS=Mus musculus OX=10090 GN=Cobll1 PE=1 SV=2	Cobll1	1.725	0.655	Found	Found	Found	Found	Found	Found	Not Found	Found	Found	Found	Found	Found	3	2	3	2	1273	137.3			cytoskeletal activity	34959.9	42605.6	38651.9		45337.2	90608.2	66660	33288.3	241144	67394.5	97877.7	537226
Q9DBJ1	Phosphoglycerate mutase 1 OS=Mus musculus OX=10090 GN=Pgam1 PE=1 SV=3	Pgam1	1.301	0.651	Found	Not Found	Found	Found	Found	Found	Found	Found	Found	Found	Found	Found	16	4	11	4	254	28.8	other metabolic processes	cytosol;cytoskeleton;nucleus;other cell component	other molecular function	184530		255708	327032	236360	1.11407e+06	310189	257314	986687	1.17253e+06	707898	4.39192e+06
Q8K1M6	Dynamin-1-like protein OS=Mus musculus OX=10090 GN=Dnm1l PE=1 SV=2	Dnm1l	100	0.645	Not Found	Not Found	Found	Found	Not Found	Found	Found	Found	Found	Found	Found	Found	3	2	10	2	742	82.6	cell organization and biogenesis;stress response;transport;signal transduction;other biological processes	plasma membrane;other membranes;cytosol;cytoskeleton;mitochondrion;ER/Golgi;other cytoplasmic organelle;other cell component	cytoskeletal activity;other molecular function			256664	308409	235305	236443	278722		199533	340856		511579
P80317	T-complex protein 1 subunit zeta OS=Mus musculus OX=10090 GN=Cct6a PE=1 SV=3	Cct6a	1.83	0.645	Found	Found	Found	Found	Found	Found	Not Found	Found	Found	Found	Found	Found	16	7	45	7	531	58	transport;other biological processes	cytosol;cytoskeleton;other cell component	other molecular function		285763	710092		243832	1.16919e+06	262196	371402	2.41854e+06	313992	981140	3.57003e+06
Q61595	Kinectin OS=Mus musculus OX=10090 GN=Ktn1 PE=1 SV=1	Ktn1	1.297	0.645	Found	Found	Found	Found	Found	Found	Found	Found	Found	Found	Found	Found	7	6	15	6	1327	152.5	transport;other biological processes	other membranes;ER/Golgi	cytoskeletal activity	403849	591155	431743	437088	250157	1.15903e+06	259967	560072	1.87002e+06	1.80638e+06	1.1733e+06	2.07691e+06
Q62418	Drebrin-like protein OS=Mus musculus OX=10090 GN=Dbnl PE=1 SV=2	Dbnl	2.526	0.641	Not Found	Found	Found	Found	Found	Found	Not Found	Found	Found	Found	Found	Found	27	6	41	6	436	48.7	cell organization and biogenesis;transport;developmental processes;signal transduction;other biological processes	plasma membrane;other membranes;cytosol;cytoskeleton;ER/Golgi;other cytoplasmic organelle;other cell component	cytoskeletal activity;other molecular function		577260	1.23576e+06		1.49576e+06	4.11772e+06	2.47805e+06	1.44199e+06	6.61407e+06	1.52289e+06	2.11639e+06	9.67945e+06
P02088	Hemoglobin subunit beta-1 OS=Mus musculus OX=10090 GN=Hbb-b1 PE=1 SV=2	Hbb-b1	1.451	0.641	Found	Found	Found	Found	Found	Found	Found	Found	Found	Found	Found	Found	39	4	35	4	147	15.8	other metabolic processes;transport;developmental processes;other biological processes	non-structural extracellular;cytosol;other cell component	other molecular function	1.68785e+06	1.79414e+06	1.8155e+06	1.38631e+06	2.1861e+06	4.07811e+06	2.41347e+06	2.48729e+06	6.77691e+06	4.01844e+06	4.62788e+06	7.31684e+06
P84244	Histone H3.3 OS=Mus musculus OX=10090 GN=H3-3a PE=1 SV=2	H3-3a; H3-3b	1.566	0.631	Found	Found	Found	Found	Found	Found	Not Found	Found	Found	Found	Found	Found	27	4	27	4	136	15.3	cell cycle OR cell proliferation;cell organization and biogenesis;developmental processes;other biological processes	nucleus;other cell component	nucleic acid binding activity;other molecular function	395323	391358	1.02838e+06		446998	2.72318e+06	199659	535754	4.28362e+06	447571	939565	1.65271e+06
Q8BJZ4	28S ribosomal protein S35, mitochondrial OS=Mus musculus OX=10090 GN=Mrps35 PE=1 SV=2	Mrps35	0.699	0.631	Found	Not Found	Found	Not Found	Found	Found	Found	Found	Found	Not Found	Found	Found	10	2	9	2	320	36	protein metabolism;other metabolic processes	other membranes;mitochondrion;translational apparatus	other molecular function	542269		732115	699857	189054	515392		118742	745314		484388	505740
Q62318	Transcription intermediary factor 1-beta OS=Mus musculus OX=10090 GN=Trim28 PE=1 SV=3	Trim28	0.01	0.629	Not Found	Found	Found	Not Found	Not Found	Found	Not Found	Found	Found	Found	Found	Found	6	5	18	5	834	88.8	cell organization and biogenesis;protein metabolism;DNA metabolism;RNA metabolism OR transcription;other metabolic processes;stress response;developmental processes;signal transduction;other biological processes	nucleus;other cell component	nucleic acid binding activity;kinase activity;other molecular function		733491	210863		212191	434328			536477	1.41971e+06	1.84233e+06	4.01319e+06
Q3UHJ0	AP2-associated protein kinase 1 OS=Mus musculus OX=10090 GN=Aak1 PE=1 SV=2	Aak1	1.277	0.624	Found	Found	Found	Found	Found	Found	Found	Found	Found	Found	Found	Found	25	13	122	13	959	103.3	protein metabolism;other metabolic processes;transport;other biological processes	plasma membrane;other membranes;other cell component	signal transduction activity or receptor binding;kinase activity;other molecular function	3.52965e+06	5.7564e+06	6.28193e+06	929155	4.13977e+06	4.6744e+06	6.83798e+06	5.62745e+06	1.90892e+07	976809	2.47833e+06	7.81884e+06
Q7TSQ8	Pyruvate dehydrogenase phosphatase regulatory subunit, mitochondrial OS=Mus musculus OX=10090 GN=Pdpr PE=1 SV=1	Pdpr	1.195	0.617	Found	Found	Found	Found	Found	Found	Found	Found	Found	Found	Found	Found	6	5	10	5	878	99.2		mitochondrion;other cell component	other molecular function	1.3342e+06	1.68307e+06	1.16849e+06	98249.3	618946	1.66702e+06	1.10385e+06	1.2362e+06	2.08596e+06	268449	1.18144e+06	2.88711e+06
Q02257	Junction plakoglobin OS=Mus musculus OX=10090 GN=Jup PE=1 SV=3	Jup	0.01	0.617	Found	Found	Not Found	Not Found	Not Found	Found	Not Found	Found	Found	Found	Not Found	Found	11	6	13	6	745	81.7	cell adhesion;cell-cell signaling;cell organization and biogenesis;RNA metabolism OR transcription;other metabolic processes;signal transduction;other biological processes	plasma membrane;other membranes;cytosol;cytoskeleton;nucleus;other cell component	other molecular function	138308	430111			308764	139472			346724	258565		197462
Q9CR57	60S ribosomal protein L14 OS=Mus musculus OX=10090 GN=Rpl14 PE=1 SV=3	Rpl14	1.626	0.613	Found	Found	Found	Found	Found	Found	Found	Found	Found	Found	Found	Found	17	3	29	3	217	23.5	protein metabolism;RNA metabolism OR transcription;other metabolic processes;other biological processes	cytosol;translational apparatus;other cell component	nucleic acid binding activity;other molecular function	324157	350469	204860	452231	410883	1.56168e+06	458425	333053	2.52464e+06	3.02157e+06	1.47036e+06	3.31973e+06
Q7TSC1	Protein PRRC2A OS=Mus musculus OX=10090 GN=Prrc2a PE=1 SV=1	Prrc2a	1.576	0.609	Found	Found	Found	Found	Found	Found	Not Found	Found	Found	Found	Found	Found	3	4	24	4	2158	229.1	other biological processes	plasma membrane;other membranes;cytosol;nucleus			211049	274709		313395	331325	241031	407105	1.11606e+06	225803	172025	887059
Q9QXS1	Plectin OS=Mus musculus OX=10090 GN=Plec PE=1 SV=3	Plec	1.055	0.608	Found	Found	Found	Found	Found	Found	Found	Found	Found	Found	Found	Found	16	55	126	55	4691	533.9	cell cycle OR cell proliferation;cell organization and biogenesis;other metabolic processes;stress response;developmental processes;other biological processes	plasma membrane;other membranes;cytosol;cytoskeleton;mitochondrion;other cell component	cytoskeletal activity;other molecular function	5.3982e+06	3.2217e+06	5.0875e+06	4.05458e+06	2.6982e+06	2.42688e+06	5.2364e+06	2.73304e+06	6.17618e+06	5.0336e+06	5.47845e+06	1.60368e+07
Q62167	ATP-dependent RNA helicase DDX3X OS=Mus musculus OX=10090 GN=Ddx3x PE=1 SV=3	Ddx3x	1.854	0.596	Found	Found	Found	Found	Found	Found	Found	Found	Found	Found	Found	Found	16	8	49	8	662	73.1	cell-cell signaling;cell organization and biogenesis;protein metabolism;RNA metabolism OR transcription;other metabolic processes;stress response;signal transduction;other biological processes	plasma membrane;other membranes;cytosol;cytoskeleton;translational apparatus;nucleus;other cell component	enzyme regulator activity;cytoskeletal activity;translation activity;nucleic acid binding activity;other molecular function	266908	483790	240993	2.22209e+06	1.71162e+06	2.71591e+06	1.84952e+06	470173	4.34375e+06	5.3636e+06	1.86927e+06	4.41363e+06
P58871	182 kDa tankyrase-1-binding protein OS=Mus musculus OX=10090 GN=Tnks1bp1 PE=1 SV=2	Tnks1bp1	1.313	0.594	Found	Found	Found	Found	Found	Found	Not Found	Found	Found	Found	Found	Found	13	12	38	12	1720	181.7	DNA metabolism;other metabolic processes;stress response;other biological processes	plasma membrane;other membranes;cytoskeleton;nucleus;other cell component	other molecular function	436931	1.06991e+06	1.01957e+06		638390	525927	992818	814224	3.88408e+06	1.00467e+06	1.35693e+06	4.47137e+06
P57776	Elongation factor 1-delta OS=Mus musculus OX=10090 GN=Eef1d PE=1 SV=3	Eef1d	1.572	0.587	Found	Not Found	Found	Found	Not Found	Found	Found	Not Found	Found	Found	Found	Found	23	6	27	6	281	31.3	protein metabolism;RNA metabolism OR transcription;other metabolic processes;other biological processes	cytosol;ER/Golgi;nucleus;other cell component	enzyme regulator activity;nucleic acid binding activity;other molecular function	283056		297367	426272		527159	283067		1.12494e+06	2.32057e+06	1.14966e+06	5.30772e+06
P49312	Heterogeneous nuclear ribonucleoprotein A1 OS=Mus musculus OX=10090 GN=Hnrnpa1 PE=1 SV=2	Hnrnpa1	0.894	0.579	Found	Found	Found	Found	Found	Found	Found	Found	Found	Found	Found	Found	34	8	56	7	320	34.2	RNA metabolism OR transcription;other metabolic processes;transport;other biological processes	cytosol;nucleus;other cell component	nucleic acid binding activity;other molecular function	2.22226e+06	3.48584e+06	2.42903e+06	1.10082e+06	2.56826e+06	5.44591e+06	2.79909e+06	1.58256e+06	5.16644e+06	2.92926e+06	4.89262e+06	7.57062e+06
Q8K212	Phosphofurin acidic cluster sorting protein 1 OS=Mus musculus OX=10090 GN=Pacs1 PE=1 SV=2	Pacs1	1.458	0.578	Found	Found	Found	Found	Found	Found	Found	Found	Found	Not Found	Found	Found	9	5	30	5	961	104.8	other biological processes	ER/Golgi;other cell component	other molecular function	159109	146407	283556	20712.7	183371	435006	231134	167878	1.20262e+06		95124.7	1.49319e+06
Q9D0E1	Heterogeneous nuclear ribonucleoprotein M OS=Mus musculus OX=10090 GN=Hnrnpm PE=1 SV=3	Hnrnpm	1.116	0.574	Found	Not Found	Found	Found	Not Found	Found	Found	Not Found	Found	Found	Found	Found	10	5	14	5	729	77.6	RNA metabolism OR transcription;other metabolic processes;stress response;other biological processes	nucleus;other cell component	nucleic acid binding activity;other molecular function			151761	341495		650639	309050		1.46667e+06	813082	806449	1.58875e+06
Q9WUA2	Phenylalanine--tRNA ligase beta subunit OS=Mus musculus OX=10090 GN=Farsb PE=1 SV=2	Farsb	1.688	0.572	Found	Found	Found	Found	Found	Found	Found	Not Found	Found	Found	Found	Found	11	6	27	6	589	65.7	cell organization and biogenesis;protein metabolism;RNA metabolism OR transcription;other metabolic processes	other cell component	nucleic acid binding activity;other molecular function	94166.3	451028	99494.6	115482		197428	166925	323083	1.62841e+06	885102	841471	2.17108e+06
P09405	Nucleolin OS=Mus musculus OX=10090 GN=Ncl PE=1 SV=2	Ncl	1.276	0.567	Found	Found	Found	Found	Found	Found	Found	Not Found	Found	Found	Found	Found	26	16	43	16	707	76.7	transport;developmental processes;other biological processes	plasma membrane;nucleus;other cell component	signal transduction activity or receptor binding;nucleic acid binding activity;other molecular function	509385	1.60514e+06	1.13886e+06	773158		749162	592919	472343	1.41117e+06	6.4742e+06	4.31202e+06	1.04413e+07
Q6PIU9	Uncharacterized protein FLJ45252 homolog OS=Mus musculus OX=10090 PE=1 SV=2		100	0.559	Not Found	Not Found	Found	Found	Found	Found	Not Found	Found	Found	Found	Found	Found	26	5	12	5	354	37.7						79856.4		622280	175214	858292	1.34953e+06	212094	692888	470043	1.56231e+06
Q6P549	Phosphatidylinositol 3,4,5-trisphosphate 5-phosphatase 2 OS=Mus musculus OX=10090 GN=Inppl1 PE=1 SV=1	Inppl1	1.743	0.554	Found	Found	Found	Found	Found	Found	Not Found	Found	Found	Found	Found	Found	2	2	4	2	1257	138.9	cell adhesion;cell organization and biogenesis;other metabolic processes;transport;developmental processes;other biological processes	plasma membrane;other membranes;cytosol;cytoskeleton;ER/Golgi;nucleus;other cell component	cytoskeletal activity;other molecular function	31839.1	25641.2	26368.5		32265.7	30125	45948.6	23466	55895.5	12301.2	56303.1	177148
Q61753	D-3-phosphoglycerate dehydrogenase OS=Mus musculus OX=10090 GN=Phgdh PE=1 SV=3	Phgdh	1.821	0.547	Found	Found	Found	Found	Found	Found	Found	Found	Found	Found	Found	Found	13	7	38	7	533	56.5	cell cycle OR cell proliferation;cell organization and biogenesis;other metabolic processes;developmental processes;other biological processes		other molecular function	1.2427e+06	210349	375699	373470	552298	2.71248e+06	723709	803213	3.46921e+06	1.77018e+06	2.44438e+06	3.59729e+06
Q9Z0U1	Tight junction protein ZO-2 OS=Mus musculus OX=10090 GN=Tjp2 PE=1 SV=2	Tjp2	1.181	0.542	Found	Found	Found	Found	Found	Found	Found	Found	Found	Found	Found	Found	16	12	48	12	1167	131.2	cell adhesion;cell organization and biogenesis;transport;signal transduction;other biological processes	plasma membrane;other membranes;nucleus;other cell component	other molecular function	8.95368e+06	5.66336e+06	9.09208e+06	6.9467e+06	5.7803e+06	8.49387e+06	8.57232e+06	6.94765e+06	1.14391e+07	8.59923e+06	7.25443e+06	1.30074e+07
Q8BP67	60S ribosomal protein L24 OS=Mus musculus OX=10090 GN=Rpl24 PE=1 SV=2	Rpl24	0.01	0.539	Found	Not Found	Found	Not Found	Not Found	Found	Found	Found	Found	Found	Found	Found	19	3	18	3	157	17.8	cell cycle OR cell proliferation;cell organization and biogenesis;protein metabolism;other metabolic processes;developmental processes	cytosol;ER/Golgi;translational apparatus;other cell component	nucleic acid binding activity;other molecular function	110733		83211.6	123581	270701				1.00932e+06	829935	566625	3.47367e+06
Q7TQH0-2	Isoform 2 of Ataxin-2-like protein OS=Mus musculus OX=10090 GN=Atxn2l	Atxn2l	1.323	0.538	Found	Found	Found	Found	Found	Found	Found	Found	Found	Found	Found	Found	14	9	34	9	1074	113				430019	1.06496e+06	680111	390293	1.15647e+06	2.19724e+06	589347	352092	3.33529e+06	2.1668e+06	1.19457e+06	6.32415e+06
P56959	RNA-binding protein FUS OS=Mus musculus OX=10090 GN=Fus PE=1 SV=1	Fus	100	0.537	Not Found	Found	Not Found	Found	Not Found	Found	Not Found	Found	Found	Found	Found	Found	6	2	3	2	518	52.6	cell organization and biogenesis;RNA metabolism OR transcription;other metabolic processes;other biological processes	nucleus;other cell component	signal transduction activity or receptor binding;cytoskeletal activity;nucleic acid binding activity;other molecular function		183673			182760	671791	108177		501634	794936	821126	1.87819e+06
Q80X90	Filamin-B OS=Mus musculus OX=10090 GN=Flnb PE=1 SV=3	Flnb	100	0.533	Not Found	Not Found	Not Found	Found	Found	Found	Found	Not Found	Found	Found	Found	Found	9	17	28	14	2602	277.7	cell organization and biogenesis;stress response;other biological processes	plasma membrane;other membranes;cytosol;cytoskeleton;nucleus;other cell component	cytoskeletal activity;other molecular function				483073		420922	149075	309098	843702	544090	849802	6.25459e+06
Q8CIE6	Coatomer subunit alpha OS=Mus musculus OX=10090 GN=Copa PE=1 SV=2	Copa	1.253	0.533	Found	Found	Found	Found	Found	Found	Not Found	Found	Found	Found	Found	Found	5	5	17	5	1224	138.3	transport;signal transduction;other biological processes	non-structural extracellular;other membranes;ER/Golgi;other cell component	signal transduction activity or receptor binding;nucleic acid binding activity;other molecular function		148908	125007		770394	1.0926e+06	200341		780038	93735.6	113757	1.23685e+06
O35098	Dihydropyrimidinase-related protein 4 OS=Mus musculus OX=10090 GN=Dpysl4 PE=1 SV=1	Dpysl4	100	0.53	Not Found	Not Found	Found	Found	Not Found	Found	Found	Not Found	Found	Found	Not Found	Found	18	6	24	4	572	61.9	cell organization and biogenesis;developmental processes;other biological processes	other cell component	cytoskeletal activity;other molecular function			299883	118871		844798	560939		1.01259e+06	224215		714393
P97447	Four and a half LIM domains protein 1 OS=Mus musculus OX=10090 GN=Fhl1 PE=1 SV=3	Fhl1	100	0.529	Found	Found	Found	Found	Found	Found	Found	Found	Found	Found	Found	Found	15	3	19	3	280	31.9	other biological processes	plasma membrane;other membranes;cytosol;nucleus;other cell component	other molecular function				302405	1.75009e+06	366340	533837		735961	2216142	2.82982e+06	5.47256e+06
P97855	Ras GTPase-activating protein-binding protein 1 OS=Mus musculus OX=10090 GN=G3bp1 PE=1 SV=1	G3bp1	2.794	0.529	Found	Found	Found	Found	Found	Found	Found	Found	Found	Found	Found	Found	23	6	36	6	465	51.8	cell organization and biogenesis;other metabolic processes;stress response;other biological processes	cytosol;nucleus;other cell component	nucleic acid binding activity;other molecular function	175544	453430	164264	1.57461e+06	761503	446797	735357	904147	2.82527e+06	2.72037e+06	1.69244e+06	3.1744e+06
P39054	Dynamin-2 OS=Mus musculus OX=10090 GN=Dnm2 PE=1 SV=2	Dnm2	100	0.517	Not Found	Found	Not Found	Found	Not Found	Found	Not Found	Found	Found	Found	Found	Found	10	6	28	3	870	98.1	cell organization and biogenesis;transport;developmental processes;other biological processes	plasma membrane;other membranes;cytosol;cytoskeleton;ER/Golgi;nucleus;other cytoplasmic organelle;other cell component	signal transduction activity or receptor binding;cytoskeletal activity;other molecular function		37020.1			110642	355884	81826.4		321480	167260	400001	834344
Q9DBT5	AMP deaminase 2 OS=Mus musculus OX=10090 GN=Ampd2 PE=1 SV=1	Ampd2	2.14	0.517	Found	Found	Found	Found	Not Found	Found	Not Found	Found	Found	Found	Found	Found	2	2	5	2	798	92	other metabolic processes;developmental processes;other biological processes	cytosol	other molecular function	217566	227082	166989		310357	283225	419977		705718	394317	672853	1.69188e+06
Q3TLH4	Protein PRRC2C OS=Mus musculus OX=10090 GN=Prrc2c PE=1 SV=3	Prrc2c	1.449	0.517	Found	Found	Found	Found	Found	Found	Found	Found	Found	Found	Found	Found	6	9	39	9	2846	310.7	cell organization and biogenesis;developmental processes;other biological processes	cytosol;other cell component	other molecular function	365656	784646	700021	314611	576327	841234	576305	491001	2.88861e+06	711771	1.28324e+06	3.72147e+06
O35685	Nuclear migration protein nudC OS=Mus musculus OX=10090 GN=Nudc PE=1 SV=1	Nudc	100	0.51	Not Found	Found	Not Found	Found	Not Found	Found	Not Found	Found	Found	Found	Found	Found	14	3	7	3	332	38.3	cell cycle OR cell proliferation;cell organization and biogenesis;transport;other biological processes	cytosol;cytoskeleton;ER/Golgi;nucleus;other cell component	other molecular function		190245			120793	169512	115610		475392	511653	285209	873418
P16546-2	Isoform 2 of Spectrin alpha chain, non-erythrocytic 1 OS=Mus musculus OX=10090 GN=Sptan1	Sptan1	1.075	0.503	Found	Found	Found	Found	Found	Found	Found	Found	Found	Found	Found	Found	22	36	79	36	2452	282.2				712161	397972	510471	1.41834e+06	212136	4.03715e+06	848494	410573	2.27521e+06	1.1646e+07	6.01856e+06	1.80952e+07
Q9D5V6	Synapse-associated protein 1 OS=Mus musculus OX=10090 GN=Syap1 PE=1 SV=1	Syap1	1.236	0.502	Not Found	Found	Found	Found	Found	Found	Not Found	Found	Found	Found	Found	Found	4	2	3	2	365	41.3	signal transduction;other biological processes	plasma membrane;other membranes;cytosol;ER/Golgi;nucleus;other cell component			32304.1	62846.2		36363.8	183990	22183.6	50970.6	225035	213680	190355	729559
P61082	NEDD8-conjugating enzyme Ubc12 OS=Mus musculus OX=10090 GN=Ube2m PE=1 SV=1	Ube2m	100	0.5	Found	Not Found	Not Found	Found	Not Found	Found	Found	Not Found	Found	Found	Found	Found	13	2	7	2	183	20.9	protein metabolism;other metabolic processes;other biological processes	nucleus	other molecular function	86690.2			702551		240235	195929		721447		284153	1.53831e+06
Q9CY58	Plasminogen activator inhibitor 1 RNA-binding protein OS=Mus musculus OX=10090 GN=Serbp1 PE=1 SV=2	Serbp1	2.909	0.497	Found	Found	Found	Found	Found	Found	Found	Found	Found	Found	Found	Found	11	3	10	3	407	44.7	cell organization and biogenesis;other biological processes	plasma membrane;other membranes;cytosol;nucleus;other cell component	translation activity;nucleic acid binding activity;other molecular function	73432.5	373795	238407	47190.6	103169	584583	599701	619630	1.56748e+06	567432	275491	1.35473e+06
Q8R0Y6	Cytosolic 10-formyltetrahydrofolate dehydrogenase OS=Mus musculus OX=10090 GN=Aldh1l1 PE=1 SV=1	Aldh1l1	0.821	0.497	Found	Found	Found	Found	Found	Found	Found	Found	Found	Found	Found	Found	30	18	48	16	902	98.6	other metabolic processes	cytosol;other cell component	other molecular function	9.1427e+06	2.29273e+07	3.23358e+07	617141	1.06471e+07	1.80799e+07	7.50106e+06	1.50565e+07	8.28765e+06	3.50579e+06	3.84033e+07	3.06199e+07
P62984	Ubiquitin-60S ribosomal protein L40 OS=Mus musculus OX=10090 GN=Uba52 PE=1 SV=2	Uba52	0.996	0.494	Found	Found	Found	Found	Found	Found	Found	Found	Found	Found	Found	Found	56	13	140	13	128	14.7	protein metabolism;other metabolic processes	plasma membrane;other membranes;cytosol;ER/Golgi;translational apparatus;nucleus;other cell component	other molecular function	3.44447e+07	6.052e+07	4.82662e+07	1.10878e+07	2.45677e+07	3.69624e+07	2.93698e+07	2.63667e+07	7.48128e+07	4.35748e+07	4.26034e+07	9.80113e+07
P47857	ATP-dependent 6-phosphofructokinase, muscle type OS=Mus musculus OX=10090 GN=Pfkm PE=1 SV=3	Pfkm	100	0.493	Not Found	Not Found	Not Found	Found	Found	Found	Found	Not Found	Found	Found	Found	Found	6	3	15	3	780	85.2	other metabolic processes;other biological processes	plasma membrane;other membranes;cytosol;cytoskeleton;nucleus	kinase activity;other molecular function				98438.8		238678		186935	199061	718237	251342	1.5651e+06
P12970	60S ribosomal protein L7a OS=Mus musculus OX=10090 GN=Rpl7a PE=1 SV=2	Rpl7a	1.367	0.49	Found	Not Found	Found	Found	Not Found	Found	Found	Found	Found	Found	Found	Found	9	2	13	2	266	30	protein metabolism;RNA metabolism OR transcription;other metabolic processes	other membranes;cytosol;translational apparatus;nucleus;other cell component	nucleic acid binding activity;other molecular function	498890		670394	266581	294948	860494	661801		1.94738e+06	574336	598568	1.39951e+06
P26041	Moesin OS=Mus musculus OX=10090 GN=Msn PE=1 SV=3	Msn	1.023	0.49	Found	Found	Found	Found	Found	Found	Found	Found	Found	Found	Found	Found	25	10	31	6	577	67.7	cell adhesion;cell cycle OR cell proliferation;cell organization and biogenesis;other biological processes	plasma membrane;other membranes;cytosol;cytoskeleton;other cell component	signal transduction activity or receptor binding;cytoskeletal activity;nucleic acid binding activity;other molecular function	626434	488985	698327	477362	1.2689e+06	1.68424e+06	1.02554e+06	243700	2.04966e+06	2.3395e+06	1.41876e+06	6.87526e+06
P70296	Phosphatidylethanolamine-binding protein 1 OS=Mus musculus OX=10090 GN=Pebp1 PE=1 SV=3	Pebp1	2.063	0.487	Found	Found	Not Found	Found	Found	Found	Found	Found	Found	Found	Found	Found	26	2	16	2	187	20.8	signal transduction;other biological processes	non-structural extracellular;other membranes;mitochondrion;ER/Golgi;other cell component	signal transduction activity or receptor binding;enzyme regulator activity;other molecular function	525732	594755		2.55751e+06	2.59846e+06	1.96639e+06	956702	1.15381e+06	1.59019e+06	5.65465e+06	4.035e+06	5.71745e+06
Q61584	Fragile X mental retardation syndrome-related protein 1 OS=Mus musculus OX=10090 GN=Fxr1 PE=1 SV=2	Fxr1	100	0.486	Not Found	Not Found	Found	Found	Not Found	Found	Not Found	Found	Found	Found	Not Found	Found	8	4	9	3	677	76.2	other biological processes	other membranes;cytosol;cytoskeleton;nucleus;other cell component	nucleic acid binding activity;other molecular function		104158	127460	219110	272964	642803	77245	145805	695073	1.27057e+06		835604
Q78ZA7	Nucleosome assembly protein 1-like 4 OS=Mus musculus OX=10090 GN=Nap1l4 PE=1 SV=1	Nap1l4	2.036	0.47	Found	Found	Found	Found	Found	Found	Found	Found	Found	Found	Found	Found	34	8	40	8	375	42.7	cell organization and biogenesis	nucleus;other cell component	other molecular function	758153	1.63945e+06	909480	1.09647e+06	1.76837e+06	1.38428e+06	2.40988e+06	2.11118e+06	6.29262e+06	4.28726e+06	2.56543e+06	5.37001e+06
P19253	60S ribosomal protein L13a OS=Mus musculus OX=10090 GN=Rpl13a PE=1 SV=4	Rpl13a		0.466	Not Found	Not Found	Found	Not Found	Not Found	Found	Found	Found	Found	Found	Found	Found	9	2	7	2	203	23.4	protein metabolism;other metabolic processes;stress response;developmental processes;other biological processes	cytosol;translational apparatus;other cell component	nucleic acid binding activity;other molecular function			174113	427193	830482	411508			199908	1.54966e+06	1.76481e+06	1.42802e+06
Q3UH68	LIM and calponin homology domains-containing protein 1 OS=Mus musculus OX=10090 GN=Limch1 PE=1 SV=2	Limch1	1.024	0.465	Found	Found	Found	Found	Found	Found	Found	Found	Found	Found	Found	Found	23	17	61	17	1057	118.1	cell organization and biogenesis;other biological processes	cytoskeleton;other cell component	cytoskeletal activity;other molecular function	5.52142e+06	4.27259e+06	5.81612e+06	3.38881e+06	3.08948e+06	3.20716e+06	6.83924e+06	3.70159e+06	5.87925e+06	1.19601e+07	5.51832e+06	1.43807e+07
Q9D8Y0	EF-hand domain-containing protein D2 OS=Mus musculus OX=10090 GN=Efhd2 PE=1 SV=1	Efhd2	2.043	0.464	Found	Found	Found	Found	Found	Found	Found	Found	Found	Found	Found	Found	37	9	68	9	240	26.8		other membranes	other molecular function	2.6143e+06	2.05768e+06	917070	1.07786e+06	1.81208e+06	2.50465e+06	5.88708e+06	1.87475e+06	6.59235e+06	4.00226e+06	5.04872e+06	1.88826e+07
Q9D2G2	Dihydrolipoyllysine-residue succinyltransferase component of 2-oxoglutarate dehydrogenase complex, mitochondrial OS=Mus musculus OX=10090 GN=Dlst PE=1 SV=1	Dlst	1.166	0.461	Found	Found	Found	Found	Found	Found	Found	Found	Found	Found	Found	Found	35	16	156	16	454	49	protein metabolism;other metabolic processes	plasma membrane;other membranes;cytosol;mitochondrion;nucleus;other cell component	other molecular function	1.46873e+06	8.32108e+07	5.22556e+07	3.16212e+06	1.66732e+07	2.96585e+06	462605	9.95943e+07	4.46487e+06	1.96279e+06	3.11692e+07	513384
Q6NZJ6	Eukaryotic translation initiation factor 4 gamma 1 OS=Mus musculus OX=10090 GN=Eif4g1 PE=1 SV=1	Eif4g1	1.116	0.46	Found	Found	Found	Found	Found	Found	Found	Found	Found	Found	Found	Found	13	15	84	13	1600	176	protein metabolism;other metabolic processes;stress response;developmental processes;other biological processes	cytosol;translational apparatus;nucleus;other cell component	nucleic acid binding activity;other molecular function	1.83711e+06	2.01419e+06	1.45488e+06	1.46518e+06	1.2892e+06	3.18227e+06	3.0617e+06	2.5162e+06	5.31638e+06	4.54639e+06	4.09245e+06	1.16736e+07
Q922H2	[Pyruvate dehydrogenase (acetyl-transferring)] kinase isozyme 3, mitochondrial OS=Mus musculus OX=10090 GN=Pdk3 PE=1 SV=1	Pdk3	1.269	0.459	Found	Found	Found	Found	Found	Found	Found	Found	Found	Found	Found	Found	11	3	8	3	415	47.9	protein metabolism;other metabolic processes;stress response;signal transduction;other biological processes	mitochondrion;nucleus	kinase activity;other molecular function	261733	270172	147246	525587	258459	816108	201302	284013	464696	774610	655150	1.02236e+06
Q9DCT8	Cysteine-rich protein 2 OS=Mus musculus OX=10090 GN=Crip2 PE=1 SV=1	Crip2	100	0.456	Not Found	Not Found	Not Found	Found	Not Found	Found	Not Found	Found	Found	Not Found	Found	Found	26	2	10	2	208	22.7	developmental processes;other biological processes	other cell component	other molecular function					603386	1.84896e+06	682987		3.38157e+06		803229	4.96801e+06
E9QAT4	Protein transport protein Sec16A OS=Mus musculus OX=10090 GN=Sec16a PE=1 SV=1	Sec16a	1.898	0.455	Found	Found	Found	Found	Found	Found	Not Found	Found	Found	Found	Found	Found	4	7	27	7	2357	254	cell organization and biogenesis;other metabolic processes;stress response;transport;other biological processes	other membranes;cytosol;ER/Golgi;other cell component		368659	595396	464443		240848	666275	262264	302598	2.32986e+06	1.27557e+06	324919	2.35658e+06
P62869	Elongin-B OS=Mus musculus OX=10090 GN=Elob PE=1 SV=1	Elob	1.541	0.455	Found	Found	Not Found	Found	Found	Found	Found	Found	Found	Found	Found	Found	30	4	34	4	118	13.2	protein metabolism;RNA metabolism OR transcription;other metabolic processes;other biological processes	cytosol;nucleus;other cell component	other molecular function	442881	617957		1.19184e+06	2.28163e+06	1.97268e+06	1.18305e+06	639630	2.39499e+06	3.10127e+06	3.35054e+06	6.52261e+06
O55137	Acyl-coenzyme A thioesterase 1 OS=Mus musculus OX=10090 GN=Acot1 PE=1 SV=1	Acot1	0.01	0.453	Found	Not Found	Found	Not Found	Not Found	Found	Not Found	Found	Found	Found	Found	Found	18	5	16	5	419	46.1	other metabolic processes;other biological processes	cytosol;other cell component	other molecular function					92835.6						464546	2.51073e+06
P47911	60S ribosomal protein L6 OS=Mus musculus OX=10090 GN=Rpl6 PE=1 SV=3	Rpl6	1.134	0.446	Found	Not Found	Found	Found	Found	Found	Found	Found	Found	Found	Found	Found	9	3	23	3	296	33.5	cell organization and biogenesis;protein metabolism;other metabolic processes	cytosol;cytoskeleton;ER/Golgi;translational apparatus;nucleus;other cell component	nucleic acid binding activity;other molecular function	716274		900893	390327	257293	3.16373e+06	820573	423476	985441	822791	875771	1.09075e+06
Q00612	Glucose-6-phosphate 1-dehydrogenase X OS=Mus musculus OX=10090 GN=G6pdx PE=1 SV=3	G6pdx		0.445	Not Found	Not Found	Not Found	Not Found	Not Found	Found	Found	Not Found	Found	Found	Found	Found	17	6	9	6	515	59.2	other metabolic processes;stress response;developmental processes;other biological processes	plasma membrane;other membranes;cytosol;cytoskeleton;nucleus;other cell component	other molecular function						95339.8			231059	284088	478061	3.87367e+06
Q80X50	Ubiquitin-associated protein 2-like OS=Mus musculus OX=10090 GN=Ubap2l PE=1 SV=1	Ubap2l	1.8	0.439	Found	Found	Found	Found	Found	Found	Found	Found	Found	Found	Found	Found	18	11	40	11	1107	116.7	cell organization and biogenesis;other biological processes	nucleus;other cell component		177471	550889	1.46035e+06	46936.7	484626	1.30437e+06	620359	586388	3.67253e+06	2.42729e+06	1.42908e+06	5.5533e+06
Q62048	Astrocytic phosphoprotein PEA-15 OS=Mus musculus OX=10090 GN=Pea15 PE=1 SV=1	Pea15	1.239	0.436	Found	Found	Found	Found	Found	Found	Found	Found	Found	Found	Found	Found	51	6	18	6	130	15	transport;signal transduction;other biological processes	cytosol;cytoskeleton;nucleus	other molecular function	455626	634838	391068	1.58153e+06	1.267e+06	1.98154e+06	1.3033e+06	702476	2.32899e+06	3.87853e+06	4.21603e+06	8.61914e+06
P80316	T-complex protein 1 subunit epsilon OS=Mus musculus OX=10090 GN=Cct5 PE=1 SV=1	Cct5	1.274	0.422	Found	Found	Found	Found	Found	Found	Not Found	Found	Found	Found	Found	Found	40	14	45	14	541	59.6	transport;other biological processes	cytosol;cytoskeleton;other cell component	cytoskeletal activity;nucleic acid binding activity;other molecular function	550283	700471	805501		733701	1.29808e+06	777649	588951	2.33296e+06	3.05399e+06	3.09865e+06	6.95489e+06
Q01768	Nucleoside diphosphate kinase B OS=Mus musculus OX=10090 GN=Nme2 PE=1 SV=1	Nme2	1.247	0.42	Found	Not Found	Found	Found	Found	Found	Not Found	Found	Found	Not Found	Found	Found	13	2	10	2	152	17.4	protein metabolism;RNA metabolism OR transcription;other metabolic processes;signal transduction;other biological processes	other membranes;cytoskeleton;mitochondrion;nucleus;other cell component	nucleic acid binding activity;kinase activity;other molecular function	211908		102686		177408	325852	213569	97380.6	536444		279149	2.16598e+06
Q9WTM5	RuvB-like 2 OS=Mus musculus OX=10090 GN=Ruvbl2 PE=1 SV=3	Ruvbl2	0.915	0.414	Found	Found	Found	Found	Found	Found	Found	Found	Found	Found	Found	Found	34	13	47	13	463	51.1	cell organization and biogenesis;protein metabolism;DNA metabolism;RNA metabolism OR transcription;other metabolic processes;stress response;other biological processes	other membranes;cytosol;cytoskeleton;nucleus;other cell component	nucleic acid binding activity;other molecular function	1.30595e+06	1.23009e+06	1.27503e+06	247360	332888	756981	1.03976e+06	388626	2.1522e+06	2.47562e+06	2.03994e+06	4.53762e+06
Q9D0A3	Arpin OS=Mus musculus OX=10090 GN=Arpin PE=1 SV=1	Arpin		0.4	Not Found	Not Found	Found	Not Found	Not Found	Not Found	Found	Found	Not Found	Found	Found	Found	24	4	8	4	226	25.2	other biological processes	other cell component				98568.9	294042	124220					566449	175110	4.06249e+06
Q8BH59	Calcium-binding mitochondrial carrier protein Aralar1 OS=Mus musculus OX=10090 GN=Slc25a12 PE=1 SV=1	Slc25a12	1.021	0.38	Found	Found	Found	Found	Found	Found	Found	Found	Found	Found	Found	Found	8	4	8	4	677	74.5	other metabolic processes;transport;other biological processes	other membranes;mitochondrion	transporter activity;other molecular function	120815	230905	190462	130124	99815.3	747222	149503	123384	408540	415955	623968	305066
Q8CI51	PDZ and LIM domain protein 5 OS=Mus musculus OX=10090 GN=Pdlim5 PE=1 SV=4	Pdlim5	2.085	0.375	Found	Found	Found	Found	Found	Found	Found	Found	Found	Found	Found	Found	21	9	24	9	591	63.3	cell organization and biogenesis;developmental processes;other biological processes	other membranes;cytosol;cytoskeleton;other cell component	cytoskeletal activity;other molecular function	297391	286530	97364.9	420363	449922	455857	648914	874172	2.35391e+06	1.35924e+06	1.951e+06	9.91823e+06
Q61937	Nucleophosmin OS=Mus musculus OX=10090 GN=Npm1 PE=1 SV=1	Npm1	0.372	0.37	Found	Found	Found	Found	Found	Found	Found	Found	Found	Found	Found	Found	24	5	12	5	292	32.5	cell cycle OR cell proliferation;cell organization and biogenesis;DNA metabolism;RNA metabolism OR transcription;other metabolic processes;stress response;transport;other biological processes	cytosol;cytoskeleton;translational apparatus;nucleus;other cell component	enzyme regulator activity;translation activity;nucleic acid binding activity;other molecular function	472363	2.77203e+06	1.4604e+06	175075	282601	894855	340151	531292	1.3353e+06	364613	1.55797e+06	3.82104e+06
P16125	L-lactate dehydrogenase B chain OS=Mus musculus OX=10090 GN=Ldhb PE=1 SV=2	Ldhb	1.083	0.367	Found	Found	Found	Found	Found	Found	Found	Found	Found	Found	Found	Found	12	3	17	3	334	36.5	other metabolic processes	other membranes;cytosol;mitochondrion;other cell component	other molecular function	421665	374701	285957	352558	232959	1.2763e+06	277676	138544	1.58924e+06	1.06338e+06	866276	2.63272e+06
Q99K48	Non-POU domain-containing octamer-binding protein OS=Mus musculus OX=10090 GN=Nono PE=1 SV=3	Nono		0.366	Not Found	Found	Not Found	Not Found	Not Found	Found	Not Found	Found	Found	Found	Found	Found	20	6	9	6	473	54.5	DNA metabolism;RNA metabolism OR transcription;other metabolic processes;stress response;other biological processes	nucleus;other cell component	nucleic acid binding activity;other molecular function					318796	604960			196633	382965	381599	1.73063e+06
Q9CQI6	Coactosin-like protein OS=Mus musculus OX=10090 GN=Cotl1 PE=1 SV=3	Cotl1	100	0.364	Not Found	Not Found	Not Found	Not Found	Found	Found	Not Found	Found	Found	Not Found	Found	Found	13	2	17	2	142	15.9	cell organization and biogenesis;stress response	plasma membrane;other membranes;cytosol;cytoskeleton;nucleus	cytoskeletal activity;other molecular function					150715	391798		159600	752493		441373	455200
P35700	Peroxiredoxin-1 OS=Mus musculus OX=10090 GN=Prdx1 PE=1 SV=1	Prdx1	1.757	0.363	Found	Found	Found	Found	Found	Found	Found	Found	Found	Found	Found	Found	53	13	67	13	199	22.2	cell cycle OR cell proliferation;other metabolic processes;stress response;other biological processes	cytosol;mitochondrion;nucleus;other cytoplasmic organelle;other cell component	other molecular function	2.72881e+06	919994	1.24015e+06	1.58727e+06	1.5373e+06	5.44703e+06	2.9916e+06	1.32019e+06	8.72904e+06	8.62371e+06	7.08437e+06	2.92628e+07
Q99PU5	Long-chain-fatty-acid--CoA ligase ACSBG1 OS=Mus musculus OX=10090 GN=Acsbg1 PE=1 SV=1	Acsbg1	1.325	0.361	Found	Not Found	Found	Found	Found	Found	Found	Found	Found	Found	Found	Found	13	8	22	8	721	80.4	other metabolic processes;developmental processes;other biological processes	plasma membrane;other membranes;ER/Golgi;other cell component	other molecular function	305757		302256	352816		301284	225295	124835	344991	3293340	1.51799e+06	1.35602e+06
Q8CI94	Glycogen phosphorylase, brain form OS=Mus musculus OX=10090 GN=Pygb PE=1 SV=3	Pygb	2.369	0.358	Found	Found	Found	Found	Found	Found	Found	Found	Found	Found	Found	Found	34	26	107	20	843	96.7	other metabolic processes	other cell component	other molecular function	1.04055e+06	513254	1.07035e+06	792211	724347	3.11022e+06	2.31255e+06	886443	6.86141e+06	8.20965e+06	5.61301e+06	2.16098e+07
Q8BGD9	Eukaryotic translation initiation factor 4B OS=Mus musculus OX=10090 GN=Eif4b PE=1 SV=1	Eif4b	1.594	0.356	Found	Found	Found	Found	Not Found	Found	Found	Not Found	Found	Found	Found	Found	4	2	12	2	611	68.8	cell organization and biogenesis;protein metabolism;other metabolic processes	cytosol;other cell component	translation activity;nucleic acid binding activity	629439	445873	481686	384080		965615	484995		1.45552e+06		503925	2.90853e+06
Q58A65	C-Jun-amino-terminal kinase-interacting protein 4 OS=Mus musculus OX=10090 GN=Spag9 PE=1 SV=2	Spag9	0.967	0.352	Not Found	Found	Found	Found	Found	Found	Found	Found	Found	Found	Found	Found	4	5	12	1	1321	146.1	transport;other biological processes	other membranes;cytosol;cytoskeleton;other cytoplasmic organelle;other cell component	cytoskeletal activity;other molecular function		39056.6	12641.5	26263.1	49617.1	46458.6	26397.6	26885.4	17155.8	88910.6	101202	141157
Q8BTM8	Filamin-A OS=Mus musculus OX=10090 GN=Flna PE=1 SV=5	Flna	1.954	0.35	Found	Found	Found	Found	Found	Found	Found	Found	Found	Found	Found	Found	31	58	215	56	2647	281	cell cycle OR cell proliferation;cell organization and biogenesis;protein metabolism;RNA metabolism OR transcription;other metabolic processes;stress response;transport;developmental processes;signal transduction;other biological processes	plasma membrane;other membranes;cytosol;cytoskeleton;ER/Golgi;nucleus;other cell component	signal transduction activity or receptor binding;cytoskeletal activity;other molecular function	1.57449e+06	2.30096e+06	973794	1.20606e+06	2.40371e+06	6.78997e+06	3.92958e+06	2.70283e+06	1.54123e+07	9294815	1.80606e+07	5.81382e+07
O08709	Peroxiredoxin-6 OS=Mus musculus OX=10090 GN=Prdx6 PE=1 SV=3	Prdx6	1.619	0.349	Found	Found	Not Found	Found	Found	Found	Found	Found	Found	Found	Found	Found	33	11	70	11	224	24.9	cell organization and biogenesis;other metabolic processes;stress response;other biological processes	cytosol;nucleus;other cytoplasmic organelle;other cell component	other molecular function	428625			273164	1.00482e+06	1.9902e+06	2.27045e+06	98472.7	4.657e+06	5.97718e+06	3.6629e+06	3.40376e+07
P70670	Nascent polypeptide-associated complex subunit alpha, muscle-specific form OS=Mus musculus OX=10090 GN=Naca PE=1 SV=2	Naca	1	0.342	Found	Found	Found	Not Found	Found	Found	Found	Found	Found	Found	Found	Found	3	6	38	6	2187	220.4	RNA metabolism OR transcription;other metabolic processes;transport;other biological processes	translational apparatus;nucleus;other cell component	nucleic acid binding activity;other molecular function	404297	644251	676389	7.53124e+06	6.91468e+06	1.0424e+07			224042	2.33799e+07	2.64854e+07	4.01897e+07
P07356	Annexin A2 OS=Mus musculus OX=10090 GN=Anxa2 PE=1 SV=2	Anxa2	2.24	0.337	Found	Found	Found	Found	Found	Found	Found	Found	Found	Found	Found	Found	49	20	121	20	339	38.7	cell organization and biogenesis;RNA metabolism OR transcription;other metabolic processes;transport;developmental processes;other biological processes	non-structural extracellular;extracellular matrix;plasma membrane;other membranes;cytosol;nucleus;other cytoplasmic organelle;other cell component	transporter activity;enzyme regulator activity;cytoskeletal activity;other molecular function	4.2388e+06	2.37222e+06	1.90783e+06	767116	2.66814e+06	3.13698e+06	7.41645e+06	2.7976e+06	1.55164e+07	7.3118e+06	9.30702e+06	2.4125e+07
Q8CIN4	Serine/threonine-protein kinase PAK 2 OS=Mus musculus OX=10090 GN=Pak2 PE=1 SV=1	Pak2	100	0.333	Not Found	Not Found	Not Found	Found	Not Found	Found	Not Found	Found	Found	Found	Found	Found	38	10	20	10	524	57.9	cell organization and biogenesis;protein metabolism;other metabolic processes;developmental processes;signal transduction;other biological processes	other membranes;cytosol;nucleus;other cell component	enzyme regulator activity;kinase activity;other molecular function					237809	493600	408422		2.05771e+06	354166		8.39461e+06
E9PVA8	eIF-2-alpha kinase activator GCN1 OS=Mus musculus OX=10090 GN=Gcn1 PE=1 SV=1	Gcn1		0.333	Not Found	Not Found	Not Found	Not Found	Not Found	Found	Not Found	Found	Found	Found	Found	Found	2	5	8	5	2671	292.8	stress response;other biological processes	cytosol;other cell component	enzyme regulator activity;translation activity;other molecular function					145239	99863.5			112166	302662	390072	1.09725e+06
Q9DAW9	Calponin-3 OS=Mus musculus OX=10090 GN=Cnn3 PE=1 SV=1	Cnn3	2.317	0.329	Found	Found	Found	Found	Found	Found	Found	Found	Found	Found	Found	Found	51	13	58	13	330	36.4	cell organization and biogenesis;other biological processes	cytosol;cytoskeleton;other cell component	cytoskeletal activity;other molecular function	276726	606623	169133	498337	1.00316e+06	987539	1.23245e+06	150899	5.59702e+06	3.62463e+06	4.66575e+06	1.32604e+07
Q8K0T0	Reticulon-1 OS=Mus musculus OX=10090 GN=Rtn1 PE=1 SV=1	Rtn1	0.849	0.326	Found	Found	Found	Found	Found	Found	Found	Found	Found	Found	Found	Found	16	11	76	11	780	83.5	other biological processes	other membranes;ER/Golgi;other cell component		2.18186e+06	4.05329e+06	1.69096e+06	851182	2.34587e+06	2.27434e+06	1.76224e+06	1.29174e+06	5.11119e+06	6.66932e+06	8.58851e+06	1.60135e+07
Q8VDD5	Myosin-9 OS=Mus musculus OX=10090 GN=Myh9 PE=1 SV=4	Myh9	1.669	0.321	Found	Found	Found	Found	Found	Found	Found	Found	Found	Found	Found	Found	41	85	404	74	1960	226.2	cell adhesion;cell cycle OR cell proliferation;cell organization and biogenesis;protein metabolism;stress response;transport;developmental processes;other biological processes	plasma membrane;other membranes;cytosol;cytoskeleton;nucleus;other cell component	signal transduction activity or receptor binding;cytoskeletal activity;other molecular function	8.35387e+06	1.12488e+07	3.34731e+06	3.46118e+06	9.26083e+06	9.47035e+06	1.75507e+07	9.45192e+06	3.61937e+07	3.48791e+07	2.96652e+07	9.10556e+07
P70271	PDZ and LIM domain protein 4 OS=Mus musculus OX=10090 GN=Pdlim4 PE=1 SV=3	Pdlim4	4.828	0.312	Found	Found	Not Found	Found	Found	Found	Found	Found	Found	Found	Found	Found	15	4	17	4	330	35.5	cell-cell signaling;cell organization and biogenesis;developmental processes;other biological processes	plasma membrane;other membranes;cytoskeleton;nucleus;other cytoplasmic organelle;other cell component	cytoskeletal activity;other molecular function	28938	4831.63		57222.2	136516	291230	110621	45096.6	426008	644826	325936	916071
P10649	Glutathione S-transferase Mu 1 OS=Mus musculus OX=10090 GN=Gstm1 PE=1 SV=2	Gstm1	1.975	0.312	Found	Found	Found	Found	Found	Found	Found	Found	Found	Found	Found	Found	71	26	302	25	218	26	other metabolic processes;other biological processes	non-structural extracellular;cytosol;other cell component	other molecular function	1.85129e+07	2.00144e+07	2.14741e+07	2.92539e+07	6.59778e+07	2.80951e+07	2.79273e+07	2.49565e+07	7.6984e+07	1.02597e+08	1.60018e+08	4.31186e+08
O55131	Septin-7 OS=Mus musculus OX=10090 GN=Septin7 PE=1 SV=1	Septin7	1.948	0.305	Found	Found	Found	Found	Found	Found	Found	Found	Found	Found	Found	Found	21	7	40	6	436	50.5	cell cycle OR cell proliferation;cell organization and biogenesis;developmental processes;other biological processes	plasma membrane;other membranes;cytoskeleton;nucleus;other cell component	other molecular function	107334		123475	254177	707127	1.0994e+06	715813	77766.7	440324	3.56527e+06	4.19027e+06	9.29039e+06
P26039	Talin-1 OS=Mus musculus OX=10090 GN=Tln1 PE=1 SV=2	Tln1	1.262	0.302	Not Found	Found	Found	Found	Found	Found	Found	Found	Not Found	Found	Found	Found	6	11	20	11	2541	269.7	cell adhesion;cell organization and biogenesis;signal transduction	plasma membrane;other membranes;cytoskeleton;other cell component	signal transduction activity or receptor binding;cytoskeletal activity;other molecular function		127866	179665	102686	183041		340045	258817	374191	882682	644787	4.00135e+06
Q6P5H2	Nestin OS=Mus musculus OX=10090 GN=Nes PE=1 SV=1	Nes	1.306	0.3	Found	Found	Found	Found	Found	Found	Found	Found	Found	Found	Found	Found	41	59	345	59	1864	207	cell cycle OR cell proliferation;cell organization and biogenesis;developmental processes;other biological processes	cytoskeleton;other cell component	signal transduction activity or receptor binding;other molecular function	1.34002e+07	1.6551e+07	1.37377e+07	4.05412e+06	3.69901e+06	1.14505e+07	1.75424e+07	1.21413e+07	4.0712e+07	4.96933e+07	2.61519e+07	5.45586e+07
Q99PL5	Ribosome-binding protein 1 OS=Mus musculus OX=10090 GN=Rrbp1 PE=1 SV=2	Rrbp1	1.343	0.294	Found	Found	Found	Found	Found	Found	Found	Found	Found	Found	Found	Found	14	15	49	15	1605	172.8	transport;signal transduction	other membranes;ER/Golgi		5.14607e+06	158388	871259	1.82258e+06	212877	7.07183e+06	7.01482e+06	348248	7.99894e+06	1.09286e+06	2.1945e+06	1.08271e+07
Q9CZ44	NSFL1 cofactor p47 OS=Mus musculus OX=10090 GN=Nsfl1c PE=1 SV=1	Nsfl1c	0.621	0.28	Found	Found	Found	Found	Found	Found	Not Found	Found	Found	Found	Found	Found	42	12	107	12	370	40.7	cell cycle OR cell proliferation;cell organization and biogenesis;protein metabolism;other metabolic processes;other biological processes	cytosol;cytoskeleton;ER/Golgi;nucleus;other cell component	other molecular function	7.08511e+06	1.18581e+07	1.41656e+07		672679	1.20791e+06	4.08069e+06	2.96909e+06	1.01309e+07	4.91277e+06	7.30579e+06	2.09251e+07
Q99KC8	von Willebrand factor A domain-containing protein 5A OS=Mus musculus OX=10090 GN=Vwa5a PE=1 SV=2	Vwa5a	100	0.277	Not Found	Not Found	Not Found	Found	Not Found	Found	Not Found	Found	Found	Found	Found	Found	16	9	26	9	793	87.1		nucleus						120460	555261	95133.8		2.1502e+06	1.21612e+06	803050	9.14068e+06
P14824	Annexin A6 OS=Mus musculus OX=10090 GN=Anxa6 PE=1 SV=3	Anxa6	100	0.277	Found	Not Found	Not Found	Found	Found	Found	Found	Not Found	Found	Found	Found	Found	15	8	10	8	673	75.8	cell organization and biogenesis;stress response;transport;developmental processes;signal transduction;other biological processes	plasma membrane;other membranes;cytosol;mitochondrion;nucleus;other cytoplasmic organelle;other cell component	transporter activity;cytoskeletal activity;other molecular function	181385			215874		90969.7	107788	53198.1	500921	315869	1.00272e+06	5.43994e+06
P62806	Histone H4 OS=Mus musculus OX=10090 GN=H4c1 PE=1 SV=2	H4c1; H4c11; H4c12; H4c14; H4c2; H4c3; H4c4; H4c6; H4c8; H4c9; H4f16; Hist1h4m	1.33	0.274	Found	Found	Found	Found	Found	Found	Found	Found	Found	Found	Found	Found	57	9	70	9	103	11.4	cell organization and biogenesis;RNA metabolism OR transcription;other metabolic processes;other biological processes	nucleus;other cell component	nucleic acid binding activity;other molecular function	2.68099e+06	1.90905e+06	2.97419e+06	6.01093e+06	1.443e+06	5.6047e+06	2.05469e+06	1.39715e+06	5.57488e+06	1.52565e+07	1.36605e+07	2.13146e+07
O54931	A-kinase anchor protein 2 OS=Mus musculus OX=10090 GN=Akap2 PE=1 SV=3	Akap2	100	0.227	Not Found	Not Found	Not Found	Not Found	Found	Found	Found	Found	Not Found	Found	Found	Found	7	4	11	4	893	98.5							51910.2	98007.6			50838.8	201419	232481	510032	4.80977e+06
Q8VDQ8	NAD-dependent protein deacetylase sirtuin-2 OS=Mus musculus OX=10090 GN=Sirt2 PE=1 SV=2	Sirt2	2.105	0.223	Found	Found	Found	Found	Found	Found	Found	Found	Found	Found	Found	Found	6	2	4	2	389	43.2	cell cycle OR cell proliferation;cell organization and biogenesis;protein metabolism;other metabolic processes;stress response;developmental processes;signal transduction;other biological processes	plasma membrane;other membranes;cytosol;cytoskeleton;mitochondrion;nucleus;other cell component	other molecular function	335006	321674	350621	216746	318386	342121	705098	324852	938945	1.13801e+06	971909	3.41191e+06
Q80UG5	Septin-9 OS=Mus musculus OX=10090 GN=Septin9 PE=1 SV=1	Septin9	1.62	0.212	Found	Found	Found	Found	Found	Found	Found	Found	Found	Found	Found	Found	37	14	28	14	583	65.5	cell cycle OR cell proliferation;other biological processes	cytoskeleton;other cell component	other molecular function	281288	271081	222053	84565.8	537972	440562	724293	198193	2.94796e+06	5.06274e+06	5.09862e+06	1.12193e+07
O88343	Electrogenic sodium bicarbonate cotransporter 1 OS=Mus musculus OX=10090 GN=Slc4a4 PE=1 SV=2	Slc4a4	0.613	0.206	Found	Found	Found	Found	Found	Found	Found	Found	Found	Found	Found	Found	10	8	27	8	1079	121.4	transport;other biological processes	plasma membrane;other membranes;other cell component	transporter activity;other molecular function	1.57675e+06	1.61249e+06	355283	374035	255219	332921	857286	591835	756896	6.67363e+06	4.08119e+06	5.2739e+06
Q9QYG0-2	Isoform 2 of Protein NDRG2 OS=Mus musculus OX=10090 GN=Ndrg2	Ndrg2	1.354	0.18	Found	Found	Found	Found	Found	Found	Found	Found	Found	Found	Found	Found	34	8	55	8	357	39.3				1.49994e+06	1.3729e+06	1.25176e+06	563211	1.49559e+06	1.47765e+06	2.78831e+06	1.14994e+06	3.41973e+06	9.27426e+06	6.9101e+06	1.25174e+07
P20152	Vimentin OS=Mus musculus OX=10090 GN=Vim PE=1 SV=3	Vim	1.553	0.154	Found	Found	Found	Found	Found	Found	Found	Found	Found	Found	Found	Found	82	60	608	60	466	53.7	cell organization and biogenesis;stress response;developmental processes;signal transduction;other biological processes	plasma membrane;other membranes;cytosol;cytoskeleton;nucleus;other cytoplasmic organelle;other cell component	cytoskeletal activity;nucleic acid binding activity;other molecular function	3.28094e+07	8.76753e+07	53633839	2.07712e+07	4.16983e+07	5.76308e+07	5.35909e+07	6.50346e+07	1.95152e+08	1.8139e+08	266892274	7.63011e+08
Q01279	Epidermal growth factor receptor OS=Mus musculus OX=10090 GN=Egfr PE=1 SV=1	Egfr	1.25	0.095	Found	Found	Found	Found	Found	Found	Found	Found	Found	Found	Found	Found	9	8	16	8	1210	134.8	cell adhesion;cell cycle OR cell proliferation;cell organization and biogenesis;protein metabolism;other metabolic processes;stress response;developmental processes;signal transduction;other biological processes	plasma membrane;other membranes;ER/Golgi;nucleus;other cytoplasmic organelle;other cell component	signal transduction activity or receptor binding;enzyme regulator activity;cytoskeletal activity;kinase activity;other molecular function	703104	6270.91	360135	60385.2	41164.1	1.17316e+06	423995	32474.9	1.39697e+06	2.96263e+06	1.42794e+06	4.14482e+06
P10630	Eukaryotic initiation factor 4A-II OS=Mus musculus OX=10090 GN=Eif4a2 PE=1 SV=2	Eif4a2	100	0.01	Not Found	Not Found	Not Found	Found	Found	Not Found	Not Found	Not Found	Found	Not Found	Found	Found	22	7	63	1	407	46.4	protein metabolism;other metabolic processes;other biological processes	translational apparatus;other cell component	nucleic acid binding activity;other molecular function						296284	180232	91007.9			123690	180406
P35980	60S ribosomal protein L18 OS=Mus musculus OX=10090 GN=Rpl18 PE=1 SV=3	Rpl18	100	0.01	Not Found	Not Found	Not Found	Found	Not Found	Found	Not Found	Not Found	Found	Found	Found	Not Found	13	2	11	2	188	21.6	protein metabolism;other metabolic processes	cytosol;ER/Golgi;translational apparatus;nucleus;other cell component	nucleic acid binding activity;other molecular function						239705			858505	717208	638959
P62484	Abl interactor 2 OS=Mus musculus OX=10090 GN=Abi2 PE=1 SV=1	Abi2	100	0.01	Not Found	Not Found	Not Found	Found	Found	Found	Not Found	Found	Not Found	Not Found	Found	Found	17	6	24	3	446	49.4	cell organization and biogenesis;protein metabolism;other metabolic processes;developmental processes;signal transduction;other biological processes	cytosol;cytoskeleton;other cell component	other molecular function	32795.8	190534	252733	63455.8	506728	1.05517e+06	283072	57557.4	1.18692e+06	421771	790032	2.03402e+06
Q61191	Host cell factor 1 OS=Mus musculus OX=10090 GN=Hcfc1 PE=1 SV=2	Hcfc1	100	0.01	Not Found	Not Found	Not Found	Found	Not Found	Found	Not Found	Not Found	Found	Found	Found	Found	4	5	10	5	2045	210.3	cell cycle OR cell proliferation;cell organization and biogenesis;protein metabolism;RNA metabolism OR transcription;other metabolic processes;developmental processes;other biological processes	nucleus;other cell component	nucleic acid binding activity;other molecular function						2.71106e+07	605560		1.219e+06		101217	2.67794e+06
Q6ZWN5	40S ribosomal protein S9 OS=Mus musculus OX=10090 GN=Rps9 PE=1 SV=3	Rps9	100	0.01	Not Found	Not Found	Not Found	Found	Not Found	Found	Not Found	Not Found	Found	Not Found	Found	Found	17	3	13	3	194	22.6	protein metabolism;other metabolic processes;other biological processes	cytosol;translational apparatus;nucleus;other cell component	nucleic acid binding activity;other molecular function						527555			4.22037e+06		316331	271801
Q8BL97	Serine/arginine-rich splicing factor 7 OS=Mus musculus OX=10090 GN=Srsf7 PE=1 SV=1	Srsf7	100	0.01	Not Found	Not Found	Not Found	Not Found	Found	Found	Not Found	Not Found	Found	Not Found	Found	Found	22	5	15	4	267	30.8	RNA metabolism OR transcription;other metabolic processes;transport;other biological processes	nucleus;other cell component	nucleic acid binding activity;other molecular function						3.40477e+06		93013.2	2.165e+06			335660
Q8VBT9	Tether containing UBX domain for GLUT4 OS=Mus musculus OX=10090 GN=Aspscr1 PE=1 SV=1	Aspscr1	100	0.01	Not Found	Not Found	Not Found	Found	Not Found	Found	Found	Not Found	Not Found	Found	Found	Found	9	2	2	2	550	59.8	transport;other biological processes	plasma membrane;other membranes;cytosol;ER/Golgi;nucleus;other cell component					37053.2			32430.8		65401.6	103066	60720.1	100374
P97820	Mitogen-activated protein kinase kinase kinase kinase 4 OS=Mus musculus OX=10090 GN=Map4k4 PE=1 SV=1	Map4k4	100	0.01	Not Found	Not Found	Not Found	Found	Not Found	Found	Not Found	Not Found	Not Found	Found	Not Found	Found	4	3	6	1	1233	140.5	cell organization and biogenesis;protein metabolism;other metabolic processes;developmental processes;signal transduction;other biological processes	other cell component	cytoskeletal activity;kinase activity;other molecular function							289369		637289	456092		748984
Q8CIB5	Fermitin family homolog 2 OS=Mus musculus OX=10090 GN=Fermt2 PE=1 SV=1	Fermt2	100	0.01	Not Found	Not Found	Not Found	Found	Found	Found	Not Found	Not Found	Not Found	Found	Not Found	Found	8	3	6	3	680	77.8	cell adhesion;cell-cell signaling;cell organization and biogenesis;developmental processes;signal transduction;other biological processes	plasma membrane;other membranes;cytosol;cytoskeleton;nucleus;other cell component	signal transduction activity or receptor binding;cytoskeletal activity;other molecular function							378133	253010	286351	502186		675108
Q9ERG2	Striatin-3 OS=Mus musculus OX=10090 GN=Strn3 PE=1 SV=1	Strn3	100	0.01	Not Found	Not Found	Not Found	Found	Not Found	Found	Not Found	Not Found	Not Found	Found	Not Found	Found	4	3	9	2	796	87.1	other biological processes	plasma membrane;other membranes;ER/Golgi;nucleus;other cell component	other molecular function							221069		668099	246843		338458
P11983	T-complex protein 1 subunit alpha OS=Mus musculus OX=10090 GN=Tcp1 PE=1 SV=3	Tcp1	100	0.01	Found	Not Found	Not Found	Found	Not Found	Found	Not Found	Not Found	Found	Found	Not Found	Found	6	3	7	3	556	60.4	transport;other biological processes	cytosol;cytoskeleton;ER/Golgi;other cell component	other molecular function	223521					787699	349708		778398	555235		251691
P16460	Argininosuccinate synthase OS=Mus musculus OX=10090 GN=Ass1 PE=1 SV=1	Ass1	100	0.01	Not Found	Found	Not Found	Found	Found	Found	Not Found	Not Found	Found	Found	Found	Found	8	2	6	2	412	46.6	other metabolic processes;stress response;developmental processes;other biological processes	other membranes;cytosol;mitochondrion;ER/Golgi;nucleus;other cytoplasmic organelle;other cell component	other molecular function		93639.3				498553	61985.8	80997.3	1.00607e+06	148982	115361	1.48846e+06
P47757	F-actin-capping protein subunit beta OS=Mus musculus OX=10090 GN=Capzb PE=1 SV=3	Capzb	100	0.01	Found	Not Found	Not Found	Found	Found	Found	Not Found	Not Found	Found	Found	Not Found	Found	22	5	14	5	277	31.3	cell organization and biogenesis;other biological processes	other membranes;cytosol;cytoskeleton;other cell component	cytoskeletal activity						1.17519e+06			797772			1.10061e+06
P50247	Adenosylhomocysteinase OS=Mus musculus OX=10090 GN=Ahcy PE=1 SV=3	Ahcy	100	0.01	Found	Not Found	Not Found	Found	Not Found	Found	Not Found	Not Found	Found	Found	Found	Found	5	2	13	2	432	47.7	other metabolic processes;stress response;other biological processes	cytosol;nucleus;other cell component	other molecular function	648621					339524	678569		306555	586124		864079
P62814	V-type proton ATPase subunit B, brain isoform OS=Mus musculus OX=10090 GN=Atp6v1b2 PE=1 SV=1	Atp6v1b2	100	0.01	Found	Not Found	Not Found	Found	Not Found	Found	Not Found	Not Found	Found	Not Found	Found	Found	9	4	13	4	511	56.5	other metabolic processes;transport;other biological processes	plasma membrane;other membranes;cytosol;ER/Golgi;other cytoplasmic organelle;other cell component	transporter activity;other molecular function	222014					1.1867e+06	312616		970996		382769	2.11272e+06
P80318	T-complex protein 1 subunit gamma OS=Mus musculus OX=10090 GN=Cct3 PE=1 SV=1	Cct3	100	0.01	Not Found	Found	Not Found	Found	Found	Found	Not Found	Not Found	Found	Found	Found	Not Found	8	3	5	3	545	60.6	cell organization and biogenesis;transport;other biological processes	cytosol;cytoskeleton;other cell component	other molecular function		80500				186925	95559.4	97629.8	768800	216502	159184
Q5XJY5	Coatomer subunit delta OS=Mus musculus OX=10090 GN=Arcn1 PE=1 SV=2	Arcn1	100	0.01	Found	Not Found	Not Found	Found	Not Found	Found	Not Found	Not Found	Found	Found	Not Found	Found	17	4	7	4	511	57.2	transport;developmental processes;other biological processes	other membranes;ER/Golgi		924044					2.22717e+06	425757		1.59507e+06			857385
Q61316	Heat shock 70 kDa protein 4 OS=Mus musculus OX=10090 GN=Hspa4 PE=1 SV=1	Hspa4	100	0.01	Not Found	Found	Not Found	Found	Found	Not Found	Not Found	Found	Not Found	Not Found	Found	Found	10	3	7	3	841	94.1	cell organization and biogenesis;stress response;transport;other biological processes	non-structural extracellular;cytosol;mitochondrion;nucleus;other cell component	other molecular function		88035.3			133317		258194	187671			125148
Q8C1B7	Septin-11 OS=Mus musculus OX=10090 GN=Septin11 PE=1 SV=4	Septin11	100	0.01	Not Found	Found	Not Found	Not Found	Found	Found	Not Found	Found	Not Found	Found	Found	Found	6	2	14	1	431	49.7	cell cycle OR cell proliferation;other biological processes	cytoskeleton;other cell component	other molecular function
Q8CCN5	Breast carcinoma-amplified sequence 3 homolog OS=Mus musculus OX=10090 GN=Bcas3 PE=1 SV=2	Bcas3	100	0.01	Not Found	Found	Not Found	Found	Found	Found	Not Found	Found	Not Found	Not Found	Found	Found	3	2	2	2	928	101	cell organization and biogenesis;other metabolic processes;stress response;developmental processes;other biological processes	cytoskeleton;nucleus;other cell component	enzyme regulator activity;cytoskeletal activity;other molecular function		109067			159374		125514	131328	269510		166761	349127
Q8R1B4	Eukaryotic translation initiation factor 3 subunit C OS=Mus musculus OX=10090 GN=Eif3c PE=1 SV=1	Eif3c	100	0.01	Found	Not Found	Not Found	Found	Found	Found	Not Found	Not Found	Found	Found	Not Found	Found	4	3	8	3	911	105.5	cell organization and biogenesis;protein metabolism;other metabolic processes	translational apparatus;other cell component	translation activity;nucleic acid binding activity;other molecular function	427992					538681	148874	161384	539780	236417		1.32334e+06
Q99K28	ADP-ribosylation factor GTPase-activating protein 2 OS=Mus musculus OX=10090 GN=Arfgap2 PE=1 SV=1	Arfgap2	100	0.01	Not Found	Not Found	Found	Found	Not Found	Found	Not Found	Not Found	Found	Not Found	Found	Found	6	4	11	3	520	56.6	cell organization and biogenesis;transport	plasma membrane;other membranes;cytosol;ER/Golgi	enzyme regulator activity;other molecular function			153514			139662	195506		806486		242617	1.14221e+06
Q9ESX4	Nucleolar protein of 40 kDa OS=Mus musculus OX=10090 GN=Zcchc17 PE=1 SV=1	Zcchc17	100	0.01	Not Found	Found	Not Found	Not Found	Found	Found	Not Found	Not Found	Found	Found	Found	Found	15	2	15	2	241	27.5	other biological processes	cytosol;translational apparatus;nucleus	nucleic acid binding activity;other molecular function		1.10445e+06				1.66126e+06		437947	1.48083e+06	368678	388138	872201
Q9Z204	Heterogeneous nuclear ribonucleoproteins C1/C2 OS=Mus musculus OX=10090 GN=Hnrnpc PE=1 SV=1	Hnrnpc	100	0.01	Not Found	Found	Not Found	Found	Found	Found	Not Found	Not Found	Found	Found	Found	Found	12	4	8	4	313	34.4	RNA metabolism OR transcription;other metabolic processes;other biological processes	cytosol;cytoskeleton;nucleus;other cell component	enzyme regulator activity;nucleic acid binding activity;other molecular function		126902				675649	277241	554467	653238	266216	196693	845133
Q7TSI3	Serine/threonine-protein phosphatase 6 regulatory subunit 1 OS=Mus musculus OX=10090 GN=Ppp6r1 PE=1 SV=1	Ppp6r1	100	0.01	Not Found	Found	Not Found	Found	Not Found	Found	Not Found	Not Found	Not Found	Found	Found	Found	6	3	5	3	856	94.5	other biological processes	cytosol;nucleus	enzyme regulator activity;other molecular function		606579								312118	781651	428104
Q8BFU2	Histone H2A type 3 OS=Mus musculus OX=10090 GN=H2aw PE=1 SV=3	H2aw	100	0.01	Not Found	Not Found	Not Found	Found	Not Found	Found	Not Found	Not Found	Not Found	Found	Found	Found	58	5	30	2	130	14.1	cell organization and biogenesis;DNA metabolism;other metabolic processes;stress response	nucleus;other cell component	nucleic acid binding activity;other molecular function	507362	508170	1.07944e+06		390824	1.7047e+06	219044	552348	1.72886e+06	3.95402e+06	4.94938e+06	7.59599e+06
Q9D8S3	ADP-ribosylation factor GTPase-activating protein 3 OS=Mus musculus OX=10090 GN=Arfgap3 PE=1 SV=2	Arfgap3	100	0.01	Not Found	Not Found	Found	Not Found	Found	Found	Not Found	Not Found	Not Found	Not Found	Found	Found	6	2	7	1	523	57.4	cell organization and biogenesis;transport	other membranes;cytosol;ER/Golgi	enzyme regulator activity;other molecular function			69029.6						163354			175032
Q80SY5	Pre-mRNA-splicing factor 38B OS=Mus musculus OX=10090 GN=Prpf38b PE=1 SV=1	Prpf38b	3.858	0.01	Not Found	Found	Found	Not Found	Found	Found	Not Found	Not Found	Found	Not Found	Found	Found	9	5	20	5	542	63.7	RNA metabolism OR transcription;other metabolic processes	nucleus			50171.4	44456			1.13809e+06			1.13803e+06			595641
Q80YA9	Connector enhancer of kinase suppressor of ras 2 OS=Mus musculus OX=10090 GN=Cnksr2 PE=1 SV=1	Cnksr2	2.98	0.01	Not Found	Found	Found	Found	Not Found	Found	Not Found	Not Found	Found	Found	Found	Found	2	2	7	2	1032	117.3	cell organization and biogenesis;signal transduction;other biological processes	plasma membrane;other membranes;other cell component	other molecular function		236215	226859			160558	175212		712432	83027.1	88179.5	81540.9
Q62448	Eukaryotic translation initiation factor 4 gamma 2 OS=Mus musculus OX=10090 GN=Eif4g2 PE=1 SV=2	Eif4g2	2.367	0.01	Found	Found	Found	Found	Found	Found	Not Found	Not Found	Found	Found	Found	Found	6	3	15	3	906	102	protein metabolism;other metabolic processes;other biological processes	cytosol;translational apparatus;other cell component	nucleic acid binding activity	153714	161241	112551			273334	243231		706678	290767	332208	1.03383e+06
Q921F2	TAR DNA-binding protein 43 OS=Mus musculus OX=10090 GN=Tardbp PE=1 SV=1	Tardbp	2.138	0.01	Found	Not Found	Found	Found	Not Found	Found	Not Found	Not Found	Found	Found	Found	Found	7	2	11	2	414	44.5	cell organization and biogenesis;RNA metabolism OR transcription;other metabolic processes;other biological processes	mitochondrion;nucleus;other cell component	nucleic acid binding activity;other molecular function			211335			948990	314187		1.09088e+06		440076	1.11153e+06
Q91YQ5	Dolichyl-diphosphooligosaccharide--protein glycosyltransferase subunit 1 OS=Mus musculus OX=10090 GN=Rpn1 PE=1 SV=1	Rpn1	2.099	0.01	Found	Found	Found	Found	Not Found	Found	Not Found	Not Found	Found	Not Found	Found	Found	10	4	5	4	608	68.5	protein metabolism;other metabolic processes	other membranes;cytosol;ER/Golgi;other cell component		295304	180947	161998			1.03092e+06	119987		379805		222802	701891
Q6R891	Neurabin-2 OS=Mus musculus OX=10090 GN=Ppp1r9b PE=1 SV=1	Ppp1r9b	2.052	0.01	Found	Found	Found	Found	Found	Found	Not Found	Not Found	Found	Found	Found	Found	11	6	25	6	817	89.5	cell organization and biogenesis;stress response;developmental processes;signal transduction;other biological processes	plasma membrane;other membranes;cytoskeleton;nucleus;other cell component	signal transduction activity or receptor binding;enzyme regulator activity;cytoskeletal activity;kinase activity;other molecular function	401781	308785	123825			47721.4	653596	616958	1.6897e+06	445116	539125	447867
Q922W5	Pyrroline-5-carboxylate reductase 1, mitochondrial OS=Mus musculus OX=10090 GN=Pycr1 PE=1 SV=1	Pycr1	1.916	0.01	Not Found	Found	Found	Found	Not Found	Found	Not Found	Not Found	Found	Found	Found	Not Found	13	3	24	2	309	32.4	other metabolic processes;stress response;other biological processes		other molecular function		134094	75878.7			452540	108744		343358	186095
P11031	Activated RNA polymerase II transcriptional coactivator p15 OS=Mus musculus OX=10090 GN=Sub1 PE=1 SV=3	Sub1	1.836	0.01	Not Found	Found	Found	Found	Found	Found	Not Found	Not Found	Found	Not Found	Found	Found	31	2	11	2	127	14.4	cell organization and biogenesis;RNA metabolism OR transcription;other metabolic processes;signal transduction;other biological processes	nucleus;other cell component	nucleic acid binding activity;other molecular function		796454	1.17891e+06			4.063e+06	1.53277e+06	455449	3.74567e+06			1.34648e+06
P60843	Eukaryotic initiation factor 4A-I OS=Mus musculus OX=10090 GN=Eif4a1 PE=1 SV=1	Eif4a1	1.746	0.01	Found	Found	Found	Found	Found	Found	Not Found	Not Found	Found	Found	Found	Found	33	10	86	4	406	46.1	protein metabolism;other metabolic processes	translational apparatus;other cell component	nucleic acid binding activity;other molecular function	1.47032e+06	736637	1.10921e+06	1.08591e+06	1.01306e+06	8.47799e+06	2.90556e+06	2.26426e+06	9.18925e+06	3.17982e+06	3.22401e+06	4.18383e+06
Q6PGH2	Jupiter microtubule associated homolog 2 OS=Mus musculus OX=10090 GN=Jpt2 PE=1 SV=1	Jpt2	1.706	0.01	Found	Found	Found	Found	Found	Found	Not Found	Not Found	Found	Found	Found	Found	18	2	7	2	190	20	transport;other biological processes	plasma membrane;other membranes;cytosol;nucleus;other cell component		71135.3	67900	51845.7			591907	514529	47991.8	976911	432140	132936	3.9752e+06
P23198	Chromobox protein homolog 3 OS=Mus musculus OX=10090 GN=Cbx3 PE=1 SV=2	Cbx3	1.694	0.01	Found	Found	Found	Found	Not Found	Found	Not Found	Not Found	Found	Found	Found	Found	14	2	4	2	183	20.8	cell organization and biogenesis;stress response;other biological processes	cytoskeleton;nucleus;other cell component	nucleic acid binding activity;other molecular function	220394	117886	363017			776676	468917		756610	594942	247568	1.11702e+06
P46471	26S proteasome regulatory subunit 7 OS=Mus musculus OX=10090 GN=Psmc2 PE=1 SV=5	Psmc2	1.641	0.01	Not Found	Found	Found	Found	Found	Found	Not Found	Not Found	Found	Found	Found	Found	18	5	10	5	433	48.6	protein metabolism;other metabolic processes;other biological processes	cytosol;nucleus;other cell component	other molecular function		295033	169675			95496.9	76205.3	82035.9	1.06561e+06	1.19593e+06	281716	1.69193e+06
O70318	Band 4.1-like protein 2 OS=Mus musculus OX=10090 GN=Epb41l2 PE=1 SV=2	Epb41l2	1.631	0.01	Not Found	Found	Found	Found	Not Found	Found	Not Found	Found	Not Found	Found	Found	Found	22	12	33	10	988	109.9	cell cycle OR cell proliferation;cell organization and biogenesis;other biological processes	plasma membrane;other membranes;cytoskeleton;nucleus;other cell component	cytoskeletal activity;other molecular function		256106	215934		484331	138842	211468		1.04716e+06	4.94596e+06	3.24524e+06	1.08425e+07
O35295	Transcriptional activator protein Pur-beta OS=Mus musculus OX=10090 GN=Purb PE=1 SV=3	Purb	1.489	0.01	Found	Found	Found	Found	Found	Found	Not Found	Not Found	Found	Found	Found	Found	21	4	25	4	324	33.9	cell cycle OR cell proliferation;cell organization and biogenesis;DNA metabolism;RNA metabolism OR transcription;other metabolic processes;other biological processes	nucleus	nucleic acid binding activity;other molecular function	236664		383788			176552	584393	338761	897155	325882	516869	1.59152e+06
Q9WTQ5	A-kinase anchor protein 12 OS=Mus musculus OX=10090 GN=Akap12 PE=1 SV=1	Akap12	1.466	0.01	Found	Found	Found	Found	Not Found	Found	Not Found	Not Found	Found	Found	Found	Found	14	14	28	14	1684	180.6	signal transduction;other biological processes	plasma membrane;other membranes;cytosol;cytoskeleton;other cell component	other molecular function	160401	161281	138853			198006	442111		318584	7.04515e+06	2.62004e+06	2.99907e+06
P40124	Adenylyl cyclase-associated protein 1 OS=Mus musculus OX=10090 GN=Cap1 PE=1 SV=4	Cap1	1.409	0.01	Found	Not Found	Found	Found	Found	Found	Not Found	Not Found	Found	Found	Found	Found	18	5	20	4	474	51.5	cell organization and biogenesis;transport;signal transduction;other biological processes	non-structural extracellular;plasma membrane;other membranes;cytosol;cytoskeleton;other cell component	cytoskeletal activity;other molecular function	293703						279033		613985	594560	675372	1.69143e+06
Q9EQI8	39S ribosomal protein L46, mitochondrial OS=Mus musculus OX=10090 GN=Mrpl46 PE=1 SV=1	Mrpl46	1.382	0.01	Not Found	Found	Found	Found	Not Found	Found	Not Found	Not Found	Found	Found	Not Found	Found	22	5	10	5	283	32.1	protein metabolism;other metabolic processes	other membranes;mitochondrion;translational apparatus;nucleus;other cell component	other molecular function		225073	160085			595761	264697		778264			141907
Q01853	Transitional endoplasmic reticulum ATPase OS=Mus musculus OX=10090 GN=Vcp PE=1 SV=4	Vcp	1.356	0.01	Found	Found	Found	Not Found	Found	Found	Not Found	Not Found	Found	Found	Found	Found	22	10	24	10	806	89.3	cell cycle OR cell proliferation;cell organization and biogenesis;protein metabolism;DNA metabolism;other metabolic processes;stress response;transport;other biological processes	other membranes;cytosol;ER/Golgi;nucleus;other cell component	signal transduction activity or receptor binding;enzyme regulator activity;other molecular function	889550	527478	190066			106626		117300	518801	655428	1.6289e+06	4.90696e+06
Q80XI3	Eukaryotic translation initiation factor 4 gamma 3 OS=Mus musculus OX=10090 GN=Eif4g3 PE=1 SV=2	Eif4g3	1.262	0.01	Not Found	Found	Found	Found	Found	Found	Not Found	Not Found	Found	Not Found	Found	Found	33	41	332	3	1579	174.8	protein metabolism;other metabolic processes;other biological processes	translational apparatus	nucleic acid binding activity	2.31093e+07	4.15585e+07	3.28198e+07	1.41206e+07	1.95937e+07	2.80604e+07	3.87556e+07	31014159	7.27265e+07	2.1388e+07	1.53754e+07	2.80577e+07
P62754	40S ribosomal protein S6 OS=Mus musculus OX=10090 GN=Rps6 PE=1 SV=1	Rps6	1.253	0.01	Not Found	Found	Found	Not Found	Found	Found	Not Found	Not Found	Found	Found	Found	Found	19	4	10	4	249	28.7	cell cycle OR cell proliferation;protein metabolism;RNA metabolism OR transcription;other metabolic processes;developmental processes;signal transduction;other biological processes	cytosol;ER/Golgi;translational apparatus;nucleus;other cell component	other molecular function		278001	1.12691e+06			670360		499112	1.23962e+06	241046	167789	429202
Q569Z5	Probable ATP-dependent RNA helicase DDX46 OS=Mus musculus OX=10090 GN=Ddx46 PE=1 SV=2	Ddx46	1.241	0.01	Found	Found	Found	Found	Not Found	Found	Not Found	Not Found	Found	Found	Found	Found	7	7	32	7	1032	117.4	RNA metabolism OR transcription;other metabolic processes	other membranes;nucleus	nucleic acid binding activity;other molecular function	506356	155667	651458			1.27538e+06	639019		759381	53941.1	406636	821449
P62821	Ras-related protein Rab-1A OS=Mus musculus OX=10090 GN=Rab1A PE=1 SV=3	Rab1A	1.189	0.01	Found	Found	Found	Found	Found	Found	Not Found	Not Found	Found	Found	Found	Found	40	7	59	3	205	22.7	cell adhesion;cell-cell signaling;cell organization and biogenesis;other metabolic processes;stress response;transport;other biological processes	other membranes;cytosol;ER/Golgi;other cytoplasmic organelle;other cell component	other molecular function	1.35284e+06	1.19087e+06	1.07861e+06	1.18611e+06	934307	5.28352e+06	1.71768e+06	1.5742e+06	5.30713e+06	1.63021e+06	1.36104e+06	2.81994e+06
Q3U0V1	Far upstream element-binding protein 2 OS=Mus musculus OX=10090 GN=Khsrp PE=1 SV=2	Khsrp	1.035	0.01	Found	Found	Found	Found	Not Found	Found	Not Found	Not Found	Found	Found	Found	Found	11	7	19	7	748	76.7	RNA metabolism OR transcription;other metabolic processes;transport;other biological processes	cytosol;nucleus;other cell component	nucleic acid binding activity	147216	104814	185104			393478	90215		462525	268248	449643	1.59317e+06
Q52KI8	Serine/arginine repetitive matrix protein 1 OS=Mus musculus OX=10090 GN=Srrm1 PE=1 SV=2	Srrm1	1.026	0.01	Found	Found	Found	Found	Found	Found	Not Found	Not Found	Found	Not Found	Found	Found	13	6	32	6	946	106.8	RNA metabolism OR transcription;other metabolic processes;other biological processes	nucleus	nucleic acid binding activity	357170	1.50311e+06	612411			3.19691e+06	890059	1.24513e+06	3.27756e+06		1.14603e+06	742042
Q9QXZ0	Microtubule-actin cross-linking factor 1 OS=Mus musculus OX=10090 GN=Macf1 PE=1 SV=2	Macf1	1	0.01	Found	Found	Not Found	Not Found	Found	Found	Not Found	Not Found	Found	Found	Found	Found	3	15	21	15	7354	831.4	cell-cell signaling;cell organization and biogenesis;stress response;transport;developmental processes;signal transduction;other biological processes	plasma membrane;other membranes;cytoskeleton;ER/Golgi;other cell component	cytoskeletal activity;other molecular function	674496	1.14634e+06				111372		151455	728764	430123	484977	1.4252e+06
Q9ESN9	C-Jun-amino-terminal kinase-interacting protein 3 OS=Mus musculus OX=10090 GN=Mapk8ip3 PE=1 SV=1	Mapk8ip3	0.943	0.01	Found	Found	Found	Found	Found	Found	Not Found	Found	Not Found	Found	Not Found	Found	11	10	34	6	1337	147.5	cell organization and biogenesis;stress response;transport;developmental processes;signal transduction;other biological processes	plasma membrane;other membranes;ER/Golgi;other cell component	cytoskeletal activity;other molecular function	621779	1.61632e+06	938023		698454	853055	180438	1.31569e+06	3.25364e+06	1.33311e+06	425499	1.51928e+06
Q8K1Z0	Ubiquinone biosynthesis protein COQ9, mitochondrial OS=Mus musculus OX=10090 GN=Coq9 PE=1 SV=1	Coq9	0.886	0.01	Found	Found	Found	Found	Found	Found	Not Found	Not Found	Found	Found	Found	Found	14	3	7	3	313	35.1	other metabolic processes	other membranes;mitochondrion;other cell component	other molecular function	103315	106039	152819			513445	98651.4	92773.6	329088	209290	93000.1	186805
Q9Z0R4	Intersectin-1 OS=Mus musculus OX=10090 GN=Itsn1 PE=1 SV=2	Itsn1	0.878	0.01	Found	Found	Found	Found	Found	Found	Not Found	Not Found	Found	Found	Found	Found	4	4	6	4	1714	194.2	transport;signal transduction;other biological processes	plasma membrane;other membranes;cytosol;cytoskeleton;nucleus;other cytoplasmic organelle;other cell component	enzyme regulator activity;other molecular function	259490	134016	284865			227189	159947	129272	547403	161759	102990	1.081e+06
Q9ERU9	E3 SUMO-protein ligase RanBP2 OS=Mus musculus OX=10090 GN=Ranbp2 PE=1 SV=2	Ranbp2	0.724	0.01	Found	Found	Found	Found	Not Found	Found	Not Found	Not Found	Not Found	Found	Found	Found	3	7	16	7	3053	340.9	protein metabolism;other metabolic processes;transport;other biological processes	other membranes;nucleus;other cell component	nucleic acid binding activity;other molecular function	150347	761285	174717				135835		965885	323768	209434	1.13324e+06
P43275	Histone H1.1 OS=Mus musculus OX=10090 GN=H1-1 PE=1 SV=2	H1-1	0.707	0.01	Found	Found	Found	Found	Found	Found	Not Found	Found	Not Found	Not Found	Found	Found	23	4	33	3	213	21.8	cell organization and biogenesis;other biological processes	nucleus;other cell component	nucleic acid binding activity;other molecular function	2.2309e+06	1.55304e+06	954050		2.43761e+06		983927	1.02156e+06	598853		1.44852e+06	1.5025e+06
P35564	Calnexin OS=Mus musculus OX=10090 GN=Canx PE=1 SV=1	Canx	0.01	0.01	Not Found	Found	Found	Not Found	Not Found	Found	Not Found	Not Found	Found	Found	Not Found	Found	5	2	3	2	591	67.2	protein metabolism;other metabolic processes;stress response;transport;other biological processes	plasma membrane;other membranes;ER/Golgi;translational apparatus;other cell component	signal transduction activity or receptor binding;other molecular function		270897	195493			132286			191203			465382
Q9Z172	Small ubiquitin-related modifier 3 OS=Mus musculus OX=10090 GN=Sumo3 PE=1 SV=1	Sumo3	0.01	0.01	Not Found	Found	Found	Not Found	Found	Not Found	Not Found	Found	Not Found	Found	Found	Found	13	2	5	2	110	12.4	protein metabolism;other metabolic processes;other biological processes	nucleus;other cell component	other molecular function		186170	148736		64983.5			45033.1		919547	212894	880846
P55088-2	Isoform 1 of Aquaporin-4 OS=Mus musculus OX=10090 GN=Aqp4	Aqp4	0.01	0.01	Not Found	Found	Found	Not Found	Found	Not Found	Not Found	Not Found	Not Found	Not Found	Found	Found	17	5	16	5	301	32.1					7.19558e+06	9.24281e+06					1.99174e+06			4.24229e+06	2.76548e+06
Q9DCL9	Multifunctional protein ADE2 OS=Mus musculus OX=10090 GN=Paics PE=1 SV=4	Paics	0.01	0.01	Found	Found	Found	Found	Not Found	Not Found	Not Found	Not Found	Not Found	Found	Found	Found	10	3	4	3	425	47	other metabolic processes	cytosol;other cell component	other molecular function	83535.4	84956.5	134513				127323			214980	277138	400348
P26369	Splicing factor U2AF 65 kDa subunit OS=Mus musculus OX=10090 GN=U2af2 PE=1 SV=3	U2af2	0.01	0.01	Found	Not Found	Found	Not Found	Not Found	Not Found	Not Found	Not Found	Found	Not Found	Found	Found	15	3	4	3	475	53.5	RNA metabolism OR transcription;other metabolic processes;other biological processes	nucleus;other cell component	nucleic acid binding activity;other molecular function	171512		97881.7			189371					464915	481934
P62315	Small nuclear ribonucleoprotein Sm D1 OS=Mus musculus OX=10090 GN=Snrpd1 PE=1 SV=1	Snrpd1	0.01	0.01	Found	Found	Found	Not Found	Not Found	Not Found	Found	Not Found	Not Found	Found	Found	Found	20	2	8	2	119	13.3	cell organization and biogenesis;RNA metabolism OR transcription;other metabolic processes	cytosol;nucleus;other cell component	nucleic acid binding activity;other molecular function	143068	115589	137271	64735.2						604742	247053	239438
P70399	TP53-binding protein 1 OS=Mus musculus OX=10090 GN=Tp53bp1 PE=1 SV=3	Tp53bp1	0.01	0.01	Not Found	Found	Found	Not Found	Not Found	Not Found	Not Found	Not Found	Found	Found	Found	Found	2	2	5	2	1969	212.6	cell organization and biogenesis;DNA metabolism;RNA metabolism OR transcription;other metabolic processes;stress response;signal transduction;other biological processes	nucleus;other cell component	nucleic acid binding activity;other molecular function		448079	173059			113832				205405	222297	703549
Q60749	KH domain-containing, RNA-binding, signal transduction-associated protein 1 OS=Mus musculus OX=10090 GN=Khdrbs1 PE=1 SV=2	Khdrbs1	0.01	0.01	Found	Not Found	Found	Not Found	Not Found	Not Found	Found	Not Found	Not Found	Not Found	Found	Found	5	2	3	2	443	48.3	cell cycle OR cell proliferation;RNA metabolism OR transcription;other metabolic processes;signal transduction;other biological processes	plasma membrane;other membranes;nucleus;other cell component	nucleic acid binding activity;other molecular function	118175		238824									283846
Q6P8I4	PEST proteolytic signal-containing nuclear protein OS=Mus musculus OX=10090 GN=Pcnp PE=1 SV=1	Pcnp	0.01	0.01	Not Found	Found	Found	Not Found	Not Found	Not Found	Not Found	Not Found	Found	Found	Found	Found	23	4	8	4	178	19	cell cycle OR cell proliferation;protein metabolism;other metabolic processes	nucleus			130142				184984				318716	202570	1.26086e+06
Q9R1C7	Pre-mRNA-processing factor 40 homolog A OS=Mus musculus OX=10090 GN=Prpf40a PE=1 SV=1	Prpf40a	0.01	0.01	Not Found	Found	Found	Not Found	Found	Found	Not Found	Not Found	Found	Not Found	Found	Found	3	2	12	2	953	108.4	cell organization and biogenesis;RNA metabolism OR transcription;other metabolic processes;other biological processes	nucleus	nucleic acid binding activity;other molecular function		462549	117265			300099					334898	229511
Q3UTJ2-5	Isoform 5 of Sorbin and SH3 domain-containing protein 2 OS=Mus musculus OX=10090 GN=Sorbs2	Sorbs2	0.01	0.01	Found	Found	Found	Not Found	Not Found	Not Found	Not Found	Not Found	Not Found	Found	Not Found	Found	28	12	67	1	707	78.1				38465.6	111869	134188							45188.3		76535.7
A2ALU4	Protein Shroom2 OS=Mus musculus OX=10090 GN=Shroom2 PE=1 SV=1	Shroom2		0.01	Not Found	Found	Not Found	Not Found	Not Found	Found	Not Found	Not Found	Found	Not Found	Found	Found	6	6	10	6	1481	164.6	cell organization and biogenesis;developmental processes;other biological processes	plasma membrane;other membranes;cytoskeleton;other cell component	cytoskeletal activity;other molecular function		57694.2							408215		58859.5	362265
[truncated: 83 more rows]

## Sheet: Tau-BioID2_LFQ_Fig.2D
Supplemental Table S1: Tau-BioID2 LFQ Analysis (Fig.2D)
Label-free quantification was performed as described in the methods section.
Abundance ratio ((ht40-bioID2) / (bioID2-HA)) of 100 means that the protein was identified in at least two samples of Tau-BioID2 and identified in zero or one samples of BioID2-HA
[truncated: 623 more rows]

## Sheet: BioID2-Tau_LFQ_Fig.2D
Supplemental Table S1: BioID2-Tau LFQ Analysis (Fig.2D)
[truncated: 693 more rows]

## Sheet: LFQ Compiled_Fig. 2D
Supplemental Table S1: Tau-BioID2 and BioID2-Tau compiled LFQ Analysis (Fig.2D)
[truncated: 169 more rows]

[truncated: 2 more sheets: Total Tau_Both Analyses_Fig.2E, Total Tau_Compiled_Fig.2 F]
