# Supplementary material for: BioID2-Based Tau Interactome Reveals Novel and Known Protein Interactions Associated with Multiple Cellular Pathways
Source: J Proteome Res. 2025 Sep 5;24(10):5099–115. doi: 10.1021/acs.jproteome.5c00473 (PMC12495503; doi:10.1021/acs.jproteome.5c00473)
Supplement: Supplementary file 3 [file pr5c00473_si_003.xlsx]

## Sheet: Tau-BioID2_Qualitative analysis
Supplemental Table S2: Peptide list for proteins identified with Tau-BioID2 qualitative analysis
Accession	Description	Coverage [%]	# Peptides	# PSMs	# Unique Peptides	# AAs	MW [kDa]	calc. pI	Score Sequest HT: Sequest HT	Biological Process	Cellular Component	Molecular Function	Pfam IDs	Entrez Gene ID	Ensembl Gene ID	Gene Symbol	Gene ID	WikiPathways	Reactome Pathways	# Protein Pathway Groups	Found in Sample: [S37] F37: Sample, ht40-bioID2	Found in Sample: [S38] F38: Sample, ht40-bioID2	Found in Sample: [S39] F39: Sample, ht40-bioID2	# Protein Groups	Modifications
A2A690	Protein TANC2 OS=Mus musculus OX=10090 GN=Tanc2 PE=1 SV=1	3	4	4	4	1994	220.1	7.97	1.78	transport;developmental processes;other biological processes	other cell component		Pf12796, Pf13181	77097	ENSMUSG00000053580	Tanc2	A2A683; A2A690; mmu:77097; Q3TRZ3; Q5EBP6; Q69ZQ7			0	High	Not Found	High	1
Annotated Sequence	Modifications	Contaminant	Qvality PEP	Qvality q-value	# Protein Groups	# Proteins	# PSMs	Master Protein Accessions	Positions in Master Proteins	Modifications in Master Proteins	# Missed Cleavages	Theo. MH+ [Da]	Found in Sample: [S37] F37: Sample, ht40-bioID2	Found in Sample: [S38] F38: Sample, ht40-bioID2	Found in Sample: [S39] F39: Sample, ht40-bioID2	Confidence (by Search Engine): Sequest HT	Percolator q-Value (by Search Engine): Sequest HT	Percolator PEP (by Search Engine): Sequest HT	XCorr (by Search Engine): Sequest HT	Sequence in Protein	Positions in Proteins
[R].GVLEPLENLHKER.[K]		FALSE	0.00287268	0.000310113	1	2	1	A2A690	A2A690 [518-530]		1	1533.84	Not Found	Not Found	High	High	0.0001944	0.0006561	1.85	R.GVLEPLENLHKER.K	[518-530]
[R].IFLDRLEENEAIDQDLQAYILHR.[I]		FALSE	0.0409706	0.00200509	1	2	1	A2A690	A2A690 [595-617]		1	2814.44	Not Found	Not Found	High	High	0.001346	0.01082	1.12	R.IFLDRLEENEAIDQDLQAYILHR.I	[595-617]
[R].LGFLLGEK.[V]		FALSE	0.0668472	0.0027242	1	2	1	A2A690	A2A690 [94-101]		0	876.519	Not Found	Not Found	High	High	0.001968	0.0193	1.78	R.LGFLLGEK.V	[94-101]
[K].LLPFHRIFLDR.[L]		FALSE	0.112218	0.0052077	1	2	1	A2A690	A2A690 [589-599]		1	1426.83	High	Not Found	Not Found	High	0.003711	0.03782	1.19	K.LLPFHRIFLDR.L	[589-599]
A2AAY5	SH3 and PX domain-containing protein 2B OS=Mus musculus OX=10090 GN=Sh3pxd2b PE=1 SV=1	10	6	10	6	908	101.5	8.66	10.15	cell organization and biogenesis;other metabolic processes;developmental processes;other biological processes	cytoskeleton;other cell component	enzyme regulator activity;other molecular function	Pf00018, Pf00787, Pf07653	268396	ENSMUSG00000040711	Sh3pxd2b	A2AAY5; B6F0V1; mmu:268396; Q1LZL8; Q1LZM5; Q3TB89; Q8BIC6			0	High	High	High	1
Annotated Sequence	Modifications	Contaminant	Qvality PEP	Qvality q-value	# Protein Groups	# Proteins	# PSMs	Master Protein Accessions	Positions in Master Proteins	Modifications in Master Proteins	# Missed Cleavages	Theo. MH+ [Da]	Found in Sample: [S37] F37: Sample, ht40-bioID2	Found in Sample: [S38] F38: Sample, ht40-bioID2	Found in Sample: [S39] F39: Sample, ht40-bioID2	Confidence (by Search Engine): Sequest HT	Percolator q-Value (by Search Engine): Sequest HT	Percolator PEP (by Search Engine): Sequest HT	XCorr (by Search Engine): Sequest HT	Sequence in Protein	Positions in Proteins
[K].AELSEEKVDPTSQNLFMK.[S]		FALSE	0.0013503	0.000310113	1	1	1	A2AAY5	A2AAY5 [617-634]		1	2066.01	Not Found	Not Found	High	High	0.0001944	0.0002874	2.31	K.AELSEEKVDPTSQNLFMK.S	[617-634]
[K].AKPFLSNSSVGQDDMRGK.[G]		FALSE	0.000507274	0.000310113	1	1	2	A2AAY5	A2AAY5 [803-820]		1	1936.95	High	Not Found	High	High	0.0001944	9.831e-05	1.93	K.AKPFLSNSSVGQDDMRGK.G	[803-820]
[K].LGPSSPAHSGALDLDGVSR.[H]		FALSE	1.06669e-06	0.000310113	1	1	2	A2AAY5	A2AAY5 [287-305]		0	1835.92	High	Not Found	High	High	0.0001944	1.11e-07	2.77	K.LGPSSPAHSGALDLDGVSR.H	[287-305]
[R].IIPFLPGK.[I]		FALSE	0.0245654	0.00151377	1	1	1	A2AAY5	A2AAY5 [72-79]		0	884.56	Not Found	Not Found	High	High	0.001117	0.00617	1.06	R.IIPFLPGK.I	[72-79]
[K].TEPAQSEDHVDIYNLR.[S]		FALSE	1.93095e-05	0.000310113	1	1	3	A2AAY5	A2AAY5 [649-664]		0	1886.89	High	High	High	High	0.0001944	2.689e-06	2.65	K.TEPAQSEDHVDIYNLR.S	[649-664]
[K].YTVIYPYTAR.[D]		FALSE	0.0386946	0.00172868	1	1	1	A2AAY5	A2AAY5 [226-235]		0	1246.65	High	Not Found	Not Found	High	0.001205	0.01014	1.3	K.YTVIYPYTAR.D	[226-235]
A2AGT5	Cytoskeleton-associated protein 5 OS=Mus musculus OX=10090 GN=Ckap5 PE=1 SV=1	8	9	10	9	2032	225.5	7.96	11.24	cell-cell signaling;cell cycle OR cell proliferation;cell organization and biogenesis;protein metabolism;other metabolic processes;transport;developmental processes;signal transduction;other biological processes	plasma membrane;other membranes;cytoskeleton;nucleus;other cell component	cytoskeletal activity;other molecular function	Pf12348	75786		Ckap5	A0PJ77; A2AGT5; A2AGT6; B2RRC4; mmu:75786; Q0VGR0; Q3TML9; Q3UDY6; Q4VAE7; Q9CUN0		Separation of Sister Chromatids; Anchoring of the basal body to the plasma membrane; Amplification of signal from unattached kinetochores via a MAD2 inhibitory signal; Resolution of Sister Chromatid Cohesion; Regulation of PLK1 Activity at G2/M Transition; Loss of Nlp from mitotic centrosomes; Recruitment of mitotic centrosome proteins and complexes; Recruitment of NuMA to mitotic centrosomes; RH…	13	High	High	High	1
Annotated Sequence	Modifications	Contaminant	Qvality PEP	Qvality q-value	# Protein Groups	# Proteins	# PSMs	Master Protein Accessions	Positions in Master Proteins	Modifications in Master Proteins	# Missed Cleavages	Theo. MH+ [Da]	Found in Sample: [S37] F37: Sample, ht40-bioID2	Found in Sample: [S38] F38: Sample, ht40-bioID2	Found in Sample: [S39] F39: Sample, ht40-bioID2	Confidence (by Search Engine): Sequest HT	Percolator q-Value (by Search Engine): Sequest HT	Percolator PEP (by Search Engine): Sequest HT	XCorr (by Search Engine): Sequest HT	Sequence in Protein	Positions in Proteins
[K].ALKEIAIHIGDRDNAVR.[N]		FALSE	0.000115502	0.000310113	1	3	2	A2AGT5	A2AGT5 [1367-1383]		2	1891.05	High	Not Found	High	High	0.0001944	1.935e-05	2.46	K.ALKEIAIHIGDRDNAVR.N	[1367-1383]
[R].DAAFEALGTALK.[V]		FALSE	0.00141651	0.000310113	1	3	1	A2AGT5	A2AGT5 [457-468]		0	1206.64	Not Found	Not Found	High	High	0.0001944	0.000304	1.98	R.DAAFEALGTALK.V	[457-468]
[K].EGLDEVAGIINEAK.[F]		FALSE	0.0024364	0.000310113	1	3	1	A2AGT5	A2AGT5 [879-892]		0	1457.75	High	Not Found	Not Found	High	0.0001944	0.0005471	1.46	K.EGLDEVAGIINEAK.F	[879-892]
[R].MIFEDEKPALLSQIDAEFQK.[M]		FALSE	0.0501391	0.00246168	1	3	1	A2AGT5	A2AGT5 [792-811]		0	2352.18	Not Found	Not Found	High	High	0.00184	0.01367	1.75	R.MIFEDEKPALLSQIDAEFQK.M	[792-811]
[R].NAALNTIVTVYNVHGDQVFK.[L]		FALSE	0.0405473	0.00200509	1	3	1	A2AGT5	A2AGT5 [1384-1403]		0	2203.15	Not Found	Not Found	High	High	0.001346	0.01069	0.92	R.NAALNTIVTVYNVHGDQVFK.L	[1384-1403]
[K].NLGIPVITVLGDSKNNVR.[A]		FALSE	1.9105e-05	0.000310113	1	3	1	A2AGT5	A2AGT5 [941-958]		1	1909.09	Not Found	Not Found	High	High	0.0001944	2.668e-06	2.95	K.NLGIPVITVLGDSKNNVR.A	[941-958]
[K].NSSQFFQSYVER.[G]		FALSE	0.00141651	0.000310113	1	3	1	A2AGT5	A2AGT5 [1871-1882]		0	1491.69	Not Found	Not Found	High	High	0.0001944	0.0003029	1.73	K.NSSQFFQSYVER.G	[1871-1882]
[K].TQPIPAPVEDSVSSTIEAKPDLK.[K]		FALSE	0.0124616	0.0012089	1	3	1	A2AGT5	A2AGT5 [1103-1125]		0	2422.27	Not Found	High	Not Found	High	0.0008368	0.003044	1.5	K.TQPIPAPVEDSVSSTIEAKPDLK.K	[1103-1125]
[K].TSAQIVLDGLVDKIGDVK.[C]		FALSE	0.0010857	0.000310113	1	3	1	A2AGT5	A2AGT5 [677-694]		1	1871.05	Not Found	Not Found	High	High	0.0001944	0.0002264	2.12	K.TSAQIVLDGLVDKIGDVK.C	[677-694]
A2AHC3	Calmodulin-regulated spectrin-associated protein 1 OS=Mus musculus OX=10090 GN=Camsap1 PE=1 SV=1	15	13	15	13	1581	175.8	6.95	19.15	cell organization and biogenesis;developmental processes;other biological processes	cytoskeleton;other cell component	cytoskeletal activity;other molecular function	Pf08683, Pf11971, Pf17095	227634	ENSMUSG00000026933	Camsap1	A2AHC3; mmu:227634; Q7TQF8; Q8CBV3			0	Not Found	High	High	1
Annotated Sequence	Modifications	Contaminant	Qvality PEP	Qvality q-value	# Protein Groups	# Proteins	# PSMs	Master Protein Accessions	Positions in Master Proteins	Modifications in Master Proteins	# Missed Cleavages	Theo. MH+ [Da]	Found in Sample: [S37] F37: Sample, ht40-bioID2	Found in Sample: [S38] F38: Sample, ht40-bioID2	Found in Sample: [S39] F39: Sample, ht40-bioID2	Confidence (by Search Engine): Sequest HT	Percolator q-Value (by Search Engine): Sequest HT	Percolator PEP (by Search Engine): Sequest HT	XCorr (by Search Engine): Sequest HT	Sequence in Protein	Positions in Proteins
[K].AYGLDNIPEDLRDPFYIDQYEQEHIKPPVIK.[L]		FALSE	0.085282	0.00370284	1	2	1	A2AHC3	A2AHC3 [49-79]		1	3715.86	Not Found	Not Found	High	High	0.002574	0.02619	2.95	K.AYGLDNIPEDLRDPFYIDQYEQEHIKPPVIK.L	[49-79]
[K].DSLASNIIHLTPQNQPHPSAGK.[S]		FALSE	4.52573e-05	0.000310113	1	2	2	A2AHC3	A2AHC3 [501-522]		0	2325.19	Not Found	High	High	High	0.0001944	6.867e-06	2.25	K.DSLASNIIHLTPQNQPHPSAGK.S	[501-522]
[K].EAGLSSSTITGKEHTPVEEPLR.[S]		FALSE	0.0971656	0.00394548	1	1	1	A2AHC3	A2AHC3 [1188-1209]		1	2338.19	Not Found	Not Found	High	High	0.002827	0.03108	1.57	K.EAGLSSSTITGKEHTPVEEPLR.S	[1188-1209]
[R].ELIKQEYLR.[R]		FALSE	0.060966	0.00246168	1	1	1	A2AHC3	A2AHC3 [1319-1327]		1	1191.67	Not Found	Not Found	High	High	0.00184	0.01719	1.18	R.ELIKQEYLR.R	[1319-1327]
[R].FDTLPQGQAADGFFLHVGR.[A]		FALSE	0.000269258	0.000310113	1	2	1	A2AHC3	A2AHC3 [686-704]		0	2076.03	Not Found	Not Found	High	High	0.0001944	4.891e-05	1.92	R.FDTLPQGQAADGFFLHVGR.A	[686-704]
[K].ISQQQEQLLMK.[S]		FALSE	0.150986	0.00730981	1	2	2	A2AHC3	A2AHC3 [1030-1040]		0	1345.71	Not Found	High	High	High	0.004982	0.05765	1.01	K.ISQQQEQLLMK.S	[1030-1040]
[R].QADTLESKPDSFYLEPLMPAVLRPAK.[E]		FALSE	0.00205531	0.000310113	1	2	1	A2AHC3	A2AHC3 [576-601]		0	2916.52	Not Found	Not Found	High	High	0.0001944	0.0004544	2.86	R.QADTLESKPDSFYLEPLMPAVLRPAK.E	[576-601]
[K].RSFLGSPAAMSPADQPPSTQPLAEGSHR.[Y]		FALSE	3.63829e-05	0.000310113	1	2	1	A2AHC3	A2AHC3 [369-396]		1	2892.41	Not Found	Not Found	High	High	0.0001944	5.424e-06	2.62	K.RSFLGSPAAMSPADQPPSTQPLAEGSHR.Y	[369-396]
[R].SKTPTPSVETLPQSR.[S]		FALSE	0.00342306	0.000310113	1	1	1	A2AHC3	A2AHC3 [1109-1123]		1	1627.86	Not Found	Not Found	High	High	0.0001944	0.0007894	2.2	R.SKTPTPSVETLPQSR.S	[1109-1123]
[R].STDRDWETASAASSLASVAEYTGPK.[L]		FALSE	0.12749	0.00638089	1	1	1	A2AHC3	A2AHC3 [1421-1445]		1	2600.21	Not Found	High	Not Found	High	0.004401	0.04501	1.1	R.STDRDWETASAASSLASVAEYTGPK.L	[1421-1445]
[K].TPTPSVETLPQSR.[S]		FALSE	0.000245963	0.000310113	1	1	1	A2AHC3	A2AHC3 [1111-1123]		0	1412.74	Not Found	High	Not Found	High	0.0001944	4.437e-05	2.41	K.TPTPSVETLPQSR.S	[1111-1123]
[R].TSPQAPGLVASIR.[S]		FALSE	0.000564247	0.000310113	1	2	1	A2AHC3	A2AHC3 [559-571]		0	1296.73	Not Found	Not Found	High	High	0.0001944	0.0001106	1.81	R.TSPQAPGLVASIR.S	[559-571]
[R].VESLEALPILSR.[N]		FALSE	0.00254221	0.000310113	1	1	1	A2AHC3	A2AHC3 [1405-1416]		0	1326.76	Not Found	Not Found	High	High	0.0001944	0.0005749	1.56	R.VESLEALPILSR.N	[1405-1416]
B1AZI6	THO complex subunit 2 OS=Mus musculus OX=10090 GN=Thoc2 PE=1 SV=1	2	3	3	3	1594	182.7	8.44	2.24	RNA metabolism OR transcription;other metabolic processes;transport;developmental processes;other biological processes	nucleus;other cell component	nucleic acid binding activity	Pf11262, Pf11732, Pf16134	331401	ENSMUSG00000037475	Thoc2	B1AZI6; mmu:331401		Transport of Mature mRNA derived from an Intron-Containing Transcript; mRNA 3'-end processing; RNA Polymerase II Transcription Termination	3	High	Not Found	High	1
Annotated Sequence	Modifications	Contaminant	Qvality PEP	Qvality q-value	# Protein Groups	# Proteins	# PSMs	Master Protein Accessions	Positions in Master Proteins	Modifications in Master Proteins	# Missed Cleavages	Theo. MH+ [Da]	Found in Sample: [S37] F37: Sample, ht40-bioID2	Found in Sample: [S38] F38: Sample, ht40-bioID2	Found in Sample: [S39] F39: Sample, ht40-bioID2	Confidence (by Search Engine): Sequest HT	Percolator q-Value (by Search Engine): Sequest HT	Percolator PEP (by Search Engine): Sequest HT	XCorr (by Search Engine): Sequest HT	Sequence in Protein	Positions in Proteins
[K].QVESFEDLRR.[D]		FALSE	0.0527933	0.00246168	1	1	1	B1AZI6	B1AZI6 [420-429]		1	1278.64	Not Found	Not Found	High	High	0.00184	0.01453	1.11	K.QVESFEDLRR.D	[420-429]
[K].TPVSGSLKSPVPR.[S]		FALSE	0.0699873	0.00324328	1	1	1	B1AZI6	B1AZI6 [1385-1397]		1	1324.76	High	Not Found	Not Found	High	0.002243	0.02043	1.38	K.TPVSGSLKSPVPR.S	[1385-1397]
[K].VLNLGQALER.[R]		FALSE	0.00386768	0.000310113	1	1	1	B1AZI6	B1AZI6 [1137-1146]		0	1112.64	Not Found	Not Found	High	High	0.0001944	0.0009016	2.24	K.VLNLGQALER.R	[1137-1146]
D3Z7P3	Glutaminase kidney isoform, mitochondrial OS=Mus musculus OX=10090 GN=Gls PE=1 SV=1	14	5	9	5	674	73.9	7.99	6.5	cell-cell signaling;cell organization and biogenesis;other metabolic processes;other biological processes	cytosol;mitochondrion;other cell component	other molecular function	Pf04960, Pf12796, Pf17959	14660	ENSMUSG00000026103	Gls	D3Z7P3; E9PUF0; mmu:14660; Q69ZX9	Oxidative stress and redox pathway	Glutamate Neurotransmitter Release Cycle; TP53 Regulates Metabolic Genes; Glutamate and glutamine metabolism	4	High	High	High	1
Annotated Sequence	Modifications	Contaminant	Qvality PEP	Qvality q-value	# Protein Groups	# Proteins	# PSMs	Master Protein Accessions	Positions in Master Proteins	Modifications in Master Proteins	# Missed Cleavages	Theo. MH+ [Da]	Found in Sample: [S37] F37: Sample, ht40-bioID2	Found in Sample: [S38] F38: Sample, ht40-bioID2	Found in Sample: [S39] F39: Sample, ht40-bioID2	Confidence (by Search Engine): Sequest HT	Percolator q-Value (by Search Engine): Sequest HT	Percolator PEP (by Search Engine): Sequest HT	XCorr (by Search Engine): Sequest HT	Sequence in Protein	Positions in Proteins
[K].GGTPPQQQQQQQQQPGASPPAAPGPK.[D]		FALSE	0.149547	0.00730981	1	2	2	D3Z7P3	D3Z7P3 [86-111]		0	2608.29	High	High	Not Found	High	0.004982	0.05683	0.73	K.GGTPPQQQQQQQQQPGASPPAAPGPK.D	[86-111]
[K].LFLNEDDKPHNPMVNAGAIVVTSLIK.[Q]		FALSE	0.0013575	0.000310113	1	2	1	D3Z7P3	D3Z7P3 [326-351]		0	2835.51	Not Found	Not Found	High	High	0.0001944	0.0002896	1.89	K.LFLNEDDKPHNPMVNAGAIVVTSLIK.Q	[326-351]
[K].QGVNNAEKFDYVMQFLNK.[M]		FALSE	0.107865	0.004954	1	2	1	D3Z7P3	D3Z7P3 [352-369]		1	2145.04	Not Found	Not Found	High	High	0.003458	0.03586	1.89	K.QGVNNAEKFDYVMQFLNK.M	[352-369]
[K].VADYIPQLAK.[F]		FALSE	0.00141651	0.000310113	1	2	3	D3Z7P3	D3Z7P3 [251-260]		0	1117.63	High	High	High	High	0.0001944	0.0003028	1.7	K.VADYIPQLAK.F	[251-260]
[K].YAIAVNDLGTEYVHR.[Y]		FALSE	4.04809e-07	0.000310113	1	2	2	D3Z7P3	D3Z7P3 [298-312]		0	1720.87	Not Found	High	High	High	0.0001944	3.809e-08	3.13	K.YAIAVNDLGTEYVHR.Y	[298-312]
O08539	Myc box-dependent-interacting protein 1 OS=Mus musculus OX=10090 GN=Bin1 PE=1 SV=1	10	5	7	5	588	64.4	5.03	0	cell organization and biogenesis;transport;other biological processes	plasma membrane;other membranes;cytosol;cytoskeleton;ER/Golgi;nucleus;other cytoplasmic organelle;other cell component	enzyme regulator activity;cytoskeletal activity;other molecular function	Pf03114, Pf14604	30948	ENSMUSG00000024381	Bin1	mmu:30948; O08539; Q62434		Clathrin-mediated endocytosis	1	High	Not Found	High	1
Annotated Sequence	Modifications	Contaminant	Qvality PEP	Qvality q-value	# Protein Groups	# Proteins	# PSMs	Master Protein Accessions	Positions in Master Proteins	Modifications in Master Proteins	# Missed Cleavages	Theo. MH+ [Da]	Found in Sample: [S37] F37: Sample, ht40-bioID2	Found in Sample: [S38] F38: Sample, ht40-bioID2	Found in Sample: [S39] F39: Sample, ht40-bioID2	Confidence (by Search Engine): Sequest HT	Percolator q-Value (by Search Engine): Sequest HT	Percolator PEP (by Search Engine): Sequest HT	XCorr (by Search Engine): Sequest HT	Sequence in Protein	Positions in Proteins
[R].GVFPENFTERVQ.[-]		FALSE	0.0160495	0.0012089	1	2	1	O08539	O08539 [577-588]		1	1422.7	Not Found	Not Found	High	High	0.0008368	0.003951	1.08	R.GVFPENFTERVQ.-	[577-588]
[K].IAKPVSLLEK.[A]		FALSE	0.0547315	0.00246168	1	1	2	O08539	O08539 [171-180]		0	1097.69	High	Not Found	High	High	0.00184	0.01514	1.6	K.IAKPVSLLEK.A	[171-180]
[K].LVDYDSARHHYESLQTAK.[K]		FALSE	0.00597506	0.000310113	1	2	1	O08539	O08539 [147-164]		1	2133.04	Not Found	Not Found	High	High	0.0001944	0.001428	1.72	K.LVDYDSARHHYESLQTAK.K	[147-164]
[K].LVDYDSARHHYESLQTAKK.[K]		FALSE	0.0692776	0.00324328	1	2	1	O08539	O08539 [147-165]		2	2261.13	Not Found	Not Found	High	High	0.002108	0.02015	1.37	K.LVDYDSARHHYESLQTAKK.K	[147-165]
[R].VNHEPEPASGASPGATIPK.[S]		FALSE	0.00390896	0.000310113	1	2	2	O08539	O08539 [313-331]		0	1858.93	High	Not Found	High	High	0.0001944	0.0009109	1.68	R.VNHEPEPASGASPGATIPK.S	[313-331]
O08553	Dihydropyrimidinase-related protein 2 OS=Mus musculus OX=10090 GN=Dpysl2 PE=1 SV=2	47	20	42	16	572	62.2	6.38	80.08	cell organization and biogenesis;transport;developmental processes;other biological processes	plasma membrane;other membranes;cytosol;cytoskeleton;other cell component	other molecular function	Pf01979	12934	ENSMUSG00000022048	Dpysl2	mmu:12934; O08553; Q6P5D0	Mechanisms associated with pluripotency	Recycling pathway of L1; CRMPs in Sema3A signaling	3	High	High	High	1
Annotated Sequence	Modifications	Contaminant	Qvality PEP	Qvality q-value	# Protein Groups	# Proteins	# PSMs	Master Protein Accessions	Positions in Master Proteins	Modifications in Master Proteins	# Missed Cleavages	Theo. MH+ [Da]	Found in Sample: [S37] F37: Sample, ht40-bioID2	Found in Sample: [S38] F38: Sample, ht40-bioID2	Found in Sample: [S39] F39: Sample, ht40-bioID2	Confidence (by Search Engine): Sequest HT	Percolator q-Value (by Search Engine): Sequest HT	Percolator PEP (by Search Engine): Sequest HT	XCorr (by Search Engine): Sequest HT	Sequence in Protein	Positions in Proteins
[K].AVGKDNFTLIPEGTNGTEER.[M]		FALSE	0.000823295	0.000310113	1	1	3	O08553	O08553 [342-361]		1	2148.06	High	High	High	High	0.0001944	0.0001671	2.2	K.AVGKDNFTLIPEGTNGTEER.M	[342-361]
[R].DIGAIAQVHAENGDIIAEEQQR.[I]		FALSE	1.63345e-08	0.000310113	1	1	3	O08553	O08553 [190-211]		0	2377.17	High	High	High	High	0.0001944	1.111e-09	3.34	R.DIGAIAQVHAENGDIIAEEQQR.I	[190-211]
[R].FQMPDQGMTSADDFFQGTK.[A]		FALSE	7.56585e-06	0.000310113	1	1	1	O08553	O08553 [76-94]		0	2150.92	Not Found	Not Found	High	High	0.0001944	9.577e-07	2.56	R.FQMPDQGMTSADDFFQGTK.A	[76-94]
[R].GSPLVVISQGK.[I]		FALSE	0.00115727	0.000310113	1	1	3	O08553	O08553 [441-451]		0	1084.64	High	High	High	High	0.0001944	0.0002425	2.16	R.GSPLVVISQGK.I	[441-451]
[K].KGTVVYGEPITASLGTDGSHYWSK.[N]		FALSE	0.000709331	0.000310113	1	1	2	O08553	O08553 [270-293]		1	2553.26	High	Not Found	High	High	0.0001944	0.0001424	2.19	K.KGTVVYGEPITASLGTDGSHYWSK.N	[270-293]
[R].KPFPDFVYK.[R]		FALSE	0.0732673	0.00324328	1	1	1	O08553	O08553 [472-480]		0	1140.61	Not Found	Not Found	High	High	0.002364	0.02163	1.85	R.KPFPDFVYK.R	[472-480]
[R].KPFPDFVYKR.[I]		FALSE	0.0185001	0.0012089	1	1	1	O08553	O08553 [472-481]		1	1296.71	High	Not Found	Not Found	High	0.0009676	0.004567	1.4	R.KPFPDFVYKR.I	[472-481]
[R].ILDLGITGPEGHVLSRPEEVEAEAVNR.[S]		FALSE	6.55779e-12	0.000310113	1	1	3	O08553	O08553 [212-238]		0	2900.51	High	High	High	High	0.0001944	2.022e-13	4.68	R.ILDLGITGPEGHVLSRPEEVEAEAVNR.S	[212-238]
[R].ISVGSDADLVIWDPDSVK.[T]		FALSE	0.00234742	0.000310113	1	1	2	O08553	O08553 [401-418]		0	1915.96	High	Not Found	High	High	0.0001944	0.0005262	2.28	R.ISVGSDADLVIWDPDSVK.T	[401-418]
[K].IVLEDGTLHVTEGSGR.[Y]		FALSE	0.0218878	0.0012089	1	1	1	O08553	O08553 [452-467]		0	1682.87	Not Found	Not Found	High	High	0.0009676	0.005451	1.3	K.IVLEDGTLHVTEGSGR.Y	[452-467]
[K].IVLEDGTLHVTEGSGRYIPR.[K]		FALSE	8.23853e-06	0.000310113	1	1	1	O08553	O08553 [452-471]		1	2212.17	Not Found	Not Found	High	High	0.0001944	1.054e-06	2.61	K.IVLEDGTLHVTEGSGRYIPR.K	[452-471]
[KR].IVNDDQSFYADIYMEDGLIK.[Q]		FALSE	0.00164396	0.000310113	2	2	1	O08553; Q62188	O08553 [24-43]; Q62188 [24-43]		0	2349.1	Not Found	Not Found	High	High	0.0001944	0.0003564	1.78	K.IVNDDQSFYADIYMEDGLIK.Q	[24-43]
[K].MDENQFVAVTSTNAAK.[VI]		FALSE	8.11003e-08	0.000310113	3	3	3	O08553; P97427; Q62188	O08553 [375-390]; P97427 [375-390]; Q62188 [375-390]		0	1725.81	High	High	High	High	0.0001944	6.497e-09	3.66	K.MDENQFVAVTSTNAAK.V	[375-390]
[K].MDENQFVAVTSTNAAK.[VI]	1xOxidation [M1]	FALSE	0.0150664	0.0012089	3	3	1	O08553; P97427; Q62188	O08553 [375-390]; P97427 [375-390]; Q62188 [375-390]		0	1741.81	High	Not Found	Not Found	High	0.0008368	0.003695	1.3	K.MDENQFVAVTSTNAAK.V	[375-390]
[R].MSVIWDK.[A]		FALSE	0.0223522	0.0012089	2	2	3	O08553; Q62188	O08553 [362-368]; Q62188 [362-368]		0	878.444	High	High	High	High	0.0009676	0.005579	1.6	R.MSVIWDK.A	[362-368]
[R].MVIPGGIDVHTR.[F]		FALSE	2.99618e-06	0.000310113	1	1	2	O08553	O08553 [64-75]		0	1294.69	Not Found	High	High	High	0.0001944	3.457e-07	3.32	R.MVIPGGIDVHTR.F	[64-75]
[R].MVIPGGIDVHTRFQMPDQGMTSADDFFQGTK.[A]		FALSE	0.00142406	0.000310113	1	1	2	O08553	O08553 [64-94]		1	3426.59	Not Found	High	High	High	0.0001944	0.0003049	3.13	R.MVIPGGIDVHTRFQMPDQGMTSADDFFQGTK.A	[64-94]
[R].NLHQSGFSLSGAQIDDNIPR.[R]		FALSE	3.59976e-05	0.000310113	1	1	1	O08553	O08553 [533-552]		0	2169.07	Not Found	Not Found	High	High	0.0001944	5.359e-06	3.51	R.NLHQSGFSLSGAQIDDNIPR.R	[533-552]
[R].NLHQSGFSLSGAQIDDNIPRR.[T]		FALSE	4.587e-06	0.000310113	1	1	2	O08553	O08553 [533-553]		1	2325.17	High	Not Found	High	High	0.0001944	5.527e-07	2.92	R.NLHQSGFSLSGAQIDDNIPRR.T	[533-553]
[K].QIGENLIVPGGVK.[T]		FALSE	0.000564247	0.000310113	2	2	3	O08553; P97427	O08553 [44-56]; P97427 [44-56]		0	1323.76	High	High	High	High	0.0001944	0.0001105	2.08	K.QIGENLIVPGGVK.T	[44-56]
[K].VFNLYPR.[K]		FALSE	0.0420478	0.00200509	1	1	3	O08553	O08553 [391-397]		0	908.499	High	High	High	High	0.001491	0.01115	1.64	K.VFNLYPR.K	[391-397]
O08709	Peroxiredoxin-6 OS=Mus musculus OX=10090 GN=Prdx6 PE=1 SV=3	32	6	11	6	224	24.9	6.01	14.07	cell organization and biogenesis;other metabolic processes;stress response;other biological processes	cytosol;nucleus;other cytoplasmic organelle;other cell component	other molecular function	Pf00578, Pf10417	11758		Prdx6	mmu:11758; O08709; Q91WT2; Q9QWP4; Q9QWW0		Neutrophil degranulation; Detoxification of Reactive Oxygen Species	2	High	Not Found	High	1	Met-loss [N-Term]
Annotated Sequence	Modifications	Contaminant	Qvality PEP	Qvality q-value	# Protein Groups	# Proteins	# PSMs	Master Protein Accessions	Positions in Master Proteins	Modifications in Master Proteins	# Missed Cleavages	Theo. MH+ [Da]	Found in Sample: [S37] F37: Sample, ht40-bioID2	Found in Sample: [S38] F38: Sample, ht40-bioID2	Found in Sample: [S39] F39: Sample, ht40-bioID2	Confidence (by Search Engine): Sequest HT	Percolator q-Value (by Search Engine): Sequest HT	Percolator PEP (by Search Engine): Sequest HT	XCorr (by Search Engine): Sequest HT	Sequence in Protein	Positions in Proteins
[K].LSILYPATTGRNFDEILR.[V]		FALSE	0.11673	0.0057138	1	1	2	O08709	O08709 [145-162]		1	2079.12	High	Not Found	High	High	0.004088	0.0399	1.65	K.LSILYPATTGRNFDEILR.V	[145-162]
[-].MPGGLLLGDEAPNFEANTTIGR.[I]	1xMet-loss [N-Term]	FALSE	4.73706e-08	0.000310113	1	1	2	O08709	O08709 [1-22]	O08709 1xMet-loss [N-Term]	0	2142.08	High	Not Found	High	High	0.0001944	3.588e-09	3.68	-.MPGGLLLGDEAPNFEANTTIGR.I	[1-22]
[R].NFDEILR.[V]		FALSE	0.0755344	0.00350528	1	1	2	O08709	O08709 [156-162]		0	906.468	High	Not Found	High	High	0.002494	0.02244	1.22	R.NFDEILR.V	[156-162]
[R].VVDSLQLTGTKPVATPVDWKK.[G]		FALSE	0.000169451	0.000310113	1	1	2	O08709	O08709 [163-183]		1	2282.28	High	Not Found	High	High	0.0001944	2.953e-05	2.8	R.VVDSLQLTGTKPVATPVDWKK.G	[163-183]
[R].VVFIFGPDK.[K]		FALSE	0.000540728	0.000310113	1	1	2	O08709	O08709 [133-141]		0	1021.57	High	Not Found	High	High	0.0001944	0.0001054	2.04	R.VVFIFGPDK.K	[133-141]
[R].VVFIFGPDKK.[L]		FALSE	0.129999	0.00638089	1	1	1	O08709	O08709 [133-142]		1	1149.67	Not Found	Not Found	High	High	0.004401	0.04634	1.31	R.VVFIFGPDKK.L	[133-142]
O08749	Dihydrolipoyl dehydrogenase, mitochondrial OS=Mus musculus OX=10090 GN=Dld PE=1 SV=2	13	5	7	5	509	54.2	7.9	3.69	protein metabolism;other metabolic processes;developmental processes;other biological processes	cytoskeleton;mitochondrion;nucleus;other cytoplasmic organelle;other cell component	other molecular function	Pf02852, Pf07992	13382	ENSMUSG00000020664	Dld	mmu:13382; O08749; Q3TG55; Q3U5W5; Q3UWP7; Q99LD3	Fatty acid beta-oxidation; Glycolysis and gluconeogenesis; TCA cycle	Regulation of pyruvate dehydrogenase (PDH) complex; Signaling by Retinoic Acid; Glycine degradation; Branched-chain amino acid catabolism; Lysine catabolism; Citric acid cycle (TCA cycle)	11	High	High	High	1
Annotated Sequence	Modifications	Contaminant	Qvality PEP	Qvality q-value	# Protein Groups	# Proteins	# PSMs	Master Protein Accessions	Positions in Master Proteins	Modifications in Master Proteins	# Missed Cleavages	Theo. MH+ [Da]	Found in Sample: [S37] F37: Sample, ht40-bioID2	Found in Sample: [S38] F38: Sample, ht40-bioID2	Found in Sample: [S39] F39: Sample, ht40-bioID2	Confidence (by Search Engine): Sequest HT	Percolator q-Value (by Search Engine): Sequest HT	Percolator PEP (by Search Engine): Sequest HT	XCorr (by Search Engine): Sequest HT	Sequence in Protein	Positions in Proteins
[K].ALTGGIAHLFKQNK.[V]		FALSE	0.0774741	0.00370284	1	1	1	O08749	O08749 [133-146]		1	1497.85	High	Not Found	Not Found	High	0.002574	0.02322	1.1	K.ALTGGIAHLFKQNK.V	[133-146]
[R].GIEIPEVR.[L]		FALSE	0.0981407	0.00420731	1	1	2	O08749	O08749 [110-117]		0	912.515	High	Not Found	High	High	0.002959	0.03156	1.68	R.GIEIPEVR.L	[110-117]
[K].IGKFPFAANSR.[A]		FALSE	0.0200181	0.0012089	1	1	1	O08749	O08749 [418-428]		1	1207.66	Not Found	High	Not Found	High	0.0009676	0.004965	1.54	K.IGKFPFAANSR.A	[418-428]
[K].IPNIYAIGDVVAGPMLAHK.[A]		FALSE	0.00155882	0.000310113	1	1	1	O08749	O08749 [347-365]		0	1979.08	Not Found	Not Found	High	High	0.0001944	0.0003376	1.36	K.IPNIYAIGDVVAGPMLAHK.A	[347-365]
[K].SEEQLKEEGIEFK.[I]		FALSE	0.0033157	0.000310113	1	1	2	O08749	O08749 [405-417]		1	1565.77	Not Found	High	High	High	0.0001944	0.0007652	2.01	K.SEEQLKEEGIEFK.I	[405-417]
O08756	3-hydroxyacyl-CoA dehydrogenase type-2 OS=Mus musculus OX=10090 GN=Hsd17b10 PE=1 SV=4	36	6	13	6	261	27.4	8.41	22.9	cell organization and biogenesis;RNA metabolism OR transcription;other metabolic processes	mitochondrion;ER/Golgi;other cell component	nucleic acid binding activity;other molecular function	Pf00106			Hsd17b10	O08756		Branched-chain amino acid catabolism	1	High	High	High	1
Annotated Sequence	Modifications	Contaminant	Qvality PEP	Qvality q-value	# Protein Groups	# Proteins	# PSMs	Master Protein Accessions	Positions in Master Proteins	Modifications in Master Proteins	# Missed Cleavages	Theo. MH+ [Da]	Found in Sample: [S37] F37: Sample, ht40-bioID2	Found in Sample: [S38] F38: Sample, ht40-bioID2	Found in Sample: [S39] F39: Sample, ht40-bioID2	Confidence (by Search Engine): Sequest HT	Percolator q-Value (by Search Engine): Sequest HT	Percolator PEP (by Search Engine): Sequest HT	XCorr (by Search Engine): Sequest HT	Sequence in Protein	Positions in Proteins
[K].EIQAALTLAK.[E]		FALSE	0.00762316	0.000992347	1	1	2	O08756	O08756 [70-79]		0	1057.63	Not Found	High	High	High	0.0005511	0.001844	2.27	K.EIQAALTLAK.E	[70-79]
[R].LGDPAEYAHLVQTIIENPFLNGEVIRLDGAIR.[M]		FALSE	0.160639	0.00818949	1	1	1	O08756	O08756 [227-258]		1	3533.88	Not Found	Not Found	High	High	0.005449	0.06294	1.29	R.LGDPAEYAHLVQTIIENPFLNGEVIRLDGAIR.M	[227-258]
[K].IHTLEDFQR.[V]		FALSE	0.0073459	0.000992347	1	1	1	O08756	O08756 [108-116]		0	1158.59	Not Found	Not Found	High	High	0.0005511	0.001771	2.06	K.IHTLEDFQR.V	[108-116]
[R].LVAGEMGQNEPDQGGQR.[G]		FALSE	4.87592e-05	0.000310113	1	1	4	O08756	O08756 [131-147]		0	1785.82	High	High	High	High	0.0001944	7.467e-06	2.07	R.LVAGEMGQNEPDQGGQR.G	[131-147]
[R].NFLASQVPFPSR.[L]		FALSE	0.000827688	0.000310113	1	1	2	O08756	O08756 [215-226]		0	1362.72	Not Found	High	High	High	0.0001944	0.0001684	2.25	R.NFLASQVPFPSR.L	[215-226]
[R].VINVNLIGTFNVIR.[L]		FALSE	9.69217e-07	0.000310113	1	1	3	O08756	O08756 [117-130]		0	1571.93	High	High	High	High	0.0001944	1.001e-07	3.34	R.VINVNLIGTFNVIR.L	[117-130]
O35295	Transcriptional activator protein Pur-beta OS=Mus musculus OX=10090 GN=Purb PE=1 SV=3	10	3	4	3	324	33.9	5.43	4.78	cell organization and biogenesis;DNA metabolism;RNA metabolism OR transcription;other metabolic processes;other biological processes	nucleus	nucleic acid binding activity;other molecular function	Pf04845	19291	ENSMUSG00000094483	Purb	mmu:19291; O35295			0	High	Not Found	High	1
Annotated Sequence	Modifications	Contaminant	Qvality PEP	Qvality q-value	# Protein Groups	# Proteins	# PSMs	Master Protein Accessions	Positions in Master Proteins	Modifications in Master Proteins	# Missed Cleavages	Theo. MH+ [Da]	Found in Sample: [S37] F37: Sample, ht40-bioID2	Found in Sample: [S38] F38: Sample, ht40-bioID2	Found in Sample: [S39] F39: Sample, ht40-bioID2	Confidence (by Search Engine): Sequest HT	Percolator q-Value (by Search Engine): Sequest HT	Percolator PEP (by Search Engine): Sequest HT	XCorr (by Search Engine): Sequest HT	Sequence in Protein	Positions in Proteins
[R].FYLDVKQNAK.[G]		FALSE	0.0256172	0.00172868	1	1	1	O35295	O35295 [58-67]		1	1225.66	Not Found	Not Found	High	High	0.001205	0.006429	1.17	R.FYLDVKQNAK.G	[58-67]
[R].YADEMKEIQER.[Q]		FALSE	8.46077e-06	0.000310113	1	1	2	O35295	O35295 [287-297]		1	1411.65	High	Not Found	High	High	0.0001944	1.088e-06	2.64	R.YADEMKEIQER.Q	[287-297]
[K].YYLDLKENQR.[G]		FALSE	0.000282471	0.000310113	1	1	1	O35295	O35295 [143-152]		1	1341.68	High	Not Found	Not Found	High	0.0001944	5.153e-05	2.14	K.YYLDLKENQR.G	[143-152]
O35737	Heterogeneous nuclear ribonucleoprotein H OS=Mus musculus OX=10090 GN=Hnrnph1 PE=1 SV=3	13	4	7	4	449	49.2	6.3	10.38	RNA metabolism OR transcription;other metabolic processes;other biological processes	cytosol;nucleus;other cell component	nucleic acid binding activity;other molecular function	Pf00076, Pf08080	59013	ENSMUSG00000007850	Hnrnph1	mmu:59013; O35737	mRNA processing	mRNA Splicing - Major Pathway; Processing of Capped Intron-Containing Pre-mRNA	3	High	High	High	1
Annotated Sequence	Modifications	Contaminant	Qvality PEP	Qvality q-value	# Protein Groups	# Proteins	# PSMs	Master Protein Accessions	Positions in Master Proteins	Modifications in Master Proteins	# Missed Cleavages	Theo. MH+ [Da]	Found in Sample: [S37] F37: Sample, ht40-bioID2	Found in Sample: [S38] F38: Sample, ht40-bioID2	Found in Sample: [S39] F39: Sample, ht40-bioID2	Confidence (by Search Engine): Sequest HT	Percolator q-Value (by Search Engine): Sequest HT	Percolator PEP (by Search Engine): Sequest HT	XCorr (by Search Engine): Sequest HT	Sequence in Protein	Positions in Proteins
[R].ATENDIYNFFSPLNPVR.[V]		FALSE	0.000131944	0.000310113	1	1	1	O35737	O35737 [300-316]		0	1996.98	Not Found	Not Found	High	High	0.0001944	2.235e-05	1.71	R.ATENDIYNFFSPLNPVR.V	[300-316]
[R].EGRPSGEAFVELESEDEVK.[L]		FALSE	6.04997e-06	0.000310113	1	2	2	O35737	O35737 [50-68]		0	2106.98	Not Found	High	High	High	0.0001944	7.487e-07	2.46	R.EGRPSGEAFVELESEDEVK.L	[50-68]
[R].STGEAFVQFASQEIAEK.[A]		FALSE	3.71756e-07	0.000310113	1	2	3	O35737	O35737 [151-167]		0	1841.89	High	High	High	High	0.0001944	3.466e-08	3.15	R.STGEAFVQFASQEIAEK.A	[151-167]
[R].YIEIFK.[S]		FALSE	0.152438	0.00753673	1	2	1	O35737	O35737 [180-185]		0	812.455	Not Found	Not Found	High	High	0.005092	0.05847	1.51	R.YIEIFK.S	[180-185]
O35857	Mitochondrial import inner membrane translocase subunit TIM44 OS=Mus musculus OX=10090 GN=Timm44 PE=1 SV=2	11	4	7	4	452	51.1	8.13	2.24	cell organization and biogenesis;transport	mitochondrion;nucleus	other molecular function	Pf04280	21856	ENSMUSG00000002949	Timm44	mmu:21856; O35857; Q2NLC5			0	High	High	High	1
Annotated Sequence	Modifications	Contaminant	Qvality PEP	Qvality q-value	# Protein Groups	# Proteins	# PSMs	Master Protein Accessions	Positions in Master Proteins	Modifications in Master Proteins	# Missed Cleavages	Theo. MH+ [Da]	Found in Sample: [S37] F37: Sample, ht40-bioID2	Found in Sample: [S38] F38: Sample, ht40-bioID2	Found in Sample: [S39] F39: Sample, ht40-bioID2	Confidence (by Search Engine): Sequest HT	Percolator q-Value (by Search Engine): Sequest HT	Percolator PEP (by Search Engine): Sequest HT	XCorr (by Search Engine): Sequest HT	Sequence in Protein	Positions in Proteins
[K].ALGFQFHSR.[I]		FALSE	0.0413982	0.00200509	1	1	3	O35857	O35857 [360-368]		0	1062.55	High	High	High	High	0.001346	0.01094	0.87	K.ALGFQFHSR.I	[360-368]
[R].ALTDKVTDLLGGLFSK.[T]		FALSE	0.0755344	0.00350528	1	1	1	O35857	O35857 [278-293]		1	1677.94	Not Found	Not Found	High	High	0.002494	0.02252	1.31	R.ALTDKVTDLLGGLFSK.T	[278-293]
[R].ILDISNVDLAMGK.[M]		FALSE	2.6155e-05	0.000310113	1	1	2	O35857	O35857 [369-381]		0	1388.75	Not Found	High	High	High	0.0001944	3.758e-06	2.24	R.ILDISNVDLAMGK.M	[369-381]
[K].TEMSEVLTEILR.[V]		FALSE	0.00224969	0.000310113	1	1	1	O35857	O35857 [294-305]		0	1420.74	Not Found	Not Found	High	High	0.0001944	0.0005016	1.28	K.TEMSEVLTEILR.V	[294-305]
O54734	Dolichyl-diphosphooligosaccharide--protein glycosyltransferase 48 kDa subunit OS=Mus musculus OX=10090 GN=Ddost PE=1 SV=2	5	2	3	2	441	49	5.83	3.87	protein metabolism;other metabolic processes;other biological processes	other membranes;ER/Golgi;other cell component	enzyme regulator activity	Pf03345	13200	ENSMUSG00000028757	Ddost	mmu:13200; O54734; Q8C4P7		Neutrophil degranulation	1	High	Not Found	High	1
Annotated Sequence	Modifications	Contaminant	Qvality PEP	Qvality q-value	# Protein Groups	# Proteins	# PSMs	Master Protein Accessions	Positions in Master Proteins	Modifications in Master Proteins	# Missed Cleavages	Theo. MH+ [Da]	Found in Sample: [S37] F37: Sample, ht40-bioID2	Found in Sample: [S38] F38: Sample, ht40-bioID2	Found in Sample: [S39] F39: Sample, ht40-bioID2	Confidence (by Search Engine): Sequest HT	Percolator q-Value (by Search Engine): Sequest HT	Percolator PEP (by Search Engine): Sequest HT	XCorr (by Search Engine): Sequest HT	Sequence in Protein	Positions in Proteins
[R].NTLLIAGLQAR.[N]		FALSE	0.0210978	0.0012089	1	1	1	O54734	O54734 [225-235]		0	1169.7	High	Not Found	Not Found	High	0.0009676	0.005257	2.05	R.NTLLIAGLQAR.N	[225-235]
[K].SSLNPILFR.[G]		FALSE	0.0104691	0.000992347	1	1	2	O54734	O54734 [175-183]		0	1046.6	High	Not Found	High	High	0.0007154	0.002554	1.83	K.SSLNPILFR.G	[175-183]
O55042	Alpha-synuclein OS=Mus musculus OX=10090 GN=Snca PE=1 SV=2	27	2	7	2	140	14.5	4.77	15.1	cell-cell signaling;cell organization and biogenesis;protein metabolism;other metabolic processes;stress response;transport;signal transduction;other biological processes	non-structural extracellular;plasma membrane;other membranes;cytosol;cytoskeleton;mitochondrion;ER/Golgi;translational apparatus;nucleus;other cell component	enzyme regulator activity;cytoskeletal activity;other molecular function	Pf01387	20617	ENSMUSG00000025889	Snca	mmu:20617; O55042; Q3U130; Q9CXF8; Q9EQC3; Q9QUR3	Alzheimer's disease; Parkinson's disease; EGFR1 signaling pathway		3	High	High	High	1
Annotated Sequence	Modifications	Contaminant	Qvality PEP	Qvality q-value	# Protein Groups	# Proteins	# PSMs	Master Protein Accessions	Positions in Master Proteins	Modifications in Master Proteins	# Missed Cleavages	Theo. MH+ [Da]	Found in Sample: [S37] F37: Sample, ht40-bioID2	Found in Sample: [S38] F38: Sample, ht40-bioID2	Found in Sample: [S39] F39: Sample, ht40-bioID2	Confidence (by Search Engine): Sequest HT	Percolator q-Value (by Search Engine): Sequest HT	Percolator PEP (by Search Engine): Sequest HT	XCorr (by Search Engine): Sequest HT	Sequence in Protein	Positions in Proteins
[K].TKEQVTNVGGAVVTGVTAVAQK.[T]		FALSE	5.78303e-07	0.000310113	1	2	3	O55042	O55042 [59-80]		1	2157.19	High	High	High	High	0.0001944	5.665e-08	3.15	K.TKEQVTNVGGAVVTGVTAVAQK.T	[59-80]
[K].TVEGAGNIAAATGFVK.[K]		FALSE	1.72671e-05	0.000310113	1	2	4	O55042	O55042 [81-96]		0	1505.8	High	High	High	High	0.0001944	2.378e-06	1.95	K.TVEGAGNIAAATGFVK.K	[81-96]
O55125	Protein NipSnap homolog 1 OS=Mus musculus OX=10090 GN=Nipsnap1 PE=1 SV=1	16	4	6	3	284	33.3	9.44	10.48	other biological processes	plasma membrane;other membranes;mitochondrion	other molecular function	Pf07978	18082	ENSMUSG00000034285	Nipsnap1	mmu:18082; O55125			0	High	High	High	1
Annotated Sequence	Modifications	Contaminant	Qvality PEP	Qvality q-value	# Protein Groups	# Proteins	# PSMs	Master Protein Accessions	Positions in Master Proteins	Modifications in Master Proteins	# Missed Cleavages	Theo. MH+ [Da]	Found in Sample: [S37] F37: Sample, ht40-bioID2	Found in Sample: [S38] F38: Sample, ht40-bioID2	Found in Sample: [S39] F39: Sample, ht40-bioID2	Confidence (by Search Engine): Sequest HT	Percolator q-Value (by Search Engine): Sequest HT	Percolator PEP (by Search Engine): Sequest HT	XCorr (by Search Engine): Sequest HT	Sequence in Protein	Positions in Proteins
[R].AGPNIYELR.[T]		FALSE	0.0160495	0.0012089	1	1	3	O55125	O55125 [180-188]		0	1032.55	High	High	High	High	0.0008368	0.003941	2.04	R.AGPNIYELR.T	[180-188]
[K].LKPGTMIEWGNNWAR.[A]		FALSE	0.00115113	0.000310113	1	1	1	O55125	O55125 [192-206]		0	1772.89	Not Found	Not Found	High	High	0.0001944	0.0002414	2.28	K.LKPGTMIEWGNNWAR.A	[192-206]
[R].IMIPLK.[TI]	1xOxidation [M2]	FALSE	0.162941	0.00818949	2	2	1	O55126; O55125	O55126 [271-276]; O55125 [274-279]		0	730.453	High	Not Found	Not Found	High	0.005533	0.06423	0.86	R.IMIPLK.I	[274-279]
[K].RGWDENVYYTVPLVR.[H]		FALSE	4.64782e-05	0.000310113	1	1	1	O55125	O55125 [254-268]		1	1866.95	Not Found	Not Found	High	High	0.0001944	7.08e-06	2.63	K.RGWDENVYYTVPLVR.H	[254-268]
O55131	Septin-7 OS=Mus musculus OX=10090 GN=Septin7 PE=1 SV=1	11	3	5	3	436	50.5	8.57	2.15	cell cycle OR cell proliferation;cell organization and biogenesis;developmental processes;other biological processes	plasma membrane;other membranes;cytoskeleton;nucleus;other cell component	other molecular function	Pf00735	235072		Septin7	mmu:235072; O55131		MAPK6/MAPK4 signaling	1	High	High	High	1
Annotated Sequence	Modifications	Contaminant	Qvality PEP	Qvality q-value	# Protein Groups	# Proteins	# PSMs	Master Protein Accessions	Positions in Master Proteins	Modifications in Master Proteins	# Missed Cleavages	Theo. MH+ [Da]	Found in Sample: [S37] F37: Sample, ht40-bioID2	Found in Sample: [S38] F38: Sample, ht40-bioID2	Found in Sample: [S39] F39: Sample, ht40-bioID2	Confidence (by Search Engine): Sequest HT	Percolator q-Value (by Search Engine): Sequest HT	Percolator PEP (by Search Engine): Sequest HT	XCorr (by Search Engine): Sequest HT	Sequence in Protein	Positions in Proteins
[K].NLEGYVGFANLPNQVYRK.[S]		FALSE	0.0171864	0.0012089	1	1	1	O55131	O55131 [25-42]		1	2082.08	Not Found	Not Found	High	High	0.0008368	0.004231	2.15	K.NLEGYVGFANLPNQVYRK.S	[25-42]
[K].STLINSLFLTDLYSPEYPGPSHR.[I]		FALSE	0.00392976	0.000310113	1	1	2	O55131	O55131 [63-85]		0	2607.31	High	Not Found	High	High	0.0001944	0.0009186	1.72	K.STLINSLFLTDLYSPEYPGPSHR.I	[63-85]
[K].VNIIPIIAK.[A]		FALSE	0.0393028	0.00172868	1	1	4	O55131	O55131 [186-194]		0	980.65	Not Found	High	High	High	0.001205	0.01029	1.52	K.VNIIPLIAK.A	[186-194]
O88342	WD repeat-containing protein 1 OS=Mus musculus OX=10090 GN=Wdr1 PE=1 SV=3	5	3	4	3	606	66.4	6.6	1.74	cell organization and biogenesis;other biological processes	plasma membrane;other membranes;cytoskeleton;other cell component	cytoskeletal activity	Pf00400	22388	ENSMUSG00000005103	Wdr1	mmu:22388; O88342	Hypertrophy model	Platelet degranulation	2	High	Not Found	High	1
Annotated Sequence	Modifications	Contaminant	Qvality PEP	Qvality q-value	# Protein Groups	# Proteins	# PSMs	Master Protein Accessions	Positions in Master Proteins	Modifications in Master Proteins	# Missed Cleavages	Theo. MH+ [Da]	Found in Sample: [S37] F37: Sample, ht40-bioID2	Found in Sample: [S38] F38: Sample, ht40-bioID2	Found in Sample: [S39] F39: Sample, ht40-bioID2	Confidence (by Search Engine): Sequest HT	Percolator q-Value (by Search Engine): Sequest HT	Percolator PEP (by Search Engine): Sequest HT	XCorr (by Search Engine): Sequest HT	Sequence in Protein	Positions in Proteins
[K].VFASLPQVER.[G]		FALSE	0.00851894	0.000992347	1	1	2	O88342	O88342 [8-17]		0	1145.63	High	Not Found	High	High	0.0005511	0.002062	1.74	K.VFASLPQVER.G	[8-17]
[K].VINSVDIKQTRPYR.[L]		FALSE	0.00613547	0.000688391	1	1	1	O88342	O88342 [148-161]		1	1688.94	High	Not Found	Not Found	High	0.0003865	0.001471	2	K.VINSVDIKQTRPYR.L	[148-161]
[K].YEYQPFAGK.[I]		FALSE	0.032925	0.00172868	1	1	1	O88342	O88342 [96-104]		0	1102.52	Not Found	Not Found	High	High	0.001205	0.008479	1.37	K.YEYQPFAGK.I	[96-104]
O88569	Heterogeneous nuclear ribonucleoproteins A2/B1 OS=Mus musculus OX=10090 GN=Hnrnpa2b1 PE=1 SV=2	10	3	4	3	353	37.4	8.95	3.11	cell organization and biogenesis;DNA metabolism;RNA metabolism OR transcription;other metabolic processes;transport;other biological processes	non-structural extracellular;cytosol;nucleus;other cell component	nucleic acid binding activity;other molecular function	Pf00076, Pf11627	53379	ENSMUSG00000004980	Hnrnpa2b1	B9EJ02; mmu:53379; O88569; Q3UVJ5; Q6PCV9; Q8C2A0; Q8CJ71; Q91ZR9; Q9R204	mRNA processing	mRNA Splicing - Major Pathway; Processing of Capped Intron-Containing Pre-mRNA	3	High	Not Found	High	1
Annotated Sequence	Modifications	Contaminant	Qvality PEP	Qvality q-value	# Protein Groups	# Proteins	# PSMs	Master Protein Accessions	Positions in Master Proteins	Modifications in Master Proteins	# Missed Cleavages	Theo. MH+ [Da]	Found in Sample: [S37] F37: Sample, ht40-bioID2	Found in Sample: [S38] F38: Sample, ht40-bioID2	Found in Sample: [S39] F39: Sample, ht40-bioID2	Confidence (by Search Engine): Sequest HT	Percolator q-Value (by Search Engine): Sequest HT	Percolator PEP (by Search Engine): Sequest HT	XCorr (by Search Engine): Sequest HT	Sequence in Protein	Positions in Proteins
[R].GFGFVTFDDHDPVDKIVLQK.[Y]		FALSE	0.000397116	0.000310113	1	3	1	O88569	O88569 [154-173]		1	2277.16	Not Found	Not Found	High	High	0.0001944	7.497e-05	1.62	R.GFGFVTFDDHDPVDKIVLQK.Y	[154-173]
[R].GGGGNFGPGPGSNFR.[G]		FALSE	0.0774741	0.00370284	1	3	2	O88569	O88569 [214-228]		0	1377.63	High	Not Found	High	High	0.002574	0.02327	0.95	R.GGGGNFGPGPGSNFR.G	[214-228]
[K].RGFGFVTFDDHDPVDKIVLQK.[Y]		FALSE	0.000460933	0.000310113	1	3	1	O88569	O88569 [153-173]		2	2433.26	Not Found	Not Found	High	High	0.0001944	8.864e-05	3.11	K.RGFGFVTFDDHDPVDKIVLQK.Y	[153-173]
O88696	ATP-dependent Clp protease proteolytic subunit, mitochondrial OS=Mus musculus OX=10090 GN=Clpp PE=1 SV=1	8	2	2	2	272	29.8	7.47	2.93	protein metabolism;other metabolic processes	mitochondrion;other cell component	other molecular function	Pf00574	53895	ENSMUSG00000002660	Clpp	mmu:53895; O88696; Q3TI13			0	Not Found	High	High	1
Annotated Sequence	Modifications	Contaminant	Qvality PEP	Qvality q-value	# Protein Groups	# Proteins	# PSMs	Master Protein Accessions	Positions in Master Proteins	Modifications in Master Proteins	# Missed Cleavages	Theo. MH+ [Da]	Found in Sample: [S37] F37: Sample, ht40-bioID2	Found in Sample: [S38] F38: Sample, ht40-bioID2	Found in Sample: [S39] F39: Sample, ht40-bioID2	Confidence (by Search Engine): Sequest HT	Percolator q-Value (by Search Engine): Sequest HT	Percolator PEP (by Search Engine): Sequest HT	XCorr (by Search Engine): Sequest HT	Sequence in Protein	Positions in Proteins
[R].GQATDIAIQAEEIMK.[L]		FALSE	1.68605e-06	0.000310113	1	1	1	O88696	O88696 [182-196]		0	1617.82	Not Found	Not Found	High	High	0.0001944	1.841e-07	2.93	R.GQATDIAIQAEEIMK.L	[182-196]
[K].QLYNIYAK.[H]		FALSE	0.0483585	0.00226268	1	1	1	O88696	O88696 [200-207]		0	1012.55	Not Found	High	Not Found	High	0.001759	0.0131	0.97	K.QLYNIYAK.H	[200-207]
O88809	Neuronal migration protein doublecortin OS=Mus musculus OX=10090 GN=Dcx PE=1 SV=1	27	7	11	6	366	40.6	9.28	13.08	cell organization and biogenesis;developmental processes;signal transduction;other biological processes	cytoskeleton;other cell component	cytoskeletal activity;other molecular function	Pf03607	13193	ENSMUSG00000031285	Dcx	mmu:13193; O88809; Q6E5A4			0	High	High	High	1	Acetyl [N-Term]
Annotated Sequence	Modifications	Contaminant	Qvality PEP	Qvality q-value	# Protein Groups	# Proteins	# PSMs	Master Protein Accessions	Positions in Master Proteins	Modifications in Master Proteins	# Missed Cleavages	Theo. MH+ [Da]	Found in Sample: [S37] F37: Sample, ht40-bioID2	Found in Sample: [S38] F38: Sample, ht40-bioID2	Found in Sample: [S39] F39: Sample, ht40-bioID2	Confidence (by Search Engine): Sequest HT	Percolator q-Value (by Search Engine): Sequest HT	Percolator PEP (by Search Engine): Sequest HT	XCorr (by Search Engine): Sequest HT	Sequence in Protein	Positions in Proteins
[-].MELDFGHFDERDK.[A]	1xAcetyl [N-Term]	FALSE	0.000540728	0.000310113	1	1	1	O88809	O88809 [1-13]	O88809 1xAcetyl [N-Term]	1	1680.73	Not Found	Not Found	High	High	0.0001944	0.0001057	1.99	-.MELDFGHFDERDK.A	[1-13]
[K].NVNPNWSVNVK.[T]		FALSE	0.000304325	0.000310113	2	3	2	Q9JLM8; O88809	Q9JLM8 [145-155]; O88809 [141-151]		0	1270.65	Not Found	High	High	High	0.0001944	5.602e-05	2.48	K.NVNPNWSVNVK.T	[141-151]
[K].QSPISTPTSPGSLRK.[H]		FALSE	0.0147521	0.0012089	1	1	1	O88809	O88809 [331-345]		1	1555.84	Not Found	Not Found	High	High	0.0008368	0.003622	1.5	K.QSPISTPTSPGSLRK.H	[331-345]
[R].SFDALLADLTR.[S]		FALSE	0.000251256	0.000310113	1	1	1	O88809	O88809 [79-89]		0	1221.65	Not Found	Not Found	High	High	0.0001944	4.536e-05	2.03	R.SFDALLADLTR.S	[79-89]
[R].SLSDNINLPQGVR.[Y]		FALSE	0.000518189	0.000310113	1	1	3	O88809	O88809 [90-102]		0	1412.75	High	High	High	High	0.0001944	0.0001007	1.82	R.SLSDNINLPQGVR.Y	[90-102]
[K].TAHSFEQVLTDITEAIKLETGVVKK.[L]		FALSE	3.16001e-06	0.000310113	1	1	1	O88809	O88809 [203-227]		2	2757.5	Not Found	Not Found	High	High	0.0001944	3.675e-07	3	K.TAHSFEQVLTDITEAIKLETGVVKK.L	[203-227]
[R].YIYTIDGSR.[K]		FALSE	0.0134167	0.0012089	1	1	2	O88809	O88809 [103-111]		0	1087.54	High	Not Found	High	High	0.0008368	0.003289	1.63	R.YIYTIDGSR.K	[103-111]
P00405	Cytochrome c oxidase subunit 2 OS=Mus musculus OX=10090 GN=Mtco2 PE=1 SV=1	16	2	3	2	227	26	4.73	10.32	other metabolic processes;stress response;transport;other biological processes	other membranes;mitochondrion	transporter activity;other molecular function	Pf00116, Pf02790	17709	ENSMUSG00000064354	Mtco2	mmu:17709; P00405; Q85K21	Selenium micronutrient network; Electron transport chain	Cytoprotection by HMOX1; TP53 Regulates Metabolic Genes; Respiratory electron transport	5	High	Not Found	High	1
Annotated Sequence	Modifications	Contaminant	Qvality PEP	Qvality q-value	# Protein Groups	# Proteins	# PSMs	Master Protein Accessions	Positions in Master Proteins	Modifications in Master Proteins	# Missed Cleavages	Theo. MH+ [Da]	Found in Sample: [S37] F37: Sample, ht40-bioID2	Found in Sample: [S38] F38: Sample, ht40-bioID2	Found in Sample: [S39] F39: Sample, ht40-bioID2	Confidence (by Search Engine): Sequest HT	Percolator q-Value (by Search Engine): Sequest HT	Percolator PEP (by Search Engine): Sequest HT	XCorr (by Search Engine): Sequest HT	Sequence in Protein	Positions in Proteins
[R].LLEVDNRVVLPMELPIR.[M]		FALSE	2.90271e-08	0.000310113	1	1	2	P00405	P00405 [135-151]		1	2006.15	High	Not Found	High	High	0.0001944	2.09e-09	3.77	R.LLEVDNRVVLPMELPIR.M	[135-151]
[R].MLISSEDVLHSWAVPSLGLK.[T]		FALSE	7.30944e-07	0.000310113	1	1	1	P00405	P00405 [152-171]		0	2182.16	Not Found	Not Found	High	High	0.0001944	7.299e-08	3.19	R.MLISSEDVLHSWAVPSLGLK.T	[152-171]
P01942	Hemoglobin subunit alpha OS=Mus musculus OX=10090 GN=Hba PE=1 SV=2	35	4	5	4	142	15.1	8.22	9.95	other metabolic processes;transport;developmental processes;other biological processes	non-structural extracellular;cytosol;other cell component	signal transduction activity or receptor binding;other molecular function	Pf00042			Hba	P01942		Scavenging of heme from plasma; Erythrocytes take up carbon dioxide and release oxygen; Erythrocytes take up oxygen and release carbon dioxide; Cytoprotection by HMOX1; Heme signaling	5	High	Not Found	High	1
Annotated Sequence	Modifications	Contaminant	Qvality PEP	Qvality q-value	# Protein Groups	# Proteins	# PSMs	Master Protein Accessions	Positions in Master Proteins	Modifications in Master Proteins	# Missed Cleavages	Theo. MH+ [Da]	Found in Sample: [S37] F37: Sample, ht40-bioID2	Found in Sample: [S38] F38: Sample, ht40-bioID2	Found in Sample: [S39] F39: Sample, ht40-bioID2	Confidence (by Search Engine): Sequest HT	Percolator q-Value (by Search Engine): Sequest HT	Percolator PEP (by Search Engine): Sequest HT	XCorr (by Search Engine): Sequest HT	Sequence in Protein	Positions in Proteins
[K].IGGHGAEYGAEALER.[M]		FALSE	0.000906045	0.000310113	1	1	2	P01942	P01942 [18-32]		0	1529.73	High	Not Found	High	High	0.0001944	0.0001863	2.38	K.IGGHGAEYGAEALER.M	[18-32]
[K].LRVDPVNFK.[L]		FALSE	0.018993	0.0012089	1	1	1	P01942	P01942 [92-100]		1	1087.63	Not Found	Not Found	High	High	0.0009676	0.004696	2.17	K.LRVDPVNFK.L	[92-100]
[R].MFASFPTTK.[T]		FALSE	0.00299741	0.000310113	1	1	1	P01942	P01942 [33-41]		0	1029.51	Not Found	Not Found	High	High	0.0001944	0.0006866	2.06	R.MFASFPTTK.T	[33-41]
[K].TYFPHFDVSHGSAQVK.[G]		FALSE	0.00212192	0.000310113	1	1	1	P01942	P01942 [42-57]		0	1819.88	Not Found	Not Found	High	High	0.0001944	0.0004705	1.64	K.TYFPHFDVSHGSAQVK.G	[42-57]
P02088	Hemoglobin subunit beta-1 OS=Mus musculus OX=10090 GN=Hbb-b1 PE=1 SV=2	39	4	6	4	147	15.8	7.65	4.15	other metabolic processes;transport;other biological processes	non-structural extracellular;cytosol;other cell component	other molecular function	Pf00042	100503605; 101488143; 15129		Hbb-b1	mmu:100503605; mmu:101488143; mmu:15129; P02088; Q54AI0; Q91V86; Q9CRZ2; Q9CXH5; Q9CY12; Q9CY54; Q9R0S6	Comprehensive IL-17A signaling		1	High	High	High	1
Annotated Sequence	Modifications	Contaminant	Qvality PEP	Qvality q-value	# Protein Groups	# Proteins	# PSMs	Master Protein Accessions	Positions in Master Proteins	Modifications in Master Proteins	# Missed Cleavages	Theo. MH+ [Da]	Found in Sample: [S37] F37: Sample, ht40-bioID2	Found in Sample: [S38] F38: Sample, ht40-bioID2	Found in Sample: [S39] F39: Sample, ht40-bioID2	Confidence (by Search Engine): Sequest HT	Percolator q-Value (by Search Engine): Sequest HT	Percolator PEP (by Search Engine): Sequest HT	XCorr (by Search Engine): Sequest HT	Sequence in Protein	Positions in Proteins
[K].DFTPAAQAAFQK.[V]		FALSE	0.00140899	0.000310113	1	2	2	P02088	P02088 [122-133]		0	1294.64	Not Found	High	High	High	0.0001944	0.0003014	1.97	K.DFTPAAQAAFQK.V	[122-133]
[R].LLVVYPWTQR.[Y]		FALSE	0.0228264	0.0012089	1	2	2	P02088	P02088 [32-41]		0	1274.73	High	High	Not Found	High	0.0009676	0.005684	1.52	R.LLVVYPWTQR.Y	[32-41]
[K].VITAFNDGLNHLDSLK.[G]		FALSE	1.1041e-05	0.000310113	1	1	1	P02088	P02088 [68-83]		0	1756.92	Not Found	Not Found	High	High	0.0001944	1.454e-06	2.19	K.VITAFNDGLNHLDSLK.G	[68-83]
[R].YFDSFGDLSSASAIMGNAK.[V]		FALSE	0.000322675	0.000310113	1	1	1	P02088	P02088 [42-60]		0	1980.9	Not Found	Not Found	High	High	0.0001944	5.965e-05	1.48	R.YFDSFGDLSSASAIMGNAK.V	[42-60]
P03995	Glial fibrillary acidic protein OS=Mus musculus OX=10090 GN=Gfap PE=1 SV=4	30	9	12	9	430	49.9	5.34	21.08	cell cycle OR cell proliferation;cell organization and biogenesis;other metabolic processes;stress response;transport;developmental processes;other biological processes	other membranes;cytoskeleton;other cytoplasmic organelle;other cell component	signal transduction activity or receptor binding;cytoskeletal activity;other molecular function	Pf00038, Pf04732	14580	ENSMUSG00000020932	Gfap	A1E2H7; A2AH87; B2RTI7; mmu:14580; P03995; Q09J71; Q3USS4; Q496R4; Q496S3; Q7TQ30; Q80VX6; Q925K2; Q925K3	Neural crest differentiation; Spinal cord injury		2	High	High	High	1
Annotated Sequence	Modifications	Contaminant	Qvality PEP	Qvality q-value	# Protein Groups	# Proteins	# PSMs	Master Protein Accessions	Positions in Master Proteins	Modifications in Master Proteins	# Missed Cleavages	Theo. MH+ [Da]	Found in Sample: [S37] F37: Sample, ht40-bioID2	Found in Sample: [S38] F38: Sample, ht40-bioID2	Found in Sample: [S39] F39: Sample, ht40-bioID2	Confidence (by Search Engine): Sequest HT	Percolator q-Value (by Search Engine): Sequest HT	Percolator PEP (by Search Engine): Sequest HT	XCorr (by Search Engine): Sequest HT	Sequence in Protein	Positions in Proteins
[K].ALAAELNQLR.[A]		FALSE	0.0172771	0.0012089	1	2	2	P03995	P03995 [93-102]		0	1098.63	High	Not Found	High	High	0.0008368	0.004262	1.32	K.ALAAELNQLR.A	[93-102]
[R].KVESLEEEIQFLR.[K]		FALSE	0.00496318	0.000310113	1	2	1	P03995	P03995 [186-198]		1	1619.86	Not Found	Not Found	High	High	0.0001944	0.001173	2.58	R.KVESLEEEIQFLR.K	[186-198]
[K].LADVYQAELRELR.[L]		FALSE	0.00799498	0.000992347	1	2	1	P03995	P03995 [109-121]		1	1575.85	Not Found	Not Found	High	High	0.0005511	0.001939	1.77	K.LADVYQAELRELR.L	[109-121]
[K].LALDIEIATYR.[K]		TRUE	1.96203e-05	0.000310113	1	4	3	P03995	P03995 [354-364]		0	1277.71	High	High	High	High	0.0001944	2.747e-06	3.13	K.LALDIEIATYR.K	[354-364]
[K].LLEGEENRITIPVQTFSNLQIRETSLDTK.[S]		FALSE	0.000896455	0.000310113	1	1	1	P03995	P03995 [366-394]		2	3344.77	Not Found	Not Found	High	High	0.0001944	0.0001834	3.26	K.LLEGEENRITIPVQTFSNLQIRETSLDTK.S	[366-394]
[K].LQDETNLRLEAENNLAAYRQEADEATLAR.[V]		FALSE	4.40686e-05	0.000310113	1	2	1	P03995	P03995 [152-180]		2	3317.64	Not Found	Not Found	High	High	0.0001944	6.68e-06	2.03	K.LQDETNLRLEAENNLAAYRQEADEATLAR.V	[152-180]
[R].MTPPLPAR.[V]		FALSE	0.146705	0.00708309	1	2	1	P03995	P03995 [39-46]		0	882.487	Not Found	Not Found	High	High	0.004872	0.05495	1.13	R.MTPPLPAR.V	[39-46]
[R].VDFSLAGALNAGFKETR.[A]		FALSE	6.87451e-06	0.000310113	1	2	1	P03995	P03995 [47-63]		1	1795.93	Not Found	Not Found	High	High	0.0001944	8.635e-07	2.07	R.VDFSLAGALNAGFKETR.A	[47-63]
[K].VESLEEEIQFLR.[K]		FALSE	0.000208548	0.000310113	1	2	1	P03995	P03995 [187-198]		0	1491.77	Not Found	Not Found	High	High	0.0001944	3.697e-05	2.59	K.VESLEEEIQFLR.K	[187-198]
P05064	Fructose-bisphosphate aldolase A OS=Mus musculus OX=10090 GN=Aldoa PE=1 SV=2	19	5	9	5	364	39.3	8.09	15.22	cell organization and biogenesis;other metabolic processes;other biological processes	non-structural extracellular;plasma membrane;other membranes;cytosol;cytoskeleton;mitochondrion;other cell component	cytoskeletal activity;other molecular function	Pf00274	11674	ENSMUSG00000030695	Aldoa	mmu:11674; P05064	Glycolysis and gluconeogenesis	Neutrophil degranulation; Platelet degranulation ; Gluconeogenesis; Glycolysis	5	High	High	High	1
Annotated Sequence	Modifications	Contaminant	Qvality PEP	Qvality q-value	# Protein Groups	# Proteins	# PSMs	Master Protein Accessions	Positions in Master Proteins	Modifications in Master Proteins	# Missed Cleavages	Theo. MH+ [Da]	Found in Sample: [S37] F37: Sample, ht40-bioID2	Found in Sample: [S38] F38: Sample, ht40-bioID2	Found in Sample: [S39] F39: Sample, ht40-bioID2	Confidence (by Search Engine): Sequest HT	Percolator q-Value (by Search Engine): Sequest HT	Percolator PEP (by Search Engine): Sequest HT	XCorr (by Search Engine): Sequest HT	Sequence in Protein	Positions in Proteins
[K].ADDGRPFPQVIK.[S]		FALSE	0.0619106	0.00246168	1	1	2	P05064	P05064 [88-99]		0	1342.71	High	High	Not Found	High	0.00184	0.01753	1.45	K.ADDGRPFPQVIK.S	[88-99]
[K].FSNEEIAMATVTALRR.[T]		FALSE	0.00212192	0.000310113	1	1	1	P05064	P05064 [244-259]		1	1808.93	Not Found	Not Found	High	High	0.0001944	0.0004724	2.66	K.FSNEEIAMATVTALRR.T	[244-259]
[K].GILAADESTGSIAK.[R]		FALSE	3.0198e-05	0.000310113	1	1	2	P05064	P05064 [29-42]		0	1332.7	Not Found	High	High	High	0.0001944	4.401e-06	2.3	K.GILAADESTGSIAK.R	[29-42]
[K].IGEHTPSALAIMENANVLAR.[Y]		FALSE	3.41402e-07	0.000310113	1	1	3	P05064	P05064 [154-173]		0	2107.1	High	High	High	High	0.0001944	3.169e-08	4.21	K.IGEHTPSALAIMENANVLAR.Y	[154-173]
[R].IVAPGKGILAADESTGSIAK.[R]		FALSE	0.00430082	0.000310113	1	1	1	P05064	P05064 [23-42]		1	1898.06	Not Found	Not Found	High	High	0.0001944	0.001009	1.31	R.IVAPGKGILAADESTGSIAK.R	[23-42]
P06151	L-lactate dehydrogenase A chain OS=Mus musculus OX=10090 GN=Ldha PE=1 SV=3	11	3	4	3	332	36.5	7.74	1.91	other metabolic processes;other biological processes	cytosol;cytoskeleton;other cell component	other molecular function	Pf00056, Pf02866	16828	ENSMUSG00000063229	Ldha	mmu:16828; P06151	Glycolysis and gluconeogenesis	Pyruvate metabolism	2	High	Not Found	High	1
Annotated Sequence	Modifications	Contaminant	Qvality PEP	Qvality q-value	# Protein Groups	# Proteins	# PSMs	Master Protein Accessions	Positions in Master Proteins	Modifications in Master Proteins	# Missed Cleavages	Theo. MH+ [Da]	Found in Sample: [S37] F37: Sample, ht40-bioID2	Found in Sample: [S38] F38: Sample, ht40-bioID2	Found in Sample: [S39] F39: Sample, ht40-bioID2	Confidence (by Search Engine): Sequest HT	Percolator q-Value (by Search Engine): Sequest HT	Percolator PEP (by Search Engine): Sequest HT	XCorr (by Search Engine): Sequest HT	Sequence in Protein	Positions in Proteins
[K].LVIITAGAR.[Q]		FALSE	0.0405473	0.00200509	1	1	2	P06151	P06151 [91-99]		0	913.583	High	Not Found	High	High	0.001346	0.01069	1.31	K.LVIITAGAR.Q	[91-99]
[K].SADTLWGIQKELQF.[-]		FALSE	0.00176163	0.000310113	1	1	1	P06151	P06151 [319-332]		1	1635.84	Not Found	Not Found	High	High	0.0001944	0.0003852	1.91	K.SADTLWGIQKELQF.-	[319-332]
[K].VTLTPEEEARLK.[K]		FALSE	0.0966814	0.00394548	1	1	1	P06151	P06151 [306-317]		1	1385.76	Not Found	Not Found	High	High	0.002827	0.03106	1.34	K.VTLTPEEEARLK.K	[306-317]
P07356	Annexin A2 OS=Mus musculus OX=10090 GN=Anxa2 PE=1 SV=2	41	13	25	13	339	38.7	7.69	47.05	cell organization and biogenesis;RNA metabolism OR transcription;other metabolic processes;transport;developmental processes;other biological processes	non-structural extracellular;extracellular matrix;plasma membrane;other membranes;cytosol;nucleus;other cytoplasmic organelle;other cell component	transporter activity;enzyme regulator activity;cytoskeletal activity;other molecular function	Pf00191	12306	ENSMUSG00000032231	Anxa2	mmu:12306; P07356	Prostaglandin synthesis and regulation	Neutrophil degranulation; Dissolution of Fibrin Clot	3	High	High	High	1
Annotated Sequence	Modifications	Contaminant	Qvality PEP	Qvality q-value	# Protein Groups	# Proteins	# PSMs	Master Protein Accessions	Positions in Master Proteins	Modifications in Master Proteins	# Missed Cleavages	Theo. MH+ [Da]	Found in Sample: [S37] F37: Sample, ht40-bioID2	Found in Sample: [S38] F38: Sample, ht40-bioID2	Found in Sample: [S39] F39: Sample, ht40-bioID2	Confidence (by Search Engine): Sequest HT	Percolator q-Value (by Search Engine): Sequest HT	Percolator PEP (by Search Engine): Sequest HT	XCorr (by Search Engine): Sequest HT	Sequence in Protein	Positions in Proteins
[R].AEDGSVIDYELIDQDARELYDAGVK.[R]		FALSE	0.000174022	0.000310113	1	1	1	P07356	P07356 [180-204]		1	2784.32	Not Found	Not Found	High	High	0.0001944	3.024e-05	2.34	R.AEDGSVIDYELIDQDARELYDAGVK.R	[180-204]
[R].DALNIETAVK.[T]		FALSE	0.00515088	0.000310113	1	1	1	P07356	P07356 [38-47]		0	1073.58	Not Found	High	Not Found	High	0.0001944	0.001225	1.86	R.DALNIETAVK.T	[38-47]
[K].GVDEVTIVNILTNR.[S]		FALSE	1.33734e-05	0.000310113	1	1	3	P07356	P07356 [50-63]		0	1542.85	High	High	High	High	0.0001944	1.798e-06	2.89	K.GVDEVTIVNILTNR.S	[50-63]
[K].LMVALAK.[G]	1xOxidation [M2]	FALSE	0.0345071	0.00172868	1	1	2	P07356	P07356 [170-176]		0	761.459	High	Not Found	High	High	0.001205	0.008923	1.39	K.LMVALAK.G	[170-176]
[R].QDIAFAYQR.[R]		FALSE	0.0174599	0.0012089	1	1	2	P07356	P07356 [69-77]		0	1111.55	High	High	Not Found	High	0.0008368	0.004309	2.28	R.QDIAFAYQR.R	[69-77]
[R].RAEDGSVIDYELIDQDARELYDAGVK.[R]		FALSE	3.95276e-08	0.000310113	1	1	1	P07356	P07356 [179-204]		2	2940.42	Not Found	Not Found	High	High	0.0001944	2.937e-09	3.34	R.RAEDGSVIDYELIDQDARELYDAGVK.R	[179-204]
[K].SALSGHLETVILGLLK.[T]		FALSE	2.33885e-05	0.000310113	1	1	2	P07356	P07356 [89-104]		0	1650.98	High	Not Found	High	High	0.0001944	3.332e-06	2.85	K.SALSGHLETVILGLLK.T	[89-104]
[K].SLYYYIQQDTKGDYQK.[A]		FALSE	0.000293195	0.000310113	1	1	2	P07356	P07356 [314-329]		1	2012.96	High	Not Found	High	High	0.0001944	5.37e-05	2.22	K.SLYYYIQQDTKGDYQK.A	[314-329]
[R].SNVQRQDIAFAYQR.[R]		FALSE	7.72869e-06	0.000310113	1	1	2	P07356	P07356 [64-77]		1	1695.86	High	Not Found	High	High	0.0001944	9.807e-07	3.29	R.SNVQRQDIAFAYQR.R	[64-77]
[R].SNVQRQDIAFAYQRR.[T]		FALSE	0.0268535	0.00172868	1	1	2	P07356	P07356 [64-78]		2	1851.96	High	Not Found	High	High	0.001205	0.006758	1.69	R.SNVQRQDIAFAYQRR.T	[64-78]
[K].TDLEKDIISDTSGDFRK.[L]		FALSE	1.29595e-09	0.000310113	1	1	3	P07356	P07356 [153-169]		2	1939.96	High	High	High	High	0.0001944	6.808e-11	4.56	K.TDLEKDIISDTSGDFRK.L	[153-169]
[K].TKGVDEVTIVNILTNR.[S]		FALSE	0.009983	0.000992347	1	1	2	P07356	P07356 [48-63]		1	1771.99	High	Not Found	High	High	0.0007154	0.002424	1.72	K.TKGVDEVTIVNILTNR.S	[48-63]
[K].TPAQYDASELKASMK.[G]		FALSE	4.56492e-10	0.000310113	1	1	2	P07356	P07356 [105-119]		1	1639.8	High	Not Found	High	High	0.0001944	2.16e-11	4.54	K.TPAQYDASELKASMK.G	[105-119]
P07901	Heat shock protein HSP 90-alpha OS=Mus musculus OX=10090 GN=Hsp90aa1 PE=1 SV=4	14	9	17	3	733	84.7	5.01	27.27	cell organization and biogenesis;DNA metabolism;other metabolic processes;stress response;transport;developmental processes;other biological processes	extracellular matrix;plasma membrane;other membranes;cytosol;cytoskeleton;mitochondrion;nucleus;other cell component	signal transduction activity or receptor binding;enzyme regulator activity;cytoskeletal activity;nucleic acid binding activity;other molecular function	Pf00183, Pf02518	15519	ENSMUSG00000021270	Hsp90aa1	mmu:15519; P07901	EBV LMP1 signaling; Focal adhesion: PI3K-Akt-mTOR signaling pathway; IL-6 signaling pathway; IL-2 signaling pathway	Recruitment of NuMA to mitotic centrosomes; HSP90 chaperone cycle for steroid hormone receptors (SHR) in the presence of ligand; The role of GTSE1 in G2/M progression after G2 checkpoint; Regulation of actin dynamics for phagocytic cup formation; Neutrophil degranulation; Downregulation of ERBB2 signaling; Anchoring of the basal body to the plasma membrane; Regulation of PLK1 Activity at G2/M Tra…	32	High	High	High	1
Annotated Sequence	Modifications	Contaminant	Qvality PEP	Qvality q-value	# Protein Groups	# Proteins	# PSMs	Master Protein Accessions	Positions in Master Proteins	Modifications in Master Proteins	# Missed Cleavages	Theo. MH+ [Da]	Found in Sample: [S37] F37: Sample, ht40-bioID2	Found in Sample: [S38] F38: Sample, ht40-bioID2	Found in Sample: [S39] F39: Sample, ht40-bioID2	Confidence (by Search Engine): Sequest HT	Percolator q-Value (by Search Engine): Sequest HT	Percolator PEP (by Search Engine): Sequest HT	XCorr (by Search Engine): Sequest HT	Sequence in Protein	Positions in Proteins
[K].ADLINNLGTIAK.[S]		FALSE	0.0013575	0.000310113	2	2	1	P07901; P11499	P07901 [101-112]; P11499 [96-107]		0	1242.71	Not Found	Not Found	High	High	0.0001944	0.0002903	2.14	K.ADLINNLGTIAK.S	[101-112]
[R].ALLFVPR.[R]		FALSE	0.101121	0.0047006	1	1	4	P07901	P07901 [340-346]		0	815.514	High	High	High	High	0.00333	0.0329	1.52	R.ALLFVPR.R	[340-346]
[R].GVVDSEDIPLNLSR.[E]		FALSE	1.87547e-06	0.000310113	3	3	6	P07901; Q9CQN1; P11499	P07901 [388-401]; Q9CQN1 [391-404]; P11499 [379-392]		0	1513.79	High	High	High	High	0.0001944	2.066e-07	3.29	R.GVVDSEDLPLNISR.E	[388-401]
[K].HFSVEGQLEFR.[A]		FALSE	0.0981407	0.00420731	2	2	1	P07901; P11499	P07901 [329-339]; P11499 [320-330]		0	1348.66	Not Found	Not Found	High	High	0.002959	0.03152	1.89	K.HFSVEGQLEFR.A	[329-339]
[K].HLEINPDHSIIETLR.[Q]		FALSE	8.04231e-05	0.000310113	1	1	2	P07901	P07901 [634-648]		0	1786.94	High	Not Found	High	High	0.0001944	1.296e-05	3.12	K.HLEINPDHSIIETLR.Q	[634-648]
[K].HIYFITGETK.[D]		FALSE	0.14391	0.00708309	1	1	1	P07901	P07901 [491-500]		0	1208.63	Not Found	High	Not Found	High	0.004764	0.05368	0.92	K.HIYFITGETK.D	[491-500]
[R].TLTIVDTGIGMTK.[A]		FALSE	3.7166e-05	0.000310113	2	2	6	P07901; P11499	P07901 [88-100]; P11499 [83-95]		0	1349.73	High	High	High	High	0.0001944	5.541e-06	2.48	R.TLTIVDTGIGMTK.A	[88-100]
[K].VILHLKEDQTEYLEER.[R]		FALSE	3.10994e-06	0.000310113	2	2	1	P07901; P11499	P07901 [186-201]; P11499 [181-196]		1	2015.04	Not Found	Not Found	High	High	0.0001944	3.597e-07	2.69	K.VILHLKEDQTEYLEER.R	[186-201]
[K].VILHLKEDQTEYLEERR.[IV]		FALSE	6.36461e-07	0.000310113	2	2	1	P07901; P11499	P07901 [186-202]; P11499 [181-197]		2	2171.15	Not Found	Not Found	High	High	0.0001944	6.297e-08	3.55	K.VILHLKEDQTEYLEERR.I	[186-202]
P08249	Malate dehydrogenase, mitochondrial OS=Mus musculus OX=10090 GN=Mdh2 PE=1 SV=3	32	7	14	7	338	35.6	8.68	34.21	other metabolic processes	other membranes;mitochondrion;other cell component	other molecular function	Pf00056, Pf02866	17448	ENSMUSG00000019179	Mdh2	mmu:17448; P08249; Q0QF44; Q8CF79; Q8R1P0	Glycolysis and gluconeogenesis; TCA cycle	Gluconeogenesis; Citric acid cycle (TCA cycle)	4	High	High	High	1
Annotated Sequence	Modifications	Contaminant	Qvality PEP	Qvality q-value	# Protein Groups	# Proteins	# PSMs	Master Protein Accessions	Positions in Master Proteins	Modifications in Master Proteins	# Missed Cleavages	Theo. MH+ [Da]	Found in Sample: [S37] F37: Sample, ht40-bioID2	Found in Sample: [S38] F38: Sample, ht40-bioID2	Found in Sample: [S39] F39: Sample, ht40-bioID2	Confidence (by Search Engine): Sequest HT	Percolator q-Value (by Search Engine): Sequest HT	Percolator PEP (by Search Engine): Sequest HT	XCorr (by Search Engine): Sequest HT	Sequence in Protein	Positions in Proteins
[K].AGAGSATLSMAYAGAR.[F]		FALSE	2.79583e-06	0.000310113	1	1	2	P08249	P08249 [242-257]		0	1454.71	Not Found	High	High	High	0.0001944	3.213e-07	3.06	K.AGAGSATLSMAYAGAR.F	[242-257]
[R].ANTFVAELKGLDPAR.[V]		FALSE	1.66438e-09	0.000310113	1	1	2	P08249	P08249 [177-191]		1	1601.86	High	Not Found	High	High	0.0001944	8.978e-11	3.5	R.ANTFVAELKGLDPAR.V	[177-191]
[K].HGVYNPNKIFGVTTLDIVR.[A]		FALSE	0.00307809	0.000310113	1	1	1	P08249	P08249 [158-176]		1	2143.17	Not Found	Not Found	High	High	0.0001944	0.0007044	2.79	K.HGVYNPNKIFGVTTLDIVR.A	[158-176]
[R].LTLYDIAHTPGVAADLSHIETR.[A]		FALSE	3.27249e-09	0.000310113	1	1	4	P08249	P08249 [53-74]		0	2393.25	High	High	High	High	0.0001944	1.897e-10	3.36	R.LTLYDIAHTPGVAADLSHIETR.A	[53-74]
[R].LTLYDIAHTPGVAADLSHIETRANVK.[G]		FALSE	0.00189776	0.000310113	1	1	1	P08249	P08249 [53-78]		1	2805.49	Not Found	Not Found	High	High	0.0001944	0.0004166	1.71	R.LTLYDIAHTPGVAADLSHIETRANVK.G	[53-78]
[K].VAVLGASGGIGQPLSLLLK.[N]		FALSE	8.5318e-09	0.000310113	1	1	1	P08249	P08249 [27-45]		0	1793.09	Not Found	High	Not Found	High	0.0001944	5.44e-10	4.16	K.VAVLGASGGIGQPLSLLLK.N	[27-45]
[R].VNVPVIGGHAGK.[T]		FALSE	0.000882259	0.000310113	1	1	3	P08249	P08249 [192-203]		0	1147.66	High	High	High	High	0.0001944	0.0001804	2.35	R.VNVPVIGGHAGK.T	[192-203]
P09411	Phosphoglycerate kinase 1 OS=Mus musculus OX=10090 GN=Pgk1 PE=1 SV=4	10	3	6	3	417	44.5	7.9	9.84	protein metabolism;other metabolic processes;stress response;other biological processes	non-structural extracellular;other membranes;cytosol;other cell component	kinase activity;other molecular function	Pf00162	18655	ENSMUSG00000062070	Pgk1	mmu:18655; P09411; Q3TPE6; Q3UKV8; Q5XJE7	Glycolysis and gluconeogenesis	Gluconeogenesis; Glycolysis	3	High	High	High	1
Annotated Sequence	Modifications	Contaminant	Qvality PEP	Qvality q-value	# Protein Groups	# Proteins	# PSMs	Master Protein Accessions	Positions in Master Proteins	Modifications in Master Proteins	# Missed Cleavages	Theo. MH+ [Da]	Found in Sample: [S37] F37: Sample, ht40-bioID2	Found in Sample: [S38] F38: Sample, ht40-bioID2	Found in Sample: [S39] F39: Sample, ht40-bioID2	Confidence (by Search Engine): Sequest HT	Percolator q-Value (by Search Engine): Sequest HT	Percolator PEP (by Search Engine): Sequest HT	XCorr (by Search Engine): Sequest HT	Sequence in Protein	Positions in Proteins
[K].ALESPERPFLAILGGAK.[V]		FALSE	0.000131243	0.000310113	1	1	2	P09411	P09411 [200-216]		0	1769	Not Found	High	High	High	0.0001944	2.222e-05	2.5	K.ALESPERPFLAILGGAK.V	[200-216]
[K].ITLPVDFVTADKFDENAK.[T]		FALSE	1.8313e-07	0.000310113	1	1	3	P09411	P09411 [280-297]		1	2023.04	High	High	High	High	0.0001944	1.595e-08	2.67	K.ITLPVDFVTADKFDENAK.T	[280-297]
[K].SLMDEVVK.[A]		FALSE	0.023433	0.0012089	1	1	1	P09411	P09411 [354-361]		0	920.476	Not Found	High	Not Found	High	0.0009676	0.005846	1.3	K.SLMDEVVK.A	[354-361]
P10126	Elongation factor 1-alpha 1 OS=Mus musculus OX=10090 GN=Eef1a1 PE=1 SV=3	33	15	37	15	462	50.1	9.01	63.82	protein metabolism;other metabolic processes;other biological processes	plasma membrane;other membranes;cytosol;cytoskeleton;nucleus;other cell component	nucleic acid binding activity;other molecular function	Pf00009, Pf03143, Pf03144	13627	ENSMUSG00000037742	Eef1a1	mmu:13627; P10126; Q61511; Q6ZWN2; Q8BMB8; Q8BVS8; Q99KU5	Translation factors; EGFR1 signaling pathway	Neutrophil degranulation; Eukaryotic Translation Elongation; HSF1 activation; Protein methylation	6	High	High	High	1
Annotated Sequence	Modifications	Contaminant	Qvality PEP	Qvality q-value	# Protein Groups	# Proteins	# PSMs	Master Protein Accessions	Positions in Master Proteins	Modifications in Master Proteins	# Missed Cleavages	Theo. MH+ [Da]	Found in Sample: [S37] F37: Sample, ht40-bioID2	Found in Sample: [S38] F38: Sample, ht40-bioID2	Found in Sample: [S39] F39: Sample, ht40-bioID2	Confidence (by Search Engine): Sequest HT	Percolator q-Value (by Search Engine): Sequest HT	Percolator PEP (by Search Engine): Sequest HT	XCorr (by Search Engine): Sequest HT	Sequence in Protein	Positions in Proteins
[R].DMRQTVAVGVIK.[AN]		FALSE	0.00774515	0.000992347	1	2	3	P10126	P10126 [428-439]		1	1316.74	High	High	High	High	0.0005511	0.001876	1.89	R.DMRQTVAVGVIK.A	[428-439]
[R].EHALLAYTLGVK.[Q]		FALSE	6.29551e-05	0.000310113	1	2	5	P10126	P10126 [135-146]		0	1314.74	High	High	High	High	0.0001944	9.895e-06	2.99	R.EHALLAYTLGVK.Q	[135-146]
[R].FAVRDMRQTVAVGVIK.[AN]		FALSE	0.0359758	0.00172868	1	2	2	P10126	P10126 [424-439]		2	1790.01	Not Found	High	High	High	0.001205	0.009307	1.73	R.FAVRDMRQTVAVGVIK.A	[424-439]
[R].FAVRDMRQTVAVGVIK.[AN]	1xOxidation [M6]	FALSE	0.0736406	0.00324328	1	2	1	P10126	P10126 [424-439]		2	1806.01	Not Found	Not Found	High	High	0.002364	0.02184	1.43	R.FAVRDMRQTVAVGVIK.A	[424-439]
[K].IGGIGTVPVGR.[V]		FALSE	0.0233104	0.0012089	1	2	1	P10126	P10126 [256-266]		0	1025.61	Not Found	Not Found	High	High	0.0009676	0.005838	1.99	K.IGGIGTVPVGR.V	[256-266]
[K].IGGIGTVPVGRVETGVLKPGMVVTFAPVNVTTEVK.[S]		FALSE	1.11055e-09	0.000310113	1	1	2	P10126	P10126 [256-290]		1	3521.98	Not Found	High	High	High	0.0001944	5.77e-11	4.31	K.IGGIGTVPVGRVETGVLKPGMVVTFAPVNVTTEVK.S	[256-290]
[R].LPLQDVYK.[I]		FALSE	0.011821	0.0012089	1	2	3	P10126	P10126 [248-255]		0	975.551	High	High	High	High	0.0008368	0.002889	2.07	R.LPLQDVYK.I	[248-255]
[K].NGQTREHALLAYTLGVK.[Q]		FALSE	2.61617e-07	0.000310113	1	2	2	P10126	P10126 [130-146]		1	1871.01	High	Not Found	High	High	0.0001944	2.366e-08	4.53	K.NGQTREHALLAYTLGVK.Q	[130-146]
[K].QLIVGVNKMDSTEPPYSQK.[R]		FALSE	6.76559e-06	0.000310113	1	1	3	P10126	P10126 [147-165]		1	2134.08	High	High	High	High	0.0001944	8.486e-07	3	K.QLIVGVNKMDSTEPPYSQK.R	[147-165]
[R].QTVAVGVIK.[AN]		FALSE	0.0256172	0.00172868	1	2	1	P10126	P10126 [431-439]		0	914.567	Not Found	Not Found	High	High	0.001205	0.006457	1.72	R.QTVAVGVIK.A	[431-439]
[K].RYEEIVKEVSTYIK.[K]		FALSE	0.000507274	0.000310113	1	1	3	P10126	P10126 [166-179]		2	1756.95	High	High	High	High	0.0001944	9.836e-05	2.8	K.RYEEIVKEVSTYIK.K	[166-179]
[K].THINIVVIGHVDSGK.[S]		FALSE	2.5819e-08	0.000310113	1	2	1	P10126	P10126 [6-20]		0	1588.88	High	Not Found	Not Found	High	0.0001944	1.842e-09	4.72	K.THINIVVIGHVDSGK.S	[6-20]
[R].TIEKFEKEAAEMGK.[G]		FALSE	0.0082966	0.000992347	1	2	1	P10126	P10126 [38-51]		2	1610.81	Not Found	Not Found	High	High	0.0005511	0.002013	1.68	R.TIEKFEKEAAEMGK.G	[38-51]
[R].VETGVLKPGMVVTFAPVNVTTEVK.[S]		FALSE	5.8139e-07	0.000310113	1	1	2	P10126	P10126 [267-290]		0	2515.38	High	Not Found	High	High	0.0001944	5.69e-08	4.34	R.VETGVLKPGMVVTFAPVNVTTEVK.S	[267-290]
[K].YYVTIIDAPGHR.[D]		FALSE	0.00581882	0.000310113	1	1	3	P10126	P10126 [85-96]		0	1404.73	High	High	High	High	0.0001944	0.001392	1.25	K.YYVTIIDAPGHR.D	[85-96]
[K].YYVTIIDAPGHRDFIK.[N]		FALSE	7.91707e-07	0.000310113	1	1	4	P10126	P10126 [85-100]		1	1908	High	High	High	High	0.0001944	8.001e-08	2.44	K.YYVTIIDAPGHRDFIK.N	[85-100]
P10636-8	Isoform Tau-F of Microtubule-associated protein tau OS=Homo sapiens GN=MAPT	69	30	187	30	441	45.8	8.25	396.42							MAPT	P10636-8			0	High	High	High	1
Annotated Sequence	Modifications	Contaminant	Qvality PEP	Qvality q-value	# Protein Groups	# Proteins	# PSMs	Master Protein Accessions	Positions in Master Proteins	Modifications in Master Proteins	# Missed Cleavages	Theo. MH+ [Da]	Found in Sample: [S37] F37: Sample, ht40-bioID2	Found in Sample: [S38] F38: Sample, ht40-bioID2	Found in Sample: [S39] F39: Sample, ht40-bioID2	Confidence (by Search Engine): Sequest HT	Percolator q-Value (by Search Engine): Sequest HT	Percolator PEP (by Search Engine): Sequest HT	XCorr (by Search Engine): Sequest HT	Sequence in Protein	Positions in Proteins
[K].AKTDHGAEIVYKSPVVSGDTSPR.[H]		FALSE	0.0204432	0.0012089	1	15	1	P10636-8	P10636-8 [384-406]		2	2414.23	Not Found	Not Found	High	High	0.0009676	0.005078	1.92	K.AKTDHGAEIVYKSPVVSGDTSPR.H	[384-406]
[K].CGSKDNIKHVPGGGSVQIVYKPVDLSK.[V]		FALSE	5.56013e-12	0.000310113	1	9	3	P10636-8	P10636-8 [291-317]		2	2825.5	High	Not Found	High	High	0.0001944	1.687e-13	5.03	K.CGSKDNIKHVPGGGSVQIVYKPVDLSK.V	[291-317]
[K].CGSLGNIHHKPGGGQVEVK.[S]		FALSE	0.0269945	0.00172868	1	15	1	P10636-8	P10636-8 [322-340]		0	1916.98	Not Found	Not Found	High	High	0.001205	0.006806	1.16	K.CGSLGNIHHKPGGGQVEVK.S	[322-340]
[K].DNIKHVPGGGSVQIVYKPVDLSK.[V]		FALSE	2.46736e-07	0.000310113	1	9	4	P10636-8	P10636-8 [295-317]		1	2450.34	High	High	High	High	0.0001944	2.216e-08	3.85	K.DNIKHVPGGGSVQIVYKPVDLSK.V	[295-317]
[K].DQGGYTMHQDQEGDTDAGLK.[AE]		FALSE	1.94668e-06	0.000310113	1	8	2	P10636-8	P10636-8 [25-44]		0	2165.9	Not Found	High	High	High	0.0001944	2.154e-07	3.03	K.DQGGYTMHQDQEGDTDAGLK.E	[25-44]
[K].DQGGYTMHQDQEGDTDAGLK.[AE]	1xOxidation [M7]	FALSE	0.00121402	0.000310113	1	8	2	P10636-8	P10636-8 [25-44]		0	2181.9	High	High	Not Found	High	0.0001944	0.0002563	1.47	K.DQGGYTMHQDQEGDTDAGLK.E	[25-44]
[K].DQGGYTMHQDQEGDTDAGLKESPLQTPTEDGSEEPGSETSDAK.[S]		FALSE	1.26253e-13	0.000310113	1	6	3	P10636-8	P10636-8 [25-67]		1	4537.92	High	High	High	High	0.0001944	2.609e-15	6.54	K.DQGGYTMHQDQEGDTDAGLKESPLQTPTEDGSEEPGSETSDAK.S	[25-67]
[K].DQGGYTMHQDQEGDTDAGLKESPLQTPTEDGSEEPGSETSDAK.[S]	1xOxidation [M7]	FALSE	9.33763e-07	0.000310113	1	6	5	P10636-8	P10636-8 [25-67]		1	4553.91	High	High	High	High	0.0001944	9.597e-08	2.31	K.DQGGYTMHQDQEGDTDAGLKESPLQTPTEDGSEEPGSETSDAK.S	[25-67]
[K].ESPLQTPTEDGSEEPGSETSDAK.[S]		FALSE	1.70842e-05	0.000310113	1	6	4	P10636-8	P10636-8 [45-67]		0	2391.03	High	High	High	High	0.0001944	2.357e-06	2.64	K.ESPLQTPTEDGSEEPGSETSDAK.S	[45-67]
[R].HLSNVSSTGSIDMVDSPQLATLADEVSASLAK.[Q]		FALSE	3.34292e-09	0.000310113	1	15	1	P10636-8	P10636-8 [407-438]		0	3243.6	High	Not Found	Not Found	High	0.0001944	1.933e-10	3.9	R.HLSNVSSTGSIDMVDSPQLATLADEVSASLAK.Q	[407-438]
[R].HLSNVSSTGSIDMVDSPQLATLADEVSASLAK.[Q]	1xOxidation [M13]	FALSE	4.60437e-15	0.000310113	1	15	6	P10636-8	P10636-8 [407-438]		0	3259.6	High	High	High	High	0.0001944	6.804e-17	5.69	R.HLSNVSSTGSIDMVDSPQLATLADEVSASLAK.Q	[407-438]
[K].HVPGGGSVQIVYKPVDLSK.[V]		FALSE	3.35058e-06	0.000310113	1	9	6	P10636-8	P10636-8 [299-317]		0	1980.09	High	High	High	High	0.0001944	3.91e-07	3.77	K.HVPGGGSVQIVYKPVDLSK.V	[299-317]
[R].KDQGGYTMHQDQEGDTDAGLKESPLQTPTEDGSEEPGSETSDAK.[S]		FALSE	5.28396e-09	0.000310113	1	6	2	P10636-8	P10636-8 [24-67]		2	4666.01	High	Not Found	High	High	0.0001944	3.206e-10	4.16	R.KDQGGYTMHQDQEGDTDAGLKESPLQTPTEDGSEEPGSETSDAK.S	[24-67]
[R].KDQGGYTMHQDQEGDTDAGLKESPLQTPTEDGSEEPGSETSDAK.[S]	1xOxidation [M8]	FALSE	0.0223522	0.0012089	1	6	1	P10636-8	P10636-8 [24-67]		2	4682.01	Not Found	Not Found	High	High	0.0009676	0.005577	1.19	R.KDQGGYTMHQDQEGDTDAGLKESPLQTPTEDGSEEPGSETSDAK.S	[24-67]
[K].LDFKDRVQSK.[I]		FALSE	0.0840019	0.00370284	1	15	1	P10636-8	P10636-8 [344-353]		2	1235.67	Not Found	Not Found	High	High	0.002574	0.02579	0.75	K.LDFKDRVQSK.I	[344-353]
[K].LDLSNVQSK.[C]		FALSE	0.00190788	0.000310113	1	9	3	P10636-8	P10636-8 [282-290]		0	1003.54	High	High	High	High	0.0001944	0.0004196	2.04	K.LDLSNVQSK.C	[282-290]
[K].IGSLDNITHVPGGGNK.[K]		FALSE	1.1313e-08	0.000310113	1	15	10	P10636-8	P10636-8 [354-369]		0	1578.82	High	High	High	High	0.0001944	7.422e-10	3.74	K.IGSLDNITHVPGGGNK.K	[354-369]
[K].IGSLDNITHVPGGGNKK.[I]		FALSE	4.55222e-09	0.000310113	1	15	12	P10636-8	P10636-8 [354-370]		1	1706.92	High	High	High	High	0.0001944	2.72e-10	3.93	K.IGSLDNITHVPGGGNKK.I	[354-370]
[K].IGSTENLKHQPGGGK.[V]		FALSE	0.000617675	0.000310113	1	15	2	P10636-8	P10636-8 [260-274]		1	1522.8	High	Not Found	High	High	0.0001944	0.0001222	1.52	K.IGSTENLKHQPGGGK.V	[260-274]
[R].LQTAPVPMPDLK.[N]	1xOxidation [M8]	FALSE	0.0050161	0.000310113	1	15	6	P10636-8	P10636-8 [243-254]		0	1325.71	High	High	High	High	0.0001944	0.001191	1.37	R.LQTAPVPMPDLK.N	[243-254]
[R].LQTAPVPMPDLKNVK.[S]		FALSE	4.56264e-06	0.000310113	1	9	2	P10636-8	P10636-8 [243-257]		1	1650.92	High	Not Found	High	High	0.0001944	5.513e-07	3.25	R.LQTAPVPMPDLKNVK.S	[243-257]
[R].LQTAPVPMPDLKNVK.[S]	1xOxidation [M8]	FALSE	0.00359062	0.000310113	1	9	4	P10636-8	P10636-8 [243-257]		1	1666.92	High	Not Found	High	High	0.0001944	0.0008319	1.65	R.LQTAPVPMPDLKNVK.S	[243-257]
[K].QAAAQPHTEIPEGTTAEEAGIGDTPSLEDEAAGHVTQAR.[M]		FALSE	1.4703e-18	0.000310113	1	2	9	P10636-8	P10636-8 [88-126]		0	3955.85	High	High	High	High	0.0001944	9.595e-21	7.22	K.QAAAQPHTEIPEGTTAEEAGIGDTPSLEDEAAGHVTQAR.M	[88-126]
[R].QEFEVMEDHAGTYGLGDR.[K]		FALSE	6.34848e-08	0.000310113	1	8	3	P10636-8	P10636-8 [6-23]		0	2053.89	High	High	High	High	0.0001944	4.954e-09	4.11	R.QEFEVMEDHAGTYGLGDR.K	[6-23]
[R].QEFEVMEDHAGTYGLGDR.[K]	1xOxidation [M6]	FALSE	3.35993e-07	0.000310113	1	8	6	P10636-8	P10636-8 [6-23]		0	2069.89	High	High	High	High	0.0001944	3.106e-08	4.22	R.QEFEVMEDHAGTYGLGDR.K	[6-23]
[R].QEFEVMEDHAGTYGLGDRK.[D]		FALSE	1.06398e-07	0.000310113	1	8	5	P10636-8	P10636-8 [6-24]		1	2181.99	High	High	High	High	0.0001944	8.753e-09	4.36	R.QEFEVMEDHAGTYGLGDRK.D	[6-24]
[R].QEFEVMEDHAGTYGLGDRK.[D]	1xOxidation [M6]	FALSE	1.00092e-08	0.000310113	1	8	10	P10636-8	P10636-8 [6-24]		1	2197.98	High	High	High	High	0.0001944	6.499e-10	3.55	R.QEFEVMEDHAGTYGLGDRK.D	[6-24]
[R].QEFEVMEDHAGTYGLGDRKDQGGYTMHQDQEGDTDAGLK.[AE]		FALSE	1.25458e-05	0.000310113	1	8	2	P10636-8	P10636-8 [6-44]		2	4328.87	High	Not Found	High	High	0.0001944	1.676e-06	2.33	R.QEFEVMEDHAGTYGLGDRKDQGGYTMHQDQEGDTDAGLK.E	[6-44]
[K].SRLQTAPVPMPDLK.[N]		FALSE	0.00231028	0.000310113	1	15	3	P10636-8	P10636-8 [241-254]		1	1552.85	High	High	High	High	0.0001944	0.0005161	2.41	K.SRLQTAPVPMPDLK.N	[241-254]
[K].SRLQTAPVPMPDLK.[N]	1xOxidation [M10]	FALSE	1.96203e-05	0.000310113	1	15	12	P10636-8	P10636-8 [241-254]		1	1568.85	High	High	High	High	0.0001944	2.736e-06	3.08	K.SRLQTAPVPMPDLK.N	[241-254]
[K].SRLQTAPVPMPDLKNVK.[S]		FALSE	1.04157e-07	0.000310113	1	9	5	P10636-8	P10636-8 [241-257]		2	1894.06	High	High	High	High	0.0001944	8.541e-09	4.29	K.SRLQTAPVPMPDLKNVK.S	[241-257]
[K].SRLQTAPVPMPDLKNVK.[S]	1xOxidation [M10]	FALSE	1.81651e-06	0.000310113	1	9	13	P10636-8	P10636-8 [241-257]		2	1910.05	High	High	High	High	0.0001944	1.996e-07	3.32	K.SRLQTAPVPMPDLKNVK.S	[241-257]
[R].SRTPSLPTPPTR.[E]		FALSE	0.0192949	0.0012089	1	15	3	P10636-8	P10636-8 [210-221]		1	1309.72	High	High	High	High	0.0009676	0.004789	1.67	R.SRTPSLPTPPTR.E	[210-221]
[R].SRTPSLPTPPTREPK.[K]		FALSE	3.33362e-08	0.000310113	1	15	8	P10636-8	P10636-8 [210-224]		2	1663.91	High	High	High	High	0.0001944	2.437e-09	4.13	R.SRTPSLPTPPTREPK.K	[210-224]
[K].STPTAEDVTAPLVDEGAPGK.[Q]		FALSE	7.15722e-09	0.000310113	1	4	5	P10636-8	P10636-8 [68-87]		0	1954.96	High	High	High	High	0.0001944	4.496e-10	3.75	K.STPTAEDVTAPLVDEGAPGK.Q	[68-87]
[K].TDHGAEIVYKSPVVSGDTSPR.[H]		FALSE	4.63841e-10	0.000310113	1	15	5	P10636-8	P10636-8 [386-406]		1	2215.1	High	High	High	High	0.0001944	2.202e-11	4.6	K.TDHGAEIVYKSPVVSGDTSPR.H	[386-406]
[R].TPSLPTPPTR.[E]		FALSE	0.0084293	0.000992347	1	15	7	P10636-8	P10636-8 [212-221]		0	1066.59	High	High	High	High	0.0005511	0.002049	2.06	R.TPSLPTPPTR.E	[212-221]
[R].TPSLPTPPTREPK.[K]		FALSE	3.77741e-07	0.000310113	1	15	6	P10636-8	P10636-8 [212-224]		1	1420.78	High	High	High	High	0.0001944	3.546e-08	4.2	R.TPSLPTPPTREPK.K	[212-224]
[R].TPSLPTPPTREPKK.[V]		FALSE	0.0144444	0.0012089	1	15	4	P10636-8	P10636-8 [212-225]		2	1548.87	High	Not Found	High	High	0.0008368	0.003546	2.47	R.TPSLPTPPTREPKK.V	[212-225]
P10649	Glutathione S-transferase Mu 1 OS=Mus musculus OX=10090 GN=Gstm1 PE=1 SV=2	53	15	40	15	218	26	7.94	64.86	other metabolic processes;stress response;other biological processes	non-structural extracellular;cytosol;other cell component	other molecular function	Pf02798, Pf14497	14862	ENSMUSG00000058135	Gstm1	A2AE90; mmu:14862; P10649; Q58ET5	Metapathway biotransformation; Aflatoxin B1 metabolism; Estrogen metabolism; Oxidative stress and redox pathway	Glutathione conjugation	5	High	High	High	1	Met-loss [N-Term]
Annotated Sequence	Modifications	Contaminant	Qvality PEP	Qvality q-value	# Protein Groups	# Proteins	# PSMs	Master Protein Accessions	Positions in Master Proteins	Modifications in Master Proteins	# Missed Cleavages	Theo. MH+ [Da]	Found in Sample: [S37] F37: Sample, ht40-bioID2	Found in Sample: [S38] F38: Sample, ht40-bioID2	Found in Sample: [S39] F39: Sample, ht40-bioID2	Confidence (by Search Engine): Sequest HT	Percolator q-Value (by Search Engine): Sequest HT	Percolator PEP (by Search Engine): Sequest HT	XCorr (by Search Engine): Sequest HT	Sequence in Protein	Positions in Proteins
[R].ADIVENQVMDTR.[M]		FALSE	0.000243359	0.000310113	1	1	3	P10649	P10649 [97-108]		0	1390.66	High	High	High	High	0.0001944	4.375e-05	1.86	R.ADIVENQVMDTR.M	[97-108]
[K].FKLGLDFPNLPYLIDGSHK.[I]		FALSE	0.010921	0.0012089	1	4	1	P10649	P10649 [51-69]		1	2174.16	Not Found	Not Found	High	High	0.0008368	0.00267	1.32	K.FKLGLDFPNLPYLIDGSHK.I	[51-69]
[K].FKLGLDFPNLPYLIDGSHKITQSNAILR.[Y]		FALSE	0.00770427	0.000992347	1	4	1	P10649	P10649 [51-78]		2	3170.74	Not Found	Not Found	High	High	0.0005511	0.001863	1.76	K.FKLGLDFPNLPYLIDGSHKITQSNAILR.Y	[51-78]
[K].HHLDGETEEERIRADIVENQVMDTR.[M]		FALSE	0.146705	0.00708309	1	1	1	P10649	P10649 [84-108]		2	2992.42	Not Found	High	Not Found	High	0.004872	0.05523	2.15	K.HHLDGETEEERIRADIVENQVMDTR.M	[84-108]
[K].LGLDFPNLPYLIDGSHK.[I]		FALSE	4.72388e-07	0.000310113	1	4	3	P10649	P10649 [53-69]		0	1899	High	High	High	High	0.0001944	4.525e-08	3.21	K.LGLDFPNLPYLIDGSHK.I	[53-69]
[K].LGLDFPNLPYLIDGSHKITQSNAILR.[Y]		FALSE	6.08681e-12	0.000310113	1	4	5	P10649	P10649 [53-78]		1	2895.57	High	High	High	High	0.0001944	1.865e-13	4.93	K.LGLDFPNLPYLIDGSHKITQSNAILR.Y	[53-78]
[R].IRADIVENQVMDTR.[M]		FALSE	0.00131486	0.000310113	1	1	3	P10649	P10649 [95-108]		1	1659.85	High	High	High	High	0.0001944	0.0002798	3.13	R.IRADIVENQVMDTR.M	[95-108]
[KR].LYSEFLGK.[RQ]		FALSE	0.00730712	0.000992347	1	3	2	P10649	P10649 [137-144]		0	956.509	High	High	Not Found	High	0.0005511	0.001764	1.33	K.LYSEFLGK.R	[137-144]
[R].MLLEYTDSSYDEK.[R]		FALSE	6.01785e-06	0.000310113	1	1	3	P10649	P10649 [19-31]		0	1593.7	High	High	High	High	0.0001944	7.447e-07	3.12	R.MLLEYTDSSYDEK.R	[19-31]
[R].MLLEYTDSSYDEK.[R]	1xOxidation [M1]	FALSE	0.026023	0.00172868	1	1	2	P10649	P10649 [19-31]		0	1609.69	High	Not Found	High	High	0.001205	0.006567	1.36	R.MLLEYTDSSYDEK.R	[19-31]
[R].MLLEYTDSSYDEKR.[Y]		FALSE	4.81452e-10	0.000310113	1	1	3	P10649	P10649 [19-32]		1	1749.8	High	High	High	High	0.0001944	2.297e-11	3.61	R.MLLEYTDSSYDEKR.Y	[19-32]
[-].MPMILGYWNVR.[G]	1xMet-loss [N-Term]	FALSE	0.00107421	0.000310113	1	1	2	P10649	P10649 [1-11]	P10649 1xMet-loss [N-Term]	0	1248.66	Not Found	High	High	High	0.0001944	0.0002246	2.37	-.MPMILGYWNVR.G	[1-11]
[-].MPMILGYWNVR.[G]	1xOxidation [M3]; 1xMet-loss [N-Term]	FALSE	0.00317777	0.000310113	1	1	5	P10649	P10649 [1-11]	P10649 1xMet-loss [N-Term]	0	1264.65	High	High	High	High	0.0001944	0.0007289	2.23	-.MPMILGYWNVR.G	[1-11]
[K].RYTMGDAPDFDRSQWLNEK.[F]		FALSE	0.000304325	0.000310113	1	1	2	P10649	P10649 [32-50]		2	2329.07	Not Found	High	High	High	0.0001944	5.615e-05	2.75	K.RYTMGDAPDFDRSQWLNEK.F	[32-50]
[K].SSRYIATPIFSK.[M]		FALSE	0.017552	0.0012089	1	1	1	P10649	P10649 [200-211]		1	1369.75	Not Found	High	Not Found	High	0.0008368	0.004341	1.9	K.SSRYIATPIFSK.M	[200-211]
[R].YIATPIFSK.[M]		FALSE	0.0205509	0.0012089	1	1	2	P10649	P10649 [203-211]		0	1039.58	Not Found	High	High	High	0.0009676	0.005089	1.76	R.YIATPIFSK.M	[203-211]
[R].YTMGDAPDFDRSQWLNEK.[F]		FALSE	0.00603872	0.000310113	1	1	1	P10649	P10649 [33-50]		1	2172.97	High	Not Found	Not Found	High	0.0001944	0.001444	0.97	R.YTMGDAPDFDRSQWLNEK.F	[33-50]
P10922	Histone H1.0 OS=Mus musculus OX=10090 GN=H1-0 PE=2 SV=4	15	3	5	3	194	20.8	10.9	13.22	cell organization and biogenesis;other biological processes	cytoskeleton;ER/Golgi;nucleus;other cell component	nucleic acid binding activity;other molecular function	Pf00538	14958	ENSMUSG00000096210	H1-0	mmu:14958; P10922; Q3UKC0		Formation of Senescence-Associated Heterochromatin Foci (SAHF); Apoptosis induced DNA fragmentation	2	High	High	High	1
Annotated Sequence	Modifications	Contaminant	Qvality PEP	Qvality q-value	# Protein Groups	# Proteins	# PSMs	Master Protein Accessions	Positions in Master Proteins	Modifications in Master Proteins	# Missed Cleavages	Theo. MH+ [Da]	Found in Sample: [S37] F37: Sample, ht40-bioID2	Found in Sample: [S38] F38: Sample, ht40-bioID2	Found in Sample: [S39] F39: Sample, ht40-bioID2	Confidence (by Search Engine): Sequest HT	Percolator q-Value (by Search Engine): Sequest HT	Percolator PEP (by Search Engine): Sequest HT	XCorr (by Search Engine): Sequest HT	Sequence in Protein	Positions in Proteins
[K].VGENADSQIKLSIK.[R]		FALSE	2.20024e-06	0.000310113	1	1	2	P10922	P10922 [60-73]		1	1501.82	High	Not Found	High	High	0.0001944	2.46e-07	2.9	K.VGENADSQIKLSIK.R	[60-73]
[K].VGENADSQIKLSIKR.[L]		FALSE	0.0411839	0.00200509	1	1	1	P10922	P10922 [60-74]		2	1657.92	Not Found	Not Found	High	High	0.001346	0.01084	1.34	K.VGENADSQIKLSIKR.L	[60-74]
[K].YSDMIVAAIQAEKNR.[A]		FALSE	8.15332e-08	0.000310113	1	1	2	P10922	P10922 [28-42]		1	1708.87	Not Found	High	High	High	0.0001944	6.518e-09	3.7	K.YSDMIVAAIQAEKNR.A	[28-42]
P11499	Heat shock protein HSP 90-beta OS=Mus musculus OX=10090 GN=Hsp90ab1 PE=1 SV=3	28	18	30	11	724	83.2	5.03	51.22	cell organization and biogenesis;DNA metabolism;other metabolic processes;stress response;developmental processes;other biological processes	non-structural extracellular;plasma membrane;other membranes;cytosol;nucleus;other cytoplasmic organelle;other cell component	signal transduction activity or receptor binding;enzyme regulator activity;cytoskeletal activity;nucleic acid binding activity;other molecular function	Pf00183, Pf02518	15516	ENSMUSG00000023944	Hsp90ab1	mmu:15516; O89078; P11499; Q3UIQ7	Focal adhesion: PI3K-Akt-mTOR signaling pathway	Neutrophil degranulation; The role of GTSE1 in G2/M progression after G2 checkpoint; Regulation of actin dynamics for phagocytic cup formation; HSP90 chaperone cycle for steroid hormone receptors (SHR) in the presence of ligand; Attenuation phase; Estrogen-dependent gene expression; Sema3A PAK dependent Axon repulsion; Aryl hydrocarbon receptor signalling; DDX58/IFIH1-mediated induction of interf…	15	High	High	High	1
Annotated Sequence	Modifications	Contaminant	Qvality PEP	Qvality q-value	# Protein Groups	# Proteins	# PSMs	Master Protein Accessions	Positions in Master Proteins	Modifications in Master Proteins	# Missed Cleavages	Theo. MH+ [Da]	Found in Sample: [S37] F37: Sample, ht40-bioID2	Found in Sample: [S38] F38: Sample, ht40-bioID2	Found in Sample: [S39] F39: Sample, ht40-bioID2	Confidence (by Search Engine): Sequest HT	Percolator q-Value (by Search Engine): Sequest HT	Percolator PEP (by Search Engine): Sequest HT	XCorr (by Search Engine): Sequest HT	Sequence in Protein	Positions in Proteins
[K].ADLINNLGTIAK.[S]		FALSE	0.0013575	0.000310113	2	2	1	P07901; P11499	P07901 [101-112]; P11499 [96-107]		0	1242.71	Not Found	Not Found	High	High	0.0001944	0.0002903	2.14	K.ADLINNLGTIAK.S	[96-107]
[R].ELISNASDALDKIR.[YL]		FALSE	0.0228264	0.0012089	2	2	1	P11499; P08113	P11499 [42-55]; P08113 [103-116]		1	1544.83	Not Found	Not Found	High	High	0.0009676	0.0057	1.25	R.ELISNASDALDKIR.Y	[42-55]
[K].FYEAFSK.[N]		FALSE	0.119634	0.00595699	1	1	2	P11499	P11499 [429-435]		0	891.425	High	Not Found	High	High	0.004208	0.04141	0.98	K.FYEAFSK.N	[429-435]
[R].GVVDSEDIPLNLSR.[E]		FALSE	1.87547e-06	0.000310113	3	3	6	P07901; Q9CQN1; P11499	P07901 [388-401]; Q9CQN1 [391-404]; P11499 [379-392]		0	1513.79	High	High	High	High	0.0001944	2.066e-07	3.29	R.GVVDSEDLPLNISR.E	[379-392]
[K].HFSVEGQLEFR.[A]		FALSE	0.0981407	0.00420731	2	2	1	P07901; P11499	P07901 [329-339]; P11499 [320-330]		0	1348.66	Not Found	Not Found	High	High	0.002959	0.03152	1.89	K.HFSVEGQLEFR.A	[320-330]
[K].KHLEINPDHPIVETLR.[Q]		FALSE	0.000165001	0.000310113	1	1	1	P11499	P11499 [624-639]		1	1911.04	Not Found	Not Found	High	High	0.0001944	2.867e-05	2.88	K.KHLEINPDHPIVETLR.Q	[624-639]
[K].KHLEINPDHPIVETLRQK.[A]		FALSE	0.000317564	0.000310113	1	1	2	P11499	P11499 [624-641]		2	2167.2	Not Found	High	High	High	0.0001944	5.867e-05	2.73	K.KHLEINPDHPIVETLRQK.A	[624-641]
[K].IDIIPNPQER.[T]		FALSE	0.115019	0.0057138	1	1	1	P11499	P11499 [73-82]		0	1194.65	Not Found	Not Found	High	High	0.003968	0.03918	1.44	K.IDIIPNPQER.T	[73-82]
[R].NPDDITQEEYGEFYK.[S]		FALSE	0.00436984	0.000310113	1	1	2	P11499	P11499 [292-306]		0	1847.8	High	Not Found	High	High	0.0001944	0.001027	2.31	R.NPDDITQEEYGEFYK.S	[292-306]
[K].SLTNDWEDHLAVK.[H]		FALSE	7.60623e-06	0.000310113	1	1	2	P11499	P11499 [307-319]		0	1527.74	Not Found	High	High	High	0.0001944	9.672e-07	2.33	K.SLTNDWEDHLAVK.H	[307-319]
[K].SIYYITGESK.[E]		FALSE	0.000630964	0.000310113	1	1	2	P11499	P11499 [482-491]		0	1160.58	High	Not Found	High	High	0.0001944	0.000125	1.82	K.SIYYITGESK.E	[482-491]
[K].SIYYITGESKEQVANSAFVER.[V]		FALSE	2.3777e-09	0.000310113	1	1	1	P11499	P11499 [482-502]		1	2391.18	High	Not Found	Not Found	High	0.0001944	1.331e-10	3.69	K.SIYYITGESKEQVANSAFVER.V	[482-502]
[K].TKPIWTRNPDDITQEEYGEFYK.[S]		FALSE	0.00314419	0.000310113	1	1	1	P11499	P11499 [285-306]		1	2730.3	Not Found	Not Found	High	High	0.0001944	0.0007228	1.41	K.TKPIWTRNPDDITQEEYGEFYK.S	[285-306]
[R].TLTIVDTGIGMTK.[A]		FALSE	3.7166e-05	0.000310113	2	2	6	P07901; P11499	P07901 [88-100]; P11499 [83-95]		0	1349.73	High	High	High	High	0.0001944	5.541e-06	2.48	R.TLTLVDTGIGMTK.A	[83-95]
[K].VILHLKEDQTEYLEER.[R]		FALSE	3.10994e-06	0.000310113	2	2	1	P07901; P11499	P07901 [186-201]; P11499 [181-196]		1	2015.04	Not Found	Not Found	High	High	0.0001944	3.597e-07	2.69	K.VILHLKEDQTEYLEER.R	[181-196]
[K].VILHLKEDQTEYLEERR.[IV]		FALSE	6.36461e-07	0.000310113	2	2	1	P07901; P11499	P07901 [186-202]; P11499 [181-197]		2	2171.15	Not Found	Not Found	High	High	0.0001944	6.297e-08	3.55	K.VILHLKEDQTEYLEERR.V	[181-197]
[R].YHTSQSGDEMTSLSEYVSR.[M]		FALSE	5.8139e-07	0.000310113	1	1	3	P11499	P11499 [457-475]		0	2176.95	High	Not Found	High	High	0.0001944	5.694e-08	4.34	R.YHTSQSGDEMTSLSEYVSR.M	[457-475]
[R].YHTSQSGDEMTSLSEYVSR.[M]	1xOxidation [M10]	FALSE	0.00171541	0.000310113	1	1	1	P11499	P11499 [457-475]		0	2192.94	High	Not Found	Not Found	High	0.0001944	0.0003739	2.05	R.YHTSQSGDEMTSLSEYVSR.M	[457-475]
[K].YIDQEELNKTKPIWTRNPDDITQEEYGEFYK.[S]		FALSE	0.0380956	0.00172868	1	1	1	P11499	P11499 [276-306]		2	3862.84	Not Found	Not Found	High	High	0.001205	0.009919	2.05	K.YIDQEELNKTKPIWTRNPDDITQEEYGEFYK.S	[276-306]
P11798	Calcium/calmodulin-dependent protein kinase type II subunit alpha OS=Mus musculus OX=10090 GN=Camk2a PE=1 SV=2	18	8	15	3	478	54.1	7.08	18.48	cell cycle OR cell proliferation;cell organization and biogenesis;protein metabolism;other metabolic processes;stress response;transport;developmental processes;signal transduction;other biological processes	plasma membrane;other membranes;cytosol;mitochondrion;nucleus;other cell component	signal transduction activity or receptor binding;kinase activity;other molecular function	Pf00069, Pf08332	12322	ENSMUSG00000024617	Camk2a	mmu:12322; P11798; Q61284; Q6ZWN4	ErbB signaling pathway; Myometrial relaxation and contraction pathways; Wnt signaling pathway; Calcium regulation in cardiac cells; EGFR1 signaling pathway	HSF1-dependent transactivation; Ion homeostasis; Ion transport by P-type ATPases; Ca2+ pathway; Trafficking of AMPA receptors; RAF activation; Interferon gamma signaling; Unblocking of NMDA receptors, glutamate binding and activation	14	High	High	High	1
Annotated Sequence	Modifications	Contaminant	Qvality PEP	Qvality q-value	# Protein Groups	# Proteins	# PSMs	Master Protein Accessions	Positions in Master Proteins	Modifications in Master Proteins	# Missed Cleavages	Theo. MH+ [Da]	Found in Sample: [S37] F37: Sample, ht40-bioID2	Found in Sample: [S38] F38: Sample, ht40-bioID2	Found in Sample: [S39] F39: Sample, ht40-bioID2	Confidence (by Search Engine): Sequest HT	Percolator q-Value (by Search Engine): Sequest HT	Percolator PEP (by Search Engine): Sequest HT	XCorr (by Search Engine): Sequest HT	Sequence in Protein	Positions in Proteins
[K].AGAYDFPSPEWDTVTPEAK.[DN]		FALSE	1.41441e-06	0.000310113	3	9	2	P11798; P28652; Q6PHZ2	P11798 [227-245]; P28652 [228-246]; Q6PHZ2 [228-246]		0	2080.95	High	Not Found	High	High	0.0001944	1.513e-07	3.56	K.AGAYDFPSPEWDTVTPEAK.D	[227-245]
[K].AGAYDFPSPEWDTVTPEAKDLINK.[M]		FALSE	2.2596e-06	0.000310113	2	5	2	P11798; Q6PHZ2	P11798 [227-250]; Q6PHZ2 [228-251]		1	2664.28	Not Found	High	High	High	0.0001944	2.54e-07	3.21	K.AGAYDFPSPEWDTVTPEAKDLINK.M	[227-250]
[R].DLKPENLLLASK.[LCS]		FALSE	0.0388963	0.00172868	3	9	2	P11798; P28652; Q6PHZ2	P11798 [135-146]; P28652 [136-147]; Q6PHZ2 [136-147]		0	1340.78	Not Found	High	High	High	0.001205	0.01021	1.92	R.DLKPENLLLASK.L	[135-146]
[R].FYFENLWSR.[N]		FALSE	0.119634	0.00595699	1	2	1	P11798	P11798 [397-405]		0	1261.6	Not Found	Not Found	High	High	0.004208	0.04126	1.21	R.FYFENLWSR.N	[397-405]
[K].GAILTTMLATR.[N]	1xOxidation [M7]	FALSE	0.00766361	0.000992347	3	6	1	P11798; P28652; Q6PHZ2	P11798 [301-311]; P28652 [302-312]; Q6PHZ2 [302-312]		0	1163.65	High	Not Found	Not Found	High	0.0005511	0.001851	1.06	K.GAILTTMLATR.N	[301-311]
[K].LKGAILTTMLATR.[N]		FALSE	0.049624	0.00226268	3	6	1	P11798; P28652; Q6PHZ2	P11798 [299-311]; P28652 [300-312]; Q6PHZ2 [300-312]		1	1388.83	Not Found	Not Found	High	High	0.001759	0.01345	1.87	K.LKGAILTTMLATR.N	[299-311]
[R].ITAAEALKHPWISHR.[S]		FALSE	0.00696713	0.000992347	1	1	2	P11798	P11798 [260-274]		1	1729.95	High	Not Found	High	High	0.0005511	0.001677	1.66	R.ITAAEALKHPWISHR.S	[260-274]
[R].ITQYLDAGGIPR.[T]		FALSE	0.00143166	0.000310113	1	2	4	P11798	P11798 [434-445]		0	1303.7	High	High	High	High	0.0001944	0.000306	1.87	R.ITQYLDAGGIPR.T	[434-445]
P12367	cAMP-dependent protein kinase type II-alpha regulatory subunit OS=Mus musculus OX=10090 GN=Prkar2a PE=1 SV=2	23	6	11	5	401	45.4	4.89	18.41	other biological processes	plasma membrane;other membranes;cytosol;cytoskeleton;other cell component	signal transduction activity or receptor binding;enzyme regulator activity;other molecular function	Pf00027, Pf02197			Prkar2a	P12367		Factors involved in megakaryocyte development and platelet production; Hedgehog 'off' state; DARPP-32 events; Vasopressin regulates renal water homeostasis via Aquaporins; PKA activation; PKA activation in glucagon signalling; CREB1 phosphorylation through the activation of Adenylate Cyclase; GPER1 signaling	8	High	High	High	1
Annotated Sequence	Modifications	Contaminant	Qvality PEP	Qvality q-value	# Protein Groups	# Proteins	# PSMs	Master Protein Accessions	Positions in Master Proteins	Modifications in Master Proteins	# Missed Cleavages	Theo. MH+ [Da]	Found in Sample: [S37] F37: Sample, ht40-bioID2	Found in Sample: [S38] F38: Sample, ht40-bioID2	Found in Sample: [S39] F39: Sample, ht40-bioID2	Confidence (by Search Engine): Sequest HT	Percolator q-Value (by Search Engine): Sequest HT	Percolator PEP (by Search Engine): Sequest HT	XCorr (by Search Engine): Sequest HT	Sequence in Protein	Positions in Proteins
[RK].GQYFGELALVTNKPR.[A]		FALSE	9.77109e-08	0.000310113	2	2	2	P31324; P12367	P31324 [345-359]; P12367 [330-344]		0	1692.91	High	Not Found	High	High	0.0001944	7.975e-09	2.77	K.GQYFGELALVTNKPR.A	[330-344]
[R].GTYDILVTKDNQTR.[S]		FALSE	8.95053e-09	0.000310113	1	1	1	P12367	P12367 [179-192]		1	1623.83	Not Found	Not Found	High	High	0.0001944	5.718e-10	3.25	R.GTYDILVTKDNQTR.S	[179-192]
[K].MFESFIESVPLFK.[S]		FALSE	0.000512703	0.000310113	1	1	3	P12367	P12367 [248-260]		0	1573.8	High	High	High	High	0.0001944	9.969e-05	2.27	K.MFESFIESVPLFK.S	[248-260]
[R].MKIVDVIGEK.[I]		FALSE	0.0325832	0.00172868	1	1	1	P12367	P12367 [268-277]		1	1131.64	Not Found	Not Found	High	High	0.001205	0.00836	1.66	R.MKIVDVIGEK.I	[268-277]
[R].SVGQYDNRGSFGELALMYNTPR.[A]		FALSE	7.89503e-06	0.000310113	1	1	1	P12367	P12367 [193-214]		1	2475.17	Not Found	Not Found	High	High	0.0001944	1.006e-06	2.67	R.SVGQYDNRGSFGELALMYNTPR.A	[193-214]
[K].TDEHVIDQGDDGDNFYVIER.[G]		FALSE	0.000425565	0.000310113	1	1	3	P12367	P12367 [159-178]		0	2337.03	High	High	High	High	0.0001944	8.126e-05	2.09	K.TDEHVIDQGDDGDNFYVIER.G	[159-178]
P12787	Cytochrome c oxidase subunit 5A, mitochondrial OS=Mus musculus OX=10090 GN=Cox5a PE=1 SV=2	16	2	2	2	146	16.1	6.54	2.01	other metabolic processes;transport	other membranes;mitochondrion	transporter activity;other molecular function	Pf02284	12858	ENSMUSG00000000088	Cox5a	mmu:12858; P12787; Q9D2W1	Arachidonate epoxygenase / epoxide hydrolase; Electron transport chain	Cytoprotection by HMOX1; TP53 Regulates Metabolic Genes; Respiratory electron transport	5	Not Found	High	High	1
Annotated Sequence	Modifications	Contaminant	Qvality PEP	Qvality q-value	# Protein Groups	# Proteins	# PSMs	Master Protein Accessions	Positions in Master Proteins	Modifications in Master Proteins	# Missed Cleavages	Theo. MH+ [Da]	Found in Sample: [S37] F37: Sample, ht40-bioID2	Found in Sample: [S38] F38: Sample, ht40-bioID2	Found in Sample: [S39] F39: Sample, ht40-bioID2	Confidence (by Search Engine): Sequest HT	Percolator q-Value (by Search Engine): Sequest HT	Percolator PEP (by Search Engine): Sequest HT	XCorr (by Search Engine): Sequest HT	Sequence in Protein	Positions in Proteins
[K].GMNTLVGYDLVPEPK.[I]		FALSE	0.00279738	0.000310113	1	1	1	P12787	P12787 [69-83]		0	1632.83	Not Found	Not Found	High	High	0.0001944	0.0006371	2.01	K.GMNTLVGYDLVPEPK.I	[69-83]
[R].LNDFASAVR.[I]		FALSE	0.17653	0.00940211	1	1	1	P12787	P12787 [95-103]		0	992.516	Not Found	High	Not Found	High	0.005896	0.07228	1.05	R.LNDFASAVR.I	[95-103]
P12970	60S ribosomal protein L7a OS=Mus musculus OX=10090 GN=Rpl7a PE=1 SV=2	9	2	4	2	266	30	10.56	4.85	protein metabolism;other metabolic processes;other biological processes	other membranes;cytosol;translational apparatus;nucleus;other cell component	other molecular function	Pf01248	27176	ENSMUSG00000062647	Rpl7a	mmu:27176; P12970; Q91YM3	Cytoplasmic ribosomal proteins		1	High	Not Found	High	1
Annotated Sequence	Modifications	Contaminant	Qvality PEP	Qvality q-value	# Protein Groups	# Proteins	# PSMs	Master Protein Accessions	Positions in Master Proteins	Modifications in Master Proteins	# Missed Cleavages	Theo. MH+ [Da]	Found in Sample: [S37] F37: Sample, ht40-bioID2	Found in Sample: [S38] F38: Sample, ht40-bioID2	Found in Sample: [S39] F39: Sample, ht40-bioID2	Confidence (by Search Engine): Sequest HT	Percolator q-Value (by Search Engine): Sequest HT	Percolator PEP (by Search Engine): Sequest HT	XCorr (by Search Engine): Sequest HT	Sequence in Protein	Positions in Proteins
[R].AGVNTVTTLVENKK.[A]		FALSE	1.79227e-05	0.000310113	1	1	2	P12970	P12970 [138-151]		1	1473.83	High	Not Found	High	High	0.0001944	2.48e-06	2.61	R.AGVNTVTTLVENKK.A	[138-151]
[K].NFGIGQDIQPK.[R]		FALSE	0.000460933	0.000310113	1	1	2	P12970	P12970 [38-48]		0	1216.63	High	Not Found	High	High	0.0001944	8.86e-05	2.25	K.NFGIGQDIQPK.R	[38-48]
P13595	Neural cell adhesion molecule 1 OS=Mus musculus OX=10090 GN=Ncam1 PE=1 SV=3	7	4	8	4	1115	119.4	4.83	13.12	cell adhesion;cell organization and biogenesis;stress response;developmental processes;signal transduction;other biological processes	plasma membrane;other membranes;cytosol;other cell component	other molecular function	Pf00041, Pf07679, Pf13927	17967		Ncam1	mmu:17967; P13594; P13595; Q61949; Q61950; Q6LBU8; Q8BQ96; Q8C4B2; Q921P2; Q9R2A7		RAF/MAP kinase cascade; NCAM1 interactions; Signal transduction by L1	4	High	Not Found	High	1
Annotated Sequence	Modifications	Contaminant	Qvality PEP	Qvality q-value	# Protein Groups	# Proteins	# PSMs	Master Protein Accessions	Positions in Master Proteins	Modifications in Master Proteins	# Missed Cleavages	Theo. MH+ [Da]	Found in Sample: [S37] F37: Sample, ht40-bioID2	Found in Sample: [S38] F38: Sample, ht40-bioID2	Found in Sample: [S39] F39: Sample, ht40-bioID2	Confidence (by Search Engine): Sequest HT	Percolator q-Value (by Search Engine): Sequest HT	Percolator PEP (by Search Engine): Sequest HT	XCorr (by Search Engine): Sequest HT	Sequence in Protein	Positions in Proteins
[K].AAFSKDESKEPIVEVR.[T]		FALSE	0.00291884	0.000310113	1	2	3	P13595	P13595 [767-782]		2	1804.94	High	Not Found	High	High	0.0001944	0.000664	2.22	K.AAFSKDESKEPIVEVR.T	[767-782]
[R].ALASEWKPEIRLPSGSDHVMLK.[S]		FALSE	0.00799498	0.000992347	1	3	1	P13595	P13595 [641-662]		1	2464.3	Not Found	Not Found	High	High	0.0005511	0.001935	1.8	R.ALASEWKPEIRLPSGSDHVMLK.S	[641-662]
[K].DGEPIENEEEDDEKHIFSDDSSELTIR.[N]		FALSE	4.99608e-08	0.000310113	1	4	2	P13595	P13595 [250-276]		1	3148.37	High	Not Found	High	High	0.0001944	3.821e-09	3.92	K.DGEPIENEEEDDEKHIFSDDSSELTIR.N	[250-276]
[K].GLGEISAATEFK.[T]		FALSE	0.000118618	0.000310113	1	4	2	P13595	P13595 [584-595]		0	1222.63	High	Not Found	High	High	0.0001944	1.989e-05	3.1	K.GLGEISAATEFK.T	[584-595]
P14206	40S ribosomal protein SA OS=Mus musculus OX=10090 GN=Rpsa PE=1 SV=4	19	4	5	4	295	32.8	4.87	3.73	cell adhesion;cell organization and biogenesis;protein metabolism;other metabolic processes	extracellular matrix;plasma membrane;other membranes;cytosol;translational apparatus;nucleus;other cell component	translation activity;other molecular function	Pf00318, Pf16122	16785	ENSMUSG00000032518	Rpsa	mmu:16785; P14206; Q58E74; Q8BHL0; Q8BNL2; Q91V31; Q9CY13	Cytoplasmic ribosomal proteins; Alpha 6 beta 4 integrin signaling pathway	L13a-mediated translational silencing of Ceruloplasmin expression; SRP-dependent cotranslational protein targeting to membrane; Major pathway of rRNA processing in the nucleolus and cytosol; Formation of a pool of free 40S subunits; GTP hydrolysis and joining of the 60S ribosomal subunit; Nonsense Mediated Decay (NMD) independent of the Exon Junction Complex (EJC); Nonsense Mediated Decay (NMD) e…	12	Not Found	High	High	1
Annotated Sequence	Modifications	Contaminant	Qvality PEP	Qvality q-value	# Protein Groups	# Proteins	# PSMs	Master Protein Accessions	Positions in Master Proteins	Modifications in Master Proteins	# Missed Cleavages	Theo. MH+ [Da]	Found in Sample: [S37] F37: Sample, ht40-bioID2	Found in Sample: [S38] F38: Sample, ht40-bioID2	Found in Sample: [S39] F39: Sample, ht40-bioID2	Confidence (by Search Engine): Sequest HT	Percolator q-Value (by Search Engine): Sequest HT	Percolator PEP (by Search Engine): Sequest HT	XCorr (by Search Engine): Sequest HT	Sequence in Protein	Positions in Proteins
[R].AIVAIENPADVSVISSR.[N]		FALSE	0.00137202	0.000310113	1	1	1	P14206	P14206 [64-80]		0	1740.95	Not Found	Not Found	High	High	0.0001944	0.0002933	1.83	R.AIVAIENPADVSVISSR.N	[64-80]
[K].FAAATGATPIAGR.[F]		FALSE	0.00140152	0.000310113	1	1	1	P14206	P14206 [90-102]		0	1203.65	Not Found	Not Found	High	High	0.0001944	0.0002995	1.9	K.FAAATGATPIAGR.F	[90-102]
[R].FTPGTFTNQIQAAFREPR.[L]		FALSE	0.011574	0.0012089	1	1	1	P14206	P14206 [103-120]		1	2081.06	Not Found	Not Found	High	High	0.0008368	0.002831	1.76	R.FTPGTFTNQIQAAFREPR.L	[103-120]
[R].LLVVTDPR.[A]		FALSE	0.153168	0.00753673	1	1	2	P14206	P14206 [121-128]		0	912.551	Not Found	High	High	High	0.005092	0.05881	1.44	R.LLVVTDPR.A	[121-128]
P14873	Microtubule-associated protein 1B OS=Mus musculus OX=10090 GN=Map1b PE=1 SV=2	35	68	150	67	2464	270.1	4.83	289.01	cell organization and biogenesis;stress response;transport;developmental processes;other biological processes	plasma membrane;other membranes;cytosol;cytoskeleton;other cell component	cytoskeletal activity;other molecular function	Pf00414	17755	ENSMUSG00000052727	Map1b	E9QM11; mmu:17755; P14873	Wnt signaling pathway		1	High	High	High	1
Annotated Sequence	Modifications	Contaminant	Qvality PEP	Qvality q-value	# Protein Groups	# Proteins	# PSMs	Master Protein Accessions	Positions in Master Proteins	Modifications in Master Proteins	# Missed Cleavages	Theo. MH+ [Da]	Found in Sample: [S37] F37: Sample, ht40-bioID2	Found in Sample: [S38] F38: Sample, ht40-bioID2	Found in Sample: [S39] F39: Sample, ht40-bioID2	Confidence (by Search Engine): Sequest HT	Percolator q-Value (by Search Engine): Sequest HT	Percolator PEP (by Search Engine): Sequest HT	XCorr (by Search Engine): Sequest HT	Sequence in Protein	Positions in Proteins
[K].AAEAGVTEEQYGYLGTSAK.[Q]		FALSE	9.93086e-10	0.000310113	1	1	3	P14873	P14873 [1049-1067]		0	1944.92	High	High	High	High	0.0001944	5.102e-11	3.84	K.AAEAGVTEEQYGYLGTSAK.Q	[1049-1067]
[K].AEDAREEGYEPDKTEAEDYVMAVADK.[A]		FALSE	0.00116344	0.000310113	1	1	1	P14873	P14873 [1023-1048]		2	2931.28	Not Found	Not Found	High	High	0.0001944	0.0002449	2.85	K.AEDAREEGYEPDKTEAEDYVMAVADK.A	[1023-1048]
[K].AELILPNGQEVDIPISYLTSVSSLIVWHPANPAEK.[I]		FALSE	0.000129853	0.000310113	1	1	2	P14873	P14873 [449-483]		0	3801.01	Not Found	High	High	High	0.0001944	2.193e-05	3.01	K.AELILPNGQEVDIPISYLTSVSSLIVWHPANPAEK.I	[449-483]
[R].AIGNIELGIR.[S]		FALSE	0.000981318	0.000310113	1	1	3	P14873	P14873 [55-64]		0	1055.62	High	High	High	High	0.0001944	0.0002035	2.01	R.AIGNIELGIR.S	[55-64]
[K].ASAELDIKDVSDERLSPAK.[S]		FALSE	2.8654e-11	0.000310113	1	1	3	P14873	P14873 [1232-1250]		2	2044.06	High	High	High	High	0.0001944	1.026e-12	4.78	K.ASAELDIKDVSDERLSPAK.S	[1232-1250]
[R].AVLDALLEGK.[A]		FALSE	0.00902916	0.000992347	2	3	1	Q9QYR6; P14873	Q9QYR6 [2708-2717]; P14873 [2396-2405]		0	1028.6	Not Found	Not Found	High	High	0.0007154	0.002196	1.99	R.AVLDALLEGK.A	[2396-2405]
[K].DIKPQLELIEDEEK.[L]		FALSE	0.0129304	0.0012089	1	1	1	P14873	P14873 [850-863]		0	1698.88	Not Found	High	Not Found	High	0.0008368	0.003171	0.77	K.DIKPQLELIEDEEK.L	[850-863]
[K].DIKPQLELIEDEEKLKETQPGEAYVIQK.[E]		FALSE	3.32435e-07	0.000310113	1	1	4	P14873	P14873 [850-877]		2	3283.73	High	High	High	High	0.0001944	3.077e-08	3.05	K.DIKPQLELIEDEEKLKETQPGEAYVIQK.E	[850-877]
[K].DLTGQVPTPPVK.[Q]		FALSE	0.00141651	0.000310113	1	1	3	P14873	P14873 [520-531]		0	1251.69	High	High	High	High	0.0001944	0.0003038	1.72	K.DLTGQVPTPPVK.Q	[520-531]
[K].DLTGQVPTPPVKQVK.[L]		FALSE	0.00664287	0.000992347	1	1	1	P14873	P14873 [520-534]		1	1606.92	Not Found	Not Found	High	High	0.0005511	0.001597	1.9	K.DLTGQVPTPPVKQVK.L	[520-534]
[K].EMQYFMQQWTGTNKDK.[A]		FALSE	0.00080168	0.000310113	1	1	2	P14873	P14873 [433-448]		1	2034.9	Not Found	High	High	High	0.0001944	0.0001622	2.01	K.EMQYFMQQWTGTNKDK.A	[433-448]
[R].EMSLYASLASEK.[V]		FALSE	0.0158813	0.0012089	1	1	1	P14873	P14873 [1754-1765]		0	1328.64	Not Found	High	Not Found	High	0.0008368	0.003897	1.64	R.EMSLYASLASEK.V	[1754-1765]
[R].ESSPLYSPGFSDSTSAAK.[E]		FALSE	0.0239298	0.00151377	1	1	2	P14873	P14873 [1787-1804]		0	1830.84	High	Not Found	High	High	0.001117	0.005977	1.1	R.ESSPLYSPGFSDSTSAAK.E	[1787-1804]
[K].ETAAAHQASSSPPIDAATAEPYGFR.[S]		FALSE	7.48572e-06	0.000310113	1	1	3	P14873	P14873 [1805-1829]		0	2545.2	High	High	High	High	0.0001944	9.465e-07	3.14	K.ETAAAHQASSSPPIDAATAEPYGFR.S	[1805-1829]
[K].ETQPGEAYVIQK.[E]		FALSE	0.113331	0.0052077	1	1	1	P14873	P14873 [866-877]		0	1362.69	Not Found	Not Found	High	High	0.003711	0.03833	1.04	K.ETQPGEAYVIQK.E	[866-877]
[R].FSPEVPGQK.[I]		FALSE	0.0463985	0.00226268	1	1	1	P14873	P14873 [90-98]		0	988.51	Not Found	Not Found	High	High	0.001759	0.01247	1.25	R.FSPEVPGQK.I	[90-98]
[K].HLDFLKQPLATQK.[D]		FALSE	0.00594348	0.000310113	1	1	1	P14873	P14873 [507-519]		1	1538.87	Not Found	Not Found	High	High	0.0001944	0.001421	2.47	K.HLDFLKQPLATQK.D	[507-519]
[R].HLDRVDSILLTHIGDDNLPGINSMLQR.[K]		FALSE	6.16453e-07	0.000310113	1	1	1	P14873	P14873 [300-326]		1	3042.58	Not Found	High	Not Found	High	0.0001944	6.08e-08	3.94	R.HLDRVDSILLTHIGDDNLPGINSMLQR.K	[300-326]
[R].HLDRVDSILLTHIGDDNLPGINSMLQRK.[I]		FALSE	1.12843e-09	0.000310113	1	1	1	P14873	P14873 [300-327]		2	3170.67	Not Found	Not Found	High	High	0.0001944	5.862e-11	4.65	R.HLDRVDSILLTHIGDDNLPGINSMLQRK.I	[300-327]
[R].HNLQDFINIK.[L]		FALSE	0.000362761	0.000310113	1	1	1	P14873	P14873 [204-213]		0	1241.66	Not Found	Not Found	High	High	0.0001944	6.798e-05	2.16	R.HNLQDFINIK.L	[204-213]
[K].KTSDVETMSSQSALALDERK.[L]		FALSE	2.30179e-05	0.000310113	1	1	5	P14873	P14873 [1472-1491]		2	2196.08	High	High	High	High	0.0001944	3.272e-06	3.73	K.KTSDVETMSSQSALALDERK.L	[1472-1491]
[K].KTSDVETMSSQSALALDERK.[L]	1xOxidation [M8]	FALSE	9.38748e-07	0.000310113	1	1	4	P14873	P14873 [1472-1491]		2	2212.08	High	High	High	High	0.0001944	9.651e-08	3.47	K.KTSDVETMSSQSALALDERK.L	[1472-1491]
[K].IAELEEERSQGSTSNSDWMK.[N]		FALSE	3.38729e-08	0.000310113	1	1	1	P14873	P14873 [328-347]		1	2297.04	Not Found	Not Found	High	High	0.0001944	2.486e-09	4.54	K.IAELEEERSQGSTSNSDWMK.N	[328-347]
[K].LEMYVLNPVK.[S]		FALSE	0.000818926	0.000310113	1	1	3	P14873	P14873 [420-429]		0	1205.66	High	High	High	High	0.0001944	0.0001667	2.18	K.LEMYVLNPVK.S	[420-429]
[K].LEMYVLNPVK.[S]	1xOxidation [M3]	FALSE	0.00359062	0.000310113	1	1	3	P14873	P14873 [420-429]		0	1221.65	High	High	High	High	0.0001944	0.00083	1.78	K.LEMYVLNPVK.S	[420-429]
[K].LGGDVSPTQIDVSQFGSFKEDTK.[M]		FALSE	3.80912e-10	0.000310113	1	1	3	P14873	P14873 [1492-1514]		1	2455.2	High	High	High	High	0.0001944	1.776e-11	4.65	K.LGGDVSPTQIDVSQFGSFKEDTK.M	[1492-1514]
[K].LKETQPGEAYVIQK.[E]		FALSE	0.00035892	0.000310113	1	1	3	P14873	P14873 [864-877]		1	1603.87	High	High	High	High	0.0001944	6.727e-05	2.49	K.LKETQPGEAYVIQK.E	[864-877]
[K].LKETQPGEAYVIQKETEVSK.[G]		FALSE	0.0350509	0.00172868	1	1	1	P14873	P14873 [864-883]		2	2277.2	Not Found	High	Not Found	High	0.001205	0.009044	1.6	K.LKETQPGEAYVIQKETEVSK.G	[864-883]
[K].ILHHRSDVLETVVLINPSDEAVSTEVR.[L]		FALSE	3.12732e-08	0.000310113	1	1	1	P14873	P14873 [99-125]		1	3028.61	Not Found	Not Found	High	High	0.0001944	2.274e-09	4.73	K.ILHHRSDVLETVVLINPSDEAVSTEVR.L	[99-125]
[R].LMITDAAR.[H]		FALSE	0.0429295	0.00200509	1	1	1	P14873	P14873 [126-133]		0	890.476	Not Found	Not Found	High	High	0.001491	0.01141	1.06	R.LMITDAAR.H	[126-133]
[R].LMITDAAR.[H]	1xOxidation [M2]	FALSE	0.0619106	0.00246168	1	1	2	P14873	P14873 [126-133]		0	906.471	Not Found	Not Found	High	High	0.00184	0.01758	1.17	R.LMITDAAR.H	[126-133]
[K].LSMKPEPLFR.[S]		FALSE	0.000651436	0.000310113	1	1	3	P14873	P14873 [391-400]		0	1217.67	High	High	High	High	0.0001944	0.0001293	2.19	K.LSMKPEPLFR.S	[391-400]
[K].LSMKPEPLFR.[S]	1xOxidation [M3]	FALSE	0.00575747	0.000310113	1	1	3	P14873	P14873 [391-400]		0	1233.67	Not Found	High	High	High	0.0001944	0.001378	1.22	K.LSMKPEPLFR.S	[391-400]
[K].ITSFPESESYSYETSTK.[T]		FALSE	0.00255576	0.000310113	1	1	3	P14873	P14873 [2010-2026]		0	1955.88	High	High	High	High	0.0001944	0.0005751	1.33	K.ITSFPESESYSYETSTK.T	[2010-2026]
[K].MGVGKLEMYVLNPVK.[S]		FALSE	0.000614396	0.000310113	1	1	1	P14873	P14873 [415-429]		1	1677.91	Not Found	Not Found	High	High	0.0001944	0.0001212	2.34	K.MGVGKLEMYVLNPVK.S	[415-429]
[K].NLISPDLGVVFLNVPENLKDPEPNIK.[M]		FALSE	9.48796e-07	0.000310113	1	1	3	P14873	P14873 [348-373]		1	2874.56	High	High	High	High	0.0001944	9.735e-08	3.84	K.NLISPDLGVVFLNVPENLKDPEPNIK.M	[348-373]
[K].NLISPDLGVVFLNVPENLKDPEPNIKMK.[R]		FALSE	6.69561e-08	0.000310113	1	1	2	P14873	P14873 [348-375]		2	3133.7	Not Found	High	High	High	0.0001944	5.259e-09	3.56	K.NLISPDLGVVFLNVPENLKDPEPNIKMK.R	[348-375]
[K].NSNLDRHNLQDFINIK.[L]		FALSE	0.00054943	0.000310113	1	1	2	P14873	P14873 [198-213]		1	1940.99	Not Found	High	High	High	0.0001944	0.0001072	2.48	K.NSNLDRHNLQDFINIK.L	[198-213]
[K].NVDVEFFK.[R]		FALSE	0.0488609	0.00226268	1	1	1	P14873	P14873 [2367-2374]		0	997.499	Not Found	High	Not Found	High	0.001759	0.01325	1.38	K.NVDVEFFK.R	[2367-2374]
[K].NVDVEFFKR.[V]		FALSE	0.00136474	0.000310113	1	1	2	P14873	P14873 [2367-2375]		1	1153.6	High	Not Found	High	High	0.0001944	0.0002913	2.06	K.NVDVEFFKR.V	[2367-2375]
[K].QGFPDRESPVSDLTSTGLYQDKQEEK.[S]		FALSE	3.44967e-05	0.000310113	1	1	1	P14873	P14873 [1431-1456]		2	2954.4	Not Found	Not Found	High	High	0.0001944	5.109e-06	2.83	K.QGFPDRESPVSDLTSTGLYQDKQEEK.S	[1431-1456]
[K].QGVDDIEKFEDEGAGFEESSETGDYEEK.[A]		FALSE	1.15536e-06	0.000310113	1	1	1	P14873	P14873 [915-942]		1	3139.3	Not Found	Not Found	High	High	0.0001944	1.212e-07	3.52	K.QGVDDIEKFEDEGAGFEESSETGDYEEK.A	[915-942]
[R].RAIGNIELGIR.[S]		FALSE	0.0148301	0.0012089	1	1	1	P14873	P14873 [54-64]		1	1211.72	Not Found	Not Found	High	High	0.0008368	0.003636	2.26	R.RAIGNIELGIR.S	[54-64]
[K].SDISPLTPRESSPLYSPGFSDSTSAAK.[E]		FALSE	0.000156447	0.000310113	1	1	1	P14873	P14873 [1778-1804]		1	2797.35	Not Found	High	Not Found	High	0.0001944	2.694e-05	1.77	K.SDISPLTPRESSPLYSPGFSDSTSAAK.E	[1778-1804]
[R].SDVLETVVLINPSDEAVSTEVR.[L]		FALSE	3.4778e-06	0.000310113	1	1	3	P14873	P14873 [104-125]		0	2372.22	High	High	High	High	0.0001944	4.07e-07	3.14	R.SDVLETVVLINPSDEAVSTEVR.L	[104-125]
[R].SPPLLGSESPYEDFLSADSKVLGR.[R]		FALSE	8.61858e-05	0.000310113	1	1	1	P14873	P14873 [1395-1418]		1	2564.29	Not Found	Not Found	High	High	0.0001944	1.403e-05	2.23	R.SPPLLGSESPYEDFLSADSKVLGR.R	[1395-1418]
[K].SSHLPTEVTEKPQAVPVSFEFSEAK.[D]		FALSE	5.46796e-06	0.000310113	1	1	3	P14873	P14873 [1340-1364]		0	2744.38	High	High	High	High	0.0001944	6.721e-07	3.53	K.SSHLPTEVTEKPQAVPVSFEFSEAK.D	[1340-1364]
[K].SSHLPTEVTEKPQAVPVSFEFSEAKDENER.[A]		FALSE	1.94765e-10	0.000310113	1	1	1	P14873	P14873 [1340-1369]		1	3387.63	Not Found	Not Found	High	High	0.0001944	8.448e-12	4.62	K.SSHLPTEVTEKPQAVPVSFEFSEAKDENER.A	[1340-1369]
[R].SSMLFDTMQHHLALNR.[D]		FALSE	4.01739e-10	0.000310113	1	1	2	P14873	P14873 [1830-1845]		0	1900.92	High	Not Found	High	High	0.0001944	1.877e-11	4.33	R.SSMLFDTMQHHLALNR.D	[1830-1845]
[R].SSMLFDTMQHHLALNR.[D]	1xOxidation [M3]	FALSE	0.0188934	0.0012089	1	1	1	P14873	P14873 [1830-1845]		0	1916.91	Not Found	Not Found	High	High	0.0009676	0.00468	1.38	R.SSMLFDTMQHHLALNR.D	[1830-1845]
[R].SSMLFDTMQHHLALNRDLTTSSVEK.[D]		FALSE	6.09924e-07	0.000310113	1	1	2	P14873	P14873 [1830-1854]		1	2861.39	Not Found	High	High	High	0.0001944	6e-08	2.56	R.SSMLFDTMQHHLALNRDLTTSSVEK.D	[1830-1854]
[R].SSMLFDTMQHHLALNRDLTTSSVEKDSGGK.[T]		FALSE	0.000242067	0.000310113	1	1	1	P14873	P14873 [1830-1859]		2	3305.59	Not Found	Not Found	High	High	0.0001944	4.352e-05	1.99	R.SSMLFDTMQHHLALNRDLTTSSVEKDSGGK.T	[1830-1859]
[R].SSYYVVSGNDPAAEEPSR.[A]		FALSE	0.0278556	0.00172868	1	1	1	P14873	P14873 [2378-2395]		0	1927.87	Not Found	Not Found	High	High	0.001205	0.007058	1.4	R.SSYYVVSGNDPAAEEPSR.A	[2378-2395]
[K].STGFIPIKEDFGPEK.[K]		FALSE	1.58572e-05	0.000310113	1	1	6	P14873	P14873 [1457-1471]		1	1664.85	High	High	High	High	0.0001944	2.166e-06	3.22	K.STGFIPIKEDFGPEK.K	[1457-1471]
[K].STGFIPIKEDFGPEKK.[T]		FALSE	4.40801e-07	0.000310113	1	1	2	P14873	P14873 [1457-1472]		2	1792.95	Not Found	High	High	High	0.0001944	4.191e-08	3.65	K.STGFIPIKEDFGPEKK.T	[1457-1472]
[R].SVGNTIEPVILFQK.[M]		FALSE	5.14252e-05	0.000310113	1	1	5	P14873	P14873 [401-414]		0	1544.87	High	High	High	High	0.0001944	7.941e-06	2.77	R.SVGNTIEPVILFQK.M	[401-414]
[R].SVNFSLTPNEIK.[V]		FALSE	0.000585663	0.000310113	1	1	3	P14873	P14873 [1271-1282]		0	1348.71	High	High	High	High	0.0001944	0.0001151	1.95	R.SVNFSLTPNEIK.V	[1271-1282]
[R].SVNFSLTPNEIKVSAEGEAR.[S]		FALSE	5.36769e-07	0.000310113	1	1	2	P14873	P14873 [1271-1290]		1	2148.09	High	Not Found	High	High	0.0001944	5.203e-08	3.56	R.SVNFSLTPNEIKVSAEGEAR.S	[1271-1290]
[K].TDATDGKDYNASASTISPPSSMEEDKFSK.[S]		FALSE	1.28516e-06	0.000310113	1	1	2	P14873	P14873 [1188-1216]		2	3079.37	Not Found	High	High	High	0.0001944	1.365e-07	2.54	K.TDATDGKDYNASASTISPPSSMEEDKFSK.S	[1188-1216]
[K].TEAEDYVMAVADK.[A]		FALSE	1.08661e-05	0.000310113	1	1	3	P14873	P14873 [1036-1048]		0	1441.65	Not Found	High	High	High	0.0001944	1.431e-06	2.64	K.TEAEDYVMAVADK.A	[1036-1048]
[K].TLEVVSPSQSVTGSAGHTPYYQSPTDEK.[S]		FALSE	0.000301103	0.000310113	1	1	3	P14873	P14873 [1312-1339]		0	2965.41	High	High	High	High	0.0001944	5.556e-05	1.44	K.TLEVVSPSQSVTGSAGHTPYYQSPTDEK.S	[1312-1339]
[R].TPEEGGYSYEISEK.[T]		FALSE	6.09924e-07	0.000310113	1	1	3	P14873	P14873 [1945-1958]		0	1588.7	High	High	High	High	0.0001944	6.007e-08	3.91	R.TPEEGGYSYEISEK.T	[1945-1958]
[R].TPEVSGYTYEK.[T]		FALSE	0.000283979	0.000310113	1	1	1	P14873	P14873 [1962-1972]		0	1273.59	Not Found	Not Found	High	High	0.0001944	5.199e-05	3.32	R.TPEVSGYTYEK.T	[1962-1972]
[R].TPEVSGYTYEKTER.[S]		FALSE	0.000267829	0.000310113	1	1	1	P14873	P14873 [1962-1975]		1	1659.79	Not Found	Not Found	High	High	0.0001944	4.881e-05	1.67	R.TPEVSGYTYEKTER.S	[1962-1975]
[K].TSDVETMSSQSALALDER.[K]		FALSE	3.21901e-05	0.000310113	1	1	1	P14873	P14873 [1473-1490]		0	1939.89	Not Found	Not Found	High	High	0.0001944	4.741e-06	2.32	K.TSDVETMSSQSALALDER.K	[1473-1490]
[K].TSDVETMSSQSALALDERK.[L]		FALSE	6.59116e-10	0.000310113	1	1	3	P14873	P14873 [1473-1491]		1	2067.99	High	High	High	High	0.0001944	3.236e-11	3.74	K.TSDVETMSSQSALALDERK.L	[1473-1491]
[K].TTEAAATAVGTAATTAAVVAAAGIAASGPVKELEAER.[S]		FALSE	3.21327e-12	0.000310113	1	1	3	P14873	P14873 [788-824]		1	3397.78	High	Not Found	High	High	0.0001944	9.206e-14	4.77	K.TTEAAATAVGTAATTAAVVAAAGIAASGPVKELEAER.S	[788-824]
[K].TTRTPEEGGYSYEISEK.[T]		FALSE	4.82428e-05	0.000310113	1	1	2	P14873	P14873 [1942-1958]		1	1946.9	Not Found	High	High	High	0.0001944	7.369e-06	2.59	K.TTRTPEEGGYSYEISEK.T	[1942-1958]
[K].TTRTPEEGGYSYEISEKTTR.[T]		FALSE	0.000614396	0.000310113	1	1	1	P14873	P14873 [1942-1961]		2	2305.09	Not Found	Not Found	High	High	0.0001944	0.0001211	1.92	K.TTRTPEEGGYSYEISEKTTR.T	[1942-1961]
[K].TTRTPEVSGYTYEK.[T]		FALSE	0.00671361	0.000992347	1	1	1	P14873	P14873 [1959-1972]		1	1631.79	Not Found	Not Found	High	High	0.0005511	0.001619	2.1	K.TTRTPEVSGYTYEK.T	[1959-1972]
[R].VLFPGNSTQYNILEGLEK.[L]		FALSE	9.11545e-06	0.000310113	1	1	1	P14873	P14873 [487-504]		0	2022.05	Not Found	Not Found	High	High	0.0001944	1.18e-06	2.25	R.VLFPGNSTQYNILEGLEK.L	[487-504]
[R].VLFPGNSTQYNILEGLEKLK.[H]		FALSE	0.00301337	0.000310113	1	1	3	P14873	P14873 [487-506]		1	2263.23	High	High	High	High	0.0001944	0.0006903	1.39	R.VLFPGNSTQYNILEGLEKLK.H	[487-506]
[K].YESSLYSQEYSKPAVASFNGLSEGSK.[T]		FALSE	5.60262e-09	0.000310113	1	1	2	P14873	P14873 [1162-1187]		0	2828.33	High	Not Found	High	High	0.0001944	3.414e-10	3.28	K.YESSLYSQEYSKPAVASFNGLSEGSK.T	[1162-1187]
P16125	L-lactate dehydrogenase B chain OS=Mus musculus OX=10090 GN=Ldhb PE=1 SV=2	7	2	2	2	334	36.5	6.05	0	other metabolic processes	other membranes;cytosol;mitochondrion;other cell component	other molecular function	Pf00056, Pf02866	16832	ENSMUSG00000030246	Ldhb	mmu:16832; P16125; Q545Y4	Glycolysis and gluconeogenesis	Pyruvate metabolism	2	High	Not Found	High	1
Annotated Sequence	Modifications	Contaminant	Qvality PEP	Qvality q-value	# Protein Groups	# Proteins	# PSMs	Master Protein Accessions	Positions in Master Proteins	Modifications in Master Proteins	# Missed Cleavages	Theo. MH+ [Da]	Found in Sample: [S37] F37: Sample, ht40-bioID2	Found in Sample: [S38] F38: Sample, ht40-bioID2	Found in Sample: [S39] F39: Sample, ht40-bioID2	Confidence (by Search Engine): Sequest HT	Percolator q-Value (by Search Engine): Sequest HT	Percolator PEP (by Search Engine): Sequest HT	XCorr (by Search Engine): Sequest HT	Sequence in Protein	Positions in Proteins
[K].IVVVTAGVR.[Q]		FALSE	0.116157	0.0057138	1	1	1	P16125	P16125 [92-100]		0	913.583	High	Not Found	Not Found	High	0.004088	0.03964	1.3	K.IVVVTAGVR.Q	[92-100]
[K].SADTLWDIQKDLKDL.[-]		FALSE	0.0747714	0.00350528	1	1	1	P16125	P16125 [320-334]		2	1760.91	Not Found	Not Found	High	High	0.002494	0.02219	1.21	K.SADTLWDIQKDLKDL.-	[320-334]
P16332	Methylmalonyl-CoA mutase, mitochondrial OS=Mus musculus OX=10090 GN=Mmut PE=1 SV=2	4	2	2	2	748	82.8	6.89	2.51	other metabolic processes;developmental processes;other biological processes	mitochondrion;other cell component	other molecular function	Pf01642, Pf02310	17850	ENSMUSG00000023921	Mmut	mmu:17850; P16332; Q3UJU1		Cobalamin (Cbl) metabolism; Propionyl-CoA catabolism	2	Not Found	High	High	1
Annotated Sequence	Modifications	Contaminant	Qvality PEP	Qvality q-value	# Protein Groups	# Proteins	# PSMs	Master Protein Accessions	Positions in Master Proteins	Modifications in Master Proteins	# Missed Cleavages	Theo. MH+ [Da]	Found in Sample: [S37] F37: Sample, ht40-bioID2	Found in Sample: [S38] F38: Sample, ht40-bioID2	Found in Sample: [S39] F39: Sample, ht40-bioID2	Confidence (by Search Engine): Sequest HT	Percolator q-Value (by Search Engine): Sequest HT	Percolator PEP (by Search Engine): Sequest HT	XCorr (by Search Engine): Sequest HT	Sequence in Protein	Positions in Proteins
[K].AGQQGLSVAFDLATHR.[G]		FALSE	0.000287018	0.000310113	1	1	1	P16332	P16332 [127-142]		0	1670.86	Not Found	Not Found	High	High	0.0001944	5.247e-05	2.51	K.AGQQGLSVAFDLATHR.G	[127-142]
[R].NTQIIIQEESGIPK.[V]		FALSE	0.0209873	0.0012089	1	1	1	P16332	P16332 [405-418]		0	1569.85	Not Found	High	Not Found	High	0.0009676	0.005211	1.24	R.NTQIIIQEESGIPK.V	[405-418]
P16858	Glyceraldehyde-3-phosphate dehydrogenase OS=Mus musculus OX=10090 GN=Gapdh PE=1 SV=2	47	13	43	13	333	35.8	8.25	100.43	cell organization and biogenesis;protein metabolism;other metabolic processes;stress response;signal transduction;other biological processes	plasma membrane;other membranes;cytosol;cytoskeleton;nucleus;other cytoplasmic organelle;other cell component	enzyme regulator activity;cytoskeletal activity;other molecular function	Pf00044, Pf02800	14433	ENSMUSG00000057666	Gapdh	A6H6A8; mmu:14433; P16858; Q0QEU0; Q3THM2; Q3TUI2; Q3UMT2; Q4V783; Q569X2; Q569X5; Q5U410	Glycolysis and gluconeogenesis	Gluconeogenesis; Glycolysis	3	High	High	High	1
Annotated Sequence	Modifications	Contaminant	Qvality PEP	Qvality q-value	# Protein Groups	# Proteins	# PSMs	Master Protein Accessions	Positions in Master Proteins	Modifications in Master Proteins	# Missed Cleavages	Theo. MH+ [Da]	Found in Sample: [S37] F37: Sample, ht40-bioID2	Found in Sample: [S38] F38: Sample, ht40-bioID2	Found in Sample: [S39] F39: Sample, ht40-bioID2	Confidence (by Search Engine): Sequest HT	Percolator q-Value (by Search Engine): Sequest HT	Percolator PEP (by Search Engine): Sequest HT	XCorr (by Search Engine): Sequest HT	Sequence in Protein	Positions in Proteins
[R].DGRGAAQNIIPASTGAAK.[A]		FALSE	2.98027e-06	0.000310113	1	1	6	P16858	P16858 [196-213]		1	1697.89	High	High	High	High	0.0001944	3.445e-07	4.43	R.DGRGAAQNIIPASTGAAK.A	[196-213]
[R].DPTNIKWGEAGAEYVVESTGVFTTMEK.[A]		FALSE	0.000380561	0.000310113	1	1	1	P16858	P16858 [79-105]		1	2959.4	Not Found	Not Found	High	High	0.0001944	7.162e-05	2.1	R.DPTNIKWGEAGAEYVVESTGVFTTMEK.A	[79-105]
[R].GAAQNIIPASTGAAK.[A]		FALSE	4.82428e-05	0.000310113	1	1	3	P16858	P16858 [199-213]		0	1369.74	High	High	High	High	0.0001944	7.383e-06	2.22	R.GAAQNIIPASTGAAK.A	[199-213]
[K].LISWYDNEYGYSNR.[V]		FALSE	1.392e-06	0.000310113	1	1	3	P16858	P16858 [308-321]		0	1779.8	High	High	High	High	0.0001944	1.488e-07	3.18	K.LISWYDNEYGYSNR.V	[308-321]
[K].LVINGKPITIFQER.[D]		FALSE	0.0011329	0.000310113	1	1	1	P16858	P16858 [65-78]		0	1627.95	Not Found	Not Found	High	High	0.0001944	0.0002376	1.98	K.LVINGKPITIFQER.D	[65-78]
[K].LVINGKPITIFQERDPTNIK.[W]		FALSE	4.11327e-07	0.000310113	1	1	3	P16858	P16858 [65-84]		1	2296.3	High	High	High	High	0.0001944	3.873e-08	3.01	K.LVINGKPITIFQERDPTNIK.W	[65-84]
[K].LWRDGRGAAQNIIPASTGAAK.[A]		FALSE	3.75638e-05	0.000310113	1	1	3	P16858	P16858 [193-213]		2	2153.16	High	High	High	High	0.0001944	5.596e-06	2.94	K.LWRDGRGAAQNIIPASTGAAK.A	[193-213]
[K].RVIISAPSADAPMFVMGVNHEK.[Y]		FALSE	6.69727e-10	0.000310113	1	1	2	P16858	P16858 [116-137]		1	2369.21	High	High	Not Found	High	0.0001944	3.304e-11	4.12	K.RVIISAPSADAPMFVMGVNHEK.Y	[116-137]
[K].RVIISAPSADAPMFVMGVNHEK.[Y]	1xOxidation [M16]	FALSE	0.00149389	0.000310113	1	1	2	P16858	P16858 [116-137]		1	2385.21	High	Not Found	Not Found	High	0.0001944	0.000322	1.72	K.RVIISAPSADAPMFVMGVNHEK.Y	[116-137]
[K].RVIISAPSADAPMFVMGVNHEKYDNSLK.[I]		FALSE	1.18352e-07	0.000310113	1	1	3	P16858	P16858 [116-143]		2	3089.55	High	High	High	High	0.0001944	9.863e-09	4.19	K.RVIISAPSADAPMFVMGVNHEKYDNSLK.I	[116-143]
[K].RVIISAPSADAPMFVMGVNHEKYDNSLK.[I]	1xOxidation [M]	FALSE	0.145302	0.00708309	1	1	2	P16858	P16858 [116-143]		2	3105.55	High	Not Found	Not Found	High	0.004872	0.0542	1.35	K.RVIISAPSADAPMFVMGVNHEKYDNSLK.I	[116-143]
[K].VIHDNFGIVEGLMTTVHAITATQK.[T]		FALSE	1.76563e-13	0.000310113	1	1	3	P16858	P16858 [161-184]		0	2595.36	High	High	High	High	0.0001944	3.778e-15	5.39	K.VIHDNFGIVEGLMTTVHAITATQK.T	[161-184]
[K].VIHDNFGIVEGLMTTVHAITATQK.[T]	1xOxidation [M13]	FALSE	1.73679e-09	0.000310113	1	1	2	P16858	P16858 [161-184]		0	2611.35	High	Not Found	High	High	0.0001944	9.406e-11	4.43	K.VIHDNFGIVEGLMTTVHAITATQK.T	[161-184]
[R].VVDLMAYMASKE.[-]		FALSE	1.66354e-05	0.000310113	1	1	3	P16858	P16858 [322-333]		1	1356.65	High	High	High	High	0.0001944	2.284e-06	2.74	R.VVDLMAYMASKE.-	[322-333]
[K].WGEAGAEYVVESTGVFTTMEK.[A]		FALSE	1.56535e-08	0.000310113	1	1	5	P16858	P16858 [85-105]		0	2291.05	High	High	High	High	0.0001944	1.06e-09	3.21	K.WGEAGAEYVVESTGVFTTMEK.A	[85-105]
[K].YDNSLKIVSNASCTTNCLAPLAK.[V]		FALSE	0.00546023	0.000310113	1	1	1	P16858	P16858 [138-160]		1	2426.21	Not Found	High	Not Found	High	0.0001944	0.001301	2.16	K.YDNSLKIVSNASCTTNCLAPLAK.V	[138-160]
P17742	Peptidyl-prolyl cis-trans isomerase A OS=Mus musculus OX=10090 GN=Ppia PE=1 SV=2	44	7	15	7	164	18	7.9	22.56	cell adhesion;cell organization and biogenesis;protein metabolism;other metabolic processes;stress response;developmental processes;other biological processes	non-structural extracellular;cytosol;nucleus;other cell component	signal transduction activity or receptor binding;other molecular function	Pf00160	268373	ENSMUSG00000071866	Ppia	mmu:268373; P17742; Q9CWJ5; Q9R137		Neutrophil degranulation	1	High	High	High	1	Met-loss [N-Term]
Annotated Sequence	Modifications	Contaminant	Qvality PEP	Qvality q-value	# Protein Groups	# Proteins	# PSMs	Master Protein Accessions	Positions in Master Proteins	Modifications in Master Proteins	# Missed Cleavages	Theo. MH+ [Da]	Found in Sample: [S37] F37: Sample, ht40-bioID2	Found in Sample: [S38] F38: Sample, ht40-bioID2	Found in Sample: [S39] F39: Sample, ht40-bioID2	Confidence (by Search Engine): Sequest HT	Percolator q-Value (by Search Engine): Sequest HT	Percolator PEP (by Search Engine): Sequest HT	XCorr (by Search Engine): Sequest HT	Sequence in Protein	Positions in Proteins
[K].EGMNIVEAMER.[F]		FALSE	0.00922213	0.000992347	1	1	1	P17742	P17742 [134-144]		0	1278.58	Not Found	Not Found	High	High	0.0007154	0.002243	1.55	K.EGMNIVEAMER.F	[134-144]
[K].FEDENFILK.[H]		FALSE	0.00279738	0.000310113	1	1	1	P17742	P17742 [83-91]		0	1154.57	Not Found	Not Found	High	High	0.0001944	0.0006364	1.92	K.FEDENFILK.H	[83-91]
[-].MVNPTVFFDITADDEPLGR.[V]	1xMet-loss [N-Term]	FALSE	2.7224e-06	0.000310113	1	1	3	P17742	P17742 [1-19]	P17742 1xMet-loss [N-Term]	0	2005.99	High	High	High	High	0.0001944	3.112e-07	3.18	-.MVNPTVFFDITADDEPLGR.V	[1-19]
[R].SIYGEKFEDENFILK.[H]		FALSE	0.000277997	0.000310113	1	1	2	P17742	P17742 [77-91]		1	1831.91	High	High	Not Found	High	0.0001944	5.085e-05	2.13	R.SIYGEKFEDENFILK.H	[77-91]
[K].TEWLDGKHVVFGK.[V]		FALSE	1.6771e-06	0.000310113	1	1	3	P17742	P17742 [119-131]		1	1515.8	High	High	High	High	0.0001944	1.827e-07	3.78	K.TEWLDGKHVVFGK.V	[119-131]
[K].VKEGMNIVEAMER.[F]		FALSE	0.0678787	0.0027242	1	1	3	P17742	P17742 [132-144]		1	1505.75	High	High	High	High	0.001968	0.01966	1.97	K.VKEGMNIVEAMER.F	[132-144]
[R].VSFELFADKVPK.[T]		FALSE	0.00296573	0.000310113	1	1	2	P17742	P17742 [20-31]		1	1379.76	High	Not Found	High	High	0.0001944	0.0006773	1.82	R.VSFELFADKVPK.T	[20-31]
P18760	Cofilin-1 OS=Mus musculus OX=10090 GN=Cfl1 PE=1 SV=3	42	4	7	4	166	18.5	8.09	11.15	cell cycle OR cell proliferation;cell organization and biogenesis;protein metabolism;other metabolic processes;stress response;transport;developmental processes;other biological processes	non-structural extracellular;plasma membrane;other membranes;cytosol;cytoskeleton;mitochondrion;nucleus;other cell component	signal transduction activity or receptor binding;cytoskeletal activity;other molecular function	Pf00241	12631	ENSMUSG00000056201	Cfl1	mmu:12631; P18760	G13 signaling pathway; Regulation of actin cytoskeleton		2	High	High	High	1
Annotated Sequence	Modifications	Contaminant	Qvality PEP	Qvality q-value	# Protein Groups	# Proteins	# PSMs	Master Protein Accessions	Positions in Master Proteins	Modifications in Master Proteins	# Missed Cleavages	Theo. MH+ [Da]	Found in Sample: [S37] F37: Sample, ht40-bioID2	Found in Sample: [S38] F38: Sample, ht40-bioID2	Found in Sample: [S39] F39: Sample, ht40-bioID2	Confidence (by Search Engine): Sequest HT	Percolator q-Value (by Search Engine): Sequest HT	Percolator PEP (by Search Engine): Sequest HT	XCorr (by Search Engine): Sequest HT	Sequence in Protein	Positions in Proteins
[K].KEDLVFIFWAPENAPLK.[S]		FALSE	0.0139947	0.0012089	1	1	1	P18760	P18760 [96-112]		1	2017.08	Not Found	High	Not Found	High	0.0008368	0.003431	1.52	K.KEDLVFIFWAPENAPLK.S	[96-112]
[K].LGGSAVISLEGKPL.[-]		FALSE	0.000570285	0.000310113	1	1	2	P18760	P18760 [153-166]		0	1340.78	High	Not Found	High	High	0.0001944	0.0001119	2.56	K.LGGSAVISLEGKPL.-	[153-166]
[K].NIILEEGKEILVGDVGQTVDDPYTTFVK.[M]		FALSE	5.55737e-08	0.000310113	1	1	2	P18760	P18760 [46-73]		1	3092.6	High	Not Found	High	High	0.0001944	4.294e-09	3.67	K.NIILEEGKEILVGDVGQTVDDPYTTFVK.M	[46-73]
[R].YALYDATYETK.[E]		FALSE	0.000120528	0.000310113	1	1	2	P18760	P18760 [82-92]		0	1337.63	Not Found	High	High	High	0.0001944	2.023e-05	2.16	R.YALYDATYETK.E	[82-92]
P18872	Guanine nucleotide-binding protein G(o) subunit alpha OS=Mus musculus OX=10090 GN=Gnao1 PE=1 SV=3	26	8	20	8	354	40.1	5.53	16.77	transport;signal transduction;other biological processes	plasma membrane;other membranes;other cell component	signal transduction activity or receptor binding;other molecular function	Pf00503	14681	ENSMUSG00000031748	Gnao1	mmu:14681; P18872; P18873	G protein signaling pathways; Calcium regulation in cardiac cells	Ca2+ pathway	3	High	High	High	1
Annotated Sequence	Modifications	Contaminant	Qvality PEP	Qvality q-value	# Protein Groups	# Proteins	# PSMs	Master Protein Accessions	Positions in Master Proteins	Modifications in Master Proteins	# Missed Cleavages	Theo. MH+ [Da]	Found in Sample: [S37] F37: Sample, ht40-bioID2	Found in Sample: [S38] F38: Sample, ht40-bioID2	Found in Sample: [S39] F39: Sample, ht40-bioID2	Confidence (by Search Engine): Sequest HT	Percolator q-Value (by Search Engine): Sequest HT	Percolator PEP (by Search Engine): Sequest HT	XCorr (by Search Engine): Sequest HT	Sequence in Protein	Positions in Proteins
[R].AMDTLGVEYGDKER.[K]		FALSE	3.64848e-06	0.000310113	1	2	1	P18872	P18872 [87-100]		1	1583.74	Not Found	Not Found	High	High	0.0001944	4.29e-07	2.22	R.AMDTLGVEYGDKER.K	[87-100]
[R].AMDTLGVEYGDKERK.[T]		FALSE	4.43038e-05	0.000310113	1	2	2	P18872	P18872 [87-101]		2	1711.83	Not Found	Not Found	High	High	0.0001944	6.715e-06	2.23	R.AMDTLGVEYGDKERK.T	[87-101]
[R].IGAGDYQPTEQDILR.[T]		FALSE	3.54273e-05	0.000310113	1	2	3	P18872	P18872 [163-177]		0	1675.83	High	High	High	High	0.0001944	5.271e-06	2.4	R.IGAGDYQPTEQDILR.T	[163-177]
[K].IIHEDGFSGEDVK.[Q]		FALSE	0.00328067	0.000310113	1	2	3	P18872	P18872 [55-67]		0	1445.69	High	High	High	High	0.0001944	0.0007537	1.81	K.IIHEDGFSGEDVK.Q	[55-67]
[K].ILLLGAGESGK.[S]		FALSE	0.000229518	0.000310113	1	5	6	P18872	P18872 [36-46]		0	1057.63	High	High	High	High	0.0001944	4.102e-05	1.9	K.LLLLGAGESGK.S	[36-46]
[K].QYKPVVYSNTIQSLAAIVR.[A]		FALSE	0.00410023	0.000310113	1	2	2	P18872	P18872 [68-86]		0	2150.2	Not Found	High	High	High	0.0001944	0.0009589	1.88	K.QYKPVVYSNTIQSLAAIVR.A	[68-86]
[K].TTGIVETHFTFK.[END]		FALSE	0.000134068	0.000310113	1	5	3	P18872	P18872 [182-193]		0	1380.72	High	High	High	High	0.0001944	2.277e-05	2.59	K.TTGIVETHFTFK.N	[182-193]
[K].YYLDSLDR.[I]		FALSE	0.157613	0.00777183	1	2	3	P18872	P18872 [155-162]		0	1044.5	High	High	High	High	0.005208	0.06114	1.59	K.YYLDSLDR.I	[155-162]
P19096	Fatty acid synthase OS=Mus musculus OX=10090 GN=Fasn PE=1 SV=2	5	9	12	9	2504	272.3	6.58	3.92	other metabolic processes;stress response;other biological processes	plasma membrane;other membranes;cytosol;ER/Golgi;other cell component	other molecular function	Pf00107, Pf00109, Pf00550, Pf00698, Pf00975, Pf02801, Pf08242, Pf08659, Pf14765, Pf16197	14104	ENSMUSG00000025153	Fasn	B1ATU8; mmu:14104; P19096; Q6PB72; Q8C4Z0; Q9EQR0	Fatty acid biosynthesis; Dysregulated miRNA targeting in insulin/PI3K-AKT signaling; Cholesterol metabolism with Bloch and Kandutsch-Russell pathways; Omega-9 fatty acid synthesis; Elongation of (very) long chain fatty acids	ChREBP activates metabolic gene expression; Fatty acyl-CoA biosynthesis; Vitamin B5 (pantothenate) metabolism	8	High	High	High	1
Annotated Sequence	Modifications	Contaminant	Qvality PEP	Qvality q-value	# Protein Groups	# Proteins	# PSMs	Master Protein Accessions	Positions in Master Proteins	Modifications in Master Proteins	# Missed Cleavages	Theo. MH+ [Da]	Found in Sample: [S37] F37: Sample, ht40-bioID2	Found in Sample: [S38] F38: Sample, ht40-bioID2	Found in Sample: [S39] F39: Sample, ht40-bioID2	Confidence (by Search Engine): Sequest HT	Percolator q-Value (by Search Engine): Sequest HT	Percolator PEP (by Search Engine): Sequest HT	XCorr (by Search Engine): Sequest HT	Sequence in Protein	Positions in Proteins
[K].AAMLGQEDPPQHGLPR.[L]	1xOxidation [M3]	FALSE	0.100618	0.0047006	1	1	1	P19096	P19096 [1160-1175]		0	1732.84	High	Not Found	Not Found	High	0.00333	0.0327	0.89	K.AAMLGQEDPPQHGLPR.L	[1160-1175]
[K].AGLYGLPK.[R]		FALSE	0.0235563	0.0012089	1	1	1	P19096	P19096 [42-49]		0	818.477	Not Found	High	Not Found	High	0.0009676	0.005903	1.49	K.AGLYGLPK.R	[42-49]
[R].LLEASHAFEVSDTGNLIVSGK.[V]		FALSE	0.174883	0.00890706	1	1	1	P19096	P19096 [937-957]		0	2187.13	Not Found	Not Found	High	High	0.005896	0.0712	0.93	R.LLEASHAFEVSDTGNLIVSGK.V	[937-957]
[R].LQVVDRPLPVR.[G]		FALSE	0.0216591	0.0012089	1	1	1	P19096	P19096 [374-384]		0	1291.78	Not Found	High	Not Found	High	0.0009676	0.005395	1.03	R.LQVVDRPLPVR.G	[374-384]
[R].LTQGEVYKELR.[L]		FALSE	0.0471243	0.00226268	1	1	1	P19096	P19096 [986-996]		1	1335.73	Not Found	Not Found	High	High	0.001759	0.01269	1.41	R.LTQGEVYKELR.L	[986-996]
[R].QAPLLIGSTK.[S]		FALSE	0.00719199	0.000992347	1	1	1	P19096	P19096 [317-326]		0	1027.61	Not Found	Not Found	High	High	0.0005511	0.001734	2.05	R.QAPLLIGSTK.S	[317-326]
[K].SYIITGGLGGFGLELAR.[W]		FALSE	0.0395076	0.00172868	1	1	1	P19096	P19096 [1879-1895]		0	1723.94	Not Found	Not Found	High	High	0.001205	0.01034	1.52	K.SYIITGGLGGFGLELAR.W	[1879-1895]
[K].VGDPQELNGITR.[S]		FALSE	0.000349494	0.000310113	1	1	3	P19096	P19096 [299-310]		0	1298.67	High	High	High	High	0.0001944	6.542e-05	1.87	K.VGDPQELNGITR.S	[299-310]
[K].VHLTGINVNPNALFPPVEFPAPR.[G]		FALSE	0.000827688	0.000310113	1	1	2	P19096	P19096 [803-825]		0	2499.35	High	High	Not Found	High	0.0001944	0.0001687	1.8	K.VHLTGINVNPNALFPPVEFPAPR.G	[803-825]
P19157	Glutathione S-transferase P 1 OS=Mus musculus OX=10090 GN=Gstp1 PE=1 SV=2	23	3	4	3	210	23.6	7.87	1.73	cell cycle OR cell proliferation;other metabolic processes;stress response;developmental processes;other biological processes	plasma membrane;other membranes;cytosol;mitochondrion;nucleus;other cell component	enzyme regulator activity;other molecular function	Pf02798, Pf14497	14870	ENSMUSG00000060803	Gstp1	mmu:14870; P19157; Q8BNY4	Metapathway biotransformation; Oxidative stress and redox pathway	Neutrophil degranulation; Glutathione conjugation; Paracetamol ADME; Detoxification of Reactive Oxygen Species	6	Not Found	High	High	1	Met-loss [N-Term]
Annotated Sequence	Modifications	Contaminant	Qvality PEP	Qvality q-value	# Protein Groups	# Proteins	# PSMs	Master Protein Accessions	Positions in Master Proteins	Modifications in Master Proteins	# Missed Cleavages	Theo. MH+ [Da]	Found in Sample: [S37] F37: Sample, ht40-bioID2	Found in Sample: [S38] F38: Sample, ht40-bioID2	Found in Sample: [S39] F39: Sample, ht40-bioID2	Confidence (by Search Engine): Sequest HT	Percolator q-Value (by Search Engine): Sequest HT	Percolator PEP (by Search Engine): Sequest HT	XCorr (by Search Engine): Sequest HT	Sequence in Protein	Positions in Proteins
[K].ALPGHLKPFETLLSQNQGGK.[A]		FALSE	0.00441646	0.000310113	1	2	2	P19157	P19157 [122-141]		0	2135.16	Not Found	High	High	High	0.0001944	0.001039	1.87	K.ALPGHLKPFETLLSQNQGGK.A	[122-141]
[K].FEDGDLTLYQSNAILR.[H]		FALSE	0.000960655	0.000310113	1	2	1	P19157	P19157 [56-71]		0	1854.92	Not Found	Not Found	High	High	0.0001944	0.0001987	1.73	K.FEDGDLTLYQSNAILR.H	[56-71]
[-].MPPYTIVYFPVR.[G]	1xMet-loss [N-Term]	FALSE	0.119048	0.00595699	1	1	1	P19157	P19157 [1-12]	P19157 1xMet-loss [N-Term]	0	1351.74	Not Found	Not Found	High	High	0.004208	0.04113	0.97	-.MPPYTIVYFPVR.G	[1-12]
P19536	Cytochrome c oxidase subunit 5B, mitochondrial OS=Mus musculus OX=10090 GN=Cox5b PE=1 SV=1	15	3	8	3	128	13.8	8.38	2.82	other metabolic processes;transport	other membranes;mitochondrion	other molecular function	Pf01215			Cox5b	P19536		TP53 Regulates Metabolic Genes; Cytoprotection by HMOX1; Respiratory electron transport	3	High	High	High	1
Annotated Sequence	Modifications	Contaminant	Qvality PEP	Qvality q-value	# Protein Groups	# Proteins	# PSMs	Master Protein Accessions	Positions in Master Proteins	Modifications in Master Proteins	# Missed Cleavages	Theo. MH+ [Da]	Found in Sample: [S37] F37: Sample, ht40-bioID2	Found in Sample: [S38] F38: Sample, ht40-bioID2	Found in Sample: [S39] F39: Sample, ht40-bioID2	Confidence (by Search Engine): Sequest HT	Percolator q-Value (by Search Engine): Sequest HT	Percolator PEP (by Search Engine): Sequest HT	XCorr (by Search Engine): Sequest HT	Sequence in Protein	Positions in Proteins
[K].AASGTKEDPNLVPSISNK.[R]		FALSE	3.37699e-05	0.000310113	1	1	2	P19536	P19536 [68-85]		1	1827.94	High	Not Found	High	High	0.0001944	4.978e-06	2.82	K.AASGTKEDPNLVPSISNK.R	[68-85]
[K].AASGTKEDPNLVPSISNKR.[I]		FALSE	0.000130546	0.000310113	1	1	4	P19536	P19536 [68-86]		2	1984.05	High	High	High	High	0.0001944	2.21e-05	2.24	K.AASGTKEDPNLVPSISNKR.I	[68-86]
[K].EDPNLVPSISNKR.[I]		FALSE	0.00512364	0.000310113	1	1	2	P19536	P19536 [74-86]		1	1468.78	Not Found	High	High	High	0.0001944	0.001214	1.82	K.EDPNLVPSISNKR.I	[74-86]
P20152	Vimentin OS=Mus musculus OX=10090 GN=Vim PE=1 SV=3	74	38	88	38	466	53.7	5.12	163.66	cell organization and biogenesis;stress response;developmental processes;signal transduction;other biological processes	plasma membrane;other membranes;cytosol;cytoskeleton;nucleus;other cytoplasmic organelle;other cell component	cytoskeletal activity;nucleic acid binding activity;other molecular function	Pf00038, Pf04732	22352	ENSMUSG00000026728	Vim	mmu:22352; O08704; P20152; Q8CCH1	Spinal cord injury; Primary focal segmental glomerulosclerosis (FSGS); Alpha 6 beta 4 integrin signaling pathway	Striated Muscle Contraction; Aggrephagy; Caspase-mediated cleavage of cytoskeletal proteins; RHOBTB1 GTPase cycle	7	High	High	High	1
Annotated Sequence	Modifications	Contaminant	Qvality PEP	Qvality q-value	# Protein Groups	# Proteins	# PSMs	Master Protein Accessions	Positions in Master Proteins	Modifications in Master Proteins	# Missed Cleavages	Theo. MH+ [Da]	Found in Sample: [S37] F37: Sample, ht40-bioID2	Found in Sample: [S38] F38: Sample, ht40-bioID2	Found in Sample: [S39] F39: Sample, ht40-bioID2	Confidence (by Search Engine): Sequest HT	Percolator q-Value (by Search Engine): Sequest HT	Percolator PEP (by Search Engine): Sequest HT	XCorr (by Search Engine): Sequest HT	Sequence in Protein	Positions in Proteins
[K].ARVEVERDNLAEDIMR.[L]		FALSE	4.17839e-05	0.000310113	1	1	1	P20152	P20152 [169-184]		2	1915.97	Not Found	Not Found	High	High	0.0001944	6.291e-06	1.96	K.ARVEVERDNLAEDIMR.L	[169-184]
[R].DGQVINETSQHHDDLE.[-]		FALSE	8.73538e-06	0.000310113	1	1	8	P20152	P20152 [451-466]		0	1836.8	High	High	High	High	0.0001944	1.124e-06	2.85	R.DGQVINETSQHHDDLE.-	[451-466]
[R].DNLAEDIMR.[L]		FALSE	0.00251534	0.000310113	1	1	3	P20152	P20152 [176-184]		0	1076.5	High	High	High	High	0.0001944	0.000567	1.88	R.DNLAEDIMR.L	[176-184]
[R].EEAESTLQSFRQDVDNASLAR.[L]		FALSE	7.62538e-05	0.000310113	1	1	1	P20152	P20152 [197-217]		1	2366.12	Not Found	Not Found	High	High	0.0001944	1.224e-05	2.26	R.EEAESTLQSFRQDVDNASLAR.L	[197-217]
[R].EMEENFALEAANYQDTIGR.[L]		FALSE	1.01395e-05	0.000310113	1	1	1	P20152	P20152 [346-364]		0	2200.98	Not Found	Not Found	High	High	0.0001944	1.324e-06	2.59	R.EMEENFALEAANYQDTIGR.L	[346-364]
[R].EMEENFALEAANYQDTIGRLQDEIQNMKEEMAR.[H]		FALSE	7.71103e-09	0.000310113	1	1	2	P20152	P20152 [346-378]		2	3916.78	High	High	Not Found	High	0.0001944	4.872e-10	3.01	R.EMEENFALEAANYQDTIGRLQDEIQNMKEEMAR.H	[346-378]
[R].ETNLESLPLVDTHSK.[R]		FALSE	0.000382592	0.000310113	1	1	3	P20152	P20152 [425-439]		0	1682.86	High	High	High	High	0.0001944	7.23e-05	1.99	R.ETNLESLPLVDTHSK.R	[425-439]
[R].ETNLESLPLVDTHSKR.[T]		FALSE	0.000143674	0.000310113	1	1	1	P20152	P20152 [425-440]		1	1838.96	Not Found	Not Found	High	High	0.0001944	2.462e-05	1.89	R.ETNLESLPLVDTHSKR.T	[425-440]
[K].FADLSEAANR.[N]		FALSE	0.000312533	0.000310113	1	1	2	P20152	P20152 [295-304]		0	1093.53	Not Found	High	High	High	0.0001944	5.778e-05	2.22	K.FADLSEAANR.N	[295-304]
[K].FADLSEAANRNNDALR.[Q]		FALSE	0.000108933	0.000310113	1	1	3	P20152	P20152 [295-310]		1	1776.86	High	High	High	High	0.0001944	1.811e-05	2.78	K.FADLSEAANRNNDALR.Q	[295-310]
[K].FADLSEAANRNNDALRQAK.[Q]		FALSE	8.06697e-08	0.000310113	1	1	1	P20152	P20152 [295-313]		2	2104.05	Not Found	Not Found	High	High	0.0001944	6.441e-09	2.71	K.FADLSEAANRNNDALRQAK.Q	[295-313]
[R].FLEQQNKILLAELEQLKGQGK.[S]		FALSE	4.22422e-07	0.000310113	1	1	3	P20152	P20152 [123-143]		2	2427.36	High	High	High	High	0.0001944	4.005e-08	4.22	R.FLEQQNKILLAELEQLKGQGK.S	[123-143]
[R].HLREYQDLLNVK.[M]		FALSE	2.10851e-06	0.000310113	1	1	3	P20152	P20152 [379-390]		1	1527.83	High	High	High	High	0.0001944	2.351e-07	3.27	R.HLREYQDLLNVK.M	[379-390]
[R].KLLEGEESRISLPLPTFSSLNLR.[E]		FALSE	0.00272404	0.000310113	1	1	1	P20152	P20152 [402-424]		2	2599.45	Not Found	Not Found	High	High	0.0001944	0.0006182	1.94	R.KLLEGEESRISLPLPTFSSLNLR.E	[402-424]
[R].KVESLQEEIAFLK.[K]		FALSE	6.31477e-08	0.000310113	1	1	2	P20152	P20152 [223-235]		1	1533.85	High	Not Found	High	High	0.0001944	4.944e-09	2.78	R.KVESLQEEIAFLK.K	[223-235]
[R].KVESLQEEIAFLKK.[L]		FALSE	3.8783e-05	0.000310113	1	1	2	P20152	P20152 [223-236]		2	1661.95	High	Not Found	High	High	0.0001944	5.819e-06	3.91	R.KVESLQEEIAFLKK.L	[223-236]
[R].LGDLYEEEMRELRR.[Q]		FALSE	0.0013575	0.000310113	1	1	2	P20152	P20152 [146-159]		2	1808.9	Not Found	High	High	High	0.0001944	0.0002893	2.68	R.LGDLYEEEMRELRR.Q	[146-159]
[K].LHDEEIQELQAQIQEQHVQIDVDVSKPDLTAALR.[D]		FALSE	0.00131486	0.000310113	1	1	1	P20152	P20152 [237-270]		0	3909	Not Found	Not Found	High	High	0.0001944	0.00028	1.74	K.LHDEEIQELQAQIQEQHVQIDVDVSKPDLTAALR.D	[237-270]
[K].LHDEEIQELQAQIQEQHVQIDVDVSKPDLTAALRDVR.[Q]		FALSE	6.57282e-09	0.000310113	1	1	1	P20152	P20152 [237-273]		1	4279.2	Not Found	Not Found	High	High	0.0001944	4.071e-10	4.75	K.LHDEEIQELQAQIQEQHVQIDVDVSKPDLTAALRDVR.Q	[237-273]
[K].LLEGEESRISLPLPTFSSLNLR.[E]		FALSE	0.00287268	0.000310113	1	1	1	P20152	P20152 [403-424]		1	2471.35	High	Not Found	Not Found	High	0.0001944	0.000653	2.08	K.LLEGEESRISLPLPTFSSLNLR.E	[403-424]
[K].LLEGEESRISLPLPTFSSLNLRETNLESLPLVDTHSK.[R]		FALSE	3.08559e-07	0.000310113	1	1	2	P20152	P20152 [403-439]		2	4135.19	High	Not Found	High	High	0.0001944	2.837e-08	3.34	K.LLEGEESRISLPLPTFSSLNLRETNLESLPLVDTHSK.R	[403-439]
[K].ILLAELEQLKGQGK.[S]		FALSE	5.12957e-06	0.000310113	1	1	3	P20152	P20152 [130-143]		1	1539.91	High	High	High	High	0.0001944	6.24e-07	2.46	K.ILLAELEQLKGQGK.S	[130-143]
[R].LLQDSVDFSLADAINTEFK.[N]		FALSE	8.39662e-09	0.000310113	1	1	3	P20152	P20152 [79-97]		0	2126.07	High	High	High	High	0.0001944	5.349e-10	4.26	R.LLQDSVDFSLADAINTEFK.N	[79-97]
[R].LLQDSVDFSLADAINTEFKNTR.[T]		FALSE	1.63305e-06	0.000310113	1	1	1	P20152	P20152 [79-100]		1	2497.26	Not Found	Not Found	High	High	0.0001944	1.776e-07	2.49	R.LLQDSVDFSLADAINTEFKNTR.T	[79-100]
[R].LQDEIQNMKEEMAR.[H]		FALSE	2.75922e-07	0.000310113	1	1	3	P20152	P20152 [365-378]		1	1734.81	High	High	High	High	0.0001944	2.503e-08	3.44	R.LQDEIQNMKEEMAR.H	[365-378]
[R].ISLPLPTFSSLNLR.[E]		FALSE	0.00254221	0.000310113	1	1	3	P20152	P20152 [411-424]		0	1557.9	High	High	High	High	0.0001944	0.0005735	1.76	R.ISLPLPTFSSLNLR.E	[411-424]
[R].ISLPLPTFSSLNLRETNLESLPLVDTHSK.[R]		FALSE	2.06931e-05	0.000310113	1	1	3	P20152	P20152 [411-439]		1	3221.74	High	Not Found	High	High	0.0001944	2.906e-06	3.32	R.ISLPLPTFSSLNLRETNLESLPLVDTHSK.R	[411-439]
[K].MALDIEIATYR.[K]		FALSE	2.35133e-05	0.000310113	1	4	2	P20152	P20152 [391-401]		0	1295.67	High	Not Found	High	High	0.0001944	3.354e-06	2.71	K.MALDIEIATYR.K	[391-401]
[K].MALDIEIATYRK.[L]		FALSE	3.00454e-07	0.000310113	1	4	4	P20152	P20152 [391-402]		1	1423.76	High	High	High	High	0.0001944	2.755e-08	3.17	K.MALDIEIATYRK.L	[391-402]
[K].NLQEAEEWYKSK.[YVF]		FALSE	0.000351359	0.000310113	1	4	3	P20152	P20152 [283-294]		1	1524.73	High	High	High	High	0.0001944	6.553e-05	2.71	K.NLQEAEEWYKSK.F	[283-294]
[R].QVDQLTNDKARVEVER.[D]		FALSE	0.0384939	0.00172868	1	1	1	P20152	P20152 [160-175]		2	1899.99	Not Found	Not Found	High	High	0.001205	0.01005	1.32	R.QVDQLTNDKARVEVER.D	[160-175]
[R].SLYSSSPGGAYVTR.[S]		FALSE	1.69505e-06	0.000310113	1	1	3	P20152	P20152 [51-64]		0	1444.71	High	High	High	High	0.0001944	1.844e-07	2.97	R.SLYSSSPGGAYVTR.S	[51-64]
[K].TVETRDGQVINETSQHHDDLE.[-]		FALSE	0.149547	0.00730981	1	1	1	P20152	P20152 [446-466]		1	2423.11	High	Not Found	Not Found	High	0.004982	0.05671	0.83	K.TVETRDGQVINETSQHHDDLE.-	[446-466]
[R].TYSLGSALRPSTSR.[S]		FALSE	0.0115131	0.0012089	1	1	4	P20152	P20152 [37-50]		0	1495.79	High	High	High	High	0.0008368	0.002806	1.97	R.TYSLGSALRPSTSR.S	[37-50]
[K].VELQELNDRFANYIDKVR.[F]		FALSE	1.26833e-07	0.000310113	1	1	2	P20152	P20152 [105-122]		2	2222.16	Not Found	Not Found	High	High	0.0001944	1.061e-08	3.46	K.VELQELNDRFANYIDKVR.F	[105-122]
[K].VESLQEEIAFLK.[K]		FALSE	0.000189493	0.000310113	1	1	3	P20152	P20152 [224-235]		0	1405.76	High	High	High	High	0.0001944	3.339e-05	2.01	K.VESLQEEIAFLK.K	[224-235]
[K].VESLQEEIAFLKK.[L]		FALSE	0.00116344	0.000310113	1	1	2	P20152	P20152 [224-236]		1	1533.85	Not Found	High	High	High	0.0001944	0.0002441	2.14	K.VESLQEEIAFLKK.L	[224-236]
[R].VEVERDNLAEDIMR.[L]		FALSE	4.62435e-07	0.000310113	1	1	3	P20152	P20152 [171-184]		1	1688.83	High	High	High	High	0.0001944	4.428e-08	2.87	R.VEVERDNLAEDIMR.L	[171-184]
P20357	Microtubule-associated protein 2 OS=Mus musculus OX=10090 GN=Map2 PE=1 SV=2	70	129	337	129	1828	199	4.91	711.84	cell organization and biogenesis;developmental processes;other biological processes	plasma membrane;other membranes;cytoskeleton;ER/Golgi;nucleus;other cell component	cytoskeletal activity;other molecular function	Pf00418, Pf08377	17756	ENSMUSG00000015222	Map2	E9QLE1; mmu:17756; P20357	Mapk cascade		1	High	High	High	1
Annotated Sequence	Modifications	Contaminant	Qvality PEP	Qvality q-value	# Protein Groups	# Proteins	# PSMs	Master Protein Accessions	Positions in Master Proteins	Modifications in Master Proteins	# Missed Cleavages	Theo. MH+ [Da]	Found in Sample: [S37] F37: Sample, ht40-bioID2	Found in Sample: [S38] F38: Sample, ht40-bioID2	Found in Sample: [S39] F39: Sample, ht40-bioID2	Confidence (by Search Engine): Sequest HT	Percolator q-Value (by Search Engine): Sequest HT	Percolator PEP (by Search Engine): Sequest HT	XCorr (by Search Engine): Sequest HT	Sequence in Protein	Positions in Proteins
[K].ADKVADVSISEVTTLLGNVHSPVVEGYVGENISGEVK.[V]		FALSE	1.79817e-10	0.000310113	1	1	3	P20357	P20357 [375-411]		1	3811.96	High	High	High	High	0.0001944	7.746e-12	5.42	K.ADKVADVSISEVTTLLGNVHSPVVEGYVGENISGEVK.V	[375-411]
[K].ADQGLDFAATK.[A]		FALSE	0.000376532	0.000310113	1	1	3	P20357	P20357 [1036-1046]		0	1136.56	High	High	High	High	0.0001944	7.1e-05	2.82	K.ADQGLDFAATK.A	[1036-1046]
[K].ADQGLDFAATKAEPSQLDIK.[V]		FALSE	1.81651e-06	0.000310113	1	1	2	P20357	P20357 [1036-1055]		1	2118.07	High	Not Found	High	High	0.0001944	1.991e-07	2.36	K.ADQGLDFAATKAEPSQLDIK.V	[1036-1055]
[K].AEPSQLDIKVSDFGQMASGMNVDAGK.[A]		FALSE	6.44907e-06	0.000310113	1	1	5	P20357	P20357 [1047-1072]		1	2695.27	High	High	High	High	0.0001944	8.045e-07	3.52	K.AEPSQLDIKVSDFGQMASGMNVDAGK.A	[1047-1072]
[K].AEPSQLDIKVSDFGQMASGMNVDAGK.[A]	1xOxidation [M]	FALSE	0.000478429	0.000310113	1	1	4	P20357	P20357 [1047-1072]		1	2711.27	High	High	High	High	0.0001944	9.207e-05	2.2	K.AEPSQLDIKVSDFGQMASGMNVDAGK.A	[1047-1072]
[K].AEPSQLDIKVSDFGQMASGMNVDAGKAIELK.[F]		FALSE	0.0210978	0.0012089	1	1	2	P20357	P20357 [1047-1077]		2	3249.61	Not Found	High	High	High	0.0009676	0.005252	1.61	K.AEPSQLDIKVSDFGQMASGMNVDAGKAIELK.F	[1047-1077]
[K].AIELKFEVAQELTLSSEAPQEADSFMGVESGHIK.[E]		FALSE	0.000810257	0.000310113	1	1	1	P20357	P20357 [1073-1106]		1	3690.82	Not Found	Not Found	High	High	0.0001944	0.0001648	1.85	K.AIELKFEVAQELTLSSEAPQEADSFMGVESGHIK.E	[1073-1106]
[K].APHWTSASLTEAAAHPHSPEMKDQGGAGEGLSR.[N]		FALSE	1.11337e-08	0.000310113	1	1	2	P20357	P20357 [11-43]		1	3383.58	Not Found	High	High	High	0.0001944	7.296e-10	3.44	K.APHWTSASLTEAAAHPHSPEMKDQGGAGEGLSR.N	[11-43]
[K].APHWTSASLTEAAAHPHSPEMKDQGGAGEGLSR.[N]	1xOxidation [M21]	FALSE	0.0117588	0.0012089	1	1	2	P20357	P20357 [11-43]		1	3399.58	High	High	Not Found	High	0.0008368	0.00287	1.4	K.APHWTSASLTEAAAHPHSPEMKDQGGAGEGLSR.N	[11-43]
[K].ARVDHGAEIITQSPSR.[S]		FALSE	0.0418302	0.00200509	1	1	1	P20357	P20357 [1771-1786]		1	1736.9	Not Found	Not Found	High	High	0.001346	0.01105	1.06	K.ARVDHGAEIITQSPSR.S	[1771-1786]
[K].ASQPSPPAQEAGYSTLAQSYTPDHPSELPEEPSSPQER.[M]		FALSE	0.000320962	0.000310113	1	1	2	P20357	P20357 [622-659]		0	4065.86	Not Found	High	High	High	0.0001944	5.94e-05	2.7	K.ASQPSPPAQEAGYSTLAQSYTPDHPSELPEEPSSPQER.M	[622-659]
[K].DEFTAEKEASPPTSADK.[S]		FALSE	0.0682259	0.0027242	1	1	2	P20357	P20357 [929-945]		1	1822.83	Not Found	High	High	High	0.001968	0.0198	1.38	K.DEFTAEKEASPPTSADK.S	[929-945]
[K].DEGKAPHWTSASLTEAAAHPHSPEMK.[D]		FALSE	0.00021078	0.000310113	1	1	2	P20357	P20357 [7-32]		1	2785.3	Not Found	High	High	High	0.0001944	3.74e-05	2.16	K.DEGKAPHWTSASLTEAAAHPHSPEMK.D	[7-32]
[K].DEGKAPHWTSASLTEAAAHPHSPEMKDQGGAGEGLSR.[N]		FALSE	1.40864e-16	0.000310113	1	1	1	P20357	P20357 [7-43]		2	3812.77	Not Found	Not Found	High	High	0.0001944	1.459e-18	5.78	K.DEGKAPHWTSASLTEAAAHPHSPEMKDQGGAGEGLSR.N	[7-43]
[R].DLATDLSLIEVK.[L]		FALSE	5.4237e-05	0.000310113	1	1	3	P20357	P20357 [909-920]		0	1316.73	High	High	High	High	0.0001944	8.391e-06	2.23	R.DLATDLSLIEVK.L	[909-920]
[R].DLATDLSLIEVKLAAAGR.[V]		FALSE	2.24872e-10	0.000310113	1	1	4	P20357	P20357 [909-926]		1	1856.05	High	High	High	High	0.0001944	9.933e-12	3.8	R.DLATDLSLIEVKLAAAGR.V	[909-926]
[K].DLQGMEGEKLPPVPFAQTFGTNLEDRK.[Q]		FALSE	0.0295051	0.00172868	1	1	1	P20357	P20357 [210-236]		2	3017.5	Not Found	Not Found	High	High	0.001205	0.007519	1.75	K.DLQGMEGEKLPPVPFAQTFGTNLEDRK.Q	[210-236]
[K].DWFIEMPTESK.[K]		FALSE	0.000418824	0.000310113	1	1	2	P20357	P20357 [262-272]		0	1382.63	Not Found	High	High	High	0.0001944	7.986e-05	2.39	K.DWFIEMPTESK.K	[262-272]
[K].DWFIEMPTESKKDEWGLAAPISPGPLTPMR.[E]		FALSE	0.000208548	0.000310113	1	1	1	P20357	P20357 [262-291]		2	3399.68	Not Found	Not Found	High	High	0.0001944	3.694e-05	2.16	K.DWFIEMPTESKKDEWGLAAPISPGPLTPMR.E	[262-291]
[K].EEVAFSEYK.[T]		FALSE	0.0147521	0.0012089	1	1	3	P20357	P20357 [1362-1370]		0	1101.51	High	High	High	High	0.0008368	0.003612	1.81	K.EEVAFSEYK.T	[1362-1370]
[R].EKDVLEDIPR.[W]		FALSE	0.0148301	0.0012089	1	1	3	P20357	P20357 [292-301]		1	1213.64	High	High	High	High	0.0008368	0.003648	1.44	R.EKDVLEDIPR.W	[292-301]
[R].EKDVLEDIPRWEGK.[Q]		FALSE	4.09143e-07	0.000310113	1	1	3	P20357	P20357 [292-305]		2	1713.88	High	High	High	High	0.0001944	3.852e-08	2.96	R.EKDVLEDIPRWEGK.Q	[292-305]
[R].EIQGLFEEK.[T]		FALSE	0.101625	0.0047006	1	1	2	P20357	P20357 [530-538]		0	1092.56	High	Not Found	High	High	0.00333	0.03307	1.22	R.EIQGLFEEK.T	[530-538]
[R].EIQGLFEEKTADKNK.[L]		FALSE	6.94809e-06	0.000310113	1	1	3	P20357	P20357 [530-544]		2	1749.9	High	Not Found	High	High	0.0001944	8.745e-07	2.96	R.EIQGLFEEKTADKNK.L	[530-544]
[K].ENGINGELTSADRETAEEVSAR.[I]		FALSE	6.11626e-08	0.000310113	1	1	3	P20357	P20357 [72-93]		1	2348.1	High	High	High	High	0.0001944	4.757e-09	3.52	K.ENGINGELTSADRETAEEVSAR.I	[72-93]
[K].EPKDWFIEMPTESK.[K]		FALSE	0.00109149	0.000310113	1	1	3	P20357	P20357 [259-272]		1	1736.82	High	High	High	High	0.0001944	0.0002284	2.26	K.EPKDWFIEMPTESK.K	[259-272]
[K].ESEEMGGKVELFGLGITYDQASTK.[E]		FALSE	1.20227e-05	0.000310113	1	1	2	P20357	P20357 [981-1004]		1	2589.24	Not Found	High	High	High	0.0001944	1.597e-06	2.8	K.ESEEMGGKVELFGLGITYDQASTK.E	[981-1004]
[K].ESEEMGGKVELFGLGITYDQASTK.[E]	1xOxidation [M5]	FALSE	1.68135e-05	0.000310113	1	1	1	P20357	P20357 [981-1004]		1	2605.23	High	Not Found	Not Found	High	0.0001944	2.311e-06	2.96	K.ESEEMGGKVELFGLGITYDQASTK.E	[981-1004]
[K].ETSAPSVQEPTLTETEPQTK.[L]		FALSE	0.000523734	0.000310113	1	1	1	P20357	P20357 [420-439]		0	2173.05	Not Found	High	Not Found	High	0.0001944	0.0001018	1.85	K.ETSAPSVQEPTLTETEPQTK.L	[420-439]
[K].ETSAPSVQEPTLTETEPQTKLDEK.[S]		FALSE	2.78875e-07	0.000310113	1	1	3	P20357	P20357 [420-443]		1	2658.3	High	High	High	High	0.0001944	2.526e-08	3.3	K.ETSAPSVQEPTLTETEPQTKLDEK.S	[420-443]
[K].ETSAPSVQEPTLTETEPQTKLDEKSTVSIEEAVAK.[K]		FALSE	1.52385e-06	0.000310113	1	1	1	P20357	P20357 [420-454]		2	3772.89	Not Found	Not Found	High	High	0.0001944	1.647e-07	3.1	K.ETSAPSVQEPTLTETEPQTKLDEKSTVSIEEAVAK.K	[420-454]
[R].FAAPAQPEEER.[R]		FALSE	0.0314141	0.00172868	1	1	1	P20357	P20357 [1317-1327]		0	1244.59	High	Not Found	Not Found	High	0.001205	0.008048	1.44	R.FAAPAQPEEER.R	[1317-1327]
[R].FAAPAQPEEERRPRPHDEELEIEMAAEAQAEPK.[D]		FALSE	1.73153e-06	0.000310113	1	1	3	P20357	P20357 [1317-1349]		1	3771.8	High	High	High	High	0.0001944	1.891e-07	5.6	R.FAAPAQPEEERRPRPHDEELEIEMAAEAQAEPK.D	[1317-1349]
[R].FAAPAQPEEERRPRPHDEELEIEMAAEAQAEPK.[D]	1xOxidation [M24]	FALSE	2.94048e-05	0.000310113	1	1	3	P20357	P20357 [1317-1349]		1	3787.8	High	High	High	High	0.0001944	4.285e-06	3.46	R.FAAPAQPEEERRPRPHDEELEIEMAAEAQAEPK.D	[1317-1349]
[K].FEVAQELTLSSEAPQEADSFMGVESGHIK.[E]		FALSE	1.61166e-07	0.000310113	1	1	3	P20357	P20357 [1078-1106]		0	3136.48	Not Found	High	High	High	0.0001944	1.386e-08	4.33	K.FEVAQELTLSSEAPQEADSFMGVESGHIK.E	[1078-1106]
[K].FEVAQELTLSSEAPQEADSFMGVESGHIKEGGK.[V]		FALSE	0.000251256	0.000310113	1	1	1	P20357	P20357 [1078-1110]		1	3507.66	Not Found	Not Found	High	High	0.0001944	4.546e-05	3.99	K.FEVAQELTLSSEAPQEADSFMGVESGHIKEGGK.V	[1078-1110]
[K].GEMEFKMPSKPGEDFEHAALVPDTSKTPQDK.[K]		FALSE	4.17839e-05	0.000310113	1	1	3	P20357	P20357 [178-208]		2	3446.62	High	High	High	High	0.0001944	6.302e-06	3.06	K.GEMEFKMPSKPGEDFEHAALVPDTSKTPQDK.K	[178-208]
[K].GEMEFKMPSKPGEDFEHAALVPDTSKTPQDK.[K]	1xOxidation [M]	FALSE	0.011821	0.0012089	1	1	2	P20357	P20357 [178-208]		2	3462.62	Not Found	High	Not Found	High	0.0008368	0.002887	1.78	K.GEMEFKMPSKPGEDFEHAALVPDTSKTPQDK.K	[178-208]
[K].GEVQMEFIQLPK.[E]		FALSE	0.000392911	0.000310113	1	1	3	P20357	P20357 [1196-1207]		0	1418.73	High	High	High	High	0.0001944	7.442e-05	2.91	K.GEVQMEFIQLPK.E	[1196-1207]
[K].GEVQMEFIQLPK.[E]	1xOxidation [M5]	FALSE	0.00275314	0.000310113	1	1	2	P20357	P20357 [1196-1207]		0	1434.73	High	High	Not Found	High	0.0001944	0.0006232	1.95	K.GEVQMEFIQLPK.E	[1196-1207]
[R].GHDLSPLASDILTNTSGSMDEGDDYLPPTTPAVEK.[M]		FALSE	8.95053e-09	0.000310113	1	1	1	P20357	P20357 [722-756]		0	3643.7	Not Found	Not Found	High	High	0.0001944	5.739e-10	3.2	R.GHDLSPLASDILTNTSGSMDEGDDYLPPTTPAVEK.M	[722-756]
[K].GLSSVPEVAEVEPTTK.[A]		FALSE	1.18954e-05	0.000310113	1	1	3	P20357	P20357 [1020-1035]		0	1642.85	High	High	High	High	0.0001944	1.582e-06	3.17	K.GLSSVPEVAEVEPTTK.A	[1020-1035]
[K].GLSSVPEVAEVEPTTKADQGLDFAATK.[A]		FALSE	3.85967e-09	0.000310113	1	1	2	P20357	P20357 [1020-1046]		1	2760.39	High	Not Found	High	High	0.0001944	2.27e-10	3.72	K.GLSSVPEVAEVEPTTKADQGLDFAATK.A	[1020-1046]
[K].GLSSVPEVAEVEPTTKADQGLDFAATKAEPSQLDIK.[V]		FALSE	0.000366643	0.000310113	1	1	1	P20357	P20357 [1020-1055]		2	3741.91	Not Found	Not Found	High	High	0.0001944	6.865e-05	2.95	K.GLSSVPEVAEVEPTTKADQGLDFAATKAEPSQLDIK.V	[1020-1055]
[K].GQEHTIDELKQDSFPISLEQAVTDAAMTSK.[T]		FALSE	1.29956e-10	0.000310113	1	1	2	P20357	P20357 [484-513]		1	3289.59	Not Found	High	High	High	0.0001944	5.412e-12	4.27	K.GQEHTIDELKQDSFPISLEQAVTDAAMTSK.T	[484-513]
[R].GSAQESLDTISPK.[N]		FALSE	1.69935e-05	0.000310113	1	1	1	P20357	P20357 [598-610]		0	1332.66	Not Found	Not Found	High	High	0.0001944	2.337e-06	2.56	R.GSAQESLDTISPK.N	[598-610]
[R].GSAQESLDTISPKNQHDEKELQAK.[A]		FALSE	0.0654952	0.00246168	1	1	1	P20357	P20357 [598-621]		2	2653.31	Not Found	Not Found	High	High	0.00184	0.01882	1.07	R.GSAQESLDTISPKNQHDEKELQAK.A	[598-621]
[R].GVSGDREENSFSLNSSISSAR.[R]		FALSE	1.32318e-05	0.000310113	1	1	2	P20357	P20357 [1558-1578]		1	2199.03	High	High	Not Found	High	0.0001944	1.781e-06	3.23	R.GVSGDREENSFSLNSSISSAR.R	[1558-1578]
[K].GVVESVVTIEDDFITVVQTTTDEGESGSHSVR.[F]		FALSE	3.47866e-08	0.000310113	1	1	1	P20357	P20357 [1285-1316]		0	3392.63	Not Found	Not Found	High	High	0.0001944	2.556e-09	3.75	K.GVVESVVTIEDDFITVVQTTTDEGESGSHSVR.F	[1285-1316]
[K].KDEWGLAAPISPGPLTPMR.[E]		FALSE	4.24888e-11	0.000310113	1	1	4	P20357	P20357 [273-291]		1	2036.06	High	High	High	High	0.0001944	1.583e-12	4.47	K.KDEWGLAAPISPGPLTPMR.E	[273-291]
[K].KDEWGLAAPISPGPLTPMR.[E]	1xOxidation [M18]	FALSE	0.000453632	0.000310113	1	1	1	P20357	P20357 [273-291]		1	2052.06	High	Not Found	Not Found	High	0.0001944	8.721e-05	2.11	K.KDEWGLAAPISPGPLTPMR.E	[273-291]
[K].KDLQGMEGEKLPPVPFAQTFGTNLEDR.[K]		FALSE	5.08941e-07	0.000310113	1	1	1	P20357	P20357 [209-235]		2	3017.5	Not Found	Not Found	High	High	0.0001944	4.919e-08	4.82	K.KDLQGMEGEKLPPVPFAQTFGTNLEDR.K	[209-235]
[K].KETSAPSVQEPTLTETEPQTK.[L]		FALSE	4.47898e-07	0.000310113	1	1	3	P20357	P20357 [419-439]		1	2301.15	High	High	High	High	0.0001944	4.264e-08	3.69	K.KETSAPSVQEPTLTETEPQTK.L	[419-439]
[K].KETSAPSVQEPTLTETEPQTKLDEK.[S]		FALSE	3.6503e-10	0.000310113	1	1	4	P20357	P20357 [419-443]		2	2786.39	High	Not Found	High	High	0.0001944	1.686e-11	4.79	K.KETSAPSVQEPTLTETEPQTKLDEK.S	[419-443]
[K].KETSPETSLIQDEVALK.[L]		FALSE	1.39234e-08	0.000310113	1	1	7	P20357	P20357 [1158-1174]		1	1887.99	High	High	High	High	0.0001944	9.32e-10	3.01	K.KETSPETSLIQDEVALK.L	[1158-1174]
[R].LASVSADAEVAR.[R]		FALSE	1.18954e-05	0.000310113	1	1	5	P20357	P20357 [821-832]		0	1188.62	High	High	High	High	0.0001944	1.582e-06	2.86	R.LASVSADAEVAR.R	[821-832]
[K].LDEKSTVSIEEAVAK.[K]		FALSE	3.94074e-05	0.000310113	1	1	3	P20357	P20357 [440-454]		1	1618.85	High	High	High	High	0.0001944	5.9e-06	4	K.LDEKSTVSIEEAVAK.K	[440-454]
[K].LDTVLEKSEEHIDSK.[E]		FALSE	0.037311	0.00172868	1	1	3	P20357	P20357 [962-976]		1	1742.88	High	High	High	High	0.001205	0.00974	1.16	K.LDTVLEKSEEHIDSK.E	[962-976]
[K].LDTVLEKSEEHIDSKEHAK.[E]		FALSE	0.0117588	0.0012089	1	1	2	P20357	P20357 [962-980]		2	2208.11	High	High	Not Found	High	0.0008368	0.002874	1.89	K.LDTVLEKSEEHIDSKEHAK.E	[962-980]
[K].LEGAGSATIAEVEMPFYEDK.[S]		FALSE	1.88548e-06	0.000310113	1	1	2	P20357	P20357 [545-564]		0	2157.01	Not Found	High	High	High	0.0001944	2.081e-07	2.72	K.LEGAGSATIAEVEMPFYEDK.S	[545-564]
[K].LEGAGSATIAEVEMPFYEDKSGMSK.[Y]		FALSE	9.36601e-10	0.000310113	1	1	4	P20357	P20357 [545-569]		1	2647.23	High	High	High	High	0.0001944	4.767e-11	3.94	K.LEGAGSATIAEVEMPFYEDKSGMSK.Y	[545-569]
[K].LEGAGSATIAEVEMPFYEDKSGMSK.[Y]	1xOxidation [M14]	FALSE	0.155377	0.00777183	1	1	1	P20357	P20357 [545-569]		1	2663.22	Not Found	High	Not Found	High	0.005092	0.05976	0.86	K.LEGAGSATIAEVEMPFYEDKSGMSK.Y	[545-569]
[K].IESVKLDFKEK.[A]		FALSE	0.0003686	0.000310113	1	1	3	P20357	P20357 [1726-1736]		2	1335.75	High	Not Found	High	High	0.0001944	6.941e-05	2.76	K.IESVKLDFKEK.A	[1726-1736]
[R].LINQPLPDLK.[N]		FALSE	0.00982599	0.000992347	1	1	3	P20357	P20357 [1663-1672]		0	1150.68	High	High	High	High	0.0007154	0.002397	2.25	R.LINQPLPDLK.N	[1663-1672]
[R].LINQPLPDLKNVK.[S]		FALSE	5.67556e-06	0.000310113	1	1	3	P20357	P20357 [1663-1675]		1	1491.89	High	High	High	High	0.0001944	7.002e-07	2.99	R.LINQPLPDLKNVK.S	[1663-1675]
[K].LRDDKTGVIQTSTEQSFSK.[E]		FALSE	3.54273e-05	0.000310113	1	1	2	P20357	P20357 [461-479]		2	2140.09	High	Not Found	High	High	0.0001944	5.254e-06	2.78	K.LRDDKTGVIQTSTEQSFSK.E	[461-479]
[R].LSNVSSSGSINLLESPQLATLAEDVTAALAK.[Q]		FALSE	7.85311e-06	0.000310113	1	1	1	P20357	P20357 [1795-1825]		0	3099.64	Not Found	High	Not Found	High	0.0001944	9.971e-07	1.81	R.LSNVSSSGSINLLESPQLATLAEDVTAALAK.Q	[1795-1825]
[R].IVQVVTAEAVAVLK.[G]		FALSE	4.66085e-06	0.000310113	1	1	2	P20357	P20357 [94-107]		0	1439.88	Not Found	High	High	High	0.0001944	5.623e-07	2.8	R.IVQVVTAEAVAVLK.G	[94-107]
[R].IVQVVTAEAVAVLKGEQEK.[E]		FALSE	5.80061e-10	0.000310113	1	1	6	P20357	P20357 [94-112]		1	2011.14	High	High	High	High	0.0001944	2.818e-11	4.43	R.IVQVVTAEAVAVLKGEQEK.E	[94-112]
[R].IVQVVTAEAVAVLKGEQEKEAQHK.[D]		FALSE	4.10386e-10	0.000310113	1	1	4	P20357	P20357 [94-117]		2	2604.44	High	High	High	High	0.0001944	1.928e-11	4.98	R.IVQVVTAEAVAVLKGEQEKEAQHK.D	[94-117]
[K].MEFPEQEKFPSSFAEPLDK.[G]		FALSE	4.43154e-07	0.000310113	1	1	4	P20357	P20357 [159-177]		1	2256.05	High	High	High	High	0.0001944	4.213e-08	2.96	K.MEFPEQEKFPSSFAEPLDK.G	[159-177]
[K].MEFPEQEKFPSSFAEPLDK.[G]	1xOxidation [M1]	FALSE	0.114454	0.0057138	1	1	1	P20357	P20357 [159-177]		1	2272.05	Not Found	High	Not Found	High	0.003968	0.03885	1.38	K.MEFPEQEKFPSSFAEPLDK.G	[159-177]
[K].MEFPEQEKFPSSFAEPLDKGEMEFK.[M]		FALSE	6.73302e-10	0.000310113	1	1	3	P20357	P20357 [159-183]		2	2977.36	High	High	High	High	0.0001944	3.311e-11	3.64	K.MEFPEQEKFPSSFAEPLDKGEMEFK.M	[159-183]
[R].MFTIDPK.[V]		FALSE	0.0786605	0.00370284	1	1	3	P20357	P20357 [660-666]		0	851.433	High	High	High	High	0.002574	0.02361	1.82	R.MFTIDPK.V	[660-666]
[R].MFTIDPKVYGEK.[R]		FALSE	5.36626e-05	0.000310113	1	1	3	P20357	P20357 [660-671]		1	1427.72	High	High	High	High	0.0001944	8.284e-06	2.49	R.MFTIDPKVYGEK.R	[660-671]
[R].MFTIDPKVYGEK.[R]	1xOxidation [M1]	FALSE	0.0928878	0.00394548	1	1	3	P20357	P20357 [660-671]		1	1443.72	High	High	High	High	0.002698	0.02933	1.71	R.MFTIDPKVYGEK.R	[660-671]
[K].MPSKPGEDFEHAALVPDTSK.[T]		FALSE	0.000125104	0.000310113	1	1	1	P20357	P20357 [184-203]		0	2156.03	Not Found	Not Found	High	High	0.0001944	2.109e-05	2.89	K.MPSKPGEDFEHAALVPDTSK.T	[184-203]
[K].MPSKPGEDFEHAALVPDTSKTPQDK.[K]		FALSE	5.35542e-10	0.000310113	1	1	4	P20357	P20357 [184-208]		1	2725.31	High	High	High	High	0.0001944	2.586e-11	4.58	K.MPSKPGEDFEHAALVPDTSKTPQDK.K	[184-208]
[K].MPSKPGEDFEHAALVPDTSKTPQDK.[K]	1xOxidation [M1]	FALSE	0.0844266	0.00370284	1	1	1	P20357	P20357 [184-208]		1	2741.31	High	Not Found	Not Found	High	0.002574	0.02597	1.5	K.MPSKPGEDFEHAALVPDTSKTPQDK.K	[184-208]
[R].NANGFPYREEEEGAFGEHR.[S]		FALSE	3.09343e-06	0.000310113	1	1	5	P20357	P20357 [44-62]		1	2208.97	High	High	High	High	0.0001944	3.575e-07	2.64	R.NANGFPYREEEEGAFGEHR.S	[44-62]
[R].NANGFPYREEEEGAFGEHRSQGTYSDTK.[E]		FALSE	0.000690707	0.000310113	1	1	1	P20357	P20357 [44-71]		2	3176.39	Not Found	High	Not Found	High	0.0001944	0.0001383	1.92	R.NANGFPYREEEEGAFGEHRSQGTYSDTK.E	[44-71]
[K].NERVSEGPRPFAPVFFQSDDK.[V]		FALSE	0.00762316	0.000992347	1	1	1	P20357	P20357 [329-349]		1	2422.18	Not Found	High	Not Found	High	0.0005511	0.001845	1.92	K.NERVSEGPRPFAPVFFQSDDK.V	[329-349]
[K].NERVSEGPRPFAPVFFQSDDKVSLQDPSALATSK.[E]		FALSE	3.18732e-11	0.000310113	1	1	2	P20357	P20357 [329-362]		2	3719.87	Not Found	High	High	High	0.0001944	1.155e-12	3.76	K.NERVSEGPRPFAPVFFQSDDKVSLQDPSALATSK.E	[329-362]
[K].NGTVMAPDLPEMLDLAGTR.[S]		FALSE	2.2476e-06	0.000310113	1	1	5	P20357	P20357 [800-818]		0	2000.98	High	High	High	High	0.0001944	2.522e-07	2.65	K.NGTVMAPDLPEMLDLAGTR.S	[800-818]
[K].NGTVMAPDLPEMLDLAGTR.[S]	1xOxidation [M]	FALSE	0.0023725	0.000310113	1	1	4	P20357	P20357 [800-818]		0	2016.97	Not Found	Not Found	High	High	0.0001944	0.0005306	1.56	K.NGTVMAPDLPEMLDLAGTR.S	[800-818]
[K].NGTVMAPDLPEMLDLAGTRSR.[L]		FALSE	0.00758292	0.000992347	1	1	1	P20357	P20357 [800-820]		1	2244.11	Not Found	High	Not Found	High	0.0005511	0.001836	1.44	K.NGTVMAPDLPEMLDLAGTRSR.L	[800-820]
[K].NKLEGAGSATIAEVEMPFYEDKSGMSK.[Y]		FALSE	0.00382683	0.000310113	1	1	1	P20357	P20357 [543-569]		2	2889.36	Not Found	Not Found	High	High	0.0001944	0.0008906	1.89	K.NKLEGAGSATIAEVEMPFYEDKSGMSK.Y	[543-569]
[K].QFDSPMPSPFHGGSFTLPLDTMK.[N]		FALSE	0.00136474	0.000310113	1	1	1	P20357	P20357 [306-328]		0	2537.18	High	Not Found	Not Found	High	0.0001944	0.0002913	1.74	K.QFDSPMPSPFHGGSFTLPLDTMK.N	[306-328]
[K].QFDSPMPSPFHGGSFTLPLDTMK.[N]	1xOxidation [M6]	FALSE	0.060344	0.00246168	1	1	1	P20357	P20357 [306-328]		0	2553.18	Not Found	Not Found	High	High	0.00184	0.01705	1.02	K.QFDSPMPSPFHGGSFTLPLDTMK.N	[306-328]
[K].QLRLINQPLPDLK.[N]		FALSE	0.0187943	0.0012089	1	1	1	P20357	P20357 [1660-1672]		1	1547.93	Not Found	High	Not Found	High	0.0009676	0.004639	2.88	K.QLRLINQPLPDLK.N	[1660-1672]
[K].QLRLINQPLPDLKNVK.[S]		FALSE	0.00306178	0.000310113	1	1	2	P20357	P20357 [1660-1675]		2	1889.13	Not Found	High	High	High	0.0001944	0.0007024	2.58	K.QLRLINQPLPDLKNVK.S	[1660-1675]
[K].QSTEPSIVMPSIGLSAEPPAPKEPK.[D]		FALSE	3.83723e-05	0.000310113	1	1	2	P20357	P20357 [237-261]		1	2590.34	Not Found	High	High	High	0.0001944	5.74e-06	2.78	K.QSTEPSIVMPSIGLSAEPPAPKEPK.D	[237-261]
[K].QSTEPSIVMPSIGLSAEPPAPKEPKDWFIEMPTESK.[K]		FALSE	2.72308e-08	0.000310113	1	1	2	P20357	P20357 [237-272]		2	3953.96	Not Found	High	High	High	0.0001944	1.951e-09	3.55	K.QSTEPSIVMPSIGLSAEPPAPKEPKDWFIEMPTESK.K	[237-272]
[R].RDLATDLSLIEVK.[L]		FALSE	0.000175885	0.000310113	1	1	3	P20357	P20357 [908-920]		1	1472.83	High	High	High	High	0.0001944	3.068e-05	3.29	R.RDLATDLSLIEVK.L	[908-920]
[R].REIQGLFEEK.[T]		FALSE	0.0134876	0.0012089	1	1	1	P20357	P20357 [529-538]		1	1248.66	Not Found	Not Found	High	High	0.0008368	0.003296	1.68	R.REIQGLFEEK.T	[529-538]
[R].RGVSGDREENSFSLNSSISSAR.[R]		FALSE	1.59418e-05	0.000310113	1	1	3	P20357	P20357 [1557-1578]		2	2355.13	High	High	High	High	0.0001944	2.178e-06	4.19	R.RGVSGDREENSFSLNSSISSAR.R	[1557-1578]
[R].RLSNVSSSGSINLLESPQLATLAEDVTAALAK.[Q]		FALSE	0.017552	0.0012089	1	1	3	P20357	P20357 [1794-1825]		1	3255.74	High	High	High	High	0.0008368	0.00432	1.45	R.RLSNVSSSGSINLLESPQLATLAEDVTAALAK.Q	[1794-1825]
[R].RLSNVSSSGSINLLESPQLATLAEDVTAALAKQGL.[-]		FALSE	0.072526	0.00324328	1	1	1	P20357	P20357 [1794-1828]		2	3553.91	Not Found	Not Found	High	High	0.002364	0.0213	1.74	R.RLSNVSSSGSINLLESPQLATLAEDVTAALAKQGL.-	[1794-1828]
[R].RPRPHDEELEIEMAAEAQAEPK.[D]		FALSE	9.38748e-07	0.000310113	1	1	4	P20357	P20357 [1328-1349]		0	2546.23	High	High	High	High	0.0001944	9.644e-08	4.45	R.RPRPHDEELEIEMAAEAQAEPK.D	[1328-1349]
[R].RPRPHDEELEIEMAAEAQAEPK.[D]	1xOxidation [M13]	FALSE	0.000326129	0.000310113	1	1	1	P20357	P20357 [1328-1349]		0	2562.23	High	Not Found	Not Found	High	0.0001944	6.063e-05	3.21	R.RPRPHDEELEIEMAAEAQAEPK.D	[1328-1349]
[K].RSSLPRPSSILPPR.[R]		FALSE	0.0165646	0.0012089	1	1	3	P20357	P20357 [1543-1556]		1	1562.91	High	High	High	High	0.0008368	0.004076	1.93	K.RSSLPRPSSILPPR.R	[1543-1556]
[K].SGTSTPTTPGSTAITPGTPPSYSSR.[T]		FALSE	0.0107493	0.0012089	1	1	4	P20357	P20357 [1592-1616]		0	2408.16	High	High	High	High	0.0008368	0.002614	1.97	K.SGTSTPTTPGSTAITPGTPPSYSSR.T	[1592-1616]
[R].SILTEQLETIPK.[E]		FALSE	0.000120528	0.000310113	1	1	2	P20357	P20357 [1403-1414]		0	1371.77	Not Found	High	High	High	0.0001944	2.023e-05	2.04	R.SILTEQLETIPK.E	[1403-1414]
[R].SILTEQLETIPKEER.[A]		FALSE	0.000627615	0.000310113	1	1	4	P20357	P20357 [1403-1417]		1	1785.96	High	High	High	High	0.0001944	0.0001241	2.23	R.SILTEQLETIPKEER.A	[1403-1417]
[R].SQGTYSDTKENGINGELTSADR.[E]		FALSE	6.431e-05	0.000310113	1	1	1	P20357	P20357 [63-84]		1	2343.07	Not Found	High	Not Found	High	0.0001944	1.014e-05	2.12	R.SQGTYSDTKENGINGELTSADR.E	[63-84]
[R].SRLASVSADAEVAR.[R]		FALSE	0.000282471	0.000310113	1	1	3	P20357	P20357 [819-832]		1	1431.76	High	High	High	High	0.0001944	5.152e-05	2.83	R.SRLASVSADAEVAR.R	[819-832]
[R].SSLPRPSSILPPR.[R]		FALSE	0.000165882	0.000310113	1	1	2	P20357	P20357 [1544-1556]		0	1406.81	High	High	Not Found	High	0.0001944	2.883e-05	2.59	R.SSLPRPSSILPPR.R	[1544-1556]
[R].STELGSDYYELSDSR.[G]		FALSE	1.25808e-06	0.000310113	1	1	1	P20357	P20357 [583-597]		0	1721.75	Not Found	Not Found	High	High	0.0001944	1.33e-07	3.17	R.STELGSDYYELSDSR.G	[583-597]
[R].STELGSDYYELSDSRGSAQESLDTISPK.[N]		FALSE	2.87998e-09	0.000310113	1	1	3	P20357	P20357 [583-610]		1	3035.4	High	High	High	High	0.0001944	1.641e-10	3.77	R.STELGSDYYELSDSRGSAQESLDTISPK.N	[583-610]
[K].STVSIEEAVAK.[K]		FALSE	0.000221124	0.000310113	1	1	3	P20357	P20357 [444-454]		0	1133.6	High	High	High	High	0.0001944	3.954e-05	2.81	K.STVSIEEAVAK.K	[444-454]
[K].STVSIEEAVAKKEESFK.[L]		FALSE	3.34123e-05	0.000310113	1	1	1	P20357	P20357 [444-460]		2	1881.98	Not Found	Not Found	High	High	0.0001944	4.923e-06	2.62	K.STVSIEEAVAKKEESFK.L	[444-460]
[K].TADKNKLEGAGSATIAEVEMPFYEDK.[S]		FALSE	3.18492e-05	0.000310113	1	1	1	P20357	P20357 [539-564]		2	2814.35	Not Found	Not Found	High	High	0.0001944	4.675e-06	2.97	K.TADKNKLEGAGSATIAEVEMPFYEDK.S	[539-564]
[K].TEKGLSSVPEVAEVEPTTK.[A]		FALSE	3.29749e-06	0.000310113	1	1	2	P20357	P20357 [1017-1035]		1	2001.04	High	Not Found	High	High	0.0001944	3.856e-07	4.01	K.TEKGLSSVPEVAEVEPTTK.A	[1017-1035]
[K].TEKGLSSVPEVAEVEPTTKADQGLDFAATK.[A]		FALSE	7.73831e-16	0.000310113	1	1	3	P20357	P20357 [1017-1046]		2	3118.58	High	High	High	High	0.0001944	9.539e-18	5.17	K.TEKGLSSVPEVAEVEPTTKADQGLDFAATK.A	[1017-1046]
[K].TGVIQTSTEQSFSK.[E]		FALSE	2.54745e-07	0.000310113	1	1	3	P20357	P20357 [466-479]		0	1512.75	High	High	High	High	0.0001944	2.292e-08	2.57	K.TGVIQTSTEQSFSK.E	[466-479]
[K].TGVIQTSTEQSFSKEDQK.[G]		FALSE	0.0111541	0.0012089	1	1	2	P20357	P20357 [466-483]		1	2012.98	High	High	Not Found	High	0.0008368	0.002727	1.59	K.TGVIQTSTEQSFSKEDQK.G	[466-483]
[R].TPGTPGTPSYPR.[T]		FALSE	0.000137684	0.000310113	1	1	4	P20357	P20357 [1617-1628]		0	1230.61	High	High	High	High	0.0001944	2.344e-05	2.07	R.TPGTPGTPSYPR.T	[1617-1628]
[R].TPGTPGTPSYPRTPGTPK.[S]		FALSE	0.00105159	0.000310113	1	1	2	P20357	P20357 [1617-1634]		1	1811.93	Not Found	High	High	High	0.0001944	0.0002195	1.78	R.TPGTPGTPSYPRTPGTPK.S	[1617-1634]
[K].TTAASGDLAQAPGAFK.[Q]		FALSE	1.7832e-07	0.000310113	1	1	1	P20357	P20357 [1511-1526]		0	1505.76	High	Not Found	Not Found	High	0.0001944	1.546e-08	3.1	K.TTAASGDLAQAPGAFK.Q	[1511-1526]
[K].TTAASGDLAQAPGAFKQAK.[D]		FALSE	1.90614e-08	0.000310113	1	1	2	P20357	P20357 [1511-1529]		1	1832.95	Not Found	High	High	High	0.0001944	1.318e-09	3.62	K.TTAASGDLAQAPGAFKQAK.D	[1511-1529]
[K].TTAASGDLAQAPGAFKQAKDK.[V]		FALSE	0.0386946	0.00172868	1	1	1	P20357	P20357 [1511-1531]		2	2076.07	Not Found	Not Found	High	High	0.001205	0.0101	1.04	K.TTAASGDLAQAPGAFKQAKDK.V	[1511-1531]
[K].VADVSISEVTTLLGNVHSPVVEGYVGENISGEVK.[V]		FALSE	9.77109e-08	0.000310113	1	1	1	P20357	P20357 [378-411]		0	3497.8	Not Found	Not Found	High	High	0.0001944	7.965e-09	2.74	K.VADVSISEVTTLLGNVHSPVVEGYVGENISGEVK.V	[378-411]
[K].VELFGLGITYDQASTK.[E]		FALSE	4.20179e-07	0.000310113	1	1	3	P20357	P20357 [989-1004]		0	1741.9	High	High	High	High	0.0001944	3.976e-08	3.74	K.VELFGLGITYDQASTK.E	[989-1004]
[K].VELFGLGITYDQASTKELITTK.[D]		FALSE	2.08141e-09	0.000310113	1	1	2	P20357	P20357 [989-1010]		1	2427.3	Not Found	High	High	High	0.0001944	1.149e-10	3.81	K.VELFGLGITYDQASTKELITTK.D	[989-1010]
[K].VELFGLGITYDQASTKELITTKDTSPEK.[T]		FALSE	4.66664e-16	0.000310113	1	1	3	P20357	P20357 [989-1016]		2	3084.6	Not Found	High	High	High	0.0001944	5.464e-18	6.45	K.VELFGLGITYDQASTKELITTKDTSPEK.T	[989-1016]
[K].VGSLDNAHHVPGGGNVK.[I]		FALSE	0.124415	0.00638089	1	1	1	P20357	P20357 [1741-1757]		0	1657.84	Not Found	High	Not Found	High	0.004401	0.0435	0.64	K.VGSLDNAHHVPGGGNVK.I	[1741-1757]
[K].VGSLDNAHHVPGGGNVKIDSQK.[L]		FALSE	0.146705	0.00708309	1	1	1	P20357	P20357 [1741-1762]		1	2229.14	Not Found	High	Not Found	High	0.004872	0.05524	0.68	K.VGSLDNAHHVPGGGNVKIDSQK.L	[1741-1762]
[K].VGSLDNAHHVPGGGNVKIDSQKLNFR.[E]		FALSE	4.90195e-05	0.000310113	1	1	1	P20357	P20357 [1741-1766]		2	2759.43	Not Found	Not Found	High	High	0.0001944	7.497e-06	2.22	K.VGSLDNAHHVPGGGNVKIDSQKLNFR.E	[1741-1766]
[R].VKDEFTAEKEASPPTSADK.[S]		FALSE	0.0309258	0.00172868	1	1	2	P20357	P20357 [927-945]		2	2050	Not Found	High	High	High	0.001205	0.007891	1.4	R.VKDEFTAEKEASPPTSADK.S	[927-945]
[K].VSDFGQMASGMNVDAGK.[A]		FALSE	4.87721e-07	0.000310113	1	1	3	P20357	P20357 [1056-1072]		0	1713.76	High	High	High	High	0.0001944	4.684e-08	3.01	K.VSDFGQMASGMNVDAGK.A	[1056-1072]
[K].VSDFGQMASGMNVDAGK.[A]	1xOxidation [M7]	FALSE	0.00043012	0.000310113	1	1	1	P20357	P20357 [1056-1072]		0	1729.75	Not Found	Not Found	High	High	0.0001944	8.226e-05	1.64	K.VSDFGQMASGMNVDAGK.A	[1056-1072]
[R].VSEGPRPFAPVFFQSDDK.[V]		FALSE	3.26338e-08	0.000310113	1	1	1	P20357	P20357 [332-349]		0	2022.99	High	Not Found	Not Found	High	0.0001944	2.383e-09	3.78	R.VSEGPRPFAPVFFQSDDK.V	[332-349]
[R].VSEGPRPFAPVFFQSDDKVSLQDPSALATSK.[E]		FALSE	1.48153e-15	0.000310113	1	1	1	P20357	P20357 [332-362]		1	3320.68	Not Found	Not Found	High	High	0.0001944	1.949e-17	6.17	R.VSEGPRPFAPVFFQSDDKVSLQDPSALATSK.E	[332-362]
[K].VSLQDPSALATSK.[E]		FALSE	4.38346e-05	0.000310113	1	1	3	P20357	P20357 [350-362]		0	1316.71	High	High	High	High	0.0001944	6.657e-06	2.59	K.VSLQDPSALATSK.E	[350-362]
[K].VTGGQTIQVETSSESPFPAK.[E]		FALSE	9.8482e-07	0.000310113	1	1	3	P20357	P20357 [776-795]		0	2063.03	High	High	High	High	0.0001944	1.018e-07	2.88	K.VTGGQTIQVETSSESPFPAK.E	[776-795]
[K].VTGGQTIQVETSSESPFPAKEYYK.[N]		FALSE	1.41616e-16	0.000310113	1	1	3	P20357	P20357 [776-799]		1	2646.29	High	High	High	High	0.0001944	1.472e-18	6.48	K.VTGGQTIQVETSSESPFPAKEYYK.N	[776-799]
[K].VTGGQTIQVETSSESPFPAKEYYKNGTVMAPDLPEMLDLAGTR.[S]		FALSE	0.0612793	0.00246168	1	1	1	P20357	P20357 [776-818]		2	4628.25	Not Found	Not Found	High	High	0.00184	0.01736	2.2	K.VTGGQTIQVETSSESPFPAKEYYKNGTVMAPDLPEMLDLAGTR.S	[776-818]
[K].VTKPDLVHQEAVDKEESYESSGEHESLTMESLKPDEGK.[K]		FALSE	0.00463246	0.000310113	1	1	1	P20357	P20357 [1120-1157]		1	4258	Not Found	Not Found	High	High	0.0001944	0.001094	1.99	K.VTKPDLVHQEAVDKEESYESSGEHESLTMESLKPDEGK.K	[1120-1157]
[K].VTKPDLVHQEAVDKEESYESSGEHESLTMESLKPDEGK.[K]	1xOxidation [M29]	FALSE	0.00035892	0.000310113	1	1	1	P20357	P20357 [1120-1157]		1	4273.99	Not Found	High	Not Found	High	0.0001944	6.74e-05	1.79	K.VTKPDLVHQEAVDKEESYESSGEHESLTMESLKPDEGK.K	[1120-1157]
[K].VTSEPEAVSERREIQGLFEEK.[T]		FALSE	0.0275656	0.00172868	1	1	1	P20357	P20357 [518-538]		2	2433.23	Not Found	High	Not Found	High	0.001205	0.006965	2.44	K.VTSEPEAVSERREIQGLFEEK.T	[518-538]
[R].WEGKQFDSPMPSPFHGGSFTLPLDTMK.[N]		FALSE	1.91584e-06	0.000310113	1	1	1	P20357	P20357 [302-328]		1	3037.42	Not Found	Not Found	High	High	0.0001944	2.118e-07	2.91	R.WEGKQFDSPMPSPFHGGSFTLPLDTMK.N	[302-328]
[K].YFETSALKEDMTR.[S]		FALSE	9.77109e-08	0.000310113	1	1	6	P20357	P20357 [570-582]		1	1590.75	High	High	High	High	0.0001944	7.955e-09	3.78	K.YFETSALKEDMTR.S	[570-582]
[K].YFETSALKEDMTR.[S]	1xOxidation [M11]	FALSE	1.63305e-06	0.000310113	1	1	8	P20357	P20357 [570-582]		1	1606.74	High	High	High	High	0.0001944	1.771e-07	3.27	K.YFETSALKEDMTR.S	[570-582]
[K].YTVPLPSPVQDSENLSGESGSFYEGTDDK.[V]		FALSE	6.78263e-05	0.000310113	1	1	1	P20357	P20357 [877-905]		0	3118.4	Not Found	High	Not Found	High	0.0001944	1.076e-05	2.15	K.YTVPLPSPVQDSENLSGESGSFYEGTDDK.V	[877-905]
[K].YTVPLPSPVQDSENLSGESGSFYEGTDDKVR.[R]		FALSE	0.0073459	0.000992347	1	1	1	P20357	P20357 [877-907]		1	3373.57	Not Found	Not Found	High	High	0.0005511	0.001769	1.39	K.YTVPLPSPVQDSENLSGESGSFYEGTDDKVR.R	[877-907]
[K].YTVPLPSPVQDSENLSGESGSFYEGTDDKVRR.[D]		FALSE	0.000188487	0.000310113	1	1	1	P20357	P20357 [877-908]		2	3529.67	High	Not Found	Not Found	High	0.0001944	3.303e-05	2.25	K.YTVPLPSPVQDSENLSGESGSFYEGTDDKVRR.D	[877-908]
P22315	Ferrochelatase, mitochondrial OS=Mus musculus OX=10090 GN=Fech PE=1 SV=2	8	3	3	3	420	47.1	8.91	0											0	Not Found	High	High	1
Annotated Sequence	Modifications	Contaminant	Qvality PEP	Qvality q-value	# Protein Groups	# Proteins	# PSMs	Master Protein Accessions	Positions in Master Proteins	Modifications in Master Proteins	# Missed Cleavages	Theo. MH+ [Da]	Found in Sample: [S37] F37: Sample, ht40-bioID2	Found in Sample: [S38] F38: Sample, ht40-bioID2	Found in Sample: [S39] F39: Sample, ht40-bioID2	Confidence (by Search Engine): Sequest HT	Percolator q-Value (by Search Engine): Sequest HT	Percolator PEP (by Search Engine): Sequest HT	XCorr (by Search Engine): Sequest HT	Sequence in Protein	Positions in Proteins
[R].AESLNGNPLFSK.[A]		FALSE	0.0124616	0.0012089	1	1	1	P22315	P22315 [365-376]		0	1276.65	Not Found	Not Found	High	High	0.0008368	0.003041	1.4	R.AESLNGNPLFSK.A	[365-376]
[K].LAPFIAK.[R]		FALSE	0.0488609	0.00226268	1	1	1	P22315	P22315 [106-112]		0	759.476	Not Found	Not Found	High	High	0.001759	0.01327	1.33	K.LAPFIAK.R	[106-112]
[K].LLDELSPATAPHK.[Y]		FALSE	0.0246945	0.00151377	1	1	1	P22315	P22315 [143-155]		0	1391.75	Not Found	High	Not Found	High	0.001117	0.006182	1.09	K.LLDELSPATAPHK.Y	[143-155]
P25444	40S ribosomal protein S2 OS=Mus musculus OX=10090 GN=Rps2 PE=1 SV=3	8	2	5	2	293	31.2	10.24	0	protein metabolism;other metabolic processes;other biological processes	cytosol;translational apparatus;nucleus;other cell component	nucleic acid binding activity;other molecular function	Pf00333, Pf03719	16898	ENSMUSG00000044533	Rps2	mmu:16898; P25444	Cytoplasmic ribosomal proteins	L13a-mediated translational silencing of Ceruloplasmin expression; SRP-dependent cotranslational protein targeting to membrane; Major pathway of rRNA processing in the nucleolus and cytosol; Formation of a pool of free 40S subunits; GTP hydrolysis and joining of the 60S ribosomal subunit; Nonsense Mediated Decay (NMD) independent of the Exon Junction Complex (EJC); Nonsense Mediated Decay (NMD) e…	13	High	High	High	1
Annotated Sequence	Modifications	Contaminant	Qvality PEP	Qvality q-value	# Protein Groups	# Proteins	# PSMs	Master Protein Accessions	Positions in Master Proteins	Modifications in Master Proteins	# Missed Cleavages	Theo. MH+ [Da]	Found in Sample: [S37] F37: Sample, ht40-bioID2	Found in Sample: [S38] F38: Sample, ht40-bioID2	Found in Sample: [S39] F39: Sample, ht40-bioID2	Confidence (by Search Engine): Sequest HT	Percolator q-Value (by Search Engine): Sequest HT	Percolator PEP (by Search Engine): Sequest HT	XCorr (by Search Engine): Sequest HT	Sequence in Protein	Positions in Proteins
[K].AEDKEWIPVTK.[L]		FALSE	0.012396	0.0012089	1	1	3	P25444	P25444 [55-65]		1	1315.69	High	High	High	High	0.0008368	0.003035	1.93	K.AEDKEWIPVTK.L	[55-65]
[R].GTGIVSAPVPK.[K]		FALSE	0.0108634	0.0012089	1	1	2	P25444	P25444 [201-211]		0	1025.6	High	High	Not Found	High	0.0008368	0.002649	1.42	R.GTGIVSAPVPK.K	[201-211]
P26043	Radixin OS=Mus musculus OX=10090 GN=Rdx PE=1 SV=3	5	3	4	3	583	68.5	6.2	0	cell organization and biogenesis;signal transduction;other biological processes	plasma membrane;other membranes;cytosol;cytoskeleton;other cell component	cytoskeletal activity;other molecular function	Pf00373, Pf00769, Pf09379, Pf09380, Pf20492	19684	ENSMUSG00000032050	Rdx	mmu:19684; P26043; Q3TS85; Q9QW27	Regulation of actin cytoskeleton	Recycling pathway of L1	2	High	Not Found	High	1
Annotated Sequence	Modifications	Contaminant	Qvality PEP	Qvality q-value	# Protein Groups	# Proteins	# PSMs	Master Protein Accessions	Positions in Master Proteins	Modifications in Master Proteins	# Missed Cleavages	Theo. MH+ [Da]	Found in Sample: [S37] F37: Sample, ht40-bioID2	Found in Sample: [S38] F38: Sample, ht40-bioID2	Found in Sample: [S39] F39: Sample, ht40-bioID2	Confidence (by Search Engine): Sequest HT	Percolator q-Value (by Search Engine): Sequest HT	Percolator PEP (by Search Engine): Sequest HT	XCorr (by Search Engine): Sequest HT	Sequence in Protein	Positions in Proteins
[K].KAPDFVFYAPR.[L]		FALSE	0.0424864	0.00200509	1	3	1	P26043	P26043 [263-273]		1	1310.69	Not Found	Not Found	High	High	0.001491	0.01126	1.23	K.KAPDFVFYAPR.L	[263-273]
[K].IGFPWSEIR.[N]		FALSE	0.00685733	0.000992347	1	3	1	P26043	P26043 [238-246]		0	1104.58	Not Found	Not Found	High	High	0.0005511	0.001654	1.46	K.IGFPWSEIR.N	[238-246]
[K].QLFDQVVK.[T]		FALSE	0.0996204	0.0047006	1	3	2	P26043	P26043 [28-35]		0	976.546	High	Not Found	High	High	0.00322	0.03231	1.02	K.QLFDQVVK.T	[28-35]
P26443	Glutamate dehydrogenase 1, mitochondrial OS=Mus musculus OX=10090 GN=Glud1 PE=1 SV=1	33	17	31	17	558	61.3	8	60.48	other metabolic processes;developmental processes;other biological processes	mitochondrion;ER/Golgi;other cell component	other molecular function	Pf00208, Pf02812	14661	ENSMUSG00000021794	Glud1	mmu:14661; P26443; Q8C273		Glutamate and glutamine metabolism; Transcriptional activation of mitochondrial biogenesis	2	High	High	High	1
Annotated Sequence	Modifications	Contaminant	Qvality PEP	Qvality q-value	# Protein Groups	# Proteins	# PSMs	Master Protein Accessions	Positions in Master Proteins	Modifications in Master Proteins	# Missed Cleavages	Theo. MH+ [Da]	Found in Sample: [S37] F37: Sample, ht40-bioID2	Found in Sample: [S38] F38: Sample, ht40-bioID2	Found in Sample: [S39] F39: Sample, ht40-bioID2	Confidence (by Search Engine): Sequest HT	Percolator q-Value (by Search Engine): Sequest HT	Percolator PEP (by Search Engine): Sequest HT	XCorr (by Search Engine): Sequest HT	Sequence in Protein	Positions in Proteins
[K].ALASLMTYK.[C]		FALSE	0.0766926	0.00370284	1	1	1	P26443	P26443 [163-171]		0	997.539	Not Found	Not Found	High	High	0.002574	0.0229	1.7	K.ALASLMTYK.C	[163-171]
[R].DDGSWEVIEGYRAQHSQHR.[T]		FALSE	0.0192949	0.0012089	1	1	1	P26443	P26443 [125-143]		1	2270.03	Not Found	Not Found	High	High	0.0009676	0.004785	2.09	R.DDGSWEVIEGYRAQHSQHR.T	[125-143]
[K].DIVHSGLAYTMER.[S]		FALSE	0.000410002	0.000310113	1	1	1	P26443	P26443 [504-516]		0	1491.73	Not Found	Not Found	High	High	0.0001944	7.781e-05	2.78	K.DIVHSGLAYTMER.S	[504-516]
[R].DSNYHLLMSVQESLER.[K]		FALSE	2.41476e-05	0.000310113	1	1	2	P26443	P26443 [461-476]		0	1920.91	High	Not Found	High	High	0.0001944	3.454e-06	3.16	R.DSNYHLLMSVQESLER.K	[461-476]
[R].GASIVEDKLVEDLKTR.[E]		FALSE	2.74457e-07	0.000310113	1	1	3	P26443	P26443 [77-92]		2	1772.98	High	High	High	High	0.0001944	2.489e-08	2.73	R.GASIVEDKLVEDLKTR.E	[77-92]
[K].HGGTIPVVPTAEFQDR.[I]		FALSE	5.03418e-05	0.000310113	1	1	3	P26443	P26443 [481-496]		0	1723.88	High	High	High	High	0.0001944	7.732e-06	2.76	K.HGGTIPVVPTAEFQDR.I	[481-496]
[K].KGFIGPGIDVPAPDMSTGER.[E]		FALSE	1.34824e-06	0.000310113	1	1	1	P26443	P26443 [212-231]		1	2044.02	Not Found	Not Found	High	High	0.0001944	1.435e-07	3.09	K.KGFIGPGIDVPAPDMSTGER.E	[212-231]
[K].IIAEGANGPTTPEADK.[I]		FALSE	0.0407584	0.00200509	1	1	1	P26443	P26443 [400-415]		0	1583.79	Not Found	Not Found	High	High	0.001346	0.01077	1.24	K.IIAEGANGPTTPEADK.I	[400-415]
[K].IIAEGANGPTTPEADKIFLER.[N]		FALSE	2.22943e-05	0.000310113	1	1	2	P26443	P26443 [400-420]		1	2242.17	Not Found	High	High	High	0.0001944	3.159e-06	1.56	K.IIAEGANGPTTPEADKIFLER.N	[400-420]
[R].ISGASEKDIVHSGLAYTMER.[S]		FALSE	4.39684e-08	0.000310113	1	1	3	P26443	P26443 [497-516]		1	2164.07	High	High	High	High	0.0001944	3.316e-09	3.9	R.ISGASEKDIVHSGLAYTMER.S	[497-516]
[K].NYTDNELEKITR.[R]		FALSE	1.16448e-05	0.000310113	1	1	3	P26443	P26443 [192-203]		1	1495.74	High	High	High	High	0.0001944	1.546e-06	2.56	K.NYTDNELEKITR.R	[192-203]
[K].NYTDNELEKITRR.[F]		FALSE	0.0123307	0.0012089	1	1	1	P26443	P26443 [192-204]		2	1651.84	High	Not Found	Not Found	High	0.0008368	0.003013	1.71	K.NYTDNELEKITRR.F	[192-204]
[R].RDDGSWEVIEGYR.[A]		FALSE	0.00483328	0.000310113	1	1	1	P26443	P26443 [124-136]		1	1581.73	Not Found	Not Found	High	High	0.0001944	0.001141	2.27	R.RDDGSWEVIEGYR.A	[124-136]
[K].TFVVQGFGNVGLHSMR.[Y]		FALSE	5.65968e-05	0.000310113	1	1	1	P26443	P26443 [303-318]		0	1748.89	Not Found	Not Found	High	High	0.0001944	8.828e-06	2.66	K.TFVVQGFGNVGLHSMR.Y	[303-318]
[K].YNLGLDLR.[T]		FALSE	0.00791083	0.000992347	1	1	3	P26443	P26443 [528-535]		0	963.526	High	High	High	High	0.0005511	0.001911	2.01	K.YNLGLDLR.T	[528-535]
[R].YSTDVSVDEVK.[A]		FALSE	3.65771e-05	0.000310113	1	1	3	P26443	P26443 [152-162]		0	1241.59	High	High	High	High	0.0001944	5.431e-06	2.02	R.YSTDVSVDEVK.A	[152-162]
[R].YSTDVSVDEVKALASLMTYK.[C]		FALSE	0.0104691	0.000992347	1	1	1	P26443	P26443 [152-171]		1	2220.11	Not Found	Not Found	High	High	0.0007154	0.002546	1.64	R.YSTDVSVDEVKALASLMTYK.C	[152-171]
P27546	Microtubule-associated protein 4 OS=Mus musculus OX=10090 GN=Map4 PE=1 SV=3	37	32	80	22	1125	117.4	4.98	173.02	cell cycle OR cell proliferation;cell organization and biogenesis;developmental processes;other biological processes	cytoskeleton;other cell component	cytoskeletal activity	Pf00418	17758	ENSMUSG00000032479	Map4	mmu:17758; P27546; Q05BJ2; Q3UIS2; Q3UUH5; Q3UY36; Q7TPC6; Q7TPD4; Q80YQ5; Q8CFP5			0	High	High	High	1
Annotated Sequence	Modifications	Contaminant	Qvality PEP	Qvality q-value	# Protein Groups	# Proteins	# PSMs	Master Protein Accessions	Positions in Master Proteins	Modifications in Master Proteins	# Missed Cleavages	Theo. MH+ [Da]	Found in Sample: [S37] F37: Sample, ht40-bioID2	Found in Sample: [S38] F38: Sample, ht40-bioID2	Found in Sample: [S39] F39: Sample, ht40-bioID2	Confidence (by Search Engine): Sequest HT	Percolator q-Value (by Search Engine): Sequest HT	Percolator PEP (by Search Engine): Sequest HT	XCorr (by Search Engine): Sequest HT	Sequence in Protein	Positions in Proteins
[K].AAEQMSTLPIDAPSPLENLEQK.[E]		FALSE	0.00228585	0.000310113	1	3	1	P27546	P27546 [604-625]		0	2382.19	Not Found	Not Found	High	High	0.0001944	0.0005117	2.09	K.AAEQMSTLPIDAPSPLENLEQK.E	[604-625]
[K].AAEVESVKEQLPAK.[A]		FALSE	9.92839e-08	0.000310113	1	3	4	P27546	P27546 [226-239]		1	1498.81	High	High	High	High	0.0001944	8.124e-09	3.69	K.AAEVESVKEQLPAK.A	[226-239]
[K].AAVGVTGNDITTPPNKEPPPSPEK.[K]		FALSE	2.39587e-06	0.000310113	2	4	3	P27546; P27546-4	P27546 [647-670]; P27546-4 [494-517]		1	2416.24	High	High	High	High	0.0001944	2.704e-07	3.28	K.AAVGVTGNDITTPPNKEPPPSPEK.K	[647-670]
[K].AAVGVTGNDITTPPNKEPPPSPEKK.[A]		FALSE	3.54273e-05	0.000310113	2	4	1	P27546; P27546-4	P27546 [647-671]; P27546-4 [494-518]		2	2544.33	Not Found	Not Found	High	High	0.0001944	5.269e-06	2.24	K.AAVGVTGNDITTPPNKEPPPSPEKK.A	[647-671]
[K].ALETMAEQTTDVVHSPSTDTTPGPDTEAALAK.[D]		FALSE	1.49323e-14	0.000310113	1	3	3	P27546	P27546 [240-271]		0	3284.55	High	High	High	High	0.0001944	2.486e-16	4.33	K.ALETMAEQTTDVVHSPSTDTTPGPDTEAALAK.D	[240-271]
[K].ALETMAEQTTDVVHSPSTDTTPGPDTEAALAK.[D]	1xOxidation [M5]	FALSE	0.00700411	0.000992347	1	3	1	P27546	P27546 [240-271]		0	3300.54	High	Not Found	Not Found	High	0.0005511	0.00169	1.75	K.ALETMAEQTTDVVHSPSTDTTPGPDTEAALAK.D	[240-271]
[K].ATSPSTLVSTGPSSR.[S]		FALSE	3.43136e-05	0.000310113	2	4	4	P27546; P27546-4	P27546 [783-797]; P27546-4 [630-644]		0	1447.74	High	High	High	High	0.0001944	5.077e-06	2.27	K.ATSPSTLVSTGPSSR.S	[783-797]
[K].ATSPSTLVSTGPSSRSPATTLPK.[R]		FALSE	0.0253502	0.00151377	2	4	1	P27546; P27546-4	P27546 [783-805]; P27546-4 [630-652]		1	2243.19	Not Found	High	Not Found	High	0.001117	0.006355	1	K.ATSPSTLVSTGPSSRSPATTLPK.R	[783-805]
[R].DFMAALEAEPYDDIVGETVEK.[T]		FALSE	1.11648e-09	0.000310113	1	3	2	P27546	P27546 [24-44]		0	2342.07	High	Not Found	High	High	0.0001944	5.79e-11	4.23	R.DFMAALEAEPYDDIVGETVEK.T	[24-44]
[R].DFMAALEAEPYDDIVGETVEKTEFIPLLDGDEKTGNSESK.[K]		FALSE	3.14401e-08	0.000310113	1	3	1	P27546	P27546 [24-63]		2	4403.06	Not Found	Not Found	High	High	0.0001944	2.293e-09	3.95	R.DFMAALEAEPYDDIVGETVEKTEFIPLLDGDEKTGNSESK.K	[24-63]
[K].DMSPSAETEAPLAK.[N]		FALSE	1.85044e-05	0.000310113	1	3	3	P27546	P27546 [515-528]		0	1446.68	High	High	High	High	0.0001944	2.571e-06	1.79	K.DMSPSAETEAPLAK.N	[515-528]
[K].DVAPPMEEEIVPGNDTTSPK.[E]		FALSE	2.98782e-05	0.000310113	1	3	2	P27546	P27546 [328-347]		0	2126	High	Not Found	High	High	0.0001944	4.347e-06	2	K.DVAPPMEEEIVPGNDTTSPK.E	[328-347]
[K].DVTLPLEAERPLVTDMTPSLETEMTLGK.[E]		FALSE	3.18492e-05	0.000310113	1	3	3	P27546	P27546 [431-458]		0	3086.56	High	High	High	High	0.0001944	4.666e-06	2.33	K.DVTLPLEAERPLVTDMTPSLETEMTLGK.E	[431-458]
[K].DVTLPLEAERPLVTDMTPSLETEMTLGKETAPPTETNLGMAK.[D]		FALSE	7.1754e-08	0.000310113	1	3	1	P27546	P27546 [431-472]		1	4527.26	Not Found	Not Found	High	High	0.0001944	5.668e-09	3.98	K.DVTLPLEAERPLVTDMTPSLETEMTLGKETAPPTETNLGMAK.D	[431-472]
[K].DVTLPLEAERPLVTDMTPSLETEMTLGKETAPPTETNLGMAK.[D]	1xOxidation [M]	FALSE	0.00128718	0.000310113	1	3	3	P27546	P27546 [431-472]		1	4543.25	High	Not Found	High	High	0.0001944	0.0002729	2.06	K.DVTLPLEAERPLVTDMTPSLETEMTLGKETAPPTETNLGMAK.D	[431-472]
[K].DVVILPETK.[V]		FALSE	0.128739	0.00638089	1	3	1	P27546	P27546 [487-495]		0	1013.59	Not Found	Not Found	High	High	0.004401	0.04579	1.15	K.DVVILPETK.V	[487-495]
[K].ETETTLPIK.[M]		FALSE	0.0401282	0.00200509	1	3	1	P27546	P27546 [348-356]		0	1031.56	Not Found	High	Not Found	High	0.001346	0.01056	1.48	K.ETETTLPIK.M	[348-356]
[K].ETETTLPIKMDLAPPEDVLLTK.[E]		FALSE	0.000307582	0.000310113	1	3	1	P27546	P27546 [348-369]		1	2454.3	High	Not Found	Not Found	High	0.0001944	5.675e-05	2.29	K.ETETTLPIKMDLAPPEDVLLTK.E	[348-369]
[K].ETETTLPIKMDLAPPEDVLLTKETELAPAK.[G]		FALSE	1.25808e-06	0.000310113	1	3	1	P27546	P27546 [348-377]		2	3293.74	Not Found	Not Found	High	High	0.0001944	1.327e-07	3.99	K.ETETTLPIKMDLAPPEDVLLTKETELAPAK.G	[348-377]
[K].GMVSLSEIEEALAK.[N]		FALSE	5.14389e-07	0.000310113	1	3	2	P27546	P27546 [378-391]		0	1476.76	Not Found	High	High	High	0.0001944	4.958e-08	3.18	K.GMVSLSEIEEALAK.N	[378-391]
[K].GMVSLSEIEEALAK.[N]	1xOxidation [M2]	FALSE	6.34689e-06	0.000310113	1	3	4	P27546	P27546 [378-391]		0	1492.76	High	High	High	High	0.0001944	7.93e-07	2.79	K.GMVSLSEIEEALAK.N	[378-391]
[K].KPMSLASGSVPAAPHK.[R]		FALSE	0.0564472	0.00246168	2	4	2	P27546; P27546-4	P27546 [710-725]; P27546-4 [557-572]		0	1577.85	Not Found	High	High	High	0.00184	0.01572	0.99	K.KPMSLASGSVPAAPHK.R	[710-725]
[R].LATTVSAPDLK.[S]		FALSE	0.00165272	0.000310113	2	4	2	P27546; P27546-4	P27546 [896-906]; P27546-4 [743-753]		0	1115.63	Not Found	High	High	High	0.0001944	0.0003586	2.41	R.LATTVSAPDLK.S	[896-906]
[K].MDLAPPEDVLLTK.[E]		FALSE	0.00136474	0.000310113	1	3	3	P27546	P27546 [357-369]		0	1441.76	High	High	High	High	0.0001944	0.000291	2.13	K.MDLAPPEDVLLTK.E	[357-369]
[K].MDLAPPEDVLLTKETELAPAK.[G]	1xOxidation [M1]	FALSE	6.49984e-05	0.000310113	1	3	1	P27546	P27546 [357-377]		1	2297.19	Not Found	High	Not Found	High	0.0001944	1.026e-05	2.57	K.MDLAPPEDVLLTKETELAPAK.G	[357-377]
[K].NADLHSGTELIVDNSMAPASDLALPLETK.[V]		FALSE	1.6039e-11	0.000310113	1	3	3	P27546	P27546 [529-557]		0	3022.5	High	High	High	High	0.0001944	5.408e-13	5.25	K.NADLHSGTELIVDNSMAPASDLALPLETK.V	[529-557]
[K].NADLHSGTELIVDNSMAPASDLALPLETK.[V]	1xOxidation [M16]	FALSE	1.91631e-08	0.000310113	1	3	5	P27546	P27546 [529-557]		0	3038.5	High	High	High	High	0.0001944	1.33e-09	3.69	K.NADLHSGTELIVDNSMAPASDLALPLETK.V	[529-557]
[R].NTTPTGAAPPAGMTSTR.[V]		FALSE	0.0010857	0.000310113	2	4	1	P27546; P27546-4	P27546 [845-861]; P27546-4 [692-708]		0	1630.79	Not Found	Not Found	High	High	0.0001944	0.0002266	1.52	R.NTTPTGAAPPAGMTSTR.V	[845-861]
[K].RDFMAALEAEPYDDIVGETVEK.[T]		FALSE	4.96955e-08	0.000310113	1	3	1	P27546	P27546 [23-44]		1	2498.18	Not Found	High	Not Found	High	0.0001944	3.784e-09	4.73	K.RDFMAALEAEPYDDIVGETVEK.T	[23-44]
[K].RNTTPTGAAPPAGMTSTR.[V]		FALSE	0.0696316	0.00324328	2	4	1	P27546; P27546-4	P27546 [844-861]; P27546-4 [691-708]		1	1786.89	Not Found	Not Found	High	High	0.002243	0.02036	1.14	K.RNTTPTGAAPPAGMTSTR.V	[844-861]
[K].TEFIPLLDGDEK.[T]		FALSE	0.000312533	0.000310113	1	3	3	P27546	P27546 [45-56]		0	1376.69	High	High	High	High	0.0001944	5.76e-05	2.88	K.TEFIPLLDGDEK.T	[45-56]
[K].TEFIPLLDGDEKTGNSESK.[K]		FALSE	6.55454e-08	0.000310113	1	3	4	P27546	P27546 [45-63]		1	2080.01	High	High	High	High	0.0001944	5.123e-09	3.67	K.TEFIPLLDGDEKTGNSESK.K	[45-63]
[K].TQPTSLPKQPAPTTSGGLNK.[K]		FALSE	2.97195e-05	0.000310113	2	4	2	P27546; P27546-4	P27546 [690-709]; P27546-4 [537-556]		1	2023.08	Not Found	High	High	High	0.0001944	4.333e-06	2.44	K.TQPTSLPKQPAPTTSGGLNK.K	[690-709]
[K].VAEFNNVTPLSEEEVTSVK.[D]		FALSE	2.5878e-05	0.000310113	1	3	3	P27546	P27546 [496-514]		0	2092.04	High	High	High	High	0.0001944	3.708e-06	2.54	K.VAEFNNVTPLSEEEVTSVK.D	[496-514]
[K].VAEFNNVTPLSEEEVTSVKDMSPSAETEAPLAK.[N]		FALSE	1.28222e-09	0.000310113	1	3	3	P27546	P27546 [496-528]		1	3519.7	High	High	High	High	0.0001944	6.762e-11	2.85	K.VAEFNNVTPLSEEEVTSVKDMSPSAETEAPLAK.N	[496-528]
[K].VGSLDNVGHLPAGGAVK.[T]		FALSE	2.47425e-08	0.000310113	2	4	3	P27546; P27546-4	P27546 [1044-1060]; P27546-4 [822-838]		0	1590.86	High	High	High	High	0.0001944	1.756e-09	3.47	K.VGSLDNVGHLPAGGAVK.T	[1044-1060]
P27546-4	Isoform 4 of Microtubule-associated protein 4 OS=Mus musculus OX=10090 GN=Map4	36	27	55	17	902	94.5	9.06	99.67							Map4	P27546-4			0	High	High	High	1
Annotated Sequence	Modifications	Contaminant	Qvality PEP	Qvality q-value	# Protein Groups	# Proteins	# PSMs	Master Protein Accessions	Positions in Master Proteins	Modifications in Master Proteins	# Missed Cleavages	Theo. MH+ [Da]	Found in Sample: [S37] F37: Sample, ht40-bioID2	Found in Sample: [S38] F38: Sample, ht40-bioID2	Found in Sample: [S39] F39: Sample, ht40-bioID2	Confidence (by Search Engine): Sequest HT	Percolator q-Value (by Search Engine): Sequest HT	Percolator PEP (by Search Engine): Sequest HT	XCorr (by Search Engine): Sequest HT	Sequence in Protein	Positions in Proteins
[K].AAVGVTGNDITTPPNKEPPPSPEK.[K]		FALSE	2.39587e-06	0.000310113	2	4	3	P27546; P27546-4	P27546 [647-670]; P27546-4 [494-517]		1	2416.24	High	High	High	High	0.0001944	2.704e-07	3.28	K.AAVGVTGNDITTPPNKEPPPSPEK.K	[494-517]
[K].AAVGVTGNDITTPPNKEPPPSPEKK.[A]		FALSE	3.54273e-05	0.000310113	2	4	1	P27546; P27546-4	P27546 [647-671]; P27546-4 [494-518]		2	2544.33	Not Found	Not Found	High	High	0.0001944	5.269e-06	2.24	K.AAVGVTGNDITTPPNKEPPPSPEKK.A	[494-518]
[K].ATSPSTLVSTGPSSR.[S]		FALSE	3.43136e-05	0.000310113	2	4	4	P27546; P27546-4	P27546 [783-797]; P27546-4 [630-644]		0	1447.74	High	High	High	High	0.0001944	5.077e-06	2.27	K.ATSPSTLVSTGPSSR.S	[630-644]
[K].ATSPSTLVSTGPSSRSPATTLPK.[R]		FALSE	0.0253502	0.00151377	2	4	1	P27546; P27546-4	P27546 [783-805]; P27546-4 [630-652]		1	2243.19	Not Found	High	Not Found	High	0.001117	0.006355	1	K.ATSPSTLVSTGPSSRSPATTLPK.R	[630-652]
[K].EIGQDGFEWQR.[T]		FALSE	0.00372658	0.000310113	1	1	1	P27546-4	P27546-4 [37-47]		0	1364.62	Not Found	Not Found	High	High	0.0001944	0.0008645	1.7	K.EIGQDGFEWQR.T	[37-47]
[K].KEIEVTATQSIPSLLLEETPR.[D]		FALSE	5.08941e-07	0.000310113	1	1	2	P27546-4	P27546-4 [463-483]		1	2354.28	High	High	Not Found	High	0.0001944	4.904e-08	4.33	K.KEIEVTATQSIPSLLLEETPR.D	[463-483]
[K].KEIEVTATQSIPSLLLEETPRDGVSR.[Q]		FALSE	1.50771e-06	0.000310113	1	1	1	P27546-4	P27546-4 [463-488]		2	2868.53	Not Found	Not Found	High	High	0.0001944	1.628e-07	2.48	K.KEIEVTATQSIPSLLLEETPRDGVSR.Q	[463-488]
[K].KELGIAGLYLHSK.[L]		FALSE	5.19895e-07	0.000310113	1	1	3	P27546-4	P27546-4 [408-420]		1	1428.82	High	High	High	High	0.0001944	5.04e-08	3.93	K.KELGIAGLYLHSK.L	[408-420]
[R].KEIGQDGFEWQR.[T]		FALSE	0.158365	0.00801393	1	1	1	P27546-4	P27546-4 [36-47]		1	1492.72	Not Found	High	Not Found	High	0.005208	0.06151	0.88	R.KEIGQDGFEWQR.T	[36-47]
[K].KPMSLASGSVPAAPHK.[R]		FALSE	0.0564472	0.00246168	2	4	2	P27546; P27546-4	P27546 [710-725]; P27546-4 [557-572]		0	1577.85	Not Found	High	High	High	0.00184	0.01572	0.99	K.KPMSLASGSVPAAPHK.R	[557-572]
[R].LATTVSAPDLK.[S]		FALSE	0.00165272	0.000310113	2	4	2	P27546; P27546-4	P27546 [896-906]; P27546-4 [743-753]		0	1115.63	Not Found	High	High	High	0.0001944	0.0003586	2.41	R.LATTVSAPDLK.S	[743-753]
[K].LGFFEGK.[L]		FALSE	0.0654952	0.00246168	1	1	3	P27546-4	P27546-4 [81-87]		0	797.419	High	High	High	High	0.00184	0.01876	1.43	K.LGFFEGK.L	[81-87]
[K].LNEIGLNVSMDGQLKDR.[L]		FALSE	9.28545e-05	0.000310113	1	1	2	P27546-4	P27546-4 [52-68]		1	1901.97	Not Found	High	High	High	0.0001944	1.518e-05	2.32	K.LNEIGLNVSMDGQLKDR.L	[52-68]
[K].LNEIGLNVSMDGQLKDRLVK.[N]		FALSE	3.7166e-05	0.000310113	1	1	4	P27546-4	P27546-4 [52-71]		2	2242.22	High	High	High	High	0.0001944	5.533e-06	2.54	K.LNEIGLNVSMDGQLKDRLVK.N	[52-71]
[K].LRSSEEGPMLDQVPQQK.[K]		FALSE	0.000456053	0.000310113	1	1	1	P27546-4	P27546-4 [274-290]		1	1941.97	Not Found	High	Not Found	High	0.0001944	8.768e-05	2.04	K.LRSSEEGPMLDQVPQQK.K	[274-290]
[K].LRSSEEGPMLDQVPQQKK.[A]		FALSE	0.000229518	0.000310113	1	1	2	P27546-4	P27546-4 [274-291]		2	2070.06	Not Found	High	High	High	0.0001944	4.123e-05	2.23	K.LRSSEEGPMLDQVPQQKK.A	[274-291]
[R].LSAGELASLSASQVPTALTFEEPVAK.[E]		FALSE	1.03054e-07	0.000310113	1	1	3	P27546-4	P27546-4 [365-390]		0	2616.38	High	High	High	High	0.0001944	8.473e-09	3.59	R.LSAGELASLSASQVPTALTFEEPVAK.E	[365-390]
[R].LSAGELASLSASQVPTALTFEEPVAKEREEQIHFSNDSNSSGK.[K]		FALSE	4.77319e-05	0.000310113	1	1	2	P27546-4	P27546-4 [365-407]		2	4561.23	Not Found	High	High	High	0.0001944	7.289e-06	2.69	R.LSAGELASLSASQVPTALTFEEPVAKEREEQIHFSNDSNSSGK.K	[365-407]
[K].NSSFLEQNKLGFFEGK.[L]		FALSE	9.87568e-08	0.000310113	1	1	3	P27546-4	P27546-4 [72-87]		1	1844.92	High	High	High	High	0.0001944	8.086e-09	4.25	K.NSSFLEQNKLGFFEGK.L	[72-87]
[R].NTTPTGAAPPAGMTSTR.[V]		FALSE	0.0010857	0.000310113	2	4	1	P27546; P27546-4	P27546 [845-861]; P27546-4 [692-708]		0	1630.79	Not Found	Not Found	High	High	0.0001944	0.0002266	1.52	R.NTTPTGAAPPAGMTSTR.V	[692-708]
[K].RNTTPTGAAPPAGMTSTR.[V]		FALSE	0.0696316	0.00324328	2	4	1	P27546; P27546-4	P27546 [844-861]; P27546-4 [691-708]		1	1786.89	Not Found	Not Found	High	High	0.002243	0.02036	1.14	K.RNTTPTGAAPPAGMTSTR.V	[691-708]
[K].SQPDLNFPGAADTLTQHGEEQETSAWNANFYSVTQSPQAATPGKEK.[N]		FALSE	0.00238515	0.000310113	1	1	1	P27546-4	P27546-4 [161-206]		1	4948.29	Not Found	High	Not Found	High	0.0001944	0.0005357	2.61	K.SQPDLNFPGAADTLTQHGEEQETSAWNANFYSVTQSPQAATPGKEK.N	[161-206]
[R].SSEEGPMLDQVPQQK.[K]		FALSE	3.61898e-05	0.000310113	1	1	2	P27546-4	P27546-4 [276-290]		0	1672.78	High	Not Found	High	High	0.0001944	5.365e-06	2.77	R.SSEEGPMLDQVPQQK.K	[276-290]
[R].SSEEGPMLDQVPQQKK.[A]		FALSE	7.2137e-08	0.000310113	1	1	2	P27546-4	P27546-4 [276-291]		1	1800.88	High	Not Found	High	High	0.0001944	5.715e-09	2.73	R.SSEEGPMLDQVPQQKK.A	[276-291]
[R].SSEEGPMLDQVPQQKK.[A]	1xOxidation [M7]	FALSE	0.00711625	0.000992347	1	1	1	P27546-4	P27546-4 [276-291]		1	1816.87	High	Not Found	Not Found	High	0.0005511	0.001713	1.71	R.SSEEGPMLDQVPQQKK.A	[276-291]
[R].TEGKLNEIGLNVSMDGQLKDR.[L]		FALSE	0.000199853	0.000310113	1	1	1	P27546-4	P27546-4 [48-68]		2	2317.18	High	Not Found	Not Found	High	0.0001944	3.532e-05	1.89	R.TEGKLNEIGLNVSMDGQLKDR.L	[48-68]
[K].TQPTSLPKQPAPTTSGGLNK.[K]		FALSE	2.97195e-05	0.000310113	2	4	2	P27546; P27546-4	P27546 [690-709]; P27546-4 [537-556]		1	2023.08	Not Found	High	High	High	0.0001944	4.333e-06	2.44	K.TQPTSLPKQPAPTTSGGLNK.K	[537-556]
[K].VGSLDNVGHLPAGGAVK.[T]		FALSE	2.47425e-08	0.000310113	2	4	3	P27546; P27546-4	P27546 [1044-1060]; P27546-4 [822-838]		0	1590.86	High	High	High	High	0.0001944	1.756e-09	3.47	K.VGSLDNVGHLPAGGAVK.T	[822-838]
P27659	60S ribosomal protein L3 OS=Mus musculus OX=10090 GN=Rpl3 PE=1 SV=3	6	2	3	2	403	46.1	10.21	2.96	protein metabolism;other metabolic processes;other biological processes	cytosol;translational apparatus;nucleus;other cell component	nucleic acid binding activity;other molecular function	Pf00297	27367	ENSMUSG00000060036	Rpl3	mmu:27367; O89071; P27659; Q91VJ6	Cytoplasmic ribosomal proteins	L13a-mediated translational silencing of Ceruloplasmin expression; GTP hydrolysis and joining of the 60S ribosomal subunit; SRP-dependent cotranslational protein targeting to membrane; Major pathway of rRNA processing in the nucleolus and cytosol; Formation of a pool of free 40S subunits; Nonsense Mediated Decay (NMD) independent of the Exon Junction Complex (EJC); Nonsense Mediated Decay (NMD) e…	8	Not Found	High	High	1
Annotated Sequence	Modifications	Contaminant	Qvality PEP	Qvality q-value	# Protein Groups	# Proteins	# PSMs	Master Protein Accessions	Positions in Master Proteins	Modifications in Master Proteins	# Missed Cleavages	Theo. MH+ [Da]	Found in Sample: [S37] F37: Sample, ht40-bioID2	Found in Sample: [S38] F38: Sample, ht40-bioID2	Found in Sample: [S39] F39: Sample, ht40-bioID2	Confidence (by Search Engine): Sequest HT	Percolator q-Value (by Search Engine): Sequest HT	Percolator PEP (by Search Engine): Sequest HT	XCorr (by Search Engine): Sequest HT	Sequence in Protein	Positions in Proteins
[K].DDASKPVHLTAFLGYK.[A]		FALSE	5.2546e-07	0.000310113	1	1	1	P27659	P27659 [35-50]		0	1761.92	Not Found	Not Found	High	High	0.0001944	5.076e-08	2.96	K.DDASKPVHLTAFLGYK.A	[35-50]
[R].HGSLGFLPR.[K]		FALSE	0.0763047	0.00370284	1	1	2	P27659	P27659 [11-19]		0	983.542	Not Found	High	High	High	0.002494	0.02275	1.37	R.HGSLGFLPR.K	[11-19]
P28652	Calcium/calmodulin-dependent protein kinase type II subunit beta OS=Mus musculus OX=10090 GN=Camk2b PE=1 SV=2	20	9	15	5	542	60.4	7.28	26.87	cell cycle OR cell proliferation;cell organization and biogenesis;protein metabolism;other metabolic processes;transport;developmental processes;signal transduction;other biological processes	other membranes;cytosol;cytoskeleton;ER/Golgi;other cell component	cytoskeletal activity;kinase activity;other molecular function	Pf00069, Pf08332	12323	ENSMUSG00000057897	Camk2b	mmu:12323; P28652; Q5SVH9	Serotonin and anxiety; Primary focal segmental glomerulosclerosis (FSGS); Myometrial relaxation and contraction pathways; Wnt signaling pathway; Calcium regulation in cardiac cells	HSF1-dependent transactivation; Ion homeostasis; Ion transport by P-type ATPases; Trafficking of AMPA receptors; RAF activation; Interferon gamma signaling; Unblocking of NMDA receptors, glutamate binding and activation	13	High	High	High	1
Annotated Sequence	Modifications	Contaminant	Qvality PEP	Qvality q-value	# Protein Groups	# Proteins	# PSMs	Master Protein Accessions	Positions in Master Proteins	Modifications in Master Proteins	# Missed Cleavages	Theo. MH+ [Da]	Found in Sample: [S37] F37: Sample, ht40-bioID2	Found in Sample: [S38] F38: Sample, ht40-bioID2	Found in Sample: [S39] F39: Sample, ht40-bioID2	Confidence (by Search Engine): Sequest HT	Percolator q-Value (by Search Engine): Sequest HT	Percolator PEP (by Search Engine): Sequest HT	XCorr (by Search Engine): Sequest HT	Sequence in Protein	Positions in Proteins
[K].AGAYDFPSPEWDTVTPEAK.[DN]		FALSE	1.41441e-06	0.000310113	3	9	2	P11798; P28652; Q6PHZ2	P11798 [227-245]; P28652 [228-246]; Q6PHZ2 [228-246]		0	2080.95	High	Not Found	High	High	0.0001944	1.513e-07	3.56	K.AGAYDFPSPEWDTVTPEAK.N	[228-246]
[K].AGAYDFPSPEWDTVTPEAKNLINQMLTINPAK.[R]		FALSE	6.93049e-07	0.000310113	1	4	1	P28652	P28652 [228-259]		1	3531.75	Not Found	Not Found	High	High	0.0001944	6.881e-08	3.1	K.AGAYDFPSPEWDTVTPEAKNLINQMLTINPAK.R	[228-259]
[R].DLKPENLLLASK.[LCS]		FALSE	0.0388963	0.00172868	3	9	2	P11798; P28652; Q6PHZ2	P11798 [135-146]; P28652 [136-147]; Q6PHZ2 [136-147]		0	1340.78	Not Found	High	High	High	0.001205	0.01021	1.92	R.DLKPENLLLASK.C	[136-147]
[R].FYFENLLAK.[N]		FALSE	0.00557725	0.000310113	1	1	1	P28652	P28652 [461-469]		0	1144.6	Not Found	Not Found	High	High	0.0001944	0.001329	1.63	R.FYFENLLAK.N	[461-469]
[K].GAILTTMLATR.[N]	1xOxidation [M7]	FALSE	0.00766361	0.000992347	3	6	1	P11798; P28652; Q6PHZ2	P11798 [301-311]; P28652 [302-312]; Q6PHZ2 [302-312]		0	1163.65	High	Not Found	Not Found	High	0.0005511	0.001851	1.06	K.GAILTTMLATR.N	[302-312]
[K].LKGAILTTMLATR.[N]		FALSE	0.049624	0.00226268	3	6	1	P11798; P28652; Q6PHZ2	P11798 [299-311]; P28652 [300-312]; Q6PHZ2 [300-312]		1	1388.83	Not Found	Not Found	High	High	0.001759	0.01345	1.87	K.LKGAILTTMLATR.N	[300-312]
[K].NLINQMLTINPAK.[R]		FALSE	5.00745e-05	0.000310113	1	4	2	P28652	P28652 [247-259]		0	1469.81	High	Not Found	High	High	0.0001944	7.71e-06	2.85	K.NLINQMLTINPAK.R	[247-259]
[R].QTTAPATMSTAASGTTMGLVEQAK.[S]		FALSE	4.12371e-06	0.000310113	1	1	1	P28652	P28652 [319-342]		0	2353.14	Not Found	Not Found	High	High	0.0001944	4.912e-07	4.18	R.QTTAPATMSTAASGTTMGLVEQAK.S	[319-342]
[K].TTEQLIEAVNNGDFEAYAK.[I]		FALSE	3.077e-06	0.000310113	1	1	4	P28652	P28652 [417-435]		0	2113.01	High	High	High	High	0.0001944	3.554e-07	2.5	K.TTEQLIEAVNNGDFEAYAK.I	[417-435]
P29341	Polyadenylate-binding protein 1 OS=Mus musculus OX=10090 GN=Pabpc1 PE=1 SV=2	5	3	6	3	636	70.6	9.5	1.85	RNA metabolism OR transcription;other metabolic processes;other biological processes	cytosol;nucleus;other cell component	nucleic acid binding activity	Pf00076, Pf00658	18458	ENSMUSG00000022283	Pabpc1	mmu:18458; P29341; Q99L36	Translation factors; mRNA processing	L13a-mediated translational silencing of Ceruloplasmin expression; Nonsense Mediated Decay (NMD) independent of the Exon Junction Complex (EJC); Nonsense Mediated Decay (NMD) enhanced by the Exon Junction Complex (EJC); Deadenylation of mRNA; AUF1 (hnRNP D0) binds and destabilizes mRNA; Translation initiation complex formation	8	High	High	High	1
Annotated Sequence	Modifications	Contaminant	Qvality PEP	Qvality q-value	# Protein Groups	# Proteins	# PSMs	Master Protein Accessions	Positions in Master Proteins	Modifications in Master Proteins	# Missed Cleavages	Theo. MH+ [Da]	Found in Sample: [S37] F37: Sample, ht40-bioID2	Found in Sample: [S38] F38: Sample, ht40-bioID2	Found in Sample: [S39] F39: Sample, ht40-bioID2	Confidence (by Search Engine): Sequest HT	Percolator q-Value (by Search Engine): Sequest HT	Percolator PEP (by Search Engine): Sequest HT	XCorr (by Search Engine): Sequest HT	Sequence in Protein	Positions in Proteins
[R].IVATKPLYVALAQR.[K]		FALSE	0.0957198	0.00394548	1	1	1	P29341	P29341 [357-370]		0	1542.94	Not Found	Not Found	High	High	0.002698	0.03053	1.31	R.IVATKPLYVALAQR.K	[357-370]
[K].SGVGNIFIK.[N]		FALSE	0.00314419	0.000310113	1	1	3	P29341	P29341 [96-104]		0	934.536	High	High	High	High	0.0001944	0.00072	1.85	K.SGVGNIFIK.N	[96-104]
[R].YQGVNLYVK.[N]		FALSE	0.0129987	0.0012089	1	1	2	P29341	P29341 [291-299]		0	1083.58	High	Not Found	High	High	0.0008368	0.003185	1.45	R.YQGVNLYVK.N	[291-299]
P29758	Ornithine aminotransferase, mitochondrial OS=Mus musculus OX=10090 GN=Oat PE=1 SV=1	53	20	48	20	439	48.3	6.62	93.04	other metabolic processes	mitochondrion;nucleus;other cell component	other molecular function	Pf00202	18242	ENSMUSG00000030934	Oat	mmu:18242; P29758		Glutamate and glutamine metabolism	1	High	High	High	1
Annotated Sequence	Modifications	Contaminant	Qvality PEP	Qvality q-value	# Protein Groups	# Proteins	# PSMs	Master Protein Accessions	Positions in Master Proteins	Modifications in Master Proteins	# Missed Cleavages	Theo. MH+ [Da]	Found in Sample: [S37] F37: Sample, ht40-bioID2	Found in Sample: [S38] F38: Sample, ht40-bioID2	Found in Sample: [S39] F39: Sample, ht40-bioID2	Confidence (by Search Engine): Sequest HT	Percolator q-Value (by Search Engine): Sequest HT	Percolator PEP (by Search Engine): Sequest HT	XCorr (by Search Engine): Sequest HT	Sequence in Protein	Positions in Proteins
[R].AFYNNVLGEYEEYITK.[L]		FALSE	0.000253945	0.000310113	1	1	3	P29758	P29758 [114-129]		0	1952.93	High	Not Found	High	High	0.0001944	4.607e-05	2.08	R.AFYNNVLGEYEEYITK.L	[114-129]
[K].AKIVFADGNFWGR.[T]		FALSE	0.0481092	0.00226268	1	1	1	P29758	P29758 [168-180]		1	1480.77	Not Found	Not Found	High	High	0.001759	0.013	1.73	K.AKIVFADGNFWGR.T	[168-180]
[R].ALQDPNVAAFMVEPIQGEAGVIVPDPGYLTGVR.[E]		FALSE	0.000103837	0.000310113	1	1	2	P29758	P29758 [218-250]		0	3423.76	Not Found	High	High	High	0.0001944	1.714e-05	2.62	R.ALQDPNVAAFMVEPIQGEAGVIVPDPGYLTGVR.E	[218-250]
[R].DNGLLAKPTHGDIIR.[L]		FALSE	7.58697e-07	0.000310113	1	1	3	P29758	P29758 [399-413]		0	1619.89	High	High	High	High	0.0001944	7.625e-08	3.39	R.DNGLLAKPTHGDIIR.L	[399-413]
[K].ELMKLPSDVVTSVR.[G]		FALSE	0.000239503	0.000310113	1	1	2	P29758	P29758 [359-372]		1	1573.86	Not Found	Not Found	High	High	0.0001944	4.302e-05	2.81	K.ELMKLPSDVVTSVR.G	[359-372]
[K].GLLNAIVIR.[E]		FALSE	0.00515088	0.000310113	1	1	3	P29758	P29758 [375-383]		0	968.625	High	High	High	High	0.0001944	0.001221	2.54	K.GLLNAIVIR.E	[375-383]
[R].HQVLFIADEIQTGLAR.[T]		FALSE	1.11904e-06	0.000310113	1	1	3	P29758	P29758 [256-271]		0	1810.98	High	High	High	High	0.0001944	1.167e-07	3.86	R.HQVLFIADEIQTGLAR.T	[256-271]
[K].KTEQGPPSSEYIFERESK.[Y]		FALSE	6.03303e-05	0.000310113	1	1	1	P29758	P29758 [32-49]		2	2112.02	Not Found	Not Found	High	High	0.0001944	9.463e-06	2.85	K.KTEQGPPSSEYIFERESK.Y	[32-49]
[R].IAIAALEVLEEENLAENADK.[M]		FALSE	1.48043e-09	0.000310113	1	1	2	P29758	P29758 [332-351]		0	2155.11	High	Not Found	High	High	0.0001944	7.912e-11	4.38	R.IAIAALEVLEEENLAENADK.M	[332-351]
[R].IAIAALEVLEEENLAENADKMGAILRK.[E]		FALSE	2.75222e-08	0.000310113	1	1	1	P29758	P29758 [332-358]		2	2924.58	Not Found	Not Found	High	High	0.0001944	1.975e-09	3.06	R.IAIAALEVLEEENLAENADKMGAILRK.E	[332-358]
[R].LAPPLVIKEDEIR.[E]		FALSE	1.50771e-06	0.000310113	1	1	2	P29758	P29758 [414-426]		1	1492.87	High	High	Not Found	High	0.0001944	1.622e-07	2.3	R.LAPPLVIKEDEIR.E	[414-426]
[R].LAPPLVIKEDEIRESVEIINK.[T]		FALSE	0.000397116	0.000310113	1	1	3	P29758	P29758 [414-434]		2	2405.36	High	High	High	High	0.0001944	7.514e-05	2.18	R.LAPPLVIKEDEIRESVEIINK.T	[414-434]
[K].IIDAMKSQVDKLTLTSR.[A]		FALSE	0.00506959	0.000310113	1	1	1	P29758	P29758 [97-113]		2	1919.06	Not Found	Not Found	High	High	0.0001944	0.0012	1.28	K.IIDAMKSQVDKLTLTSR.A	[97-113]
[K].LPSDVVTSVR.[G]		FALSE	0.00164396	0.000310113	1	1	3	P29758	P29758 [363-372]		0	1072.6	High	High	High	High	0.0001944	0.0003578	2.11	K.LPSDVVTSVR.G	[363-372]
[R].LRDNGLLAKPTHGDIIR.[L]		FALSE	4.33817e-07	0.000310113	1	1	4	P29758	P29758 [397-413]		1	1889.07	High	High	High	High	0.0001944	4.131e-08	3.89	R.LRDNGLLAKPTHGDIIR.L	[397-413]
[K].IVFADGNFWGR.[T]		FALSE	0.000302709	0.000310113	1	1	1	P29758	P29758 [170-180]		0	1281.64	High	Not Found	Not Found	High	0.0001944	5.563e-05	2.09	K.IVFADGNFWGR.T	[170-180]
[K].TEQGPPSSEYIFER.[E]		FALSE	0.00048613	0.000310113	1	1	3	P29758	P29758 [33-46]		0	1639.76	High	High	High	High	0.0001944	9.405e-05	1.34	K.TEQGPPSSEYIFER.E	[33-46]
[K].TEQGPPSSEYIFERESK.[Y]		FALSE	2.81076e-06	0.000310113	1	1	3	P29758	P29758 [33-49]		1	1983.93	High	High	High	High	0.0001944	3.233e-07	2.44	K.TEQGPPSSEYIFERESK.Y	[33-49]
[R].WLAVDHENVRPDMVLLGK.[A]		FALSE	6.05148e-08	0.000310113	1	1	4	P29758	P29758 [275-292]		0	2092.1	High	High	High	High	0.0001944	4.693e-09	3.15	R.WLAVDHENVRPDMVLLGK.A	[275-292]
[K].YGAHNYHPLPVALER.[G]		FALSE	2.47363e-06	0.000310113	1	1	3	P29758	P29758 [50-64]		0	1736.89	High	High	High	High	0.0001944	2.794e-07	2.73	K.YGAHNYHPLPVALER.G	[50-64]
P35293	Ras-related protein Rab-18 OS=Mus musculus OX=10090 GN=Rab18 PE=1 SV=2	11	2	3	2	206	23	5.36	3.35	cell organization and biogenesis;transport;developmental processes	plasma membrane;other membranes;ER/Golgi;other cell component	other molecular function	Pf00071	19330	ENSMUSG00000073639	Rab18	mmu:19330; P35293; Q543V0		Neutrophil degranulation; RAB GEFs exchange GTP for GDP on RABs; COPI-independent Golgi-to-ER retrograde traffic; RAB geranylgeranylation	4	High	Not Found	High	1
Annotated Sequence	Modifications	Contaminant	Qvality PEP	Qvality q-value	# Protein Groups	# Proteins	# PSMs	Master Protein Accessions	Positions in Master Proteins	Modifications in Master Proteins	# Missed Cleavages	Theo. MH+ [Da]	Found in Sample: [S37] F37: Sample, ht40-bioID2	Found in Sample: [S38] F38: Sample, ht40-bioID2	Found in Sample: [S39] F39: Sample, ht40-bioID2	Confidence (by Search Engine): Sequest HT	Percolator q-Value (by Search Engine): Sequest HT	Percolator PEP (by Search Engine): Sequest HT	XCorr (by Search Engine): Sequest HT	Sequence in Protein	Positions in Proteins
[K].LAIWDTAGQER.[F]		FALSE	0.0109788	0.0012089	1	1	1	P35293	P35293 [59-69]		0	1259.64	Not Found	Not Found	High	High	0.0008368	0.002685	1.32	K.LAIWDTAGQER.F	[59-69]
[K].ILIIGESGVGK.[S]		FALSE	0.00202279	0.000310113	1	1	2	P35293	P35293 [11-21]		0	1085.66	High	Not Found	High	High	0.0001944	0.0004469	1.72	K.ILIIGESGVGK.S	[11-21]
P35486	Pyruvate dehydrogenase E1 component subunit alpha, somatic form, mitochondrial OS=Mus musculus OX=10090 GN=Pdha1 PE=1 SV=1	25	12	20	12	390	43.2	8.19	24.94	other metabolic processes	mitochondrion;nucleus;other cell component	other molecular function	Pf00676	18597	ENSMUSG00000031299	Pdha1	mmu:18597; P35486	Glycolysis and gluconeogenesis; Acetylcholine synthesis; TCA cycle; Amino acid metabolism	Glyoxylate metabolism and glycine degradation; Regulation of pyruvate dehydrogenase (PDH) complex; Signaling by Retinoic Acid	8	High	High	High	1
Annotated Sequence	Modifications	Contaminant	Qvality PEP	Qvality q-value	# Protein Groups	# Proteins	# PSMs	Master Protein Accessions	Positions in Master Proteins	Modifications in Master Proteins	# Missed Cleavages	Theo. MH+ [Da]	Found in Sample: [S37] F37: Sample, ht40-bioID2	Found in Sample: [S38] F38: Sample, ht40-bioID2	Found in Sample: [S39] F39: Sample, ht40-bioID2	Confidence (by Search Engine): Sequest HT	Percolator q-Value (by Search Engine): Sequest HT	Percolator PEP (by Search Engine): Sequest HT	XCorr (by Search Engine): Sequest HT	Sequence in Protein	Positions in Proteins
[R].AILAELTGR.[R]		FALSE	0.0265738	0.00172868	1	1	1	P35486	P35486 [133-141]		0	943.557	Not Found	Not Found	High	High	0.001205	0.006694	2.04	R.AILAELTGR.R	[133-141]
[R].AILAELTGRR.[G]		FALSE	0.0814956	0.00370284	1	1	2	P35486	P35486 [133-142]		1	1099.66	Not Found	High	High	High	0.002574	0.02474	1.02	R.AILAELTGRR.G	[133-142]
[R].GDFIPGLR.[V]		FALSE	0.134497	0.00638089	1	1	1	P35486	P35486 [246-253]		0	874.478	High	Not Found	Not Found	High	0.004401	0.04885	1.37	R.GDFIPGLR.V	[246-253]
[R].LEEGPPVTTVLTR.[E]		FALSE	0.000380561	0.000310113	1	1	2	P35486	P35486 [46-58]		0	1411.78	High	High	Not Found	High	0.0001944	7.167e-05	1.95	R.LEEGPPVTTVLTR.E	[46-58]
[R].LEEGPPVTTVLTREDGLKYYR.[M]		FALSE	0.000174022	0.000310113	1	1	2	P35486	P35486 [46-66]		2	2436.28	High	Not Found	High	High	0.0001944	3.04e-05	2.26	R.LEEGPPVTTVLTREDGLKYYR.M	[46-66]
[R].MELKADQLYK.[Q]		FALSE	0.046159	0.00226268	1	2	1	P35486	P35486 [74-83]		1	1238.64	Not Found	Not Found	High	High	0.001759	0.01241	1.44	R.MELKADQLYK.Q	[74-83]
[R].MELKADQLYKQK.[IF]		FALSE	0.0971656	0.00394548	1	2	1	P35486	P35486 [74-85]		2	1494.8	Not Found	Not Found	High	High	0.002827	0.03107	0.99	R.MELKADQLYKQK.I	[74-85]
[R].MVNSNLASVEELKEIDVEVRK.[E]		FALSE	2.23622e-08	0.000310113	1	1	3	P35486	P35486 [324-344]		2	2402.26	High	High	High	High	0.0001944	1.574e-09	3.47	R.MVNSNLASVEELKEIDVEVRK.E	[324-344]
[K].RGDFIPGLR.[V]		FALSE	0.0210978	0.0012089	1	1	1	P35486	P35486 [245-253]		1	1030.58	Not Found	Not Found	High	High	0.0009676	0.005253	2.4	K.RGDFIPGLR.V	[245-253]
[K].SDPIMLLKDR.[M]		FALSE	0.00453519	0.000310113	1	1	3	P35486	P35486 [314-323]		1	1187.65	High	High	High	High	0.0001944	0.001071	1.07	K.SDPIMLLKDR.M	[314-323]
[R].SGKGPILMELQTYR.[Y]		FALSE	0.0365422	0.00172868	1	1	2	P35486	P35486 [275-288]		1	1592.85	High	Not Found	High	High	0.001205	0.009486	2.66	R.SGKGPILMELQTYR.Y	[275-288]
[R].SKSDPIMLLKDR.[M]		FALSE	0.000117988	0.000310113	1	1	1	P35486	P35486 [312-323]		2	1402.77	Not Found	Not Found	High	High	0.0001944	1.977e-05	2.73	R.SKSDPIMLLKDR.M	[312-323]
P35700	Peroxiredoxin-1 OS=Mus musculus OX=10090 GN=Prdx1 PE=1 SV=1	34	7	12	7	199	22.2	8.12	8.2	cell cycle OR cell proliferation;other metabolic processes;stress response;other biological processes	cytosol;mitochondrion;nucleus;other cytoplasmic organelle;other cell component	other molecular function	Pf00578, Pf10417	18477	ENSMUSG00000028691	Prdx1	mmu:18477; P35700; Q3UBV4; Q9CWI2	Oxidative stress and redox pathway	TP53 Regulates Metabolic Genes; Detoxification of Reactive Oxygen Species; NFE2L2 regulating anti-oxidant/detoxification enzymes	4	High	High	High	1
Annotated Sequence	Modifications	Contaminant	Qvality PEP	Qvality q-value	# Protein Groups	# Proteins	# PSMs	Master Protein Accessions	Positions in Master Proteins	Modifications in Master Proteins	# Missed Cleavages	Theo. MH+ [Da]	Found in Sample: [S37] F37: Sample, ht40-bioID2	Found in Sample: [S38] F38: Sample, ht40-bioID2	Found in Sample: [S39] F39: Sample, ht40-bioID2	Confidence (by Search Engine): Sequest HT	Percolator q-Value (by Search Engine): Sequest HT	Percolator PEP (by Search Engine): Sequest HT	XCorr (by Search Engine): Sequest HT	Sequence in Protein	Positions in Proteins
[R].GLFIIDDKGILR.[Q]		FALSE	8.80407e-05	0.000310113	1	1	1	P35700	P35700 [129-140]		1	1359.8	Not Found	Not Found	High	High	0.0001944	1.43e-05	1.74	R.GLFIIDDKGILR.Q	[129-140]
[K].KQGGLGPMNIPLISDPK.[R]		FALSE	0.170822	0.00818949	1	1	1	P35700	P35700 [93-109]		1	1764.97	Not Found	Not Found	High	High	0.005533	0.06916	1.33	K.KQGGLGPMNIPLISDPK.R	[93-109]
[K].IGYPAPNFK.[A]		FALSE	0.0111541	0.0012089	1	1	3	P35700	P35700 [8-16]		0	1006.54	High	High	High	High	0.0008368	0.002723	1.49	K.IGYPAPNFK.A	[8-16]
[K].QGGLGPMNIPLISDPK.[R]		FALSE	0.00425542	0.000310113	1	1	1	P35700	P35700 [94-109]		0	1636.87	Not Found	Not Found	High	High	0.0001944	0.0009981	1.76	K.QGGLGPMNIPLISDPK.R	[94-109]
[R].QITINDLPVGR.[S]		FALSE	0.00147024	0.000310113	1	1	6	P35700	P35700 [141-151]		0	1225.69	High	High	High	High	0.0001944	0.0003166	2.28	R.QITINDLPVGR.S	[141-151]
[K].RTIAQDYGVLK.[A]		FALSE	0.136467	0.00638089	1	1	2	P35700	P35700 [110-120]		1	1263.71	High	High	Not Found	High	0.004401	0.04984	1.51	K.RTIAQDYGVLK.A	[110-120]
[R].TIAQDYGVLKADEGISFR.[G]		FALSE	3.73644e-05	0.000310113	1	1	1	P35700	P35700 [111-128]		1	1983.02	Not Found	Not Found	High	High	0.0001944	5.562e-06	1.88	R.TIAQDYGVLKADEGISFR.G	[111-128]
P35980	60S ribosomal protein L18 OS=Mus musculus OX=10090 GN=Rpl18 PE=1 SV=3	13	2	3	2	188	21.6	11.78	2.45	protein metabolism;other metabolic processes	cytosol;ER/Golgi;translational apparatus;nucleus;other cell component	nucleic acid binding activity;other molecular function	Pf17135	19899	ENSMUSG00000059070	Rpl18	mmu:19899; P35980; Q9CQF1; Q9D987	Cytoplasmic ribosomal proteins	L13a-mediated translational silencing of Ceruloplasmin expression; SRP-dependent cotranslational protein targeting to membrane; Major pathway of rRNA processing in the nucleolus and cytosol; Formation of a pool of free 40S subunits; GTP hydrolysis and joining of the 60S ribosomal subunit; Nonsense Mediated Decay (NMD) independent of the Exon Junction Complex (EJC); Nonsense Mediated Decay (NMD) e…	8	High	Not Found	High	1
Annotated Sequence	Modifications	Contaminant	Qvality PEP	Qvality q-value	# Protein Groups	# Proteins	# PSMs	Master Protein Accessions	Positions in Master Proteins	Modifications in Master Proteins	# Missed Cleavages	Theo. MH+ [Da]	Found in Sample: [S37] F37: Sample, ht40-bioID2	Found in Sample: [S38] F38: Sample, ht40-bioID2	Found in Sample: [S39] F39: Sample, ht40-bioID2	Confidence (by Search Engine): Sequest HT	Percolator q-Value (by Search Engine): Sequest HT	Percolator PEP (by Search Engine): Sequest HT	XCorr (by Search Engine): Sequest HT	Sequence in Protein	Positions in Proteins
[K].TAVVVGTVTDDVR.[I]		FALSE	0.000444077	0.000310113	1	1	2	P35980	P35980 [79-91]		0	1331.72	High	Not Found	High	High	0.0001944	8.521e-05	2.45	K.TAVVVGTVTDDVR.I	[79-91]
[R].TNSTFNQVVLKR.[L]		FALSE	0.0552977	0.00246168	1	1	1	P35980	P35980 [39-50]		1	1406.78	Not Found	Not Found	High	High	0.00184	0.01534	1.38	R.TNSTFNQVVLKR.L	[39-50]
P38060	Hydroxymethylglutaryl-CoA lyase, mitochondrial OS=Mus musculus OX=10090 GN=Hmgcl PE=1 SV=2	23	5	7	5	325	34.2	8.41	8.16	cell organization and biogenesis;other metabolic processes	mitochondrion;other cytoplasmic organelle;other cell component	other molecular function	Pf00682	15356	ENSMUSG00000028672	Hmgcl	mmu:15356; P38060; Q8QZS6	Synthesis and degradation of ketone bodies	Peroxisomal protein import; Synthesis of Ketone Bodies	3	High	High	High	1
Annotated Sequence	Modifications	Contaminant	Qvality PEP	Qvality q-value	# Protein Groups	# Proteins	# PSMs	Master Protein Accessions	Positions in Master Proteins	Modifications in Master Proteins	# Missed Cleavages	Theo. MH+ [Da]	Found in Sample: [S37] F37: Sample, ht40-bioID2	Found in Sample: [S38] F38: Sample, ht40-bioID2	Found in Sample: [S39] F39: Sample, ht40-bioID2	Confidence (by Search Engine): Sequest HT	Percolator q-Value (by Search Engine): Sequest HT	Percolator PEP (by Search Engine): Sequest HT	XCorr (by Search Engine): Sequest HT	Sequence in Protein	Positions in Proteins
[K].EVSVFGAVSELFTR.[K]		FALSE	0.000997107	0.000310113	1	1	1	P38060	P38060 [123-136]		0	1540.8	Not Found	Not Found	High	High	0.0001944	0.0002066	2.09	K.EVSVFGAVSELFTR.K	[123-136]
[K].GASGNLATEDLVYMLNGLGIHTGVNLQK.[L]		FALSE	0.137794	0.00638089	1	1	1	P38060	P38060 [271-298]		0	2885.48	Not Found	Not Found	High	High	0.004401	0.05033	0.8	K.GASGNLATEDLVYMLNGLGIHTGVNLQK.L	[271-298]
[K].GFEEAVAAGAK.[E]		FALSE	5.51102e-05	0.000310113	1	1	3	P38060	P38060 [112-122]		0	1049.53	High	High	High	High	0.0001944	8.543e-06	2.07	K.GFEEAVAAGAK.E	[112-122]
[K].IVEVGPRDGLQNEK.[S]		FALSE	0.0228264	0.0012089	1	1	1	P38060	P38060 [35-48]		1	1553.83	Not Found	High	Not Found	High	0.0009676	0.005688	1.67	K.IVEVGPRDGLQNEK.S	[35-48]
[K].SIVPTPVK.[I]		FALSE	0.140484	0.006621	1	1	1	P38060	P38060 [49-56]		0	840.519	Not Found	Not Found	High	High	0.004517	0.05185	1.13	K.SIVPTPVK.I	[49-56]
P38647	Stress-70 protein, mitochondrial OS=Mus musculus OX=10090 GN=Hspa9 PE=1 SV=3	49	36	96	36	679	73.4	6.07	220.41	cell organization and biogenesis;protein metabolism;other metabolic processes;transport;other biological processes	mitochondrion;nucleus;other cell component	other molecular function	Pf00012	15526	ENSMUSG00000024359	Hspa9	mmu:15526; P38647; Q3TW93; Q3UVN1; Q3V015; Q7TSZ0; Q9CQ05		Regulation of HSF1-mediated heat shock response	1	High	High	High	1
Annotated Sequence	Modifications	Contaminant	Qvality PEP	Qvality q-value	# Protein Groups	# Proteins	# PSMs	Master Protein Accessions	Positions in Master Proteins	Modifications in Master Proteins	# Missed Cleavages	Theo. MH+ [Da]	Found in Sample: [S37] F37: Sample, ht40-bioID2	Found in Sample: [S38] F38: Sample, ht40-bioID2	Found in Sample: [S39] F39: Sample, ht40-bioID2	Confidence (by Search Engine): Sequest HT	Percolator q-Value (by Search Engine): Sequest HT	Percolator PEP (by Search Engine): Sequest HT	XCorr (by Search Engine): Sequest HT	Sequence in Protein	Positions in Proteins
[R].ALLAGKDSETGENIR.[Q]		FALSE	2.63681e-06	0.000310113	1	1	4	P38647	P38647 [620-634]		1	1573.82	High	Not Found	High	High	0.0001944	3.01e-07	2.37	R.ALLAGKDSETGENIR.Q	[620-634]
[R].ALLAGKDSETGENIRQAASSLQQASLK.[L]		FALSE	2.42212e-08	0.000310113	1	1	2	P38647	P38647 [620-646]		2	2786.46	Not Found	High	High	High	0.0001944	1.72e-09	3.31	R.ALLAGKDSETGENIRQAASSLQQASLK.L	[620-646]
[K].AMQDAEVSKSDIGEVILVGGMTR.[M]		FALSE	2.43008e-13	0.000310113	1	1	2	P38647	P38647 [369-391]		1	2406.2	High	Not Found	High	High	0.0001944	5.368e-15	4.6	K.AMQDAEVSKSDIGEVILVGGMTR.M	[369-391]
[R].AQFEGIVTDLIK.[R]		FALSE	7.34645e-05	0.000310113	1	1	2	P38647	P38647 [349-360]		0	1333.74	High	High	Not Found	High	0.0001944	1.172e-05	2.69	R.AQFEGIVTDLIK.R	[349-360]
[R].AQFEGIVTDLIKR.[T]		FALSE	3.21168e-08	0.000310113	1	1	5	P38647	P38647 [349-361]		1	1489.84	High	High	High	High	0.0001944	2.344e-09	3.22	R.AQFEGIVTDLIKR.T	[349-361]
[R].ASNGDAWVEAHGKLYSPSQIGAFVLMK.[M]		FALSE	0.0023226	0.000310113	1	1	1	P38647	P38647 [147-173]		1	2876.44	Not Found	Not Found	High	High	0.0001944	0.0005189	2.24	R.ASNGDAWVEAHGKLYSPSQIGAFVLMK.M	[147-173]
[K].DAGQISGLNVLR.[V]		FALSE	0.000535003	0.000310113	1	1	2	P38647	P38647 [207-218]		0	1242.68	High	High	Not Found	High	0.0001944	0.0001042	2.79	K.DAGQISGLNVLR.V	[207-218]
[K].DDIENMVK.[N]		FALSE	0.16922	0.00818949	1	1	2	P38647	P38647 [556-563]		0	963.445	Not Found	High	High	High	0.005533	0.06805	1.37	K.DDIENMVK.N	[556-563]
[K].DKGTGREQQIVIQSSGGLSK.[D]		FALSE	3.53378e-06	0.000310113	1	1	5	P38647	P38647 [536-555]		2	2088.1	High	High	High	High	0.0001944	4.139e-07	2.76	K.DKGTGREQQIVIQSSGGLSK.D	[536-555]
[R].EMAGDNKLLGQFTLIGIPPAPR.[G]		FALSE	0.00144697	0.000310113	1	1	1	P38647	P38647 [492-513]		1	2338.26	Not Found	Not Found	High	High	0.0001944	0.0003108	2.72	R.EMAGDNKLLGQFTLIGIPPAPR.G	[492-513]
[R].EQQIVIQSSGGLSK.[D]		FALSE	0.00276781	0.000310113	1	1	2	P38647	P38647 [542-555]		0	1473.79	High	High	Not Found	High	0.0001944	0.0006268	1.81	R.EQQIVIQSSGGLSK.D	[542-555]
[R].EQQIVIQSSGGLSKDDIENMVK.[N]		FALSE	2.78168e-08	0.000310113	1	1	3	P38647	P38647 [542-563]		1	2418.22	High	High	High	High	0.0001944	1.999e-09	2.64	R.EQQIVIQSSGGLSKDDIENMVK.N	[542-563]
[R].ETGVDLTKDNMALQR.[V]		FALSE	5.70586e-06	0.000310113	1	1	3	P38647	P38647 [293-307]		1	1690.84	High	High	High	High	0.0001944	7.045e-07	2.7	R.ETGVDLTKDNMALQR.V	[293-307]
[R].ETGVDLTKDNMALQR.[V]	1xOxidation [M11]	FALSE	0.000213036	0.000310113	1	1	3	P38647	P38647 [293-307]		1	1706.84	High	Not Found	High	High	0.0001944	3.798e-05	1.87	R.ETGVDLTKDNMALQR.V	[293-307]
[K].KERVEAVNMAEGIIHDTETK.[M]		FALSE	1.11083e-11	0.000310113	1	1	4	P38647	P38647 [576-595]		2	2270.14	High	High	High	High	0.0001944	3.614e-13	4.82	K.KERVEAVNMAEGIIHDTETK.M	[576-595]
[K].KERVEAVNMAEGIIHDTETK.[M]	1xOxidation [M9]	FALSE	0.000425565	0.000310113	1	1	1	P38647	P38647 [576-595]		2	2286.14	Not Found	High	Not Found	High	0.0001944	8.107e-05	2.41	K.KERVEAVNMAEGIIHDTETK.M	[576-595]
[K].LFEMAYKK.[M]		FALSE	0.0558696	0.00246168	1	1	1	P38647	P38647 [647-654]		1	1029.54	Not Found	Not Found	High	High	0.00184	0.01549	1.03	K.LFEMAYKK.M	[647-654]
[K].LLGQFTLIGIPPAPR.[G]		FALSE	2.78804e-05	0.000310113	1	1	3	P38647	P38647 [499-513]		0	1592.95	High	High	High	High	0.0001944	4.048e-06	2.83	K.LLGQFTLIGIPPAPR.G	[499-513]
[K].LYSPSQIGAFVLMK.[M]		FALSE	1.61985e-05	0.000310113	1	1	3	P38647	P38647 [160-173]		0	1553.84	High	High	High	High	0.0001944	2.216e-06	2.8	K.LYSPSQIGAFVLMK.M	[160-173]
[K].NAVITVPAYFNDSQR.[Q]		FALSE	1.50351e-05	0.000310113	1	1	3	P38647	P38647 [188-202]		0	1694.85	High	High	High	High	0.0001944	2.039e-06	3.01	K.NAVITVPAYFNDSQR.Q	[188-202]
[K].NAVITVPAYFNDSQRQATK.[D]		FALSE	5.89253e-08	0.000310113	1	1	1	P38647	P38647 [188-206]		1	2123.09	Not Found	High	Not Found	High	0.0001944	4.557e-09	3.32	K.NAVITVPAYFNDSQRQATK.D	[188-206]
[K].NVPFKIVR.[A]		FALSE	0.13191	0.00638089	1	1	1	P38647	P38647 [139-146]		1	972.599	High	Not Found	Not Found	High	0.004401	0.04725	1.46	K.NVPFKIVR.A	[139-146]
[R].QAASSLQQASLKLFEMAYK.[K]		FALSE	3.16882e-07	0.000310113	1	1	1	P38647	P38647 [635-653]		1	2114.1	Not Found	Not Found	High	High	0.0001944	2.909e-08	3.53	R.QAASSLQQASLKLFEMAYK.K	[635-653]
[R].QATKDAGQISGLNVLR.[V]		FALSE	0.0075429	0.000992347	1	1	2	P38647	P38647 [203-218]		1	1670.92	Not Found	High	High	High	0.0005511	0.001824	1.87	R.QATKDAGQISGLNVLR.V	[203-218]
[R].QAVTNPNNTFYATK.[R]		FALSE	7.97954e-06	0.000310113	1	1	1	P38647	P38647 [108-121]		0	1568.77	Not Found	Not Found	High	High	0.0001944	1.02e-06	3.03	R.QAVTNPNNTFYATK.R	[108-121]
[R].QAVTNPNNTFYATKR.[L]		FALSE	7.89503e-06	0.000310113	1	1	1	P38647	P38647 [108-122]		1	1724.87	Not Found	Not Found	High	High	0.0001944	1.003e-06	3.03	R.QAVTNPNNTFYATKR.L	[108-122]
[K].RETGVDLTKDNMALQR.[V]		FALSE	7.83322e-07	0.000310113	1	1	3	P38647	P38647 [292-307]		2	1846.94	High	High	High	High	0.0001944	7.885e-08	3.8	K.RETGVDLTKDNMALQR.V	[292-307]
[K].RETGVDLTKDNMALQR.[V]	1xOxidation [M12]	FALSE	0.009983	0.000992347	1	1	5	P38647	P38647 [292-307]		2	1862.94	High	High	High	High	0.0007154	0.002429	1.26	K.RETGVDLTKDNMALQR.V	[292-307]
[K].SDIGEVILVGGMTR.[M]		FALSE	3.59976e-05	0.000310113	1	1	3	P38647	P38647 [378-391]		0	1446.76	High	High	High	High	0.0001944	5.342e-06	3.02	K.SDIGEVILVGGMTR.M	[378-391]
[K].SDIGEVILVGGMTR.[M]	1xOxidation [M12]	FALSE	0.0143685	0.0012089	1	1	2	P38647	P38647 [378-391]		0	1462.76	Not Found	High	High	High	0.0008368	0.003516	1.6	K.SDIGEVILVGGMTR.M	[378-391]
[K].SQVFSTAADGQTQVEIK.[V]		FALSE	0.00145468	0.000310113	1	1	1	P38647	P38647 [469-485]		0	1808.9	Not Found	High	Not Found	High	0.0001944	0.0003124	1.09	K.SQVFSTAADGQTQVEIK.V	[469-485]
[K].STNGDTFLGGEDFDQALLR.[H]		FALSE	8.28458e-08	0.000310113	1	1	3	P38647	P38647 [266-284]		0	2055.96	High	High	High	High	0.0001944	6.651e-09	3.89	K.STNGDTFLGGEDFDQALLR.H	[266-284]
[R].TTPSVVAFTADGER.[L]		FALSE	0.000108355	0.000310113	1	1	1	P38647	P38647 [86-99]		0	1450.72	Not Found	Not Found	High	High	0.0001944	1.803e-05	2.53	R.TTPSVVAFTADGER.L	[86-99]
[R].TTPSVVAFTADGERLVGMPAK.[R]		FALSE	2.58975e-11	0.000310113	1	1	3	P38647	P38647 [86-106]		1	2147.12	High	Not Found	High	High	0.0001944	9.165e-13	4.9	R.TTPSVVAFTADGERLVGMPAK.R	[86-106]
[R].TTPSVVAFTADGERLVGMPAK.[R]	1xOxidation [M18]	FALSE	0.00309448	0.000310113	1	1	2	P38647	P38647 [86-106]		1	2163.11	High	High	Not Found	High	0.0001944	0.000707	1.77	R.TTPSVVAFTADGERLVGMPAK.R	[86-106]
[R].TTPSVVAFTADGERLVGMPAKR.[Q]		FALSE	0.00028855	0.000310113	1	1	1	P38647	P38647 [86-107]		2	2303.22	Not Found	Not Found	High	High	0.0001944	5.288e-05	2.23	R.TTPSVVAFTADGERLVGMPAKR.Q	[86-107]
[R].VEAVNMAEGIIHDTETK.[M]		FALSE	2.35791e-06	0.000310113	1	1	1	P38647	P38647 [579-595]		0	1856.91	Not Found	Not Found	High	High	0.0001944	2.657e-07	3.51	R.VEAVNMAEGIIHDTETK.M	[579-595]
[R].VINEPTAAALAYGLDK.[S]		FALSE	3.16882e-07	0.000310113	1	1	2	P38647	P38647 [219-234]		0	1645.88	Not Found	High	High	High	0.0001944	2.914e-08	3.45	R.VINEPTAAALAYGLDK.S	[219-234]
[R].VINEPTAAALAYGLDKSEDK.[V]		FALSE	2.10263e-05	0.000310113	1	1	3	P38647	P38647 [219-238]		1	2105.08	High	High	High	High	0.0001944	2.955e-06	2.72	R.VINEPTAAALAYGLDKSEDK.V	[219-238]
[K].VQQTVQDLFGR.[A]		FALSE	0.000788984	0.000310113	1	1	2	P38647	P38647 [395-405]		0	1290.68	High	Not Found	High	High	0.0001944	0.0001598	3.06	K.VQQTVQDLFGR.A	[395-405]
[K].VQQTVQDLFGRAPSK.[A]		FALSE	3.93177e-08	0.000310113	1	1	5	P38647	P38647 [395-409]		1	1673.9	High	High	High	High	0.0001944	2.933e-09	4.72	K.VQQTVQDLFGRAPSK.A	[395-409]
P39053	Dynamin-1 OS=Mus musculus OX=10090 GN=Dnm1 PE=1 SV=2	7	5	8	5	867	97.7	7.74	4.25	cell organization and biogenesis;transport;other biological processes	plasma membrane;other membranes;cytoskeleton;ER/Golgi;other cell component	signal transduction activity or receptor binding;cytoskeletal activity;other molecular function	Pf00169, Pf00350, Pf01031, Pf02212	13429	ENSMUSG00000026825	Dnm1	A2AN50; A2AN51; A2AN54; A2AN55; mmu:13429; P39053; Q3UNM1; Q5DTN7; Q61358; Q61359; Q61360; Q6PDM5; Q8JZZ4; Q9CSY7; Q9QXX1	One-carbon metabolism and related pathways; Primary focal segmental glomerulosclerosis (FSGS); IL-3 signaling pathway; EGFR1 signaling pathway	MHC class II antigen presentation; Recycling pathway of L1; Clathrin-mediated endocytosis; Formation of annular gap junctions; Toll Like Receptor 4 (TLR4) Cascade	10	High	High	High	1
Annotated Sequence	Modifications	Contaminant	Qvality PEP	Qvality q-value	# Protein Groups	# Proteins	# PSMs	Master Protein Accessions	Positions in Master Proteins	Modifications in Master Proteins	# Missed Cleavages	Theo. MH+ [Da]	Found in Sample: [S37] F37: Sample, ht40-bioID2	Found in Sample: [S38] F38: Sample, ht40-bioID2	Found in Sample: [S39] F39: Sample, ht40-bioID2	Confidence (by Search Engine): Sequest HT	Percolator q-Value (by Search Engine): Sequest HT	Percolator PEP (by Search Engine): Sequest HT	XCorr (by Search Engine): Sequest HT	Sequence in Protein	Positions in Proteins
[K].FFLSHPSYR.[H]		FALSE	0.0386946	0.00172868	1	5	2	P39053	P39053 [258-266]		0	1153.58	High	Not Found	High	High	0.001205	0.0101	1.24	K.FFLSHPSYR.H	[258-266]
[K].GISPVPINLR.[V]		FALSE	0.0576197	0.00246168	1	7	3	P39053	P39053 [114-123]		0	1065.64	High	High	High	High	0.00184	0.01609	1.62	K.GISPVPINLR.V	[114-123]
[K].MEFDEKELRR.[E]		FALSE	0.111665	0.004954	1	5	1	P39053	P39053 [377-386]		2	1352.66	Not Found	Not Found	High	High	0.003585	0.03763	1.46	K.MEFDEKELRR.E	[377-386]
[K].SSVLENFVGRDFLPR.[G]		FALSE	0.000764193	0.000310113	1	7	1	P39053	P39053 [45-59]		1	1735.91	Not Found	Not Found	High	High	0.0001944	0.0001544	2.64	K.SSVLENFVGRDFLPR.G	[45-59]
[K].VLNQQLTNHIRDTLPGLR.[N]		FALSE	0.0204432	0.0012089	1	5	1	P39053	P39053 [280-297]		1	2088.17	Not Found	Not Found	High	High	0.0009676	0.005088	2.33	K.VLNQQLTNHIRDTLPGLR.N	[280-297]
P39447	Tight junction protein ZO-1 OS=Mus musculus OX=10090 GN=Tjp1 PE=1 SV=2	26	23	45	23	1745	194.6	6.64	71.64	cell adhesion;cell organization and biogenesis;developmental processes;other biological processes	plasma membrane;other membranes;cytosol;cytoskeleton;nucleus;other cell component	other molecular function	Pf00595, Pf00625, Pf00791, Pf07653	21872	ENSMUSG00000030516	Tjp1	E9QK00; mmu:21872; P39447	A network map of Macrophage-stimulating protein (MSP) signaling	Apoptotic cleavage of cell adhesion proteins; Regulation of gap junction activity; Signaling by Hippo	4	High	High	High	1
Annotated Sequence	Modifications	Contaminant	Qvality PEP	Qvality q-value	# Protein Groups	# Proteins	# PSMs	Master Protein Accessions	Positions in Master Proteins	Modifications in Master Proteins	# Missed Cleavages	Theo. MH+ [Da]	Found in Sample: [S37] F37: Sample, ht40-bioID2	Found in Sample: [S38] F38: Sample, ht40-bioID2	Found in Sample: [S39] F39: Sample, ht40-bioID2	Confidence (by Search Engine): Sequest HT	Percolator q-Value (by Search Engine): Sequest HT	Percolator PEP (by Search Engine): Sequest HT	XCorr (by Search Engine): Sequest HT	Sequence in Protein	Positions in Proteins
[K].AHSSTQPPEFDSGVETFSVHTDKPK.[Y]		FALSE	1.80777e-10	0.000310113	1	1	2	P39447	P39447 [1574-1598]		0	2728.28	High	Not Found	High	High	0.0001944	7.777e-12	4.52	K.AHSSTQPPEFDSGVETFSVHTDKPK.Y	[1574-1598]
[K].AVPVSPSAVEEDEDEDGHTVVATAR.[G]		FALSE	8.11608e-14	0.000310113	1	1	2	P39447	P39447 [1610-1634]		0	2580.21	High	Not Found	High	High	0.0001944	1.604e-15	4.72	K.AVPVSPSAVEEDEDEDGHTVVATAR.G	[1610-1634]
[R].DLEQPSYRYEVSSYTDQFSR.[N]		FALSE	2.35133e-05	0.000310113	1	1	2	P39447	P39447 [1053-1072]		1	2470.12	High	Not Found	High	High	0.0001944	3.338e-06	2.63	R.DLEQPSYRYEVSSYTDQFSR.N	[1053-1072]
[R].DNPHFQSGETSIVISDVLK.[G]		FALSE	0.00118216	0.000310113	1	1	1	P39447	P39447 [43-61]		0	2086.05	Not Found	Not Found	High	High	0.0001944	0.000249	1.77	R.DNPHFQSGETSIVISDVLK.G	[43-61]
[R].EAGFLRPVTIFGPIADVAR.[E]		FALSE	3.44967e-05	0.000310113	1	1	1	P39447	P39447 [640-658]		0	2029.12	High	Not Found	Not Found	High	0.0001944	5.091e-06	3.2	R.EAGFLRPVTIFGPIADVAR.E	[640-658]
[K].EGLEEGDQILR.[V]		FALSE	0.00231028	0.000310113	1	1	3	P39447	P39447 [459-469]		0	1258.63	High	High	High	High	0.0001944	0.0005182	2.23	K.EGLEEGDQILR.V	[459-469]
[R].FEDRIPTYEDQWSYYDDKQPYQPRPFENQHPR.[D]		FALSE	0.00190788	0.000310113	1	1	1	P39447	P39447 [1080-1111]		2	4144.88	Not Found	Not Found	High	High	0.0001944	0.0004205	1.74	R.FEDRIPTYEDQWSYYDDKQPYQPRPFENQHPR.D	[1080-1111]
[K].FNHNLLPSETVHKPELSSK.[T]		FALSE	0.00216752	0.000310113	1	1	2	P39447	P39447 [1545-1563]		0	2177.13	High	Not Found	High	High	0.0001944	0.0004823	2.44	K.FNHNLLPSETVHKPELSSK.T	[1545-1563]
[K].GGPAEGQLQENDRVAMVNGVSMDNVEHAFAVQQLRK.[S]		FALSE	0.000329619	0.000310113	1	1	1	P39447	P39447 [62-97]		2	3894.9	Not Found	Not Found	High	High	0.0001944	6.131e-05	2.2	K.GGPAEGQLQENDRVAMVNGVSMDNVEHAFAVQQLRK.S	[62-97]
[R].GIIPNKNRAEQLASVQYTLPK.[T]		FALSE	0.0158813	0.0012089	1	1	1	P39447	P39447 [572-592]		2	2340.3	Not Found	Not Found	High	High	0.0008368	0.003902	1.66	R.GIIPNKNRAEQLASVQYTLPK.T	[572-592]
[R].GYFQRFEEPAPLSYDSR.[T]		FALSE	2.41476e-05	0.000310113	1	1	2	P39447	P39447 [1126-1142]		1	2061.97	High	Not Found	High	High	0.0001944	3.445e-06	2.95	R.GYFQRFEEPAPLSYDSR.T	[1126-1142]
[K].HVDDHPPKAVEEVTVEK.[N]		FALSE	0.0418302	0.00200509	1	1	2	P39447	P39447 [358-374]		1	1928.97	High	Not Found	High	High	0.001346	0.01106	1.66	K.HVDDHPPKAVEEVTVEK.N	[358-374]
[R].LAGGNDVGIFVAGVLEDSPAAK.[E]		FALSE	4.95442e-05	0.000310113	1	1	3	P39447	P39447 [437-458]		0	2100.1	High	Not Found	High	High	0.0001944	7.626e-06	1.71	R.LAGGNDVGIFVAGVLEDSPAAK.E	[437-458]
[K].LAREEPDIYQIAK.[S]		FALSE	0.000128478	0.000310113	1	1	3	P39447	P39447 [661-673]		1	1545.83	High	High	High	High	0.0001944	2.172e-05	3.08	K.LAREEPDIYQIAK.S	[661-673]
[K].LGSWLAIR.[I]		FALSE	0.00309448	0.000310113	1	1	3	P39447	P39447 [554-561]		0	915.541	High	High	High	High	0.0001944	0.0007106	2.09	K.LGSWLAIR.I	[554-561]
[R].IVESDVGDSFYIR.[T]		FALSE	3.27083e-05	0.000310113	1	1	3	P39447	P39447 [510-522]		0	1499.74	High	High	High	High	0.0001944	4.816e-06	2.05	R.IVESDVGDSFYIR.T	[510-522]
[K].QASRDLEQPSYRYEVSSYTDQFSR.[N]		FALSE	0.000184516	0.000310113	1	1	1	P39447	P39447 [1049-1072]		2	2912.34	Not Found	Not Found	High	High	0.0001944	3.233e-05	3.39	K.QASRDLEQPSYRYEVSSYTDQFSR.N	[1049-1072]
[K].QTPTLPEPKPVYAQVGQPDVDLPVSPSDGALPNSAHEDGILRPSMK.[L]		FALSE	0.000832103	0.000310113	1	1	1	P39447	P39447 [378-423]		0	4848.45	Not Found	Not Found	High	High	0.0001944	0.0001698	1.71	K.QTPTLPEPKPVYAQVGQPDVDLPVSPSDGALPNSAHEDGILRPSMK.L	[378-423]
[K].RYDPAQATPPPPPLPSQYSQPAPPLSSSSLHIHSK.[G]		FALSE	1.08661e-05	0.000310113	1	1	3	P39447	P39447 [1416-1450]		1	3748.91	High	High	High	High	0.0001944	1.43e-06	2.89	K.RYDPAQATPPPPPLPSQYSQPAPPLSSSSLHIHSK.G	[1416-1450]
[K].SREDLSAQPVQTKFPAYER.[V]		FALSE	4.79867e-05	0.000310113	1	1	3	P39447	P39447 [617-635]		2	2222.12	High	High	High	High	0.0001944	7.339e-06	3.46	K.SREDLSAQPVQTKFPAYER.V	[617-635]
[K].STAMEETAIWEQHTVTLHR.[A]		FALSE	1.00322e-05	0.000310113	1	1	3	P39447	P39447 [10-28]		0	2240.08	High	High	High	High	0.0001944	1.313e-06	2.59	K.STAMEETAIWEQHTVTLHR.A	[10-28]
[R].YEVSSYTDQFSR.[N]		FALSE	0.00838483	0.000992347	1	1	1	P39447	P39447 [1061-1072]		0	1481.65	High	Not Found	Not Found	High	0.0005511	0.002034	1.43	R.YEVSSYTDQFSR.N	[1061-1072]
[K].YQMNNISTMPK.[A]		FALSE	0.00311096	0.000310113	1	1	1	P39447	P39447 [1599-1609]		0	1326.62	Not Found	Not Found	High	High	0.0001944	0.0007117	1.56	K.YQMNNISTMPK.A	[1599-1609]
P40142	Transketolase OS=Mus musculus OX=10090 GN=Tkt PE=1 SV=1	20	8	12	8	623	67.6	7.5	6.87	other metabolic processes;other biological processes	other membranes;cytosol;ER/Golgi;nucleus;other cytoplasmic organelle;other cell component	other molecular function	Pf00456, Pf02779, Pf02780	21881	ENSMUSG00000021957	Tkt	mmu:21881; P40142; Q3U7Y1; Q3UK62; Q545A1; Q9ESA0	Pentose phosphate pathway	Insulin effects increased synthesis of Xylulose-5-Phosphate; Pentose phosphate pathway	3	High	Not Found	High	1
Annotated Sequence	Modifications	Contaminant	Qvality PEP	Qvality q-value	# Protein Groups	# Proteins	# PSMs	Master Protein Accessions	Positions in Master Proteins	Modifications in Master Proteins	# Missed Cleavages	Theo. MH+ [Da]	Found in Sample: [S37] F37: Sample, ht40-bioID2	Found in Sample: [S38] F38: Sample, ht40-bioID2	Found in Sample: [S39] F39: Sample, ht40-bioID2	Confidence (by Search Engine): Sequest HT	Percolator q-Value (by Search Engine): Sequest HT	Percolator PEP (by Search Engine): Sequest HT	XCorr (by Search Engine): Sequest HT	Sequence in Protein	Positions in Proteins
[K].AYGLALAK.[L]		FALSE	0.0174599	0.0012089	1	1	2	P40142	P40142 [320-327]		0	806.477	High	Not Found	High	High	0.0008368	0.004304	1.57	K.AYGLALAK.L	[320-327]
[R].GITGIEDKEAWHGKPLPK.[N]		FALSE	7.04207e-07	0.000310113	1	1	2	P40142	P40142 [247-264]		1	1976.06	High	Not Found	High	High	0.0001944	7.026e-08	2.23	R.GITGIEDKEAWHGKPLPK.N	[247-264]
[K].ILATPPQEDAPSVDIANIR.[M]		FALSE	0.166055	0.00818949	1	1	1	P40142	P40142 [284-302]		0	2020.07	Not Found	Not Found	High	High	0.005533	0.06634	1.34	K.ILATPPQEDAPSVDIANIR.M	[284-302]
[K].MFGIDKDAIVQAVK.[G]		FALSE	0.0429295	0.00200509	1	1	1	P40142	P40142 [604-617]		1	1534.83	High	Not Found	Not Found	High	0.001491	0.01143	1.79	K.MFGIDKDAIVQAVK.G	[604-617]
[K].NMAEQIIQEIYSQVQSKK.[K]		FALSE	0.00512364	0.000310113	1	1	2	P40142	P40142 [265-282]		1	2137.1	High	Not Found	High	High	0.0001944	0.001216	2.06	K.NMAEQIIQEIYSQVQSKK.K	[265-282]
[K].NSTFSELFKK.[E]		FALSE	0.0217732	0.0012089	1	1	1	P40142	P40142 [344-353]		1	1200.63	High	Not Found	Not Found	High	0.0009676	0.005415	1.05	K.NSTFSELFKK.E	[344-353]
[R].TSRPENAIIYSNNEDFQVGQAK.[V]		FALSE	2.30179e-05	0.000310113	1	1	1	P40142	P40142 [472-493]		0	2481.2	Not Found	Not Found	High	High	0.0001944	3.265e-06	2.77	R.TSRPENAIIYSNNEDFQVGQAK.V	[472-493]
[R].VLDPFTIKPLDRK.[L]		FALSE	0.00111497	0.000310113	1	1	2	P40142	P40142 [531-543]		1	1541.9	High	Not Found	High	High	0.0001944	0.0002336	1.77	R.VLDPFTIKPLDRK.L	[531-543]
P42932	T-complex protein 1 subunit theta OS=Mus musculus OX=10090 GN=Cct8 PE=1 SV=3	14	5	9	5	548	59.5	5.62	9.56	cell organization and biogenesis;transport;other biological processes	cytosol;cytoskeleton;nucleus;other cell component	other molecular function	Pf00118	12469	ENSMUSG00000025613	Cct8	mmu:12469; P42932		Neutrophil degranulation; Cooperation of PDCL (PhLP1) and TRiC/CCT in G-protein beta folding; Association of TriC/CCT with target proteins during biosynthesis	3	High	High	High	1
Annotated Sequence	Modifications	Contaminant	Qvality PEP	Qvality q-value	# Protein Groups	# Proteins	# PSMs	Master Protein Accessions	Positions in Master Proteins	Modifications in Master Proteins	# Missed Cleavages	Theo. MH+ [Da]	Found in Sample: [S37] F37: Sample, ht40-bioID2	Found in Sample: [S38] F38: Sample, ht40-bioID2	Found in Sample: [S39] F39: Sample, ht40-bioID2	Confidence (by Search Engine): Sequest HT	Percolator q-Value (by Search Engine): Sequest HT	Percolator PEP (by Search Engine): Sequest HT	XCorr (by Search Engine): Sequest HT	Sequence in Protein	Positions in Proteins
[R].ALAENSGVKANEVISK.[L]		FALSE	0.0117588	0.0012089	1	1	2	P42932	P42932 [451-466]		1	1629.88	High	Not Found	High	High	0.0008368	0.002867	1.74	R.ALAENSGVKANEVISK.L	[451-466]
[K].FAEAFEAIPR.[A]		FALSE	7.07773e-05	0.000310113	1	1	3	P42932	P42932 [441-450]		0	1150.59	High	High	High	High	0.0001944	1.129e-05	2.34	K.FAEAFEAIPR.A	[441-450]
[K].LFVTNDAATILRELEVQHPAAK.[M]		FALSE	0.000164125	0.000310113	1	1	1	P42932	P42932 [63-84]		1	2436.32	Not Found	Not Found	High	High	0.0001944	2.851e-05	2.33	K.LFVTNDAATILRELEVQHPAAK.M	[63-84]
[K].NLRDVDEVSSLLR.[T]		FALSE	0.00282726	0.000310113	1	1	2	P42932	P42932 [153-165]		1	1515.81	High	Not Found	High	High	0.0001944	0.0006442	2.05	K.NLRDVDEVSSLLR.T	[153-165]
[K].RLVPGGGATEIELAK.[Q]		FALSE	0.0126604	0.0012089	1	1	1	P42932	P42932 [407-421]		1	1510.86	Not Found	Not Found	High	High	0.0008368	0.003089	0.94	K.RLVPGGGATEIELAK.Q	[407-421]
P43274	Histone H1.4 OS=Mus musculus OX=10090 GN=H1-4 PE=1 SV=2	28	9	22	5	219	22	11.11	17.9	cell organization and biogenesis;protein metabolism;other metabolic processes;other biological processes	nucleus;other cell component	nucleic acid binding activity;other molecular function	Pf00538	50709	ENSMUSG00000051627	H1-4	mmu:50709; P43274; Q5EBH3		Formation of Senescence-Associated Heterochromatin Foci (SAHF); Apoptosis induced DNA fragmentation	2	High	High	High	1	Met-loss [N-Term]
Annotated Sequence	Modifications	Contaminant	Qvality PEP	Qvality q-value	# Protein Groups	# Proteins	# PSMs	Master Protein Accessions	Positions in Master Proteins	Modifications in Master Proteins	# Missed Cleavages	Theo. MH+ [Da]	Found in Sample: [S37] F37: Sample, ht40-bioID2	Found in Sample: [S38] F38: Sample, ht40-bioID2	Found in Sample: [S39] F39: Sample, ht40-bioID2	Confidence (by Search Engine): Sequest HT	Percolator q-Value (by Search Engine): Sequest HT	Percolator PEP (by Search Engine): Sequest HT	XCorr (by Search Engine): Sequest HT	Sequence in Protein	Positions in Proteins
[K].ALAAAGYDVEK.[N]		FALSE	0.00130095	0.000310113	2	4	2	P43274; P43277	P43274 [65-75]; P43277 [66-76]		0	1107.57	High	High	Not Found	High	0.0001944	0.0002762	2.83	K.ALAAAGYDVEK.N	[65-75]
[K].ALAAAGYDVEKNNSR.[I]		FALSE	0.00148596	0.000310113	2	4	3	P43274; P43277	P43274 [65-79]; P43277 [66-80]		1	1578.79	High	High	High	High	0.0001944	0.0003192	1.98	K.ALAAAGYDVEKNNSR.I	[65-79]
[K].ALAAAGYDVEKNNSRIK.[L]		FALSE	1.87025e-05	0.000310113	2	4	2	P43274; P43277	P43274 [65-81]; P43277 [66-82]		2	1819.97	Not Found	High	Not Found	High	0.0001944	2.606e-06	2.34	K.ALAAAGYDVEKNNSRIK.L	[65-81]
[R].KTSGPPVSELITK.[A]		FALSE	0.000333147	0.000310113	1	1	2	P43274	P43274 [34-46]		1	1356.77	High	High	Not Found	High	0.0001944	6.199e-05	1.92	R.KTSGPPVSELITK.A	[34-46]
[-].MSETAPAAPAAPAPAEK.[T]	1xMet-loss [N-Term]	FALSE	0.00478228	0.000310113	1	1	2	P43274	P43274 [1-17]	P43274 1xMet-loss [N-Term]	0	1478.75	High	Not Found	High	High	0.0001944	0.001128	1.86	-.MSETAPAAPAAPAPAEK.T	[1-17]
[-].MSETAPAAPAAPAPAEKTPVK.[K]	1xMet-loss [N-Term]	FALSE	0.000342132	0.000310113	1	1	3	P43274	P43274 [1-21]	P43274 1xMet-loss [N-Term]	1	1904.01	High	High	High	High	0.0001944	6.394e-05	2.21	-.MSETAPAAPAAPAPAEKTPVK.K	[1-21]
[-].MSETAPAAPAAPAPAEKTPVKK.[K]	1xMet-loss [N-Term]	FALSE	0.00488483	0.000310113	1	1	3	P43274	P43274 [1-22]	P43274 1xMet-loss [N-Term]	2	2032.11	High	High	High	High	0.0001944	0.001156	1.37	-.MSETAPAAPAAPAPAEKTPVKK.K	[1-22]
[R].SGVSLAALK.[K]		FALSE	0.00667815	0.000992347	3	4	2	P43274; P43275; P43277	P43274 [55-63]; P43275 [57-65]; P43277 [56-64]		0	845.509	High	Not Found	High	High	0.0005511	0.00161	1.9	R.SGVSLAALK.K	[55-63]
[K].TSGPPVSELITK.[A]		FALSE	0.000416601	0.000310113	1	1	3	P43274	P43274 [35-46]		0	1228.68	High	High	High	High	0.0001944	7.931e-05	2.01	K.TSGPPVSELITK.A	[35-46]
P43275	Histone H1.1 OS=Mus musculus OX=10090 GN=H1-1 PE=1 SV=2	23	4	6	3	213	21.8	10.93	3.52	cell organization and biogenesis;other biological processes	nucleus;other cell component	nucleic acid binding activity;other molecular function	Pf00538	80838	ENSMUSG00000049539	H1-1	mmu:80838; P43275; Q5SZ98		Formation of Senescence-Associated Heterochromatin Foci (SAHF); Apoptosis induced DNA fragmentation	2	High	High	Not Found	1
Annotated Sequence	Modifications	Contaminant	Qvality PEP	Qvality q-value	# Protein Groups	# Proteins	# PSMs	Master Protein Accessions	Positions in Master Proteins	Modifications in Master Proteins	# Missed Cleavages	Theo. MH+ [Da]	Found in Sample: [S37] F37: Sample, ht40-bioID2	Found in Sample: [S38] F38: Sample, ht40-bioID2	Found in Sample: [S39] F39: Sample, ht40-bioID2	Confidence (by Search Engine): Sequest HT	Percolator q-Value (by Search Engine): Sequest HT	Percolator PEP (by Search Engine): Sequest HT	XCorr (by Search Engine): Sequest HT	Sequence in Protein	Positions in Proteins
[R].KKPAGPSVSELIVQAVSSSK.[E]		FALSE	0.00207728	0.000310113	1	1	2	P43275	P43275 [35-54]		1	2012.14	High	High	Not Found	High	0.0001944	0.0004609	1.62	R.KKPAGPSVSELIVQAVSSSK.E	[35-54]
[R].KKPAGPSVSELIVQAVSSSKER.[S]		FALSE	0.00610305	0.000688391	1	1	1	P43275	P43275 [35-56]		2	2297.28	High	Not Found	Not Found	High	0.0003865	0.001461	1.77	R.KKPAGPSVSELIVQAVSSSKER.S	[35-56]
[R].SGVSLAALK.[K]		FALSE	0.00667815	0.000992347	3	4	2	P43274; P43275; P43277	P43274 [55-63]; P43275 [57-65]; P43277 [56-64]		0	845.509	High	Not Found	High	High	0.0005511	0.00161	1.9	R.SGVSLAALK.K	[57-65]
[K].SLAAAGYDVEKNNSRIK.[L]		FALSE	0.0132061	0.0012089	1	1	1	P43275	P43275 [67-83]		2	1835.96	Not Found	High	Not Found	High	0.0008368	0.003233	1.21	K.SLAAAGYDVEKNNSRIK.L	[67-83]
P43276	Histone H1.5 OS=Mus musculus OX=10090 GN=H1-5 PE=1 SV=2	20	6	12	6	223	22.6	10.92	10.41	cell organization and biogenesis;other biological processes	nucleus;other cell component	nucleic acid binding activity;other molecular function	Pf00538	56702	ENSMUSG00000058773	H1-5	mmu:56702; P43276; Q9CRM8		Formation of Senescence-Associated Heterochromatin Foci (SAHF); Apoptosis induced DNA fragmentation	2	High	High	High	1	Met-loss [N-Term]
Annotated Sequence	Modifications	Contaminant	Qvality PEP	Qvality q-value	# Protein Groups	# Proteins	# PSMs	Master Protein Accessions	Positions in Master Proteins	Modifications in Master Proteins	# Missed Cleavages	Theo. MH+ [Da]	Found in Sample: [S37] F37: Sample, ht40-bioID2	Found in Sample: [S38] F38: Sample, ht40-bioID2	Found in Sample: [S39] F39: Sample, ht40-bioID2	Confidence (by Search Engine): Sequest HT	Percolator q-Value (by Search Engine): Sequest HT	Percolator PEP (by Search Engine): Sequest HT	XCorr (by Search Engine): Sequest HT	Sequence in Protein	Positions in Proteins
[K].ATGPPVSELITK.[A]		FALSE	0.000423306	0.000310113	1	1	2	P43276	P43276 [35-46]		0	1212.68	Not Found	High	High	High	0.0001944	8.067e-05	2.71	K.ATGPPVSELITK.A	[35-46]
[R].GGVSLPALK.[K]		FALSE	0.064829	0.00246168	1	1	2	P43276	P43276 [55-63]		0	841.514	High	High	Not Found	High	0.00184	0.01862	1.22	R.GGVSLPALK.K	[55-63]
[R].GGVSLPALKK.[A]		FALSE	0.0870173	0.00370284	1	1	1	P43276	P43276 [55-64]		1	969.609	Not Found	Not Found	High	High	0.002574	0.02701	1.13	R.GGVSLPALKK.A	[55-64]
[R].KATGPPVSELITK.[A]		FALSE	0.000113673	0.000310113	1	1	3	P43276	P43276 [34-46]		1	1340.78	High	High	High	High	0.0001944	1.899e-05	2.04	R.KATGPPVSELITK.A	[34-46]
[-].MSETAPAETAAPAPVEK.[S]	1xMet-loss [N-Term]	FALSE	0.000283979	0.000310113	1	1	3	P43276	P43276 [1-17]	P43276 1xMet-loss [N-Term]	0	1568.78	High	High	High	High	0.0001944	5.203e-05	1.7	-.MSETAPAETAAPAPVEK.S	[1-17]
[-].MSETAPAETAAPAPVEKSPAK.[K]	1xMet-loss [N-Term]	FALSE	0.0550139	0.00246168	1	1	1	P43276	P43276 [1-21]	P43276 1xMet-loss [N-Term]	1	1952	Not Found	High	Not Found	High	0.00184	0.01523	1.35	-.MSETAPAETAAPAPVEKSPAK.K	[1-21]
P43277	Histone H1.3 OS=Mus musculus OX=10090 GN=H1-3 PE=1 SV=2	28	8	20	4	221	22.1	11.03	24.46	cell organization and biogenesis;protein metabolism;other metabolic processes;other biological processes	nucleus;other cell component	nucleic acid binding activity;other molecular function	Pf00538	14957	ENSMUSG00000052565	H1-3	mmu:14957; P43277; Q8C6M4		Formation of Senescence-Associated Heterochromatin Foci (SAHF); Apoptosis induced DNA fragmentation	2	High	High	High	1	Met-loss [N-Term]
Annotated Sequence	Modifications	Contaminant	Qvality PEP	Qvality q-value	# Protein Groups	# Proteins	# PSMs	Master Protein Accessions	Positions in Master Proteins	Modifications in Master Proteins	# Missed Cleavages	Theo. MH+ [Da]	Found in Sample: [S37] F37: Sample, ht40-bioID2	Found in Sample: [S38] F38: Sample, ht40-bioID2	Found in Sample: [S39] F39: Sample, ht40-bioID2	Confidence (by Search Engine): Sequest HT	Percolator q-Value (by Search Engine): Sequest HT	Percolator PEP (by Search Engine): Sequest HT	XCorr (by Search Engine): Sequest HT	Sequence in Protein	Positions in Proteins
[K].ALAAAGYDVEK.[N]		FALSE	0.00130095	0.000310113	2	4	2	P43274; P43277	P43274 [65-75]; P43277 [66-76]		0	1107.57	High	High	Not Found	High	0.0001944	0.0002762	2.83	K.ALAAAGYDVEK.N	[66-76]
[K].ALAAAGYDVEKNNSR.[I]		FALSE	0.00148596	0.000310113	2	4	3	P43274; P43277	P43274 [65-79]; P43277 [66-80]		1	1578.79	High	High	High	High	0.0001944	0.0003192	1.98	K.ALAAAGYDVEKNNSR.I	[66-80]
[K].ALAAAGYDVEKNNSRIK.[L]		FALSE	1.87025e-05	0.000310113	2	4	2	P43274; P43277	P43274 [65-81]; P43277 [66-82]		2	1819.97	Not Found	High	Not Found	High	0.0001944	2.606e-06	2.34	K.ALAAAGYDVEKNNSRIK.L	[66-82]
[K].ASGPPVSELITK.[A]		FALSE	0.000205244	0.000310113	1	2	3	P43277	P43277 [36-47]		0	1198.67	High	High	High	High	0.0001944	3.628e-05	1.96	K.ASGPPVSELITK.A	[36-47]
[R].KASGPPVSELITK.[A]		FALSE	0.00838483	0.000992347	1	2	2	P43277	P43277 [35-47]		1	1326.76	Not Found	High	High	High	0.0005511	0.002032	1.26	R.KASGPPVSELITK.A	[35-47]
[-].MSETAPAAPAAPAPVEK.[T]	1xMet-loss [N-Term]	FALSE	0.000343958	0.000310113	1	1	2	P43277	P43277 [1-17]	P43277 1xMet-loss [N-Term]	0	1506.78	High	Not Found	High	High	0.0001944	6.432e-05	2.49	-.MSETAPAAPAAPAPVEK.T	[1-17]
[-].MSETAPAAPAAPAPVEKTPVKK.[K]	1xMet-loss [N-Term]	FALSE	0.000611136	0.000310113	1	1	4	P43277	P43277 [1-22]	P43277 1xMet-loss [N-Term]	2	2060.14	High	Not Found	High	High	0.0001944	0.0001206	2.06	-.MSETAPAAPAAPAPVEKTPVKK.K	[1-22]
[R].SGVSLAALK.[K]		FALSE	0.00667815	0.000992347	3	4	2	P43274; P43275; P43277	P43274 [55-63]; P43275 [57-65]; P43277 [56-64]		0	845.509	High	Not Found	High	High	0.0005511	0.00161	1.9	R.SGVSLAALK.K	[56-64]
P45952	Medium-chain specific acyl-CoA dehydrogenase, mitochondrial OS=Mus musculus OX=10090 GN=Acadm PE=1 SV=1	30	15	24	15	421	46.5	8.37	35.41	other metabolic processes;stress response;developmental processes;other biological processes	other membranes;mitochondrion;other cell component	other molecular function	Pf00441, Pf02770, Pf02771	11364	ENSMUSG00000062908	Acadm	mmu:11364; P45952; Q64235	Fatty acid beta-oxidation; PPAR signaling pathway; Mitochondrial long chain fatty acid beta-oxidation	mitochondrial fatty acid beta-oxidation of unsaturated fatty acids; Beta oxidation of decanoyl-CoA to octanoyl-CoA-CoA; Beta oxidation of octanoyl-CoA to hexanoyl-CoA	6	High	High	High	1
Annotated Sequence	Modifications	Contaminant	Qvality PEP	Qvality q-value	# Protein Groups	# Proteins	# PSMs	Master Protein Accessions	Positions in Master Proteins	Modifications in Master Proteins	# Missed Cleavages	Theo. MH+ [Da]	Found in Sample: [S37] F37: Sample, ht40-bioID2	Found in Sample: [S38] F38: Sample, ht40-bioID2	Found in Sample: [S39] F39: Sample, ht40-bioID2	Confidence (by Search Engine): Sequest HT	Percolator q-Value (by Search Engine): Sequest HT	Percolator PEP (by Search Engine): Sequest HT	XCorr (by Search Engine): Sequest HT	Sequence in Protein	Positions in Proteins
[K].AFTGFIVEADTPGIHIGK.[K]		FALSE	9.66518e-06	0.000310113	1	1	2	P45952	P45952 [218-235]		0	1872.99	High	High	Not Found	High	0.0001944	1.259e-06	2.71	K.AFTGFIVEADTPGIHIGK.K	[218-235]
[K].AFTGFIVEADTPGIHIGKK.[E]		FALSE	0.000260795	0.000310113	1	1	2	P45952	P45952 [218-236]		1	2001.08	High	Not Found	High	High	0.0001944	4.731e-05	1.97	K.AFTGFIVEADTPGIHIGKK.E	[218-236]
[R].ALDEATKYALDRK.[T]		FALSE	1.79727e-06	0.000310113	1	1	2	P45952	P45952 [295-307]		2	1493.8	High	Not Found	High	High	0.0001944	1.974e-07	3.34	R.ALDEATKYALDRK.T	[295-307]
[K].ANWYFLLAR.[S]		FALSE	0.00778624	0.000992347	1	1	2	P45952	P45952 [198-206]		0	1153.62	Not Found	High	High	High	0.0005511	0.001887	0.93	K.ANWYFLLAR.S	[198-206]
[R].DAKIYQIYEGTAQIQR.[L]		FALSE	0.00180909	0.000310113	1	1	1	P45952	P45952 [393-408]		1	1896.98	Not Found	Not Found	High	High	0.0001944	0.000395	2.13	R.DAKIYQIYEGTAQIQR.L	[393-408]
[K].ENVLIGEGAGFK.[I]		FALSE	0.000854538	0.000310113	1	1	2	P45952	P45952 [260-271]		0	1233.65	High	High	Not Found	High	0.0001944	0.0001749	2.17	K.ENVLIGEGAGFK.I	[260-271]
[K].FAREEIIPVAPEYDKSGEYPFPLIK.[R]		FALSE	0.00342306	0.000310113	1	1	1	P45952	P45952 [55-79]		2	2908.51	Not Found	Not Found	High	High	0.0001944	0.0007911	1.8	K.FAREEIIPVAPEYDKSGEYPFPLIK.R	[55-79]
[R].GIAFEDVR.[V]		FALSE	0.0109788	0.0012089	1	1	1	P45952	P45952 [249-256]		0	906.468	Not Found	Not Found	High	High	0.0008368	0.00268	1.58	R.GIAFEDVR.V	[249-256]
[R].GIAFEDVRVPK.[E]		FALSE	0.00317777	0.000310113	1	1	1	P45952	P45952 [249-259]		1	1230.68	Not Found	Not Found	High	High	0.0001944	0.0007288	1.31	R.GIAFEDVRVPK.E	[249-259]
[R].GIAFEDVRVPKENVLIGEGAGFK.[I]		FALSE	0.0039717	0.000310113	1	1	1	P45952	P45952 [249-271]		2	2445.31	Not Found	Not Found	High	High	0.0001944	0.0009288	2.05	R.GIAFEDVRVPKENVLIGEGAGFK.I	[249-271]
[K].IAMGAFDR.[T]		FALSE	0.064829	0.00246168	1	1	3	P45952	P45952 [272-279]		0	880.435	High	High	High	High	0.00184	0.01862	1.35	K.IAMGAFDR.T	[272-279]
[K].IAMGAFDRTRPTVAAGAVGLAQR.[A]		FALSE	0.00372658	0.000310113	1	1	1	P45952	P45952 [272-294]		1	2329.26	Not Found	Not Found	High	High	0.0001944	0.0008642	2.46	K.IAMGAFDRTRPTVAAGAVGLAQR.A	[272-294]
[K].IYQIYEGTAQIQR.[L]		FALSE	0.000253945	0.000310113	1	1	1	P45952	P45952 [396-408]		0	1582.82	High	Not Found	Not Found	High	0.0001944	4.593e-05	2.3	K.IYQIYEGTAQIQR.L	[396-408]
[K].SGEYPFPLIK.[R]		FALSE	0.00493692	0.000310113	1	1	1	P45952	P45952 [70-79]		0	1150.61	Not Found	Not Found	High	High	0.0001944	0.001167	1.94	K.SGEYPFPLIK.R	[70-79]
[R].TRPTVAAGAVGLAQR.[A]		FALSE	1.3741e-09	0.000310113	1	1	3	P45952	P45952 [280-294]		0	1467.84	High	High	High	High	0.0001944	7.296e-11	4.05	R.TRPTVAAGAVGLAQR.A	[280-294]
P47738	Aldehyde dehydrogenase, mitochondrial OS=Mus musculus OX=10090 GN=Aldh2 PE=1 SV=1	37	19	42	18	519	56.5	7.62	54.44	other metabolic processes;stress response;signal transduction;other biological processes	mitochondrion	other molecular function	Pf00171	11669	ENSMUSG00000029455	Aldh2	mmu:11669; P47738	Fatty acid omega-oxidation; Tryptophan metabolism	Smooth Muscle Contraction; Ethanol oxidation; Metabolism of serotonin	5	High	High	High	1
Annotated Sequence	Modifications	Contaminant	Qvality PEP	Qvality q-value	# Protein Groups	# Proteins	# PSMs	Master Protein Accessions	Positions in Master Proteins	Modifications in Master Proteins	# Missed Cleavages	Theo. MH+ [Da]	Found in Sample: [S37] F37: Sample, ht40-bioID2	Found in Sample: [S38] F38: Sample, ht40-bioID2	Found in Sample: [S39] F39: Sample, ht40-bioID2	Confidence (by Search Engine): Sequest HT	Percolator q-Value (by Search Engine): Sequest HT	Percolator PEP (by Search Engine): Sequest HT	XCorr (by Search Engine): Sequest HT	Sequence in Protein	Positions in Proteins
[R].AAFQLGSPWR.[R]		FALSE	0.00251534	0.000310113	1	1	3	P47738	P47738 [87-96]		0	1132.59	High	High	High	High	0.0001944	0.0005655	2.19	R.AAFQLGSPWR.R	[87-96]
[R].AAFQLGSPWRR.[M]		FALSE	0.011821	0.0012089	1	1	3	P47738	P47738 [87-97]		1	1288.69	High	High	High	High	0.0008368	0.002884	1.94	R.AAFQLGSPWRR.M	[87-97]
[R].ANDSKYGLAAAVFTK.[D]		FALSE	0.00178046	0.000310113	1	1	1	P47738	P47738 [439-453]		1	1555.81	Not Found	Not Found	High	High	0.0001944	0.0003888	1.78	R.ANDSKYGLAAAVFTK.D	[439-453]
[K].EEIFGPVMQILK.[F]		FALSE	0.0427074	0.00200509	1	1	1	P47738	P47738 [417-428]		0	1403.76	Not Found	Not Found	High	High	0.001491	0.0113	1.26	K.EEIFGPVMQILK.F	[417-428]
[K].FKTIEEVVGR.[A]		FALSE	0.0420478	0.00200509	1	1	2	P47738	P47738 [429-438]		1	1177.66	Not Found	High	High	High	0.001491	0.01112	1.72	K.FKTIEEVVGR.A	[429-438]
[K].FKTIEEVVGRANDSK.[Y]		FALSE	0.00213323	0.000310113	1	1	1	P47738	P47738 [429-443]		2	1692.89	Not Found	Not Found	High	High	0.0001944	0.0004751	1.61	K.FKTIEEVVGRANDSK.Y	[429-443]
[R].GYFIQPTVFGDVK.[D]		FALSE	5.36626e-05	0.000310113	1	1	3	P47738	P47738 [397-409]		0	1470.76	High	High	High	High	0.0001944	8.326e-06	2.7	R.GYFIQPTVFGDVK.D	[397-409]
[K].LGPALATGNVVVMK.[V]		FALSE	0.000285495	0.000310113	1	1	3	P47738	P47738 [198-211]		0	1369.79	High	High	High	High	0.0001944	5.227e-05	1.39	K.LGPALATGNVVVMK.V	[198-211]
[K].LGPALATGNVVVMK.[V]	1xOxidation [M13]	FALSE	0.0134167	0.0012089	1	1	4	P47738	P47738 [198-211]		0	1385.78	High	High	High	High	0.0008368	0.003282	1.56	K.LGPALATGNVVVMK.V	[198-211]
[K].ILGYIK.[SH]		FALSE	0.12687	0.00638089	2	2	2	P47738; Q5FWK3	P47738 [372-377]; Q5FWK3 [104-109]		0	706.45	Not Found	High	Not Found	High	0.004401	0.04476	0.59	K.ILGYIK.S	[372-377]
[K].MSGSGRELGEYGLQAYTEVK.[T]		FALSE	3.36846e-06	0.000310113	1	1	3	P47738	P47738 [489-508]		1	2175.04	High	High	High	High	0.0001944	3.941e-07	2.53	K.MSGSGRELGEYGLQAYTEVK.T	[489-508]
[R].TEQGPQVDETQFK.[K]		FALSE	0.00211067	0.000310113	1	1	1	P47738	P47738 [358-370]		0	1506.71	Not Found	Not Found	High	High	0.0001944	0.0004679	1.86	R.TEQGPQVDETQFK.K	[358-370]
[R].TFVQENVYDEFVER.[S]		FALSE	9.18969e-07	0.000310113	1	1	3	P47738	P47738 [327-340]		0	1774.83	High	High	High	High	0.0001944	9.415e-08	3.6	R.TFVQENVYDEFVER.S	[327-340]
[K].TIPIDGDFFSYTR.[H]		FALSE	9.68943e-05	0.000310113	1	1	1	P47738	P47738 [162-174]		0	1531.74	Not Found	Not Found	High	High	0.0001944	1.587e-05	2.17	K.TIPIDGDFFSYTR.H	[162-174]
[K].VAEQTPLTALYVANLIK.[E]		FALSE	0.000624284	0.000310113	1	1	1	P47738	P47738 [212-228]		0	1844.05	Not Found	Not Found	High	High	0.0001944	0.0001238	2.44	K.VAEQTPLTALYVANLIK.E	[212-228]
[K].VAFTGSTEVGHLIQVAAGSSNLKR.[V]		FALSE	7.68957e-08	0.000310113	1	1	2	P47738	P47738 [260-283]		1	2442.31	High	Not Found	High	High	0.0001944	6.137e-09	4.2	K.VAFTGSTEVGHLIQVAAGSSNLKR.V	[260-283]
[R].VVGNPFDSR.[T]		FALSE	0.00342306	0.000310113	1	1	2	P47738	P47738 [349-357]		0	990.5	High	Not Found	High	High	0.0001944	0.0007907	1.85	R.VVGNPFDSR.T	[349-357]
[R].VVGNPFDSRTEQGPQVDETQFK.[K]		FALSE	0.00395068	0.000310113	1	1	2	P47738	P47738 [349-370]		1	2478.19	High	Not Found	High	High	0.0001944	0.0009228	1.51	R.VVGNPFDSRTEQGPQVDETQFK.K	[349-370]
[R].VVGNPFDSRTEQGPQVDETQFKK.[I]		FALSE	1.28842e-05	0.000310113	1	1	2	P47738	P47738 [349-371]		2	2606.28	High	Not Found	High	High	0.0001944	1.727e-06	2.48	R.VVGNPFDSRTEQGPQVDETQFKK.I	[349-371]
[K].YGLAAAVFTK.[D]		FALSE	0.000141398	0.000310113	1	1	3	P47738	P47738 [444-453]		0	1040.58	High	High	High	High	0.0001944	2.412e-05	2.44	K.YGLAAAVFTK.D	[444-453]
P47857	ATP-dependent 6-phosphofructokinase, muscle type OS=Mus musculus OX=10090 GN=Pfkm PE=1 SV=3	4	2	2	2	780	85.2	8	0	other metabolic processes;other biological processes	plasma membrane;other membranes;cytosol;cytoskeleton;nucleus	kinase activity;other molecular function	Pf00365	18642	ENSMUSG00000033065	Pfkm	C8CMN5; C8CMN6; C8CMN7; mmu:18642; O35513; P47857; Q543L1; Q9JK94	Glycolysis and gluconeogenesis; Insulin signaling	Glycolysis	3	High	Not Found	High	1
Annotated Sequence	Modifications	Contaminant	Qvality PEP	Qvality q-value	# Protein Groups	# Proteins	# PSMs	Master Protein Accessions	Positions in Master Proteins	Modifications in Master Proteins	# Missed Cleavages	Theo. MH+ [Da]	Found in Sample: [S37] F37: Sample, ht40-bioID2	Found in Sample: [S38] F38: Sample, ht40-bioID2	Found in Sample: [S39] F39: Sample, ht40-bioID2	Confidence (by Search Engine): Sequest HT	Percolator q-Value (by Search Engine): Sequest HT	Percolator PEP (by Search Engine): Sequest HT	XCorr (by Search Engine): Sequest HT	Sequence in Protein	Positions in Proteins
[R].IVEIVDAITTTAQSHQR.[T]		FALSE	0.0506594	0.00246168	1	3	1	P47857	P47857 [185-201]		0	1882	Not Found	Not Found	High	High	0.00184	0.01382	1.35	R.IVEIVDAITTTAQSHQR.T	[185-201]
[R].VLVVHDGFEGLAK.[G]		FALSE	0.148832	0.00730981	1	3	1	P47857	P47857 [433-445]		0	1383.76	High	Not Found	Not Found	High	0.004982	0.05628	0.87	R.VLVVHDGFEGLAK.G	[433-445]
P47911	60S ribosomal protein L6 OS=Mus musculus OX=10090 GN=Rpl6 PE=1 SV=3	6	2	4	2	296	33.5	10.7	1.65	cell organization and biogenesis;protein metabolism;other metabolic processes	cytosol;cytoskeleton;ER/Golgi;translational apparatus;nucleus;other cell component	nucleic acid binding activity;other molecular function	Pf01159, Pf03868	19988	ENSMUSG00000029614	Rpl6	mmu:19988; P47911; Q6P5I2; Q925C3	Cytoplasmic ribosomal proteins	L13a-mediated translational silencing of Ceruloplasmin expression; SRP-dependent cotranslational protein targeting to membrane; Major pathway of rRNA processing in the nucleolus and cytosol; Formation of a pool of free 40S subunits; GTP hydrolysis and joining of the 60S ribosomal subunit; Nonsense Mediated Decay (NMD) independent of the Exon Junction Complex (EJC); Nonsense Mediated Decay (NMD) e…	8	High	High	High	1
Annotated Sequence	Modifications	Contaminant	Qvality PEP	Qvality q-value	# Protein Groups	# Proteins	# PSMs	Master Protein Accessions	Positions in Master Proteins	Modifications in Master Proteins	# Missed Cleavages	Theo. MH+ [Da]	Found in Sample: [S37] F37: Sample, ht40-bioID2	Found in Sample: [S38] F38: Sample, ht40-bioID2	Found in Sample: [S39] F39: Sample, ht40-bioID2	Confidence (by Search Engine): Sequest HT	Percolator q-Value (by Search Engine): Sequest HT	Percolator PEP (by Search Engine): Sequest HT	XCorr (by Search Engine): Sequest HT	Sequence in Protein	Positions in Proteins
[K].AVDLQILPK.[I]		FALSE	0.0250859	0.00151377	1	1	3	P47911	P47911 [260-268]		0	996.609	High	High	High	High	0.001117	0.006283	1.65	K.AVDLQILPK.I	[260-268]
[K].AVPQLQGYLR.[S]		FALSE	0.0336192	0.00172868	1	1	1	P47911	P47911 [271-280]		0	1144.65	Not Found	Not Found	High	High	0.001205	0.008628	1.47	K.AVPQLQGYLR.S	[271-280]
P48962	ADP/ATP translocase 1 OS=Mus musculus OX=10090 GN=Slc25a4 PE=1 SV=4	23	12	26	7	298	32.9	9.72	32.67	cell organization and biogenesis;other metabolic processes;transport;other biological processes	other membranes;mitochondrion	transporter activity;other molecular function	Pf00153	11739	ENSMUSG00000031633	Slc25a4	mmu:11739; P48962; Q62164	Electron transport chain; mRNA processing	Transport of nucleosides and free purine and pyrimidine bases across the plasma membrane	3	High	High	High	1
Annotated Sequence	Modifications	Contaminant	Qvality PEP	Qvality q-value	# Protein Groups	# Proteins	# PSMs	Master Protein Accessions	Positions in Master Proteins	Modifications in Master Proteins	# Missed Cleavages	Theo. MH+ [Da]	Found in Sample: [S37] F37: Sample, ht40-bioID2	Found in Sample: [S38] F38: Sample, ht40-bioID2	Found in Sample: [S39] F39: Sample, ht40-bioID2	Confidence (by Search Engine): Sequest HT	Percolator q-Value (by Search Engine): Sequest HT	Percolator PEP (by Search Engine): Sequest HT	XCorr (by Search Engine): Sequest HT	Sequence in Protein	Positions in Proteins
[K].DEGANAFFK.[G]		FALSE	0.0103045	0.000992347	1	1	2	P48962	P48962 [264-272]		0	998.458	Not Found	High	High	High	0.0007154	0.002507	2.14	K.DEGANAFFK.G	[264-272]
[K].DEGANAFFKGAWSNVLR.[G]		FALSE	0.00480771	0.000310113	1	1	2	P48962	P48962 [264-280]		1	1881.92	High	Not Found	High	High	0.0001944	0.001136	1.83	K.DEGANAFFKGAWSNVLR.G	[264-280]
[K].EQGFLSFWR.[G]		FALSE	0.0134167	0.0012089	1	1	2	P48962	P48962 [64-72]		0	1169.57	Not Found	High	High	High	0.0008368	0.003288	1.85	K.EQGFLSFWR.G	[64-72]
[K].GAWSNVLR.[G]		FALSE	0.0302862	0.00172868	2	2	3	P48962; P51881	P48962 [273-280]; P51881 [273-280]		0	902.484	High	High	High	High	0.001205	0.007724	1.92	K.GAWSNVLR.G	[273-280]
[K].IAKDEGANAFFK.[G]		FALSE	0.00750308	0.000992347	1	1	3	P48962	P48962 [261-272]		1	1310.67	High	High	High	High	0.0005511	0.001815	1.9	K.IAKDEGANAFFK.G	[261-272]
[K].IAKDEGANAFFKGAWSNVLR.[G]		FALSE	0.0628691	0.00246168	1	1	1	P48962	P48962 [261-280]		2	2194.14	Not Found	Not Found	High	High	0.00184	0.01794	1.5	K.IAKDEGANAFFKGAWSNVLR.G	[261-280]
[R].IPKEQGFLSFWR.[G]		FALSE	0.00100243	0.000310113	1	1	1	P48962	P48962 [61-72]		1	1507.81	Not Found	Not Found	High	High	0.0001944	0.0002072	1.74	R.IPKEQGFLSFWR.G	[61-72]
[K].QIFLGGVDR.[H]		FALSE	0.00326329	0.000310113	1	1	1	P48962	P48962 [97-105]		0	1004.55	High	Not Found	Not Found	High	0.0001944	0.0007491	1.86	K.QIFLGGVDR.H	[97-105]
[R].VKLLLQVQHASK.[Q]		FALSE	2.55392e-06	0.000310113	2	2	2	P48962; P51881	P48962 [32-43]; P51881 [32-43]		1	1363.84	High	Not Found	High	High	0.0001944	2.909e-07	3.34	R.VKLLLQVQHASK.Q	[32-43]
[R].YFPTQALNFAFK.[D]		FALSE	7.87287e-05	0.000310113	2	3	3	P48962; P51881	P48962 [81-92]; P51881 [81-92]		0	1446.74	High	High	High	High	0.0001944	1.268e-05	1.89	R.YFPTQALNFAFK.D	[81-92]
[R].YFPTQALNFAFKDK.[Y]		FALSE	0.000119888	0.000310113	2	3	3	P48962; P51881	P48962 [81-94]; P51881 [81-94]		1	1689.86	High	High	High	High	0.0001944	2.018e-05	2.31	R.YFPTQALNFAFKDK.Y	[81-94]
[R].YFPTQALNFAFKDKYK.[EQ]		FALSE	4.29111e-05	0.000310113	2	3	3	P48962; P51881	P48962 [81-96]; P51881 [81-96]		2	1981.02	High	High	High	High	0.0001944	6.496e-06	2.43	R.YFPTQALNFAFKDKYK.Q	[81-96]
P49312	Heterogeneous nuclear ribonucleoprotein A1 OS=Mus musculus OX=10090 GN=Hnrnpa1 PE=1 SV=2	27	5	7	5	320	34.2	9.23	13.14	RNA metabolism OR transcription;other metabolic processes;transport;other biological processes	cytosol;nucleus;other cell component	nucleic acid binding activity;other molecular function	Pf00076, Pf11627	15382	ENSMUSG00000046434	Hnrnpa1	mmu:15382; P49312; P97312; Q3V269	mRNA processing	mRNA Splicing - Major Pathway; Processing of Capped Intron-Containing Pre-mRNA; FGFR2 alternative splicing	4	High	High	High	1
Annotated Sequence	Modifications	Contaminant	Qvality PEP	Qvality q-value	# Protein Groups	# Proteins	# PSMs	Master Protein Accessions	Positions in Master Proteins	Modifications in Master Proteins	# Missed Cleavages	Theo. MH+ [Da]	Found in Sample: [S37] F37: Sample, ht40-bioID2	Found in Sample: [S38] F38: Sample, ht40-bioID2	Found in Sample: [S39] F39: Sample, ht40-bioID2	Confidence (by Search Engine): Sequest HT	Percolator q-Value (by Search Engine): Sequest HT	Percolator PEP (by Search Engine): Sequest HT	XCorr (by Search Engine): Sequest HT	Sequence in Protein	Positions in Proteins
[R].GFGFVTYATVEEVDAAMNARPHK.[V]		FALSE	1.63345e-08	0.000310113	1	2	2	P49312	P49312 [56-78]		0	2510.21	Not Found	High	High	High	0.0001944	1.115e-09	2.78	R.GFGFVTYATVEEVDAAMNARPHK.V	[56-78]
[K].IEVIEIMTDR.[G]		FALSE	0.175705	0.00890706	1	2	1	P49312	P49312 [131-140]		0	1218.64	Not Found	Not Found	High	High	0.005896	0.07207	1.1	K.IEVIEIMTDR.G	[131-140]
[K].LFIGGLSFETTDESLR.[S]		FALSE	0.000920623	0.000310113	1	2	1	P49312	P49312 [16-31]		0	1784.91	Not Found	Not Found	High	High	0.0001944	0.0001891	1.95	K.LFIGGLSFETTDESLR.S	[16-31]
[K].RGFAFVTFDDHDSVDKIVIQK.[Y]		FALSE	0.0290459	0.00172868	1	2	1	P49312	P49312 [146-166]		2	2437.25	Not Found	Not Found	High	High	0.001205	0.007356	1.65	K.RGFAFVTFDDHDSVDKIVIQK.Y	[146-166]
[R].SSGPYGGGGQYFAKPR.[N]		FALSE	4.3042e-08	0.000310113	1	1	2	P49312	P49312 [285-300]		0	1628.78	High	High	Not Found	High	0.0001944	3.238e-09	3.32	R.SSGPYGGGGQYFAKPR.N	[285-300]
P50136	2-oxoisovalerate dehydrogenase subunit alpha, mitochondrial OS=Mus musculus OX=10090 GN=Bckdha PE=1 SV=1	21	5	5	5	442	50.3	8.06	4.67	other metabolic processes	mitochondrion	other molecular function	Pf00676			Bckdha	P50136		Glyoxylate metabolism and glycine degradation; Branched-chain amino acid catabolism	2	High	Not Found	High	1
Annotated Sequence	Modifications	Contaminant	Qvality PEP	Qvality q-value	# Protein Groups	# Proteins	# PSMs	Master Protein Accessions	Positions in Master Proteins	Modifications in Master Proteins	# Missed Cleavages	Theo. MH+ [Da]	Found in Sample: [S37] F37: Sample, ht40-bioID2	Found in Sample: [S38] F38: Sample, ht40-bioID2	Found in Sample: [S39] F39: Sample, ht40-bioID2	Confidence (by Search Engine): Sequest HT	Percolator q-Value (by Search Engine): Sequest HT	Percolator PEP (by Search Engine): Sequest HT	XCorr (by Search Engine): Sequest HT	Sequence in Protein	Positions in Proteins
[R].AVAENQPFLIEAMTYR.[I]		FALSE	0.00282726	0.000310113	1	1	1	P50136	P50136 [314-329]		0	1852.93	Not Found	Not Found	High	High	0.0001944	0.0006417	1.18	R.AVAENQPFLIEAMTYR.I	[314-329]
[R].NNGYAISTPTSEQYRGDGIAAR.[G]		FALSE	0.000595088	0.000310113	1	1	1	P50136	P50136 [263-284]		1	2341.12	Not Found	Not Found	High	High	0.0001944	0.0001172	2.4	R.NNGYAISTPTSEQYRGDGIAAR.G	[263-284]
[R].QGQIINPSEDPHLPQEEVLK.[F]		FALSE	0.0150664	0.0012089	1	1	1	P50136	P50136 [82-101]		0	2271.16	Not Found	Not Found	High	High	0.0008368	0.003702	1.69	R.QGQIINPSEDPHLPQEEVLK.F	[82-101]
[R].SMTLLNTMDRILYESQR.[E]		FALSE	0.00152601	0.000310113	1	1	1	P50136	P50136 [105-121]		1	2071.03	Not Found	Not Found	High	High	0.0001944	0.0003281	2.27	R.SMTLLNTMDRILYESQR.E	[105-121]
[R].SVDEVNYWDKQDHPISR.[L]		FALSE	0.0770825	0.00370284	1	1	1	P50136	P50136 [344-360]		1	2087.98	High	Not Found	Not Found	High	0.002574	0.02303	1.16	R.SVDEVNYWDKQDHPISR.L	[344-360]
P50516	V-type proton ATPase catalytic subunit A OS=Mus musculus OX=10090 GN=Atp6v1a PE=1 SV=2	11	4	5	4	617	68.3	5.58	0	cell organization and biogenesis;other metabolic processes;transport;other biological processes	plasma membrane;other membranes;cytosol;ER/Golgi;nucleus;other cytoplasmic organelle;other cell component	transporter activity;other molecular function	Pf00006, Pf02874, Pf16886	11964	ENSMUSG00000052459	Atp6v1a	mmu:11964; P50516; Q3TKS0; Q3U5W3; Q3U777; Q3UDZ9; Q3US31; Q8CHX2		Insulin receptor recycling; Amino acids regulate mTORC1; ROS and RNS production in phagocytes; Transferrin endocytosis and recycling; Ion channel transport	5	High	Not Found	High	1
Annotated Sequence	Modifications	Contaminant	Qvality PEP	Qvality q-value	# Protein Groups	# Proteins	# PSMs	Master Protein Accessions	Positions in Master Proteins	Modifications in Master Proteins	# Missed Cleavages	Theo. MH+ [Da]	Found in Sample: [S37] F37: Sample, ht40-bioID2	Found in Sample: [S38] F38: Sample, ht40-bioID2	Found in Sample: [S39] F39: Sample, ht40-bioID2	Confidence (by Search Engine): Sequest HT	Percolator q-Value (by Search Engine): Sequest HT	Percolator PEP (by Search Engine): Sequest HT	XCorr (by Search Engine): Sequest HT	Sequence in Protein	Positions in Proteins
[R].ALDEYYDKHFTEFVPLR.[T]		FALSE	0.00200139	0.000310113	1	2	1	P50516	P50516 [460-476]		1	2143.05	Not Found	Not Found	High	High	0.0001944	0.0004412	1.41	R.ALDEYYDKHFTEFVPLR.T	[460-476]
[K].ASLAETDKITLEVAK.[L]		FALSE	0.000515439	0.000310113	1	1	2	P50516	P50516 [499-513]		1	1588.88	High	Not Found	High	High	0.0001944	9.99e-05	1.65	K.ASLAETDKITLEVAK.L	[499-513]
[K].IKADYAQLLEDMQNAFR.[S]		FALSE	0.00041439	0.000310113	1	1	1	P50516	P50516 [597-613]		1	2026.01	Not Found	Not Found	High	High	0.0001944	7.883e-05	1.85	K.IKADYAQLLEDMQNAFR.S	[597-613]
[R].QVRPVTEKLPANHPLLTGQR.[V]		FALSE	0.00314419	0.000310113	1	2	1	P50516	P50516 [213-232]		1	2254.28	Not Found	Not Found	High	High	0.0001944	0.0007194	2.14	R.QVRPVTEKLPANHPLLTGQR.V	[213-232]
P50544	Very long-chain specific acyl-CoA dehydrogenase, mitochondrial OS=Mus musculus OX=10090 GN=Acadvl PE=1 SV=3	22	10	15	10	656	70.8	8.75	19.96	other metabolic processes;stress response;other biological processes	other membranes;mitochondrion;nucleus	other molecular function	Pf00441, Pf02770, Pf02771	11370	ENSMUSG00000018574	Acadvl	mmu:11370; O35289; O55133; P50544	Fatty acid beta-oxidation; Mitochondrial long chain fatty acid beta-oxidation	Beta oxidation of palmitoyl-CoA to myristoyl-CoA	3	High	High	High	1
Annotated Sequence	Modifications	Contaminant	Qvality PEP	Qvality q-value	# Protein Groups	# Proteins	# PSMs	Master Protein Accessions	Positions in Master Proteins	Modifications in Master Proteins	# Missed Cleavages	Theo. MH+ [Da]	Found in Sample: [S37] F37: Sample, ht40-bioID2	Found in Sample: [S38] F38: Sample, ht40-bioID2	Found in Sample: [S39] F39: Sample, ht40-bioID2	Confidence (by Search Engine): Sequest HT	Percolator q-Value (by Search Engine): Sequest HT	Percolator PEP (by Search Engine): Sequest HT	XCorr (by Search Engine): Sequest HT	Sequence in Protein	Positions in Proteins
[R].EATQAVLDKPETLSSDASTR.[E]		FALSE	4.88959e-06	0.000310113	1	1	2	P50544	P50544 [44-63]		0	2119.05	High	Not Found	High	High	0.0001944	5.938e-07	2.65	R.EATQAVLDKPETLSSDASTR.E	[44-63]
[R].FGMAATLAGTMK.[S]		FALSE	0.000756103	0.000310113	1	1	1	P50544	P50544 [343-354]		0	1198.6	Not Found	Not Found	High	High	0.0001944	0.0001525	1.79	R.FGMAATLAGTMK.S	[343-354]
[K].GIVNEQFLLQR.[L]		FALSE	6.13015e-05	0.000310113	1	1	2	P50544	P50544 [558-568]		0	1316.73	High	Not Found	High	High	0.0001944	9.598e-06	2.7	K.GIVNEQFLLQR.L	[558-568]
[R].IRENMASLQSSPQHQELFR.[N]		FALSE	0.00128035	0.000310113	1	1	1	P50544	P50544 [615-633]		1	2271.13	Not Found	Not Found	High	High	0.0001944	0.0002721	1.59	R.IRENMASLQSSPQHQELFR.N	[615-633]
[K].ITAFVVER.[S]		FALSE	0.0104691	0.000992347	1	1	2	P50544	P50544 [280-287]		0	934.536	Not Found	High	High	High	0.0007154	0.002551	1.95	K.ITAFVVER.S	[280-287]
[R].SFGGVTHGLPEK.[K]		FALSE	0.102132	0.0047006	1	1	1	P50544	P50544 [288-299]		0	1228.63	Not Found	Not Found	High	High	0.00333	0.03332	0.97	R.SFGGVTHGLPEK.K	[288-299]
[R].SGELAVQALDQFATVVEAK.[L]		FALSE	0.00378641	0.000310113	1	1	1	P50544	P50544 [533-551]		0	1976.03	High	Not Found	Not Found	High	0.0001944	0.0008799	1.56	R.SGELAVQALDQFATVVEAK.L	[533-551]
[R].TGIGSGLSLSGIVHPELSR.[S]		FALSE	1.4808e-11	0.000310113	1	1	2	P50544	P50544 [514-532]		0	1880.02	High	Not Found	High	High	0.0001944	4.954e-13	3.63	R.TGIGSGLSLSGIVHPELSR.S	[514-532]
[R].TQFGDKIHNFGVIQEK.[L]		FALSE	0.000198792	0.000310113	1	1	1	P50544	P50544 [368-383]		1	1860.96	Not Found	Not Found	High	High	0.0001944	3.501e-05	2.24	R.TQFGDKIHNFGVIQEK.L	[368-383]
[K].VAVNILNNGR.[F]		FALSE	0.0257518	0.00172868	1	1	2	P50544	P50544 [333-342]		0	1069.61	High	Not Found	High	High	0.001205	0.006488	1.33	K.VAVNILNNGR.F	[333-342]
P51141	Segment polarity protein dishevelled homolog DVL-1 OS=Mus musculus OX=10090 GN=Dvl1 PE=1 SV=2	19	8	20	7	695	75.3	7.02	36.33	cell-cell signaling;cell organization and biogenesis;transport;developmental processes;signal transduction;other biological processes	plasma membrane;other membranes;cytosol;cytoskeleton;other cell component	signal transduction activity or receptor binding;other molecular function	Pf00595, Pf00610, Pf00778, Pf02377, Pf12316	13542	ENSMUSG00000029071	Dvl1	mmu:13542; P51141; Q3U2D3; Q60868	MicroRNAs in cardiomyocyte hypertrophy; Mechanisms associated with pluripotency; Neural crest differentiation; Notch signaling pathway; ESC pluripotency pathways; Wnt signaling in kidney disease; Wnt signaling pathway; Adipogenesis genes; Wnt signaling pathway; Wnt signaling pathway and pluripotency	RHO GTPases Activate Formins; Degradation of DVL; Disassembly of the destruction complex and recruitment of AXIN to the membrane; WNT mediated activation of DVL; PCP/CE pathway	15	High	High	High	1
Annotated Sequence	Modifications	Contaminant	Qvality PEP	Qvality q-value	# Protein Groups	# Proteins	# PSMs	Master Protein Accessions	Positions in Master Proteins	Modifications in Master Proteins	# Missed Cleavages	Theo. MH+ [Da]	Found in Sample: [S37] F37: Sample, ht40-bioID2	Found in Sample: [S38] F38: Sample, ht40-bioID2	Found in Sample: [S39] F39: Sample, ht40-bioID2	Confidence (by Search Engine): Sequest HT	Percolator q-Value (by Search Engine): Sequest HT	Percolator PEP (by Search Engine): Sequest HT	XCorr (by Search Engine): Sequest HT	Sequence in Protein	Positions in Proteins
[R].ADPVRPIDPAAWLSHTAALTGALPR.[Y]		FALSE	1.10746e-08	0.000310113	1	1	3	P51141	P51141 [352-376]		0	2596.4	High	High	High	High	0.0001944	7.232e-10	4.12	R.ADPVRPIDPAAWLSHTAALTGALPR.Y	[352-376]
[R].EIVSQTGPISLTVAK.[C]		FALSE	2.0751e-06	0.000310113	1	1	3	P51141	P51141 [323-337]		0	1542.87	High	High	High	High	0.0001944	2.308e-07	2.69	R.EIVSQTGPISLTVAK.C	[323-337]
[R].SYFTIPR.[A]		FALSE	0.170822	0.00818949	1	1	2	P51141	P51141 [345-351]		0	883.467	Not Found	High	High	High	0.005533	0.06899	1.18	R.SYFTIPR.A	[345-351]
[R].TGGIGDSRPPSFHPNVASSR.[D]		FALSE	6.33082e-07	0.000310113	1	1	4	P51141	P51141 [109-128]		0	2039.01	High	High	High	High	0.0001944	6.258e-08	3.29	R.TGGIGDSRPPSFHPNVASSR.D	[109-128]
[R].TSSSSLTSSVPGAPQLEEAPLTVK.[S]		FALSE	0.000116739	0.000310113	1	1	3	P51141	P51141 [389-412]		0	2386.23	High	Not Found	High	High	0.0001944	1.949e-05	2.51	R.TSSSSLTSSVPGAPQLEEAPLTVK.S	[389-412]
[R].VLREIVSQTGPISLTVAK.[C]		FALSE	9.31163e-06	0.000310113	1	1	1	P51141	P51141 [320-337]		1	1911.13	Not Found	Not Found	High	High	0.0001944	1.204e-06	3.01	R.VLREIVSQTGPISLTVAK.C	[320-337]
[R].VTLADFK.[NG]		FALSE	0.089233	0.00370284	2	2	3	P51141; Q61062	P51141 [28-34]; Q61062 [28-34]		0	793.445	High	High	High	High	0.002574	0.02783	1.7	R.VTLADFK.N	[28-34]
[R].VVSWLVLAEGAHSDAGSQGTDSHTDLPPPLER.[T]		FALSE	1.7041e-06	0.000310113	1	1	1	P51141	P51141 [77-108]		0	3341.64	Not Found	Not Found	High	High	0.0001944	1.857e-07	2.13	R.VVSWLVLAEGAHSDAGSQGTDSHTDLPPPLER.T	[77-108]
P51150	Ras-related protein Rab-7a OS=Mus musculus OX=10090 GN=Rab7a PE=1 SV=2	23	4	6	4	207	23.5	6.7	3.65	cell organization and biogenesis;protein metabolism;other metabolic processes;transport;other biological processes	other membranes;cytosol;mitochondrion;ER/Golgi;other cytoplasmic organelle;other cell component	other molecular function	Pf00071	19349	ENSMUSG00000079477	Rab7a	mmu:19349; P51150		TBC/RABGAPs; RAB geranylgeranylation; Neutrophil degranulation; RAB GEFs exchange GTP for GDP on RABs; MHC class II antigen presentation; RAC1 GTPase cycle; RHOQ GTPase cycle; RHOG GTPase cycle; RHOH GTPase cycle; RAC2 GTPase cycle; RAC3 GTPase cycle; RHOF GTPase cycle; RHOD GTPase cycle	13	High	High	High	1
Annotated Sequence	Modifications	Contaminant	Qvality PEP	Qvality q-value	# Protein Groups	# Proteins	# PSMs	Master Protein Accessions	Positions in Master Proteins	Modifications in Master Proteins	# Missed Cleavages	Theo. MH+ [Da]	Found in Sample: [S37] F37: Sample, ht40-bioID2	Found in Sample: [S38] F38: Sample, ht40-bioID2	Found in Sample: [S39] F39: Sample, ht40-bioID2	Confidence (by Search Engine): Sequest HT	Percolator q-Value (by Search Engine): Sequest HT	Percolator PEP (by Search Engine): Sequest HT	XCorr (by Search Engine): Sequest HT	Sequence in Protein	Positions in Proteins
[K].ATIGADFLTK.[E]		FALSE	0.00496318	0.000310113	1	1	3	P51150	P51150 [39-48]		0	1036.57	High	High	High	High	0.0001944	0.001177	1.45	K.ATIGADFLTK.E	[39-48]
[R].DPENFPFVVLGNK.[I]		FALSE	0.00993039	0.000992347	1	1	1	P51150	P51150 [114-126]		0	1475.75	Not Found	Not Found	High	High	0.0007154	0.002416	1.4	R.DPENFPFVVLGNK.I	[114-126]
[K].EAINVEQAFQTIAR.[N]		FALSE	1.22815e-05	0.000310113	1	1	1	P51150	P51150 [158-171]		0	1589.83	Not Found	Not Found	High	High	0.0001944	1.64e-06	3.65	K.EAINVEQAFQTIAR.N	[158-171]
[K].NNIPYFETSAK.[E]		FALSE	0.0810848	0.00370284	1	1	1	P51150	P51150 [147-157]		0	1283.63	High	Not Found	Not Found	High	0.002574	0.02457	1.36	K.NNIPYFETSAK.E	[147-157]
P51174	Long-chain specific acyl-CoA dehydrogenase, mitochondrial OS=Mus musculus OX=10090 GN=Acadl PE=1 SV=2	21	10	21	10	430	47.9	8.31	29.71	other metabolic processes;stress response;other biological processes	other membranes;mitochondrion;other cell component	other molecular function	Pf00441, Pf02770, Pf02771	11363		Acadl	B2KGC6; mmu:11363; O35302; P51174; Q8QZR6; Q9CU29; Q9DB83	Fatty acid beta-oxidation; PPAR signaling pathway; Mitochondrial long chain fatty acid beta-oxidation	Beta oxidation of myristoyl-CoA to lauroyl-CoA; Beta oxidation of lauroyl-CoA to decanoyl-CoA-CoA	5	High	High	High	1
Annotated Sequence	Modifications	Contaminant	Qvality PEP	Qvality q-value	# Protein Groups	# Proteins	# PSMs	Master Protein Accessions	Positions in Master Proteins	Modifications in Master Proteins	# Missed Cleavages	Theo. MH+ [Da]	Found in Sample: [S37] F37: Sample, ht40-bioID2	Found in Sample: [S38] F38: Sample, ht40-bioID2	Found in Sample: [S39] F39: Sample, ht40-bioID2	Confidence (by Search Engine): Sequest HT	Percolator q-Value (by Search Engine): Sequest HT	Percolator PEP (by Search Engine): Sequest HT	XCorr (by Search Engine): Sequest HT	Sequence in Protein	Positions in Proteins
[K].AQDTAELFFEDVR.[L]		FALSE	0.000231975	0.000310113	1	1	2	P51174	P51174 [255-267]		0	1540.73	High	Not Found	High	High	0.0001944	4.156e-05	1.81	K.AQDTAELFFEDVR.L	[255-267]
[K].FFQEEVIPHHTEWEK.[A]		FALSE	0.000576387	0.000310113	1	1	2	P51174	P51174 [67-81]		0	1955.93	Not Found	High	High	High	0.0001944	0.0001133	1.42	K.FFQEEVIPHHTEWEK.A	[67-81]
[K].FIPQMTAGK.[C]		FALSE	0.0296597	0.00172868	1	1	1	P51174	P51174 [157-165]		0	992.523	Not Found	Not Found	High	High	0.001205	0.007539	1.46	K.FIPQMTAGK.C	[157-165]
[R].KFFQEEVIPHHTEWEK.[A]		FALSE	0.000780632	0.000310113	1	1	1	P51174	P51174 [66-81]		1	2084.02	Not Found	Not Found	High	High	0.0001944	0.0001575	2.86	R.KFFQEEVIPHHTEWEK.A	[66-81]
[R].IFSSEHDIFR.[E]		FALSE	0.0218878	0.0012089	1	1	3	P51174	P51174 [52-61]		0	1250.62	High	High	High	High	0.0009676	0.00546	0.69	R.IFSSEHDIFR.E	[52-61]
[R].IFSSEHDIFRESVR.[K]		FALSE	0.00010778	0.000310113	1	1	1	P51174	P51174 [52-65]		1	1721.86	Not Found	Not Found	High	High	0.0001944	1.789e-05	2.85	R.IFSSEHDIFRESVR.K	[52-65]
[R].IFSSEHDIFRESVRK.[F]		FALSE	0.0082966	0.000992347	1	1	3	P51174	P51174 [52-66]		2	1849.96	High	High	High	High	0.0005511	0.002013	1.78	R.IFSSEHDIFRESVRK.F	[52-66]
[K].QGLLGINIAEK.[H]		FALSE	3.18492e-05	0.000310113	1	1	3	P51174	P51174 [96-106]		0	1155.67	High	High	High	High	0.0001944	4.663e-06	2.92	K.QGLLGINIAEK.H	[96-106]
[R].SGSDWILNGSK.[V]		FALSE	6.53453e-05	0.000310113	1	1	2	P51174	P51174 [191-201]		0	1163.57	High	Not Found	High	High	0.0001944	1.033e-05	2.27	R.SGSDWILNGSK.V	[191-201]
[R].VQPIYGGTNEIMKELIAR.[Q]		FALSE	4.30527e-10	0.000310113	1	1	3	P51174	P51174 [407-424]		1	2032.09	High	High	High	High	0.0001944	2.026e-11	4.58	R.VQPIYGGTNEIMKELIAR.Q	[407-424]
P51410	60S ribosomal protein L9 OS=Mus musculus OX=10090 GN=Rpl9 PE=2 SV=2	38	4	5	4	192	21.9	9.95	8.44	protein metabolism;other metabolic processes	cytosol;translational apparatus;other cell component	nucleic acid binding activity;other molecular function	Pf00347	20005	ENSMUSG00000047215	Rpl9	mmu:20005; P51410; Q9JK58	Cytoplasmic ribosomal proteins; mRNA processing	L13a-mediated translational silencing of Ceruloplasmin expression; SRP-dependent cotranslational protein targeting to membrane; Major pathway of rRNA processing in the nucleolus and cytosol; Formation of a pool of free 40S subunits; GTP hydrolysis and joining of the 60S ribosomal subunit; Nonsense Mediated Decay (NMD) independent of the Exon Junction Complex (EJC); Nonsense Mediated Decay (NMD) e…	9	High	Not Found	High	1
Annotated Sequence	Modifications	Contaminant	Qvality PEP	Qvality q-value	# Protein Groups	# Proteins	# PSMs	Master Protein Accessions	Positions in Master Proteins	Modifications in Master Proteins	# Missed Cleavages	Theo. MH+ [Da]	Found in Sample: [S37] F37: Sample, ht40-bioID2	Found in Sample: [S38] F38: Sample, ht40-bioID2	Found in Sample: [S39] F39: Sample, ht40-bioID2	Confidence (by Search Engine): Sequest HT	Percolator q-Value (by Search Engine): Sequest HT	Percolator PEP (by Search Engine): Sequest HT	XCorr (by Search Engine): Sequest HT	Sequence in Protein	Positions in Proteins
[K].DELILEGNDIELVSNSAALIQQATTVK.[N]		FALSE	2.6155e-05	0.000310113	1	1	1	P51410	P51410 [142-168]		0	2884.51	Not Found	Not Found	High	High	0.0001944	3.765e-06	1.97	K.DELILEGNDIELVSNSAALIQQATTVK.N	[142-168]
[R].DFNHINVELSLLGK.[K]		FALSE	0.00407852	0.000310113	1	1	1	P51410	P51410 [37-50]		0	1598.85	Not Found	Not Found	High	High	0.0001944	0.0009533	2.63	R.DFNHINVELSLLGK.K	[37-50]
[K].FLDGIYVSEK.[G]		FALSE	0.00199078	0.000310113	1	1	2	P51410	P51410 [175-184]		0	1170.6	High	Not Found	High	High	0.0001944	0.0004402	1.8	K.FLDGIYVSEK.G	[175-184]
[K].TILSNQTVDIPENVEITLKGR.[T]		FALSE	0.000515439	0.000310113	1	1	1	P51410	P51410 [3-23]		1	2340.28	Not Found	Not Found	High	High	0.0001944	0.0001003	2.22	K.TILSNQTVDIPENVEITLKGR.T	[3-23]
P51880	Fatty acid-binding protein, brain OS=Mus musculus OX=10090 GN=Fabp7 PE=1 SV=2	55	7	19	7	132	14.9	5.63	43.43	cell cycle OR cell proliferation;transport;developmental processes;other biological processes	cytosol;nucleus;other cell component	other molecular function	Pf00061	12140	ENSMUSG00000019874	Fabp7	mmu:12140; P51880; Q4FJK4	PPAR signaling pathway	Triglyceride catabolism	2	High	High	High	1
Annotated Sequence	Modifications	Contaminant	Qvality PEP	Qvality q-value	# Protein Groups	# Proteins	# PSMs	Master Protein Accessions	Positions in Master Proteins	Modifications in Master Proteins	# Missed Cleavages	Theo. MH+ [Da]	Found in Sample: [S37] F37: Sample, ht40-bioID2	Found in Sample: [S38] F38: Sample, ht40-bioID2	Found in Sample: [S39] F39: Sample, ht40-bioID2	Confidence (by Search Engine): Sequest HT	Percolator q-Value (by Search Engine): Sequest HT	Percolator PEP (by Search Engine): Sequest HT	XCorr (by Search Engine): Sequest HT	Sequence in Protein	Positions in Proteins
[K].ALGVGFATR.[Q]		FALSE	0.075152	0.00350528	1	1	1	P51880	P51880 [23-31]		0	891.505	High	Not Found	Not Found	High	0.002494	0.02238	1.47	K.ALGVGFATR.Q	[23-31]
[R].LDGDKLIHVQK.[W]		FALSE	0.00548925	0.000310113	1	1	1	P51880	P51880 [87-97]		1	1265.72	Not Found	Not Found	High	High	0.0001944	0.001306	1.52	R.LDGDKLIHVQK.W	[87-97]
[K].LTDSQNFDEYMK.[A]		FALSE	1.38075e-05	0.000310113	1	1	3	P51880	P51880 [11-22]		0	1490.65	High	High	High	High	0.0001944	1.865e-06	2.51	K.LTDSQNFDEYMK.A	[11-22]
[K].MVVTLTFGDIVAVR.[C]		FALSE	0.000376532	0.000310113	1	1	2	P51880	P51880 [114-127]		0	1520.85	High	Not Found	High	High	0.0001944	7.098e-05	1.88	K.MVVTLTFGDIVAVR.C	[114-127]
[R].QVGNVTKPTVIISQEGGK.[V]		FALSE	3.46809e-05	0.000310113	1	1	3	P51880	P51880 [32-49]		0	1855.03	High	High	High	High	0.0001944	5.132e-06	3.08	R.QVGNVTKPTVIISQEGGK.V	[32-49]
[R].QVGNVTKPTVIISQEGGKVVIR.[T]		FALSE	1.65094e-08	0.000310113	1	1	4	P51880	P51880 [32-53]		1	2322.35	High	High	High	High	0.0001944	1.126e-09	4.23	R.QVGNVTKPTVIISQEGGKVVIR.T	[32-53]
[K].SVVRLDGDKLIHVQK.[W]		FALSE	0.000133356	0.000310113	1	1	5	P51880	P51880 [83-97]		2	1706.99	High	High	High	High	0.0001944	2.262e-05	3.16	K.SVVRLDGDKLIHVQK.W	[83-97]
P51881	ADP/ATP translocase 2 OS=Mus musculus OX=10090 GN=Slc25a5 PE=1 SV=3	24	9	25	4	298	32.9	9.73	45.44	cell cycle OR cell proliferation;cell organization and biogenesis;other metabolic processes;transport;other biological processes	other membranes;cytoskeleton;mitochondrion	transporter activity;other molecular function	Pf00153	11740	ENSMUSG00000016319	Slc25a5	mmu:11740; P51881; Q61311	Electron transport chain	Transport of nucleosides and free purine and pyrimidine bases across the plasma membrane	2	High	High	High	1
Annotated Sequence	Modifications	Contaminant	Qvality PEP	Qvality q-value	# Protein Groups	# Proteins	# PSMs	Master Protein Accessions	Positions in Master Proteins	Modifications in Master Proteins	# Missed Cleavages	Theo. MH+ [Da]	Found in Sample: [S37] F37: Sample, ht40-bioID2	Found in Sample: [S38] F38: Sample, ht40-bioID2	Found in Sample: [S39] F39: Sample, ht40-bioID2	Confidence (by Search Engine): Sequest HT	Percolator q-Value (by Search Engine): Sequest HT	Percolator PEP (by Search Engine): Sequest HT	XCorr (by Search Engine): Sequest HT	Sequence in Protein	Positions in Proteins
[K].DFLAGGVAAAISK.[T]		FALSE	3.85771e-05	0.000310113	1	1	3	P51881	P51881 [11-23]		0	1219.67	High	High	High	High	0.0001944	5.763e-06	2.66	K.DFLAGGVAAAISK.T	[11-23]
[K].EQGVLSFWR.[G]		FALSE	0.00946912	0.000992347	1	1	3	P51881	P51881 [64-72]		0	1121.57	High	High	High	High	0.0007154	0.002301	2.01	K.EQGVLSFWR.G	[64-72]
[K].GAWSNVLR.[G]		FALSE	0.0302862	0.00172868	2	2	3	P48962; P51881	P48962 [273-280]; P51881 [273-280]		0	902.484	High	High	High	High	0.001205	0.007724	1.92	K.GAWSNVLR.G	[273-280]
[R].IPKEQGVLSFWR.[G]		FALSE	0.000604665	0.000310113	1	1	2	P51881	P51881 [61-72]		1	1459.81	High	Not Found	High	High	0.0001944	0.0001191	2.02	R.IPKEQGVLSFWR.G	[61-72]
[K].QIFLGGVDKR.[T]		FALSE	1.20227e-05	0.000310113	1	1	3	P51881	P51881 [97-106]		1	1132.65	High	High	High	High	0.0001944	1.598e-06	2.72	K.QIFLGGVDKR.T	[97-106]
[R].VKLLLQVQHASK.[Q]		FALSE	2.55392e-06	0.000310113	2	2	2	P48962; P51881	P48962 [32-43]; P51881 [32-43]		1	1363.84	High	Not Found	High	High	0.0001944	2.909e-07	3.34	R.VKLLLQVQHASK.Q	[32-43]
[R].YFPTQALNFAFK.[D]		FALSE	7.87287e-05	0.000310113	2	3	3	P48962; P51881	P48962 [81-92]; P51881 [81-92]		0	1446.74	High	High	High	High	0.0001944	1.268e-05	1.89	R.YFPTQALNFAFK.D	[81-92]
[R].YFPTQALNFAFKDK.[Y]		FALSE	0.000119888	0.000310113	2	3	3	P48962; P51881	P48962 [81-94]; P51881 [81-94]		1	1689.86	High	High	High	High	0.0001944	2.018e-05	2.31	R.YFPTQALNFAFKDK.Y	[81-94]
[R].YFPTQALNFAFKDKYK.[EQ]		FALSE	4.29111e-05	0.000310113	2	3	3	P48962; P51881	P48962 [81-96]; P51881 [81-96]		2	1981.02	High	High	High	High	0.0001944	6.496e-06	2.43	R.YFPTQALNFAFKDKYK.Q	[81-96]
P52196	Thiosulfate sulfurtransferase OS=Mus musculus OX=10090 GN=Tst PE=1 SV=3	15	4	8	4	297	33.4	7.85	6.07	transport;other biological processes	mitochondrion	nucleic acid binding activity;other molecular function	Pf00581	22117	ENSMUSG00000044986	Tst	mmu:22117; P52196		Degradation of cysteine and homocysteine	1	High	High	High	1
Annotated Sequence	Modifications	Contaminant	Qvality PEP	Qvality q-value	# Protein Groups	# Proteins	# PSMs	Master Protein Accessions	Positions in Master Proteins	Modifications in Master Proteins	# Missed Cleavages	Theo. MH+ [Da]	Found in Sample: [S37] F37: Sample, ht40-bioID2	Found in Sample: [S38] F38: Sample, ht40-bioID2	Found in Sample: [S39] F39: Sample, ht40-bioID2	Confidence (by Search Engine): Sequest HT	Percolator q-Value (by Search Engine): Sequest HT	Percolator PEP (by Search Engine): Sequest HT	XCorr (by Search Engine): Sequest HT	Sequence in Protein	Positions in Proteins
[K].ATLNLSLLK.[T]		FALSE	0.00386768	0.000310113	1	1	3	P52196	P52196 [155-163]		0	972.609	High	High	High	High	0.0001944	0.0009001	1.97	K.ATLNLSLLK.T	[155-163]
[K].EGHPVTSEPSRPEPAVFK.[A]		FALSE	0.0012668	0.000310113	1	1	3	P52196	P52196 [137-154]		0	1963.99	High	Not Found	High	High	0.0001944	0.0002689	1.57	K.EGHPVTSEPSRPEPAVFK.A	[137-154]
[R].VLDASWYSPGTR.[Q]		FALSE	0.00105159	0.000310113	1	1	1	P52196	P52196 [31-42]		0	1351.66	Not Found	Not Found	High	High	0.0001944	0.0002183	2.22	R.VLDASWYSPGTR.Q	[31-42]
[K].WLAESIR.[S]		FALSE	0.135807	0.00638089	1	1	1	P52196	P52196 [15-21]		0	874.478	Not Found	Not Found	High	High	0.004401	0.04921	1.87	K.WLAESIR.S	[15-21]
P52480	Pyruvate kinase PKM OS=Mus musculus OX=10090 GN=Pkm PE=1 SV=4	21	7	11	1	531	57.8	7.47	16.93	cell organization and biogenesis;RNA metabolism OR transcription;other metabolic processes;developmental processes;other biological processes	cytosol;ER/Golgi;nucleus;other cell component	nucleic acid binding activity;kinase activity;other molecular function	Pf00224, Pf02887	18746	ENSMUSG00000032294	Pkm	mmu:18746; P52480; Q3TBV8; Q3TBW5; Q3TC59; Q3U1X3; Q3U5P6; Q4VC20; Q64484; Q91YI8; Q9CWB1	Glycolysis and gluconeogenesis; Purine metabolism	Neutrophil degranulation; Glycolysis	4	High	High	High	1
Annotated Sequence	Modifications	Contaminant	Qvality PEP	Qvality q-value	# Protein Groups	# Proteins	# PSMs	Master Protein Accessions	Positions in Master Proteins	Modifications in Master Proteins	# Missed Cleavages	Theo. MH+ [Da]	Found in Sample: [S37] F37: Sample, ht40-bioID2	Found in Sample: [S38] F38: Sample, ht40-bioID2	Found in Sample: [S39] F39: Sample, ht40-bioID2	Confidence (by Search Engine): Sequest HT	Percolator q-Value (by Search Engine): Sequest HT	Percolator PEP (by Search Engine): Sequest HT	XCorr (by Search Engine): Sequest HT	Sequence in Protein	Positions in Proteins
[R].EAEAAIYHLQLFEELRR.[L]		FALSE	0.000180629	0.000310113	1	1	3	P52480	P52480 [384-400]		1	2088.09	High	High	High	High	0.0001944	3.16e-05	3.34	R.EAEAAIYHLQLFEELRR.L	[384-400]
[R].EATESFASDPILYRPVAVALDTKGPEIR.[T]		FALSE	1.92118e-07	0.000310113	2	2	1	P52480; P52480-2	P52480 [93-120]; P52480-2 [93-120]		1	3045.59	Not Found	Not Found	High	High	0.0001944	1.681e-08	3.52	R.EATESFASDPILYRPVAVALDTKGPEIR.T	[93-120]
[R].GDLGIEIPAEK.[V]		FALSE	0.00109731	0.000310113	2	2	3	P52480; P52480-2	P52480 [295-305]; P52480-2 [295-305]		0	1141.61	High	High	High	High	0.0001944	0.0002291	1.8	R.GDLGIEIPAEK.V	[295-305]
[R].LNFSHGTHEYHAETIKNVR.[E]		FALSE	0.0105803	0.0012089	2	2	1	P52480; P52480-2	P52480 [74-92]; P52480-2 [74-92]		1	2253.12	Not Found	Not Found	High	High	0.0008368	0.002585	1.37	R.LNFSHGTHEYHAETIKNVR.E	[74-92]
[K].IYVDDGLISLQVK.[E]		FALSE	0.014143	0.0012089	2	2	1	P52480; P52480-2	P52480 [174-186]; P52480-2 [174-186]		0	1462.82	Not Found	Not Found	High	High	0.0008368	0.003464	1.39	K.IYVDDGLISLQVK.E	[174-186]
[R].RFDEILEASDGIMVAR.[G]		FALSE	0.000940426	0.000310113	2	2	1	P52480; P52480-2	P52480 [279-294]; P52480-2 [279-294]		1	1821.92	Not Found	Not Found	High	High	0.0001944	0.0001933	1.98	R.RFDEILEASDGIMVAR.G	[279-294]
[R].SVEMLKEMIK.[S]		FALSE	0.00161794	0.000310113	2	2	1	P52480; P52480-2	P52480 [57-66]; P52480-2 [57-66]		1	1207.64	Not Found	Not Found	High	High	0.0001944	0.0003513	1.76	R.SVEMLKEMIK.S	[57-66]
P53395	Lipoamide acyltransferase component of branched-chain alpha-keto acid dehydrogenase complex, mitochondrial OS=Mus musculus OX=10090 GN=Dbt PE=1 SV=2	37	13	24	13	482	53.2	8.6	26.25	other metabolic processes	cytosol;cytoskeleton;mitochondrion;other cell component	other molecular function	Pf00198, Pf00364, Pf02817	13171	ENSMUSG00000000340	Dbt	mmu:13171; P53395; Q3TMF5		Glyoxylate metabolism and glycine degradation; RHOH GTPase cycle; Branched-chain amino acid catabolism	3	High	High	High	1
Annotated Sequence	Modifications	Contaminant	Qvality PEP	Qvality q-value	# Protein Groups	# Proteins	# PSMs	Master Protein Accessions	Positions in Master Proteins	Modifications in Master Proteins	# Missed Cleavages	Theo. MH+ [Da]	Found in Sample: [S37] F37: Sample, ht40-bioID2	Found in Sample: [S38] F38: Sample, ht40-bioID2	Found in Sample: [S39] F39: Sample, ht40-bioID2	Confidence (by Search Engine): Sequest HT	Percolator q-Value (by Search Engine): Sequest HT	Percolator PEP (by Search Engine): Sequest HT	XCorr (by Search Engine): Sequest HT	Sequence in Protein	Positions in Proteins
[K].AQIMNVSWSADHR.[V]		FALSE	0.00430082	0.000310113	1	1	1	P53395	P53395 [441-453]		0	1514.72	Not Found	High	Not Found	High	0.0001944	0.001007	1.64	K.AQIMNVSWSADHR.V	[441-453]
[K].AQIMNVSWSADHRVIDGATMSR.[F]		FALSE	0.0113922	0.0012089	1	1	2	P53395	P53395 [441-462]		1	2445.18	Not Found	High	High	High	0.0008368	0.00278	1.96	K.AQIMNVSWSADHRVIDGATMSR.F	[441-462]
[K].AQIMNVSWSADHRVIDGATMSR.[F]	1xOxidation [M20]	FALSE	0.137129	0.00638089	1	1	1	P53395	P53395 [441-462]		1	2461.17	Not Found	High	Not Found	High	0.004401	0.05006	1.32	K.AQIMNVSWSADHRVIDGATMSR.F	[441-462]
[K].DGRILKEDILSFLEK.[Q]		FALSE	0.00182843	0.000310113	1	1	1	P53395	P53395 [197-211]		2	1775.99	Not Found	High	Not Found	High	0.0001944	0.0004009	2.26	K.DGRILKEDILSFLEK.Q	[197-211]
[K].DSEEDVVETPAVSHDEHTHQEIK.[G]		FALSE	0.012396	0.0012089	1	1	1	P53395	P53395 [145-167]		0	2631.18	Not Found	High	Not Found	High	0.0008368	0.003032	1.5	K.DSEEDVVETPAVSHDEHTHQEIK.G	[145-167]
[R].FSNLWK.[S]		FALSE	0.150986	0.00730981	1	1	2	P53395	P53395 [463-468]		0	794.42	Not Found	High	High	High	0.004982	0.05763	1.49	R.FSNLWK.S	[463-468]
[R].ILKEDILSFLEKQTGAILPPSPK.[S]		FALSE	2.50709e-07	0.000310113	1	1	3	P53395	P53395 [200-222]		2	2537.46	Not Found	High	High	High	0.0001944	2.256e-08	3.5	R.ILKEDILSFLEKQTGAILPPSPK.S	[200-222]
[K].LREELKPVALAR.[G]		FALSE	0.0177377	0.0012089	1	1	4	P53395	P53395 [290-301]		1	1394.85	High	High	High	High	0.0009676	0.004389	3.1	K.LREELKPVALAR.G	[290-301]
[K].LSFMPFFLK.[A]		FALSE	0.00372658	0.000310113	1	1	1	P53395	P53395 [305-313]		0	1129.61	Not Found	High	Not Found	High	0.0001944	0.0008671	2.1	K.LSFMPFFLK.A	[305-313]
[R].LYYNLDDIAYVGKPLIDIETEALK.[D]		FALSE	0.0284446	0.00172868	1	1	1	P53395	P53395 [121-144]		0	2769.46	Not Found	High	Not Found	High	0.001205	0.00721	1.33	R.LYYNLDDIAYVGKPLIDIETEALK.D	[121-144]
[K].QTGAILPPSPK.[S]		FALSE	0.0896824	0.00370284	1	1	2	P53395	P53395 [212-222]		0	1108.64	Not Found	High	Not Found	High	0.002574	0.02796	1.58	K.QTGAILPPSPK.S	[212-222]
[R].SVFEIAMELNRLQK.[L]		FALSE	7.00468e-07	0.000310113	1	1	1	P53395	P53395 [366-379]		1	1677.9	Not Found	High	Not Found	High	0.0001944	6.982e-08	2.96	R.SVFEIAMELNRLQK.L	[366-379]
[K].SYLENPAFMLLDLK.[-]		FALSE	3.95178e-06	0.000310113	1	1	2	P53395	P53395 [469-482]		0	1653.86	Not Found	High	High	High	0.0001944	4.694e-07	2.71	K.SYLENPAFMLLDLK.-	[469-482]
[K].SYLENPAFMLLDLK.[-]	1xOxidation [M9]	FALSE	0.0304449	0.00172868	1	1	1	P53395	P53395 [469-482]		0	1669.85	Not Found	High	Not Found	High	0.001205	0.007775	1.55	K.SYLENPAFMLLDLK.-	[469-482]
[R].TFPTPIAKPPVFTGKDRTEPVTGFQK.[A]		FALSE	0.174064	0.00890706	1	1	1	P53395	P53395 [236-261]		2	2859.54	Not Found	High	Not Found	High	0.005896	0.07115	1.13	R.TFPTPIAKPPVFTGKDRTEPVTGFQK.A	[236-261]
P53994	Ras-related protein Rab-2A OS=Mus musculus OX=10090 GN=Rab2a PE=1 SV=1	22	3	4	3	212	23.5	6.54	4.4	cell organization and biogenesis;transport	other membranes;ER/Golgi;other cell component	other molecular function	Pf00071	59021	ENSMUSG00000047187	Rab2a	mmu:59021; P53994; Q3UK45	Focal adhesion: PI3K-Akt-mTOR signaling pathway	RAB geranylgeranylation; Golgi Cisternae Pericentriolar Stack Reorganization	3	Not Found	High	High	1
Annotated Sequence	Modifications	Contaminant	Qvality PEP	Qvality q-value	# Protein Groups	# Proteins	# PSMs	Master Protein Accessions	Positions in Master Proteins	Modifications in Master Proteins	# Missed Cleavages	Theo. MH+ [Da]	Found in Sample: [S37] F37: Sample, ht40-bioID2	Found in Sample: [S38] F38: Sample, ht40-bioID2	Found in Sample: [S39] F39: Sample, ht40-bioID2	Confidence (by Search Engine): Sequest HT	Percolator q-Value (by Search Engine): Sequest HT	Percolator PEP (by Search Engine): Sequest HT	XCorr (by Search Engine): Sequest HT	Sequence in Protein	Positions in Proteins
[R].GAAGALLVYDITR.[R]		FALSE	0.0420478	0.00200509	1	2	1	P53994	P53994 [78-90]		0	1319.73	Not Found	Not Found	High	High	0.001491	0.01114	0.89	R.GAAGALLVYDITR.R	[78-90]
[K].KEEGEAFAREHGLIFMETSAK.[T]		FALSE	0.000192544	0.000310113	1	1	2	P53994	P53994 [131-151]		2	2380.16	Not Found	High	High	High	0.0001944	3.386e-05	2.08	K.KEEGEAFAREHGLIFMETSAK.T	[131-151]
[K].LQIWDTAGQESFR.[S]		FALSE	0.00278255	0.000310113	1	2	1	P53994	P53994 [57-69]		0	1550.76	Not Found	Not Found	High	High	0.0001944	0.0006339	1.95	K.LQIWDTAGQESFR.S	[57-69]
P54071	Isocitrate dehydrogenase [NADP], mitochondrial OS=Mus musculus OX=10090 GN=Idh2 PE=1 SV=3	37	15	30	15	452	50.9	8.69	41.28	other metabolic processes;other biological processes	cytosol;other cytoplasmic organelle	other molecular function	Pf00180	269951	ENSMUSG00000030541	Idh2	mmu:269951; P54071; Q8C2R9; Q9EQK1	TCA cycle; Oxidative stress and redox pathway	Citric acid cycle (TCA cycle); Transcriptional activation of mitochondrial biogenesis	4	High	High	High	1
Annotated Sequence	Modifications	Contaminant	Qvality PEP	Qvality q-value	# Protein Groups	# Proteins	# PSMs	Master Protein Accessions	Positions in Master Proteins	Modifications in Master Proteins	# Missed Cleavages	Theo. MH+ [Da]	Found in Sample: [S37] F37: Sample, ht40-bioID2	Found in Sample: [S38] F38: Sample, ht40-bioID2	Found in Sample: [S39] F39: Sample, ht40-bioID2	Confidence (by Search Engine): Sequest HT	Percolator q-Value (by Search Engine): Sequest HT	Percolator PEP (by Search Engine): Sequest HT	XCorr (by Search Engine): Sequest HT	Sequence in Protein	Positions in Proteins
[K].ATDFVVDRAGTFK.[L]		FALSE	2.06931e-05	0.000310113	1	1	3	P54071	P54071 [181-193]		1	1426.73	High	High	High	High	0.0001944	2.904e-06	2.56	K.ATDFVVDRAGTFK.L	[181-193]
[R].DQTNDQVTIDSALATQK.[Y]		FALSE	1.68605e-06	0.000310113	1	1	1	P54071	P54071 [90-106]		0	1847.9	Not Found	Not Found	High	High	0.0001944	1.835e-07	3.09	R.DQTNDQVTIDSALATQK.Y	[90-106]
[R].DQTNDQVTIDSALATQKYSVAVK.[C]		FALSE	5.45265e-05	0.000310113	1	1	1	P54071	P54071 [90-112]		1	2495.26	Not Found	Not Found	High	High	0.0001944	8.459e-06	2.89	R.DQTNDQVTIDSALATQKYSVAVK.C	[90-112]
[K].EKLILPHVDVQLK.[Y]		FALSE	0.00160936	0.000310113	1	1	1	P54071	P54071 [68-80]		1	1531.92	Not Found	Not Found	High	High	0.0001944	0.0003489	1.9	K.EKLILPHVDVQLK.Y	[68-80]
[K].GRPTSTNPIASIFAWTR.[G]		FALSE	0.0473687	0.00226268	1	1	2	P54071	P54071 [361-377]		0	1874.99	High	Not Found	High	High	0.001759	0.01274	1.66	K.GRPTSTNPIASIFAWTR.G	[361-377]
[R].HAHGDQYKATDFVVDR.[A]		FALSE	1.70842e-05	0.000310113	1	1	1	P54071	P54071 [173-188]		1	1858.88	Not Found	Not Found	High	High	0.0001944	2.36e-06	2.38	R.HAHGDQYKATDFVVDR.A	[173-188]
[R].LIDDMVAQVLK.[S]		FALSE	8.9458e-05	0.000310113	1	1	3	P54071	P54071 [289-299]		0	1244.69	High	High	High	High	0.0001944	1.458e-05	1.86	R.LIDDMVAQVLK.S	[289-299]
[K].LILPHVDVQLK.[Y]		FALSE	0.00251534	0.000310113	1	1	3	P54071	P54071 [70-80]		0	1274.78	High	High	High	High	0.0001944	0.0005663	1.6	K.LILPHVDVQLK.Y	[70-80]
[K].LNEHFLNTTDFLDTIK.[S]		FALSE	0.000252597	0.000310113	1	1	3	P54071	P54071 [427-442]		0	1920.97	High	Not Found	High	High	0.0001944	4.557e-05	3.22	K.LNEHFLNTTDFLDTIK.S	[427-442]
[R].LVPGWTKPITIGR.[H]		FALSE	0.000141398	0.000310113	1	1	3	P54071	P54071 [160-172]		0	1437.86	High	High	High	High	0.0001944	2.414e-05	1.91	R.LVPGWTKPITIGR.H	[160-172]
[K].TDFDKNKIWYEHR.[L]		FALSE	3.99408e-06	0.000310113	1	1	3	P54071	P54071 [276-288]		2	1751.85	High	Not Found	High	High	0.0001944	4.762e-07	2.7	K.TDFDKNKIWYEHR.L	[276-288]
[K].VEKPVVEMDGDEMTRIIWQFIK.[E]		FALSE	0.0488609	0.00226268	1	1	1	P54071	P54071 [46-67]		1	2663.36	Not Found	Not Found	High	High	0.001759	0.01326	1.45	K.VEKPVVEMDGDEMTRIIWQFIK.E	[46-67]
[K].WPLYLSTK.[N]		FALSE	0.0517157	0.00246168	1	1	1	P54071	P54071 [244-251]		0	1007.56	Not Found	Not Found	High	High	0.00184	0.01418	1.35	K.WPLYLSTK.N	[244-251]
[K].YFDLGLPNR.[D]		FALSE	0.0209873	0.0012089	1	1	2	P54071	P54071 [81-89]		0	1094.56	High	Not Found	High	High	0.0009676	0.00523	2.19	K.YFDLGLPNR.D	[81-89]
[K].YFDLGLPNRDQTNDQVTIDSALATQK.[Y]		FALSE	9.04409e-07	0.000310113	1	1	2	P54071	P54071 [81-106]		1	2923.44	Not Found	High	High	High	0.0001944	9.247e-08	3.06	K.YFDLGLPNRDQTNDQVTIDSALATQK.Y	[81-106]
P54227	Stathmin OS=Mus musculus OX=10090 GN=Stmn1 PE=1 SV=2	30	6	10	6	149	17.3	5.97	24.19	cell cycle OR cell proliferation;cell organization and biogenesis;developmental processes;signal transduction;other biological processes	other membranes;cytosol;cytoskeleton;other cell component	cytoskeletal activity	Pf00836	16765	ENSMUSG00000028832	Stmn1	mmu:16765; P54227	PDGFR-alpha and STMN1 cooperate to exacerbate cytotoxic effects of vinblastine; Mapk signaling pathway		2	High	High	High	1
Annotated Sequence	Modifications	Contaminant	Qvality PEP	Qvality q-value	# Protein Groups	# Proteins	# PSMs	Master Protein Accessions	Positions in Master Proteins	Modifications in Master Proteins	# Missed Cleavages	Theo. MH+ [Da]	Found in Sample: [S37] F37: Sample, ht40-bioID2	Found in Sample: [S38] F38: Sample, ht40-bioID2	Found in Sample: [S39] F39: Sample, ht40-bioID2	Confidence (by Search Engine): Sequest HT	Percolator q-Value (by Search Engine): Sequest HT	Percolator PEP (by Search Engine): Sequest HT	XCorr (by Search Engine): Sequest HT	Sequence in Protein	Positions in Proteins
[K].DLSLEEIQK.[K]		FALSE	0.0194988	0.0012089	1	2	1	P54227	P54227 [44-52]		0	1074.57	Not Found	High	Not Found	High	0.0009676	0.004837	2.12	K.DLSLEEIQK.K	[44-52]
[K].DLSLEEIQKK.[L]		FALSE	0.00146244	0.000310113	1	2	1	P54227	P54227 [44-53]		1	1202.66	Not Found	High	Not Found	High	0.0001944	0.0003147	2.15	K.DLSLEEIQKK.L	[44-53]
[K].DLSLEEIQKKLEAAEER.[R]		FALSE	4.40911e-09	0.000310113	1	2	2	P54227	P54227 [44-60]		2	2001.05	Not Found	Not Found	High	High	0.0001944	2.632e-10	3.37	K.DLSLEEIQKKLEAAEER.R	[44-60]
[K].KDLSLEEIQK.[K]		FALSE	0.000357015	0.000310113	1	2	1	P54227	P54227 [43-52]		1	1202.66	Not Found	Not Found	High	High	0.0001944	6.67e-05	2.16	K.KDLSLEEIQK.K	[43-52]
[K].RASGQAFELILSPR.[S]		FALSE	0.000546514	0.000310113	1	1	2	P54227	P54227 [14-27]		1	1544.85	High	High	Not Found	High	0.0001944	0.0001067	3.17	K.RASGQAFELILSPR.S	[14-27]
[K].SHEAEVLKQLAEK.[R]		FALSE	1.8313e-07	0.000310113	1	1	3	P54227	P54227 [63-75]		1	1481.8	High	High	High	High	0.0001944	1.593e-08	3.2	K.SHEAEVLKQLAEK.R	[63-75]
P56480	ATP synthase subunit beta, mitochondrial OS=Mus musculus OX=10090 GN=Atp5f1b PE=1 SV=2	72	32	91	32	529	56.3	5.34	210	other metabolic processes;transport;developmental processes;other biological processes	plasma membrane;other membranes;mitochondrion;other cell component	signal transduction activity or receptor binding;transporter activity;other molecular function	Pf00006, Pf02874	11947	ENSMUSG00000025393	Atp5f1b	mmu:11947; P56480; Q0QEP4; Q3TFD7; Q3TIP9; Q3TK44; Q3TWD5; Q3TX28; Q3U6U4; Q3U774; Q3UB69; Q3UF69; Q8CI65; Q8VEJ5; Q9CTI7; Q9CWX7	Oxidative phosphorylation; Electron transport chain	Mitochondrial protein import; Formation of ATP by chemiosmotic coupling; Cristae formation	5	High	High	High	1
Annotated Sequence	Modifications	Contaminant	Qvality PEP	Qvality q-value	# Protein Groups	# Proteins	# PSMs	Master Protein Accessions	Positions in Master Proteins	Modifications in Master Proteins	# Missed Cleavages	Theo. MH+ [Da]	Found in Sample: [S37] F37: Sample, ht40-bioID2	Found in Sample: [S38] F38: Sample, ht40-bioID2	Found in Sample: [S39] F39: Sample, ht40-bioID2	Confidence (by Search Engine): Sequest HT	Percolator q-Value (by Search Engine): Sequest HT	Percolator PEP (by Search Engine): Sequest HT	XCorr (by Search Engine): Sequest HT	Sequence in Protein	Positions in Proteins
[K].AHGGYSVFAGVGER.[T]		FALSE	4.11219e-05	0.000310113	1	1	3	P56480	P56480 [226-239]		0	1406.68	High	High	High	High	0.0001944	6.177e-06	3.42	K.AHGGYSVFAGVGER.T	[226-239]
[R].AIAELGIYPAVDPLDSTSR.[I]		FALSE	1.41441e-06	0.000310113	1	1	3	P56480	P56480 [388-406]		0	1988.03	Not Found	High	High	High	0.0001944	1.518e-07	3.34	R.AIAELGIYPAVDPLDSTSR.I	[388-406]
[R].DSRLVLEVAQHLGESTVR.[T]		FALSE	4.87842e-09	0.000310113	1	1	3	P56480	P56480 [92-109]		1	2009.08	High	Not Found	High	High	0.0001944	2.935e-10	4.02	R.DSRLVLEVAQHLGESTVR.T	[92-109]
[R].EGNDLYHEMIESGVINLK.[D]		FALSE	0.0782631	0.00370284	1	1	1	P56480	P56480 [242-259]		0	2061	Not Found	Not Found	High	High	0.002574	0.02348	1.45	R.EGNDLYHEMIESGVINLK.D	[242-259]
[R].EGNDLYHEMIESGVINLKDATSK.[V]		FALSE	2.75222e-08	0.000310113	1	1	2	P56480	P56480 [242-264]		1	2563.23	High	Not Found	High	High	0.0001944	1.977e-09	3.79	R.EGNDLYHEMIESGVINLKDATSK.V	[242-264]
[R].FLSQPFQVAEVFTGHMGK.[L]	1xOxidation [M16]	FALSE	1.61985e-05	0.000310113	1	1	1	P56480	P56480 [463-480]		0	2039.01	Not Found	Not Found	High	High	0.0001944	2.22e-06	2.17	R.FLSQPFQVAEVFTGHMGK.L	[463-480]
[R].FTQAGSEVSALLGR.[I]		FALSE	1.06669e-06	0.000310113	1	1	3	P56480	P56480 [311-324]		0	1435.75	High	High	High	High	0.0001944	1.112e-07	3.63	R.FTQAGSEVSALLGR.I	[311-324]
[R].FTQAGSEVSALLGRIPSAVGYQPTLATDMGTMQER.[I]		FALSE	1.1041e-05	0.000310113	1	1	1	P56480	P56480 [311-345]		1	3682.82	Not Found	Not Found	High	High	0.0001944	1.452e-06	2.4	R.FTQAGSEVSALLGRIPSAVGYQPTLATDMGTMQER.I	[311-345]
[K].GFQQILAGEYDHLPEQAFYMVGPIEEAVAK.[A]		FALSE	0.0127273	0.0012089	1	1	1	P56480	P56480 [490-519]		0	3350.64	Not Found	High	Not Found	High	0.0008368	0.00312	1.92	K.GFQQILAGEYDHLPEQAFYMVGPIEEAVAK.A	[490-519]
[K].GSITSVQAIYVPADDLTDPAPATTFAHLDATTVLSR.[A]		FALSE	1.45734e-11	0.000310113	1	1	2	P56480	P56480 [352-387]		0	3714.89	Not Found	High	High	High	0.0001944	4.869e-13	4.56	K.GSITSVQAIYVPADDLTDPAPATTFAHLDATTVLSR.A	[352-387]
[K].KGSITSVQAIYVPADDLTDPAPATTFAHLDATTVLSR.[A]		FALSE	8.33708e-16	0.000310113	1	1	2	P56480	P56480 [351-387]		1	3842.98	High	Not Found	High	High	0.0001944	1.033e-17	4.62	K.KGSITSVQAIYVPADDLTDPAPATTFAHLDATTVLSR.A	[351-387]
[K].IGLFGGAGVGK.[T]		FALSE	4.39575e-06	0.000310113	1	1	3	P56480	P56480 [202-212]		0	975.562	High	High	High	High	0.0001944	5.285e-07	2.94	K.IGLFGGAGVGK.T	[202-212]
[K].ILQDYKSLQDIIAILGMDELSEEDKLTVSR.[A]		FALSE	1.94368e-15	0.000310113	1	1	1	P56480	P56480 [427-456]		2	3435.79	Not Found	Not Found	High	High	0.0001944	2.628e-17	4.6	K.ILQDYKSLQDIIAILGMDELSEEDKLTVSR.A	[427-456]
[K].ILQDYKSLQDIIAILGMDELSEEDKLTVSR.[A]	1xOxidation [M17]	FALSE	3.41314e-05	0.000310113	1	1	2	P56480	P56480 [427-456]		2	3451.79	High	Not Found	High	High	0.0001944	5.056e-06	2.5	K.ILQDYKSLQDIIAILGMDELSEEDKLTVSR.A	[427-456]
[R].IMDPNIVGNEHYDVAR.[G]		FALSE	6.26533e-09	0.000310113	1	1	4	P56480	P56480 [407-422]		0	1842.88	High	High	High	High	0.0001944	3.874e-10	4.68	R.IMDPNIVGNEHYDVAR.G	[407-422]
[R].IMDPNIVGNEHYDVAR.[G]	1xOxidation [M2]	FALSE	1.77417e-09	0.000310113	1	1	5	P56480	P56480 [407-422]		0	1858.88	High	High	High	High	0.0001944	9.624e-11	3.59	R.IMDPNIVGNEHYDVAR.G	[407-422]
[R].IMNVIGEPIDERGPIK.[T]		FALSE	6.82238e-09	0.000310113	1	1	3	P56480	P56480 [144-159]		1	1780.96	High	High	High	High	0.0001944	4.246e-10	3.86	R.IMNVIGEPIDERGPIK.T	[144-159]
[R].IMNVIGEPIDERGPIK.[T]	1xOxidation [M2]	FALSE	7.91489e-05	0.000310113	1	1	4	P56480	P56480 [144-159]		1	1796.96	High	Not Found	High	High	0.0001944	1.277e-05	2.21	R.IMNVIGEPIDERGPIK.T	[144-159]
[R].IMNVIGEPIDERGPIKTK.[Q]		FALSE	1.92606e-06	0.000310113	1	1	3	P56480	P56480 [144-161]		2	2010.11	Not Found	High	High	High	0.0001944	2.121e-07	2.94	R.IMNVIGEPIDERGPIKTK.Q	[144-161]
[R].IPSAVGYQPTLATDMGTMQER.[I]		FALSE	2.52047e-07	0.000310113	1	1	1	P56480	P56480 [325-345]		0	2266.08	Not Found	Not Found	High	High	0.0001944	2.266e-08	3.61	R.IPSAVGYQPTLATDMGTMQER.I	[325-345]
[K].IPVGPETLGR.[I]		FALSE	0.0452129	0.00226268	1	1	1	P56480	P56480 [134-143]		0	1038.59	Not Found	Not Found	High	High	0.001759	0.01209	1.02	K.IPVGPETLGR.I	[134-143]
[K].IQRFLSQPFQVAEVFTGHMGK.[L]		FALSE	1.00602e-06	0.000310113	1	1	1	P56480	P56480 [460-480]		1	2420.25	Not Found	High	Not Found	High	0.0001944	1.037e-07	3.46	K.IQRFLSQPFQVAEVFTGHMGK.L	[460-480]
[R].LVLEVAQHLGESTVR.[T]		FALSE	5.2267e-07	0.000310113	1	1	6	P56480	P56480 [95-109]		0	1650.92	High	High	High	High	0.0001944	5.043e-08	3.61	R.LVLEVAQHLGESTVR.T	[95-109]
[K].LVPLKETIK.[G]		FALSE	0.00711625	0.000992347	1	1	1	P56480	P56480 [481-489]		1	1040.67	Not Found	Not Found	High	High	0.0005511	0.00172	1.79	K.LVPLKETIK.G	[481-489]
[K].LVPLKETIKGFQQILAGEYDHLPEQAFYMVGPIEEAVAK.[A]		FALSE	0.000499239	0.000310113	1	1	1	P56480	P56480 [481-519]		2	4372.29	Not Found	Not Found	High	High	0.0001944	9.685e-05	2.51	K.LVPLKETIKGFQQILAGEYDHLPEQAFYMVGPIEEAVAK.A	[481-519]
[K].QFAPIHAEAPEFIEMSVEQEILVTGIK.[V]		FALSE	3.5725e-08	0.000310113	1	1	3	P56480	P56480 [162-188]		0	3026.55	High	High	High	High	0.0001944	2.626e-09	4.36	K.QFAPIHAEAPEFIEMSVEQEILVTGIK.V	[162-188]
[K].SLQDIIAILGMDELSEEDKLTVSR.[A]		FALSE	1.01139e-06	0.000310113	1	1	3	P56480	P56480 [433-456]		1	2675.38	High	High	High	High	0.0001944	1.048e-07	2.46	K.SLQDIIAILGMDELSEEDKLTVSR.A	[433-456]
[R].TIAMDGTEGLVR.[G]		FALSE	0.000136953	0.000310113	1	1	3	P56480	P56480 [110-121]		0	1262.64	High	High	High	High	0.0001944	2.336e-05	2.03	R.TIAMDGTEGLVR.G	[110-121]
[R].TIAMDGTEGLVR.[G]	1xOxidation [M4]	FALSE	2.80292e-05	0.000310113	1	1	6	P56480	P56480 [110-121]		0	1278.64	High	High	High	High	0.0001944	4.05e-06	2.29	R.TIAMDGTEGLVR.G	[110-121]
[R].TIAMDGTEGLVRGQK.[V]		FALSE	2.54099e-08	0.000310113	1	1	1	P56480	P56480 [110-124]		1	1575.82	Not Found	Not Found	High	High	0.0001944	1.806e-09	3.69	R.TIAMDGTEGLVRGQK.V	[110-124]
[R].TREGNDLYHEMIESGVINLK.[D]		FALSE	0.000810257	0.000310113	1	1	1	P56480	P56480 [240-259]		1	2318.14	Not Found	Not Found	High	High	0.0001944	0.0001648	2.43	R.TREGNDLYHEMIESGVINLK.D	[240-259]
[R].TREGNDLYHEMIESGVINLKDATSK.[V]		FALSE	1.60797e-10	0.000310113	1	1	3	P56480	P56480 [240-264]		2	2820.38	High	Not Found	High	High	0.0001944	6.873e-12	5.15	R.TREGNDLYHEMIESGVINLKDATSK.V	[240-264]
[K].TVLIMELINNVAK.[A]		FALSE	2.35133e-05	0.000310113	1	1	3	P56480	P56480 [213-225]		0	1457.84	High	High	High	High	0.0001944	3.347e-06	2.84	K.TVLIMELINNVAK.A	[213-225]
[K].VALVYGQMNEPPGAR.[A]		FALSE	2.2176e-05	0.000310113	1	1	1	P56480	P56480 [265-279]		0	1601.81	Not Found	Not Found	High	High	0.0001944	3.137e-06	2.31	K.VALVYGQMNEPPGAR.A	[265-279]
[K].VALVYGQMNEPPGAR.[A]	1xOxidation [M8]	FALSE	0.00120758	0.000310113	1	1	3	P56480	P56480 [265-279]		0	1617.81	Not Found	Not Found	High	High	0.0001944	0.0002553	2.03	K.VALVYGQMNEPPGAR.A	[265-279]
[K].VLDSGAPIKIPVGPETLGR.[I]		FALSE	8.17607e-09	0.000310113	1	1	3	P56480	P56480 [125-143]		1	1919.1	High	Not Found	High	High	0.0001944	5.196e-10	3.73	K.VLDSGAPIKIPVGPETLGR.I	[125-143]
[K].VVDLLAPYAK.[G]		FALSE	0.000496589	0.000310113	1	1	3	P56480	P56480 [189-198]		0	1088.64	High	High	High	High	0.0001944	9.596e-05	2.34	K.VVDLLAPYAK.G	[189-198]
P57776	Elongation factor 1-delta OS=Mus musculus OX=10090 GN=Eef1d PE=1 SV=3	23	3	4	3	281	31.3	5.02	4.45	protein metabolism;RNA metabolism OR transcription;other metabolic processes;other biological processes	cytosol;ER/Golgi;nucleus;other cell component	enzyme regulator activity;nucleic acid binding activity;other molecular function	Pf00736, Pf10587	66656		Eef1d	mmu:66656; P57776; Q68FG5; Q9CWW2; Q9CWY1; Q9CYD4; Q9CYJ5	Translation factors	Eukaryotic Translation Elongation	2	High	Not Found	High	1
Annotated Sequence	Modifications	Contaminant	Qvality PEP	Qvality q-value	# Protein Groups	# Proteins	# PSMs	Master Protein Accessions	Positions in Master Proteins	Modifications in Master Proteins	# Missed Cleavages	Theo. MH+ [Da]	Found in Sample: [S37] F37: Sample, ht40-bioID2	Found in Sample: [S38] F38: Sample, ht40-bioID2	Found in Sample: [S39] F39: Sample, ht40-bioID2	Confidence (by Search Engine): Sequest HT	Percolator q-Value (by Search Engine): Sequest HT	Percolator PEP (by Search Engine): Sequest HT	XCorr (by Search Engine): Sequest HT	Sequence in Protein	Positions in Proteins
[R].ITSLEVENQNLRGVVQDLQQAISKLEAR.[L]		FALSE	0.00696713	0.000992347	1	3	1	P57776	P57776 [84-111]		2	3151.71	Not Found	Not Found	High	High	0.0005511	0.001678	1.38	R.ITSLEVENQNLRGVVQDLQQAISKLEAR.L	[84-111]
[K].SLAGSSGPGASSGPGGDHSELIVR.[I]		FALSE	2.74457e-07	0.000310113	1	2	2	P57776	P57776 [60-83]		0	2195.07	High	Not Found	High	High	0.0001944	2.485e-08	2.36	K.SLAGSSGPGASSGPGGDHSELIVR.I	[60-83]
[R].SIQLDGLVWGASK.[L]		FALSE	0.00148596	0.000310113	1	3	1	P57776	P57776 [220-232]		0	1373.74	Not Found	Not Found	High	High	0.0001944	0.0003199	2.09	R.SIQLDGLVWGASK.L	[220-232]
P58252	Elongation factor 2 OS=Mus musculus OX=10090 GN=Eef2 PE=1 SV=2	10	7	12	7	858	95.3	6.83	7.25	protein metabolism;other metabolic processes;other biological processes	plasma membrane;other membranes;cytosol;translational apparatus;other cell component	cytoskeletal activity;translation activity;nucleic acid binding activity;other molecular function	Pf00009, Pf00679, Pf03144, Pf03764, Pf14492	13629	ENSMUSG00000034994	Eef2	mmu:13629; P58252; Q544E4	Translation factors	Neutrophil degranulation; Protein methylation; Peptide chain elongation; Synthesis of diphthamide-EEF2	5	High	High	High	1
Annotated Sequence	Modifications	Contaminant	Qvality PEP	Qvality q-value	# Protein Groups	# Proteins	# PSMs	Master Protein Accessions	Positions in Master Proteins	Modifications in Master Proteins	# Missed Cleavages	Theo. MH+ [Da]	Found in Sample: [S37] F37: Sample, ht40-bioID2	Found in Sample: [S38] F38: Sample, ht40-bioID2	Found in Sample: [S39] F39: Sample, ht40-bioID2	Confidence (by Search Engine): Sequest HT	Percolator q-Value (by Search Engine): Sequest HT	Percolator PEP (by Search Engine): Sequest HT	XCorr (by Search Engine): Sequest HT	Sequence in Protein	Positions in Proteins
[K].ARPFPDGLAEDIDKGEVSARQELK.[A]		FALSE	0.0204432	0.0012089	1	1	1	P58252	P58252 [606-629]		2	2641.36	Not Found	Not Found	High	High	0.0009676	0.005062	1.65	K.ARPFPDGLAEDIDKGEVSARQELK.A	[606-629]
[K].EDLYLKPIQR.[T]		FALSE	0.000805957	0.000310113	1	1	2	P58252	P58252 [440-449]		0	1274.71	High	High	Not Found	High	0.0001944	0.0001639	1.85	K.EDLYLKPIQR.T	[440-449]
[K].GVQYLNEIKDSVVAGFQWATK.[E]		FALSE	0.000570285	0.000310113	1	1	2	P58252	P58252 [668-688]		1	2353.22	High	Not Found	High	High	0.0001944	0.000112	2.32	K.GVQYLNEIKDSVVAGFQWATK.E	[668-688]
[K].KEDLYLKPIQR.[T]		FALSE	4.1901e-06	0.000310113	1	1	2	P58252	P58252 [439-449]		1	1402.81	High	Not Found	High	High	0.0001944	4.998e-07	2.89	K.KEDLYLKPIQR.T	[439-449]
[R].VFSGVVSTGLKVR.[I]		FALSE	0.161403	0.00818949	1	1	1	P58252	P58252 [416-428]		1	1348.79	Not Found	Not Found	High	High	0.005449	0.06357	1.72	R.VFSGVVSTGLKVR.I	[416-428]
[K].YEWDVAEAR.[K]		FALSE	0.00700411	0.000992347	1	1	3	P58252	P58252 [639-647]		0	1138.52	High	High	High	High	0.0005511	0.001685	1.52	K.YEWDVAEAR.K	[639-647]
[R].YLAEKYEWDVAEAR.[K]		FALSE	0.00700411	0.000992347	1	1	1	P58252	P58252 [634-647]		1	1742.84	High	Not Found	Not Found	High	0.0005511	0.001691	1.52	R.YLAEKYEWDVAEAR.K	[634-647]
P60335	Poly(rC)-binding protein 1 OS=Mus musculus OX=10090 GN=Pcbp1 PE=1 SV=1	40	7	9	5	356	37.5	7.09	8.28	RNA metabolism OR transcription;other metabolic processes;other biological processes	cytosol;nucleus;other cell component	nucleic acid binding activity;other molecular function	Pf00013	23983	ENSMUSG00000051695	Pcbp1	mmu:23983; P60335	mRNA processing	mRNA Splicing - Major Pathway; Processing of Capped Intron-Containing Pre-mRNA	3	High	High	High	1
Annotated Sequence	Modifications	Contaminant	Qvality PEP	Qvality q-value	# Protein Groups	# Proteins	# PSMs	Master Protein Accessions	Positions in Master Proteins	Modifications in Master Proteins	# Missed Cleavages	Theo. MH+ [Da]	Found in Sample: [S37] F37: Sample, ht40-bioID2	Found in Sample: [S38] F38: Sample, ht40-bioID2	Found in Sample: [S39] F39: Sample, ht40-bioID2	Confidence (by Search Engine): Sequest HT	Percolator q-Value (by Search Engine): Sequest HT	Percolator PEP (by Search Engine): Sequest HT	XCorr (by Search Engine): Sequest HT	Sequence in Protein	Positions in Proteins
[K].AFAMIIDKLEEDINSSMTNSTAASRPPVTLR.[L]		FALSE	7.91707e-07	0.000310113	1	1	1	P60335	P60335 [71-101]		1	3378.7	Not Found	Not Found	High	High	0.0001944	7.993e-08	2.93	K.AFAMIIDKLEEDINSSMTNSTAASRPPVTLR.L	[71-101]
[R].ESTGAQVQVAGDMLPNSTER.[A]		FALSE	0.111665	0.004954	2	6	1	Q61990; P60335	Q61990 [125-144]; P60335 [125-144]		0	2089.98	Not Found	High	Not Found	High	0.003585	0.03766	0.74	R.ESTGAQVQVAGDMLPNSTER.A	[125-144]
[R].LLMHGKEVGSIIGKK.[G]		FALSE	0.0641693	0.00246168	2	6	1	Q61990; P60335	Q61990 [18-32]; P60335 [18-32]		2	1609.95	Not Found	Not Found	High	High	0.00184	0.01838	1.47	R.LLMHGKEVGSIIGKK.G	[18-32]
[R].IITLTGPTNAIFK.[A]		FALSE	0.000724591	0.000310113	1	1	3	P60335	P60335 [58-70]		0	1388.81	High	High	High	High	0.0001944	0.0001459	1.76	R.IITLTGPTNAIFK.A	[58-70]
[R].QGANINEIRQMSGAQIK.[I]		FALSE	0.107865	0.004954	1	1	1	P60335	P60335 [298-314]		1	1857.96	Not Found	Not Found	High	High	0.003458	0.03584	1.45	R.QGANINEIRQMSGAQIK.I	[298-314]
[R].QQSHFAMMHGGTGFAGIDSSSPEVK.[G]		FALSE	0.0194988	0.0012089	1	1	1	P60335	P60335 [244-268]		0	2606.18	Not Found	Not Found	High	High	0.0009676	0.004833	1.54	R.QQSHFAMMHGGTGFAGIDSSSPEVK.G	[244-268]
[R].QVTITGSAASISLAQYLINAR.[L]		FALSE	0.00055531	0.000310113	1	1	1	P60335	P60335 [326-346]		0	2177.19	Not Found	Not Found	High	High	0.0001944	0.0001086	1.98	R.QVTITGSAASISLAQYLINAR.L	[326-346]
P60710	Actin, cytoplasmic 1 OS=Mus musculus OX=10090 GN=Actb PE=1 SV=1	55	20	72	9	375	41.7	5.48	139.54	cell organization and biogenesis;protein metabolism;other metabolic processes;developmental processes;other biological processes	plasma membrane;other membranes;cytosol;cytoskeleton;nucleus;other cell component	cytoskeletal activity;other molecular function	Pf00022	11461	ENSMUSG00000029580	Actb	mmu:11461; P02570; P60710; P70514; P99021; Q11211; Q3TI89; Q3TVP6; Q64316; Q6ZWM3	Myometrial relaxation and contraction pathways; Regulation of actin cytoskeleton; Focal adhesion	Clathrin-mediated endocytosis; Regulation of actin dynamics for phagocytic cup formation; RHOBTB2 GTPase cycle; Interaction between L1 and Ankyrins; MAP2K and MAPK activation; RHO GTPases Activate Formins; Recycling pathway of L1; RHO GTPases activate IQGAPs; EPHB-mediated forward signaling; Adherens junctions interactions; Formation of annular gap junctions; VEGFA-VEGFR2 Pathway; Cell-extracellu…	18	High	High	High	1
Annotated Sequence	Modifications	Contaminant	Qvality PEP	Qvality q-value	# Protein Groups	# Proteins	# PSMs	Master Protein Accessions	Positions in Master Proteins	Modifications in Master Proteins	# Missed Cleavages	Theo. MH+ [Da]	Found in Sample: [S37] F37: Sample, ht40-bioID2	Found in Sample: [S38] F38: Sample, ht40-bioID2	Found in Sample: [S39] F39: Sample, ht40-bioID2	Confidence (by Search Engine): Sequest HT	Percolator q-Value (by Search Engine): Sequest HT	Percolator PEP (by Search Engine): Sequest HT	XCorr (by Search Engine): Sequest HT	Sequence in Protein	Positions in Proteins
[K].AGFAGDDAPRAVFPSIVGRPR.[H]		FALSE	7.44784e-08	0.000310113	2	6	1	P60710; P68134	P60710 [19-39]; P68134 [21-41]		1	2156.14	Not Found	High	Not Found	High	0.0001944	5.91e-09	3.68	K.AGFAGDDAPRAVFPSIVGRPR.H	[19-39]
[R].AVFPSIVGRPR.[H]		FALSE	0.000131243	0.000310113	2	6	3	P60710; P68134	P60710 [29-39]; P68134 [31-41]		0	1198.71	High	High	High	High	0.0001944	2.225e-05	2.62	R.AVFPSIVGRPR.H	[29-39]
[R].DLTDYLMK.[I]		FALSE	0.0721581	0.00324328	2	7	3	P60710; P68134	P60710 [184-191]; P68134 [186-193]		0	998.486	High	High	High	High	0.002364	0.02124	1.63	R.DLTDYLMK.I	[184-191]
[K].DLYANTVLSGGTTMYPGIADR.[M]		FALSE	4.00622e-09	0.000310113	1	2	5	P60710	P60710 [292-312]		0	2215.07	High	High	High	High	0.0001944	2.367e-10	4.21	K.DLYANTVLSGGTTMYPGIADR.M	[292-312]
[K].DLYANTVLSGGTTMYPGIADR.[M]	1xOxidation [M14]	FALSE	0.0101425	0.000992347	1	2	2	P60710	P60710 [292-312]		0	2231.06	High	Not Found	Not Found	High	0.0007154	0.002471	1.68	K.DLYANTVLSGGTTMYPGIADR.M	[292-312]
[K].EITALAPSTMK.[I]		FALSE	0.00116965	0.000310113	2	6	3	P60710; P68134	P60710 [316-326]; P68134 [318-328]		0	1161.62	High	High	High	High	0.0001944	0.0002459	2.45	K.EITALAPSTMK.I	[316-326]
[K].EITALAPSTMK.[I]	1xOxidation [M10]	FALSE	0.000169451	0.000310113	2	6	10	P60710; P68134	P60710 [316-326]; P68134 [318-328]		0	1177.61	High	High	High	High	0.0001944	2.939e-05	2.29	K.EITALAPSTMK.I	[316-326]
[R].GYSFTTTAER.[E]		FALSE	0.0016704	0.000310113	1	2	3	P60710	P60710 [197-206]		0	1132.53	High	High	High	High	0.0001944	0.0003625	1.76	R.GYSFTTTAER.E	[197-206]
[R].GYSFTTTAEREIVR.[D]		FALSE	0.000940426	0.000310113	1	2	2	P60710	P60710 [197-210]		1	1629.82	Not Found	High	High	High	0.0001944	0.0001943	2.9	R.GYSFTTTAEREIVR.D	[197-210]
[R].HQGVMVGMGQKDSYVGDEAQSK.[R]		FALSE	0.000287018	0.000310113	2	6	1	P60710; P68134	P60710 [40-61]; P68134 [42-63]		1	2351.08	Not Found	Not Found	High	High	0.0001944	5.274e-05	2.24	R.HQGVMVGMGQKDSYVGDEAQSK.R	[40-61]
[R].LDLAGRDLTDYLMK.[I]		FALSE	4.67262e-05	0.000310113	2	7	5	P60710; P68134	P60710 [178-191]; P68134 [180-193]		1	1623.84	High	High	High	High	0.0001944	7.142e-06	2.72	R.LDLAGRDLTDYLMK.I	[178-191]
[R].LDLAGRDLTDYLMK.[I]	1xOxidation [M13]	FALSE	0.000364697	0.000310113	2	7	3	P60710; P68134	P60710 [178-191]; P68134 [180-193]		1	1639.84	High	Not Found	High	High	0.0001944	6.836e-05	2.79	R.LDLAGRDLTDYLMK.I	[178-191]
[R].LDLAGRDLTDYLMKILTER.[G]		FALSE	0.00059193	0.000310113	2	7	3	P60710; P68134	P60710 [178-196]; P68134 [180-198]		2	2236.2	High	High	High	High	0.0001944	0.0001168	1.74	R.LDLAGRDLTDYLMKILTER.G	[178-196]
[K].IKIIAPPER.[K]		FALSE	0.0216591	0.0012089	2	7	2	P60710; P68134	P60710 [327-335]; P68134 [329-337]		1	1036.65	Not Found	High	High	High	0.0009676	0.005394	2.39	K.IKIIAPPER.K	[327-335]
[K].ILTERGYSFTTTAER.[E]		FALSE	4.77319e-05	0.000310113	1	2	1	P60710	P60710 [192-206]		1	1744.89	Not Found	Not Found	High	High	0.0001944	7.284e-06	3.3	K.ILTERGYSFTTTAER.E	[192-206]
[K].ILTERGYSFTTTAEREIVR.[D]		FALSE	0.000186491	0.000310113	1	2	2	P60710	P60710 [192-210]		2	2242.18	High	Not Found	High	High	0.0001944	3.272e-05	2.07	K.ILTERGYSFTTTAEREIVR.D	[192-210]
[K].IWHHTFYNELR.[V]		FALSE	0.00620083	0.000688391	2	4	3	P60710; P68134	P60710 [85-95]; P68134 [87-97]		0	1515.75	High	High	High	High	0.0003865	0.001484	1.47	K.IWHHTFYNELR.V	[85-95]
[K].IWHHTFYNELRVAPEEHPVLLTEAPLNPK.[A]		FALSE	4.40686e-05	0.000310113	1	2	1	P60710	P60710 [85-113]		1	3450.8	Not Found	High	Not Found	High	0.0001944	6.684e-06	2.73	K.IWHHTFYNELRVAPEEHPVLLTEAPLNPK.A	[85-113]
[R].MQKEITALAPSTMK.[I]		FALSE	0.000317564	0.000310113	2	6	1	P60710; P68134	P60710 [313-326]; P68134 [315-328]		1	1548.81	Not Found	Not Found	High	High	0.0001944	5.87e-05	1.75	R.MQKEITALAPSTMK.I	[313-326]
[R].MQKEITALAPSTMK.[I]	1xOxidation [M13]	FALSE	0.00485899	0.000310113	2	6	1	P60710; P68134	P60710 [313-326]; P68134 [315-328]		1	1564.81	Not Found	Not Found	High	High	0.0001944	0.001149	1.93	R.MQKEITALAPSTMK.I	[313-326]
[K].QEYDESGPSIVHR.[K]		FALSE	0.0001399	0.000310113	1	2	2	P60710	P60710 [360-372]		0	1516.7	High	Not Found	High	High	0.0001944	2.379e-05	2.94	K.QEYDESGPSIVHR.K	[360-372]
[RK].SYELPDGQVITIGNER.[F]		FALSE	5.84493e-07	0.000310113	2	7	3	P60710; P68134	P60710 [239-254]; P68134 [241-256]		0	1790.89	High	High	High	High	0.0001944	5.708e-08	2.59	K.SYELPDGQVITIGNER.F	[239-254]
[R].TTGIVMDSGDGVTHTVPIYEGYALPHAILR.[L]		FALSE	3.76971e-12	0.000310113	1	3	6	P60710	P60710 [148-177]		0	3183.61	High	High	High	High	0.0001944	1.101e-13	4.64	R.TTGIVMDSGDGVTHTVPIYEGYALPHAILR.L	[148-177]
[R].TTGIVMDSGDGVTHTVPIYEGYALPHAILR.[L]	1xOxidation [M6]	FALSE	3.45228e-11	0.000310113	1	3	4	P60710	P60710 [148-177]		0	3199.61	High	High	High	High	0.0001944	1.258e-12	5.29	R.TTGIVMDSGDGVTHTVPIYEGYALPHAILR.L	[148-177]
[R].VAPEEHPVLLTEAPLNPK.[A]		FALSE	7.34846e-07	0.000310113	1	2	2	P60710	P60710 [96-113]		0	1954.06	High	High	Not Found	High	0.0001944	7.35e-08	3.49	R.VAPEEHPVLLTEAPLNPK.A	[96-113]
P60843	Eukaryotic initiation factor 4A-I OS=Mus musculus OX=10090 GN=Eif4a1 PE=1 SV=1	23	7	16	7	406	46.1	5.48	22.71	protein metabolism;other metabolic processes	translational apparatus;other cell component	nucleic acid binding activity;other molecular function	Pf00270, Pf00271	13681	ENSMUSG00000059796	Eif4a1	mmu:13681; P04765; P60843; Q61516	Translation factors	L13a-mediated translational silencing of Ceruloplasmin expression; GTP hydrolysis and joining of the 60S ribosomal subunit; Deadenylation of mRNA; Translation initiation complex formation; Ribosomal scanning and start codon recognition; ISG15 antiviral mechanism	8	High	High	High	1
Annotated Sequence	Modifications	Contaminant	Qvality PEP	Qvality q-value	# Protein Groups	# Proteins	# PSMs	Master Protein Accessions	Positions in Master Proteins	Modifications in Master Proteins	# Missed Cleavages	Theo. MH+ [Da]	Found in Sample: [S37] F37: Sample, ht40-bioID2	Found in Sample: [S38] F38: Sample, ht40-bioID2	Found in Sample: [S39] F39: Sample, ht40-bioID2	Confidence (by Search Engine): Sequest HT	Percolator q-Value (by Search Engine): Sequest HT	Percolator PEP (by Search Engine): Sequest HT	XCorr (by Search Engine): Sequest HT	Sequence in Protein	Positions in Proteins
[R].GIDVQQVSLVINYDLPTNR.[E]		FALSE	0.000253945	0.000310113	1	3	2	P60843	P60843 [335-353]		0	2144.13	High	Not Found	High	High	0.0001944	4.601e-05	1.99	R.GIDVQQVSLVINYDLPTNR.E	[335-353]
[R].GIYAYGFEKPSAIQQR.[A]		FALSE	1.12815e-07	0.000310113	1	4	3	P60843	P60843 [46-61]		0	1827.94	High	High	High	High	0.0001944	9.349e-09	3.26	R.GIYAYGFEKPSAIQQR.A	[46-61]
[K].GVAINMVTEEDKR.[T]		FALSE	3.05291e-07	0.000310113	1	1	2	P60843	P60843 [370-382]		1	1461.74	High	Not Found	High	High	0.0001944	2.804e-08	3.5	K.GVAINMVTEEDKR.T	[370-382]
[K].LQMEAPHIIVGTPGR.[V]		FALSE	0.000307582	0.000310113	1	1	1	P60843	P60843 [147-161]		0	1618.87	High	Not Found	Not Found	High	0.0001944	5.665e-05	1.77	K.LQMEAPHIIVGTPGR.V	[147-161]
[K].MFVLDEADEMLSR.[G]		FALSE	0.000114279	0.000310113	1	3	3	P60843	P60843 [178-190]		0	1555.71	High	High	High	High	0.0001944	1.909e-05	2.63	K.MFVLDEADEMLSR.G	[178-190]
[K].VDWLTEK.[M]		FALSE	0.043377	0.00226268	1	4	3	P60843	P60843 [285-291]		0	890.462	High	High	High	High	0.001637	0.01154	1.05	K.VDWLTEK.M	[285-291]
[R].VLITTDLLAR.[G]		FALSE	0.000392911	0.000310113	1	3	2	P60843	P60843 [325-334]		0	1114.68	Not Found	High	High	High	0.0001944	7.422e-05	2.14	R.VLITTDLLAR.G	[325-334]
P60867	40S ribosomal protein S20 OS=Mus musculus OX=10090 GN=Rps20 PE=1 SV=1	19	2	3	2	119	13.4	9.94	2.39	protein metabolism;other metabolic processes;other biological processes	cytosol;translational apparatus;other cell component	enzyme regulator activity;nucleic acid binding activity;other molecular function	Pf00338	67427	ENSMUSG00000028234	Rps20	mmu:67427; P17075; P60867	Cytoplasmic ribosomal proteins; mRNA processing	L13a-mediated translational silencing of Ceruloplasmin expression; SRP-dependent cotranslational protein targeting to membrane; Major pathway of rRNA processing in the nucleolus and cytosol; Formation of a pool of free 40S subunits; GTP hydrolysis and joining of the 60S ribosomal subunit; Nonsense Mediated Decay (NMD) independent of the Exon Junction Complex (EJC); Nonsense Mediated Decay (NMD) e…	12	Not Found	High	High	1
Annotated Sequence	Modifications	Contaminant	Qvality PEP	Qvality q-value	# Protein Groups	# Proteins	# PSMs	Master Protein Accessions	Positions in Master Proteins	Modifications in Master Proteins	# Missed Cleavages	Theo. MH+ [Da]	Found in Sample: [S37] F37: Sample, ht40-bioID2	Found in Sample: [S38] F38: Sample, ht40-bioID2	Found in Sample: [S39] F39: Sample, ht40-bioID2	Confidence (by Search Engine): Sequest HT	Percolator q-Value (by Search Engine): Sequest HT	Percolator PEP (by Search Engine): Sequest HT	XCorr (by Search Engine): Sequest HT	Sequence in Protein	Positions in Proteins
[R].LIDLHSPSEIVK.[Q]		FALSE	0.0137027	0.0012089	1	1	1	P60867	P60867 [88-99]		0	1350.76	Not Found	Not Found	High	High	0.0008368	0.003355	1.31	R.LIDLHSPSEIVK.Q	[88-99]
[K].TPVEPEVAIHR.[I]		FALSE	9.82078e-06	0.000310113	1	1	2	P60867	P60867 [9-19]		0	1247.67	Not Found	High	High	High	0.0001944	1.281e-06	2.39	K.TPVEPEVAIHR.I	[9-19]
P61027	Ras-related protein Rab-10 OS=Mus musculus OX=10090 GN=Rab10 PE=1 SV=1	35	6	11	3	200	22.5	8.38	19.18	cell cycle OR cell proliferation;cell organization and biogenesis;transport;developmental processes;other biological processes	plasma membrane;other membranes;cytoskeleton;ER/Golgi;other cytoplasmic organelle;other cell component	cytoskeletal activity;other molecular function	Pf00071	19325	ENSMUSG00000020671	Rab10	mmu:19325; O88386; P61027; Q9D7X6	Focal adhesion: PI3K-Akt-mTOR signaling pathway; Comprehensive IL-17A signaling	Neutrophil degranulation; RAB GEFs exchange GTP for GDP on RABs; RAB geranylgeranylation	5	High	High	High	1
Annotated Sequence	Modifications	Contaminant	Qvality PEP	Qvality q-value	# Protein Groups	# Proteins	# PSMs	Master Protein Accessions	Positions in Master Proteins	Modifications in Master Proteins	# Missed Cleavages	Theo. MH+ [Da]	Found in Sample: [S37] F37: Sample, ht40-bioID2	Found in Sample: [S38] F38: Sample, ht40-bioID2	Found in Sample: [S39] F39: Sample, ht40-bioID2	Confidence (by Search Engine): Sequest HT	Percolator q-Value (by Search Engine): Sequest HT	Percolator PEP (by Search Engine): Sequest HT	XCorr (by Search Engine): Sequest HT	Sequence in Protein	Positions in Proteins
[K].AFLTLAEDILR.[K]		FALSE	0.000149129	0.000310113	1	1	3	P61027	P61027 [162-172]		0	1261.72	High	High	High	High	0.0001944	2.555e-05	2.46	K.AFLTLAEDILR.K	[162-172]
[R].FHTITTSYYR.[G]		FALSE	0.0506594	0.00246168	1	1	1	P61027	P61027 [71-80]		0	1288.63	Not Found	High	Not Found	High	0.00184	0.01377	0.85	R.FHTITTSYYR.G	[71-80]
[R].KTPVKEPNSENVDISSGGGVTGWK.[S]		FALSE	0.000234458	0.000310113	1	1	1	P61027	P61027 [173-196]		2	2486.25	Not Found	Not Found	High	High	0.0001944	4.198e-05	1.94	R.KTPVKEPNSENVDISSGGGVTGWK.S	[173-196]
[KR].IKIQLWDTAGQER.[FY]		FALSE	0.000507274	0.000310113	3	10	6	P61027; P63011; Q91V41	P61027 [58-70]; P63011 [71-83]; Q91V41 [60-72]		1	1557.84	High	Not Found	High	High	0.0001944	9.812e-05	2.08	K.IKLQIWDTAGQER.F	[58-70]
[KR].LLIIGDSGVGK.[TS]		FALSE	0.00591207	0.000310113	3	7	2	P61027; P62821; Q9D1G1	P61027 [12-22]; P62821 [14-24]; Q9D1G1 [11-21]		0	1071.64	Not Found	Not Found	High	High	0.0001944	0.001417	1.71	K.LLLIGDSGVGK.T	[12-22]
[KR].IQIWDTAGQER.[FY]		FALSE	0.00107421	0.000310113	6	18	12	P61027; P62821; P63011; Q91V41; Q9D1G1; P61294	P61027 [60-70]; P62821 [62-72]; P63011 [73-83]; Q91V41 [62-72]; Q9D1G1 [59-69]; P61294 [64-74]		0	1316.66	High	High	High	High	0.0001944	0.0002241	2.45	K.LQIWDTAGQER.F	[60-70]
P61205	ADP-ribosylation factor 3 OS=Mus musculus OX=10090 GN=Arf3 PE=2 SV=2	33	6	7	4	181	20.6	7.43	17.22	transport	plasma membrane;other membranes;ER/Golgi;other cell component	other molecular function	Pf00025	11842	ENSMUSG00000051853	Arf3	mmu:11842; P16587; P61205		COPI-dependent Golgi-to-ER retrograde traffic; COPI-mediated anterograde transport; Synthesis of PIPs at the Golgi membrane	3	Not Found	High	High	1
Annotated Sequence	Modifications	Contaminant	Qvality PEP	Qvality q-value	# Protein Groups	# Proteins	# PSMs	Master Protein Accessions	Positions in Master Proteins	Modifications in Master Proteins	# Missed Cleavages	Theo. MH+ [Da]	Found in Sample: [S37] F37: Sample, ht40-bioID2	Found in Sample: [S38] F38: Sample, ht40-bioID2	Found in Sample: [S39] F39: Sample, ht40-bioID2	Confidence (by Search Engine): Sequest HT	Percolator q-Value (by Search Engine): Sequest HT	Percolator PEP (by Search Engine): Sequest HT	XCorr (by Search Engine): Sequest HT	Sequence in Protein	Positions in Proteins
[R].DAVLLVFANK.[Q]		FALSE	0.0214329	0.0012089	2	3	1	P61205; P84084	P61205 [118-127]; P84084 [118-127]		0	1089.63	Not Found	High	Not Found	High	0.0009676	0.005332	1.8	R.DAVLLVFANK.Q	[118-127]
[R].DAVLLVFANKQDLPNAMNAAEITDKLGLHSLR.[H]		FALSE	3.85967e-09	0.000310113	1	2	1	P61205	P61205 [118-149]		2	3477.85	Not Found	High	Not Found	High	0.0001944	2.267e-10	3.8	R.DAVLLVFANKQDLPNAMNAAEITDKLGLHSLR.H	[118-149]
[R].HYFQNTQGLIFVVDSNDRER.[V]		FALSE	5.09067e-09	0.000310113	2	4	2	P61205; P84084	P61205 [80-99]; P84084 [80-99]		1	2438.18	High	Not Found	High	High	0.0001944	3.08e-10	3.21	R.HYFQNTQGLIFVVDSNDRER.V	[80-99]
[R].MLAEDELR.[D]		FALSE	0.010921	0.0012089	1	3	1	P61205	P61205 [110-117]		0	976.477	Not Found	High	Not Found	High	0.0008368	0.002661	1.76	R.MLAEDELR.D	[110-117]
[R].MLAEDELRDAVLLVFANKQDLPNAMNAAEITDK.[L]		FALSE	0.0576197	0.00246168	1	2	1	P61205	P61205 [110-142]		2	3658.85	Not Found	Not Found	High	High	0.00184	0.01612	2.06	R.MLAEDELRDAVLLVFANKQDLPNAMNAAEITDK.L	[110-142]
[K].QDLPNAMNAAEITDKLGLHSLR.[HQ]		FALSE	3.34292e-09	0.000310113	1	3	1	P61205	P61205 [128-149]		1	2407.24	Not Found	Not Found	High	High	0.0001944	1.934e-10	3.86	K.QDLPNAMNAAEITDKLGLHSLR.H	[128-149]
P61922	4-aminobutyrate aminotransferase, mitochondrial OS=Mus musculus OX=10090 GN=Abat PE=1 SV=1	23	6	11	6	500	56.4	8.09	14.54	other metabolic processes;stress response;developmental processes;other biological processes	mitochondrion;other cell component	other molecular function	Pf00202	268860	ENSMUSG00000057880	Abat	mmu:268860; P61922; Q8BZA3	Alanine and aspartate metabolism	Degradation of GABA	2	High	High	High	1
Annotated Sequence	Modifications	Contaminant	Qvality PEP	Qvality q-value	# Protein Groups	# Proteins	# PSMs	Master Protein Accessions	Positions in Master Proteins	Modifications in Master Proteins	# Missed Cleavages	Theo. MH+ [Da]	Found in Sample: [S37] F37: Sample, ht40-bioID2	Found in Sample: [S38] F38: Sample, ht40-bioID2	Found in Sample: [S39] F39: Sample, ht40-bioID2	Confidence (by Search Engine): Sequest HT	Percolator q-Value (by Search Engine): Sequest HT	Percolator PEP (by Search Engine): Sequest HT	XCorr (by Search Engine): Sequest HT	Sequence in Protein	Positions in Proteins
[K].AIHKIDIPSFDWPIAPFPR.[L]		FALSE	0.000637715	0.000310113	1	2	1	P61922	P61922 [232-250]		1	2220.2	Not Found	Not Found	High	High	0.0001944	0.0001264	2.11	K.AIHKIDIPSFDWPIAPFPR.L	[232-250]
[K].IDIPSFDWPIAPFPR.[L]		FALSE	2.45364e-05	0.000310113	1	2	3	P61922	P61922 [236-250]		0	1770.92	High	High	High	High	0.0001944	3.508e-06	1.63	K.IDIPSFDWPIAPFPR.L	[236-250]
[K].LVQQPQNASTFINRPALGILPPENFVDKLQESLMSVAPR.[G]		FALSE	0.0111541	0.0012089	1	2	1	P61922	P61922 [115-153]		1	4318.3	Not Found	Not Found	High	High	0.0008368	0.002721	1.76	K.LVQQPQNASTFINRPALGILPPENFVDKLQESLMSVAPR.G	[115-153]
[K].TLLTGLLDLQAQYPQFISR.[V]		FALSE	3.59157e-08	0.000310113	1	2	4	P61922	P61922 [414-432]		0	2177.2	High	High	High	High	0.0001944	2.652e-09	3.36	K.TLLTGLLDLQAQYPQFISR.V	[414-432]
[R].TVAGIIVEPIQSEGGDNHASDDFFR.[K]		FALSE	1.27478e-05	0.000310113	1	2	1	P61922	P61922 [286-310]		0	2674.27	Not Found	Not Found	High	High	0.0001944	1.702e-06	2.32	R.TVAGIIVEPIQSEGGDNHASDDFFR.K	[286-310]
[K].VDIEFDYDGPLMK.[T]		FALSE	7.50456e-05	0.000310113	1	2	1	P61922	P61922 [35-47]		0	1541.72	Not Found	Not Found	High	High	0.0001944	1.204e-05	2.74	K.VDIEFDYDGPLMK.T	[35-47]
P61979	Heterogeneous nuclear ribonucleoprotein K OS=Mus musculus OX=10090 GN=Hnrnpk PE=1 SV=1	7	3	5	3	463	50.9	5.54	10.2	RNA metabolism OR transcription;other metabolic processes;developmental processes;other biological processes	other membranes;cytosol;cytoskeleton;mitochondrion;nucleus;other cell component	cytoskeletal activity;nucleic acid binding activity;other molecular function	Pf00013, Pf08067	15387	ENSMUSG00000021546	Hnrnpk	mmu:15387; P61979; Q07244; Q15671; Q60577; Q8BGQ8; Q922Y7; Q96J62	mRNA processing	SUMOylation of RNA binding proteins; mRNA Splicing - Major Pathway; Processing of Capped Intron-Containing Pre-mRNA	4	High	High	High	1
Annotated Sequence	Modifications	Contaminant	Qvality PEP	Qvality q-value	# Protein Groups	# Proteins	# PSMs	Master Protein Accessions	Positions in Master Proteins	Modifications in Master Proteins	# Missed Cleavages	Theo. MH+ [Da]	Found in Sample: [S37] F37: Sample, ht40-bioID2	Found in Sample: [S38] F38: Sample, ht40-bioID2	Found in Sample: [S39] F39: Sample, ht40-bioID2	Confidence (by Search Engine): Sequest HT	Percolator q-Value (by Search Engine): Sequest HT	Percolator PEP (by Search Engine): Sequest HT	XCorr (by Search Engine): Sequest HT	Sequence in Protein	Positions in Proteins
[R].ILSISADIETIGEILKK.[I]		FALSE	2.37711e-07	0.000310113	1	3	3	P61979	P61979 [87-103]		1	1843.08	High	High	High	High	0.0001944	2.127e-08	3.05	R.ILSISADIETIGEILKK.I	[87-103]
[R].NTDEMVELR.[I]		FALSE	0.000705566	0.000310113	1	3	1	P61979	P61979 [38-46]		0	1106.51	Not Found	Not Found	High	High	0.0001944	0.000141	1.78	R.NTDEMVELR.I	[38-46]
[R].NTDEMVELRILLQSK.[N]		FALSE	0.00395068	0.000310113	1	3	1	P61979	P61979 [38-52]		1	1788.95	Not Found	Not Found	High	High	0.0001944	0.0009238	1.72	R.NTDEMVELRILLQSK.N	[38-52]
P62242	40S ribosomal protein S8 OS=Mus musculus OX=10090 GN=Rps8 PE=1 SV=2	27	4	6	4	208	24.2	10.32	10.37	protein metabolism;RNA metabolism OR transcription;other metabolic processes;other biological processes	other membranes;cytosol;ER/Golgi;translational apparatus;other cell component	other molecular function	Pf01201	20116	ENSMUSG00000047675	Rps8	mmu:20116; P09058; P62242; Q8C2G6	Cytoplasmic ribosomal proteins	L13a-mediated translational silencing of Ceruloplasmin expression; SRP-dependent cotranslational protein targeting to membrane; Major pathway of rRNA processing in the nucleolus and cytosol; Formation of a pool of free 40S subunits; GTP hydrolysis and joining of the 60S ribosomal subunit; Nonsense Mediated Decay (NMD) independent of the Exon Junction Complex (EJC); Nonsense Mediated Decay (NMD) e…	11	High	High	High	1
Annotated Sequence	Modifications	Contaminant	Qvality PEP	Qvality q-value	# Protein Groups	# Proteins	# PSMs	Master Protein Accessions	Positions in Master Proteins	Modifications in Master Proteins	# Missed Cleavages	Theo. MH+ [Da]	Found in Sample: [S37] F37: Sample, ht40-bioID2	Found in Sample: [S38] F38: Sample, ht40-bioID2	Found in Sample: [S39] F39: Sample, ht40-bioID2	Confidence (by Search Engine): Sequest HT	Percolator q-Value (by Search Engine): Sequest HT	Percolator PEP (by Search Engine): Sequest HT	XCorr (by Search Engine): Sequest HT	Sequence in Protein	Positions in Proteins
[R].ADGYVLEGKELEFYLR.[K]		FALSE	0.060966	0.00246168	1	1	1	P62242	P62242 [185-200]		1	1901.96	Not Found	Not Found	High	High	0.00184	0.01727	1.69	R.ADGYVLEGKELEFYLR.K	[185-200]
[R].IIDVVYNASNNELVR.[T]		FALSE	9.76864e-06	0.000310113	1	1	3	P62242	P62242 [78-92]		0	1718.91	High	High	High	High	0.0001944	1.274e-06	2.52	R.IIDVVYNASNNELVR.T	[78-92]
[K].ISSLLEEQFQQGK.[L]		FALSE	4.37241e-06	0.000310113	1	1	1	P62242	P62242 [158-170]		0	1506.78	Not Found	Not Found	High	High	0.0001944	5.258e-07	2.93	K.ISSLLEEQFQQGK.L	[158-170]
[K].LTPEEEEILNKK.[R]		FALSE	7.58489e-05	0.000310113	1	1	1	P62242	P62242 [129-140]		1	1442.77	Not Found	Not Found	High	High	0.0001944	1.218e-05	2.92	K.LTPEEEEILNKK.R	[129-140]
P62245	40S ribosomal protein S15a OS=Mus musculus OX=10090 GN=Rps15a PE=1 SV=2	20	2	2	2	130	14.8	10.13	0	protein metabolism;other metabolic processes;other biological processes	cytosol;translational apparatus;other cell component	other molecular function	Pf00410	267019	ENSMUSG00000008683	Rps15a	mmu:267019; P39027; P39031; P62245; Q8C023; Q9BV24	Cytoplasmic ribosomal proteins	L13a-mediated translational silencing of Ceruloplasmin expression; SRP-dependent cotranslational protein targeting to membrane; Major pathway of rRNA processing in the nucleolus and cytosol; Formation of a pool of free 40S subunits; GTP hydrolysis and joining of the 60S ribosomal subunit; Nonsense Mediated Decay (NMD) independent of the Exon Junction Complex (EJC); Nonsense Mediated Decay (NMD) e…	11	High	Not Found	High	1	Met-loss [N-Term]
Annotated Sequence	Modifications	Contaminant	Qvality PEP	Qvality q-value	# Protein Groups	# Proteins	# PSMs	Master Protein Accessions	Positions in Master Proteins	Modifications in Master Proteins	# Missed Cleavages	Theo. MH+ [Da]	Found in Sample: [S37] F37: Sample, ht40-bioID2	Found in Sample: [S38] F38: Sample, ht40-bioID2	Found in Sample: [S39] F39: Sample, ht40-bioID2	Confidence (by Search Engine): Sequest HT	Percolator q-Value (by Search Engine): Sequest HT	Percolator PEP (by Search Engine): Sequest HT	XCorr (by Search Engine): Sequest HT	Sequence in Protein	Positions in Proteins
[K].HGYIGEFEIIDDHR.[A]		FALSE	0.0088402	0.000992347	1	1	1	P62245	P62245 [44-57]		0	1700.8	High	Not Found	Not Found	High	0.0007154	0.002142	1.56	K.HGYIGEFEIIDDHR.A	[44-57]
[-].MVRMNVLADALK.[S]	1xMet-loss [N-Term]	FALSE	0.159878	0.00801393	1	1	1	P62245	P62245 [1-12]	P62245 1xMet-loss [N-Term]	1	1229.7	Not Found	Not Found	High	High	0.005328	0.06234	1.13	-.MVRMNVLADALK.S	[1-12]
P62259	14-3-3 protein epsilon OS=Mus musculus OX=10090 GN=Ywhae PE=1 SV=1	12	3	4	3	255	29.2	4.74	3.97	stress response;transport;developmental processes;signal transduction;other biological processes	plasma membrane;other membranes;cytosol;cytoskeleton;nucleus;other cell component	other molecular function	Pf00244	22627	ENSMUSG00000020849	Ywhae	mmu:22627; P29360; P42655; P62259; Q63631	Myometrial relaxation and contraction pathways; Alpha 6 beta 4 integrin signaling pathway; Calcium regulation in cardiac cells	Regulation of HSF1-mediated heat shock response; RAB GEFs exchange GTP for GDP on RABs; Anchoring of the basal body to the plasma membrane; Regulation of PLK1 Activity at G2/M Transition; Loss of Nlp from mitotic centrosomes; Recruitment of mitotic centrosome proteins and complexes; Recruitment of NuMA to mitotic centrosomes; AURKA Activation by TPX2; TP53 Regulates Metabolic Genes; Activation of…	19	Not Found	High	High	1	Acetyl [N-Term]
Annotated Sequence	Modifications	Contaminant	Qvality PEP	Qvality q-value	# Protein Groups	# Proteins	# PSMs	Master Protein Accessions	Positions in Master Proteins	Modifications in Master Proteins	# Missed Cleavages	Theo. MH+ [Da]	Found in Sample: [S37] F37: Sample, ht40-bioID2	Found in Sample: [S38] F38: Sample, ht40-bioID2	Found in Sample: [S39] F39: Sample, ht40-bioID2	Confidence (by Search Engine): Sequest HT	Percolator q-Value (by Search Engine): Sequest HT	Percolator PEP (by Search Engine): Sequest HT	XCorr (by Search Engine): Sequest HT	Sequence in Protein	Positions in Proteins
[K].EAAENSLVAYK.[A]		FALSE	0.000304325	0.000310113	1	1	1	P62259	P62259 [143-153]		0	1194.6	Not Found	High	Not Found	High	0.0001944	5.605e-05	2.26	K.EAAENSLVAYK.A	[143-153]
[-].MDDREDLVYQAK.[L]	1xAcetyl [N-Term]	FALSE	0.0397134	0.00172868	1	1	1	P62259	P62259 [1-12]	P62259 1xAcetyl [N-Term]	1	1524.7	Not Found	Not Found	High	High	0.001205	0.0104	1.71	-.MDDREDLVYQAK.L	[1-12]
[R].NLLSVAYK.[N]		FALSE	0.0766926	0.00370284	1	1	2	P62259	P62259 [43-50]		0	907.525	Not Found	High	High	High	0.002574	0.0229	1.25	R.NLLSVAYK.N	[43-50]
P62806	Histone H4 OS=Mus musculus OX=10090 GN=H4c1 PE=1 SV=2	43	4	4	4	103	11.4	11.36	4.59	cell organization and biogenesis;other biological processes	nucleus;other cell component	nucleic acid binding activity;other molecular function	Pf15511	100041230; 319155; 319156; 319157; 319158; 319159; 319160; 319161; 320332; 326619; 326620; 69386; 97122	ENSMUSG00000060093; ENSMUSG00000060639; ENSMUSG00000060678; ENSMUSG00000060981; ENSMUSG00000061482; ENSMUSG00000064288; ENSMUSG00000067455; ENSMUSG00000069266; ENSMUSG00000069274; ENSMUSG00000069305; ENSMUSG00000069306; ENSMUSG00000091405; ENSMUSG00000096010	H4c1; H4c11; H4c12; H4c14; H4c16; H4c2; H4c3; H4c4; H4c6; H4c8; H4c9; Hist1h4m	A0AUM5; A4FUP8; A4QMY0; mmu:100041230; mmu:319155; mmu:319156; mmu:319157; mmu:319158; mmu:319159; mmu:319160; mmu:319161; mmu:320332; mmu:326619; mmu:326620; mmu:69386; mmu:97122; P02304; P02305; P62806; Q0VDL9; Q2M2Q5; Q5T006; Q6PDS7; Q811M0; Q9D0C9; Q9D6Q8	Type II interferon signaling (IFNG)	RMTs methylate histone arginines; SUMOylation of chromatin organization proteins; PKMTs methylate histone lysines; Deposition of new CENPA-containing nucleosomes at the centromere; HATs acetylate histones; RUNX1 regulates genes involved in megakaryocyte differentiation and platelet function; Estrogen-dependent gene expression; PRC2 methylates histones and DNA; Condensation of Prophase Chromosomes…	15	Not Found	High	High	1
Annotated Sequence	Modifications	Contaminant	Qvality PEP	Qvality q-value	# Protein Groups	# Proteins	# PSMs	Master Protein Accessions	Positions in Master Proteins	Modifications in Master Proteins	# Missed Cleavages	Theo. MH+ [Da]	Found in Sample: [S37] F37: Sample, ht40-bioID2	Found in Sample: [S38] F38: Sample, ht40-bioID2	Found in Sample: [S39] F39: Sample, ht40-bioID2	Confidence (by Search Engine): Sequest HT	Percolator q-Value (by Search Engine): Sequest HT	Percolator PEP (by Search Engine): Sequest HT	XCorr (by Search Engine): Sequest HT	Sequence in Protein	Positions in Proteins
[R].DNIQGITKPAIRR.[L]		FALSE	0.00314419	0.000310113	1	1	1	P62806	P62806 [25-37]		1	1481.85	Not Found	Not Found	High	High	0.0001944	0.0007229	2.28	R.DNIQGITKPAIRR.L	[25-37]
[K].TVTAMDVVYALKR.[Q]		FALSE	0.00216752	0.000310113	1	1	1	P62806	P62806 [81-93]		1	1466.8	Not Found	Not Found	High	High	0.0001944	0.0004826	1.71	K.TVTAMDVVYALKR.Q	[81-93]
[K].VFLENVIR.[D]		FALSE	0.0848533	0.00370284	1	1	1	P62806	P62806 [61-68]		0	989.578	Not Found	High	Not Found	High	0.002574	0.02606	1.11	K.VFLENVIR.D	[61-68]
[K].VFLENVIRDAVTYTEHAK.[R]		FALSE	0.00120118	0.000310113	1	1	1	P62806	P62806 [61-78]		1	2105.1	Not Found	Not Found	High	High	0.0001944	0.0002532	2.31	K.VFLENVIRDAVTYTEHAK.R	[61-78]
P62821	Ras-related protein Rab-1A OS=Mus musculus OX=10090 GN=Rab1A PE=1 SV=3	40	5	8	2	205	22.7	6.21	13.45	cell adhesion;cell-cell signaling;cell organization and biogenesis;other metabolic processes;stress response;transport;other biological processes	other membranes;cytosol;ER/Golgi;other cytoplasmic organelle;other cell component	other molecular function	Pf00071	19324	ENSMUSG00000020149	Rab1A	mmu:19324; P11476; P62821; Q3TX44; Q811M4; Q96N61; Q9Y3T2		COPII-mediated vesicle transport; COPI-dependent Golgi-to-ER retrograde traffic; COPI-mediated anterograde transport; RAB GEFs exchange GTP for GDP on RABs; RAB geranylgeranylation; Golgi Cisternae Pericentriolar Stack Reorganization	6	High	Not Found	High	1
Annotated Sequence	Modifications	Contaminant	Qvality PEP	Qvality q-value	# Protein Groups	# Proteins	# PSMs	Master Protein Accessions	Positions in Master Proteins	Modifications in Master Proteins	# Missed Cleavages	Theo. MH+ [Da]	Found in Sample: [S37] F37: Sample, ht40-bioID2	Found in Sample: [S38] F38: Sample, ht40-bioID2	Found in Sample: [S39] F39: Sample, ht40-bioID2	Confidence (by Search Engine): Sequest HT	Percolator q-Value (by Search Engine): Sequest HT	Percolator PEP (by Search Engine): Sequest HT	XCorr (by Search Engine): Sequest HT	Sequence in Protein	Positions in Proteins
[K].KVVDYTTAKEFADSLGIPFLETSAK.[N]		FALSE	0.0786605	0.00370284	1	1	1	P62821	P62821 [132-156]		2	2730.42	Not Found	Not Found	High	High	0.002574	0.02375	1.2	K.KVVDYTTAKEFADSLGIPFLETSAK.N	[132-156]
[KR].LLIIGDSGVGK.[TS]		FALSE	0.00591207	0.000310113	3	7	2	P61027; P62821; Q9D1G1	P61027 [12-22]; P62821 [14-24]; Q9D1G1 [11-21]		0	1071.64	Not Found	Not Found	High	High	0.0001944	0.001417	1.71	K.LLLIGDSGVGK.S	[14-24]
[KR].IQIWDTAGQER.[FY]		FALSE	0.00107421	0.000310113	6	18	12	P61027; P62821; P63011; Q91V41; Q9D1G1; P61294	P61027 [60-70]; P62821 [62-72]; P63011 [73-83]; Q91V41 [62-72]; Q9D1G1 [59-69]; P61294 [64-74]		0	1316.66	High	High	High	High	0.0001944	0.0002241	2.45	K.LQIWDTAGQER.F	[62-72]
[K].NATNVEQSFMTMAAEIKK.[R]		FALSE	6.81884e-05	0.000310113	1	1	2	P62821	P62821 [157-174]		1	2012.98	High	Not Found	High	High	0.0001944	1.079e-05	3.02	K.NATNVEQSFMTMAAEIKK.R	[157-174]
[K].QWLQEIDRYASENVNK.[L]		FALSE	0.0315786	0.00172868	2	2	1	P62821; Q9D1G1	P62821 [104-119]; Q9D1G1 [101-116]		1	1992.98	Not Found	Not Found	High	High	0.001205	0.008091	1.9	K.QWLQEIDRYASENVNK.L	[104-119]
P62827	GTP-binding nuclear protein Ran OS=Mus musculus OX=10090 GN=Ran PE=1 SV=3	17	4	10	4	216	24.4	7.49	19.53	cell cycle OR cell proliferation;cell organization and biogenesis;other metabolic processes;transport;developmental processes;other biological processes	cytosol;cytoskeleton;nucleus;other cytoplasmic organelle;other cell component	nucleic acid binding activity;other molecular function	Pf00071	19384	ENSMUSG00000029430	Ran	mmu:19384; P17080; P28746; P28747; P62827; Q3U954; Q811M2; Q86V08; Q9CSP3; Q9CWI7; Q9CZA2; Q9UDJ5; Q9UEU9		Transcriptional regulation by small RNAs; Postmitotic nuclear pore complex (NPC) reformation; Regulation of cholesterol biosynthesis by SREBP (SREBF)	3	High	High	High	1
Annotated Sequence	Modifications	Contaminant	Qvality PEP	Qvality q-value	# Protein Groups	# Proteins	# PSMs	Master Protein Accessions	Positions in Master Proteins	Modifications in Master Proteins	# Missed Cleavages	Theo. MH+ [Da]	Found in Sample: [S37] F37: Sample, ht40-bioID2	Found in Sample: [S38] F38: Sample, ht40-bioID2	Found in Sample: [S39] F39: Sample, ht40-bioID2	Confidence (by Search Engine): Sequest HT	Percolator q-Value (by Search Engine): Sequest HT	Percolator PEP (by Search Engine): Sequest HT	XCorr (by Search Engine): Sequest HT	Sequence in Protein	Positions in Proteins
[K].FNVWDTAGQEK.[F]		FALSE	0.000304325	0.000310113	1	2	3	P62827	P62827 [61-71]		0	1294.61	High	High	High	High	0.0001944	5.596e-05	2.37	K.FNVWDTAGQEK.F	[61-71]
[R].GPIKFNVWDTAGQEK.[F]		FALSE	0.00321171	0.000310113	1	2	1	P62827	P62827 [57-71]		1	1689.86	Not Found	Not Found	High	High	0.0001944	0.0007378	2.34	R.GPIKFNVWDTAGQEK.F	[57-71]
[K].LVLVGDGGTGK.[T]		FALSE	0.000235709	0.000310113	1	1	4	P62827	P62827 [13-23]		0	1015.58	High	High	High	High	0.0001944	4.233e-05	2.37	K.LVLVGDGGTGK.T	[13-23]
[K].NLQYYDISAK.[S]		FALSE	0.000624284	0.000310113	1	1	2	P62827	P62827 [143-152]		0	1214.61	High	Not Found	High	High	0.0001944	0.0001234	2.13	K.NLQYYDISAK.S	[143-152]
P62869	Elongin-B OS=Mus musculus OX=10090 GN=Elob PE=1 SV=1	14	2	5	2	118	13.2	5.01	3.44	protein metabolism;RNA metabolism OR transcription;other metabolic processes	cytosol;nucleus;other cell component	other molecular function	Pf00240	67673	ENSMUSG00000055839	Elob	mmu:67673; P62869; Q63529; Q80W20		Neddylation; Antigen processing: Ubiquitination & Proteasome degradation; Formation of RNA Pol II elongation complex ; RNA Polymerase II Pre-transcription Events; TP53 Regulates Transcription of DNA Repair Genes; Oxygen-dependent proline hydroxylation of Hypoxia-inducible Factor Alpha; Inactivation of CSF3 (G-CSF) signaling	8	High	High	High	1
Annotated Sequence	Modifications	Contaminant	Qvality PEP	Qvality q-value	# Protein Groups	# Proteins	# PSMs	Master Protein Accessions	Positions in Master Proteins	Modifications in Master Proteins	# Missed Cleavages	Theo. MH+ [Da]	Found in Sample: [S37] F37: Sample, ht40-bioID2	Found in Sample: [S38] F38: Sample, ht40-bioID2	Found in Sample: [S39] F39: Sample, ht40-bioID2	Confidence (by Search Engine): Sequest HT	Percolator q-Value (by Search Engine): Sequest HT	Percolator PEP (by Search Engine): Sequest HT	XCorr (by Search Engine): Sequest HT	Sequence in Protein	Positions in Proteins
[K].ESSTVFELK.[R]		FALSE	0.0224698	0.0012089	1	1	3	P62869	P62869 [20-28]		0	1039.53	High	High	High	High	0.0009676	0.005596	1.72	K.ESSTVFELK.R	[20-28]
[R].IVEGILK.[R]		FALSE	0.046159	0.00226268	1	1	2	P62869	P62869 [30-36]		0	771.497	High	Not Found	High	High	0.001759	0.01236	0.92	R.IVEGILK.R	[30-36]
P62897	Cytochrome c, somatic OS=Mus musculus OX=10090 GN=Cycs PE=1 SV=2	18	2	4	2	105	11.6	9.58	0	protein metabolism;other metabolic processes;signal transduction;other biological processes	other membranes;cytosol;mitochondrion;nucleus	other molecular function	Pf00034	13063	ENSMUSG00000058927; ENSMUSG00000063694	Cycs	mmu:13063; P00009; P62897; Q8C2S2	Oxidative damage response; Parkinson's disease	Cytoprotection by HMOX1; Detoxification of Reactive Oxygen Species; TP53 Regulates Metabolic Genes; Respiratory electron transport; Release of apoptotic factors from the mitochondria; Pyroptosis; Activation of caspases through apoptosome-mediated cleavage; Regulation of the apoptosome activity; Transcriptional activation of mitochondrial biogenesis	12	High	High	High	1
Annotated Sequence	Modifications	Contaminant	Qvality PEP	Qvality q-value	# Protein Groups	# Proteins	# PSMs	Master Protein Accessions	Positions in Master Proteins	Modifications in Master Proteins	# Missed Cleavages	Theo. MH+ [Da]	Found in Sample: [S37] F37: Sample, ht40-bioID2	Found in Sample: [S38] F38: Sample, ht40-bioID2	Found in Sample: [S39] F39: Sample, ht40-bioID2	Confidence (by Search Engine): Sequest HT	Percolator q-Value (by Search Engine): Sequest HT	Percolator PEP (by Search Engine): Sequest HT	XCorr (by Search Engine): Sequest HT	Sequence in Protein	Positions in Proteins
[K].MIFAGIK.[K]	1xOxidation [M1]	FALSE	0.0692776	0.00324328	1	1	1	P62897	P62897 [81-87]		0	795.443	High	Not Found	Not Found	High	0.001968	0.02013	0.98	K.MIFAGIK.K	[81-87]
[K].TGPNLHGLFGRK.[T]		FALSE	0.000748099	0.000310113	1	1	3	P62897	P62897 [29-40]		1	1296.72	High	High	High	High	0.0001944	0.0001507	1.87	K.TGPNLHGLFGRK.T	[29-40]
P62908	40S ribosomal protein S3 OS=Mus musculus OX=10090 GN=Rps3 PE=1 SV=1	14	2	3	2	243	26.7	9.66	1.76	cell cycle OR cell proliferation;cell organization and biogenesis;protein metabolism;DNA metabolism;other metabolic processes;stress response;other biological processes	plasma membrane;other membranes;cytosol;cytoskeleton;mitochondrion;ER/Golgi;translational apparatus;nucleus;other cell component	cytoskeletal activity;nucleic acid binding activity;other molecular function	Pf00189, Pf07650	27050	ENSMUSG00000030744	Rps3	mmu:27050; P17073; P47933; P62908	Cytoplasmic ribosomal proteins	L13a-mediated translational silencing of Ceruloplasmin expression; SRP-dependent cotranslational protein targeting to membrane; Major pathway of rRNA processing in the nucleolus and cytosol; Formation of a pool of free 40S subunits; GTP hydrolysis and joining of the 60S ribosomal subunit; Nonsense Mediated Decay (NMD) independent of the Exon Junction Complex (EJC); Nonsense Mediated Decay (NMD) e…	11	Not Found	High	High	1
Annotated Sequence	Modifications	Contaminant	Qvality PEP	Qvality q-value	# Protein Groups	# Proteins	# PSMs	Master Protein Accessions	Positions in Master Proteins	Modifications in Master Proteins	# Missed Cleavages	Theo. MH+ [Da]	Found in Sample: [S37] F37: Sample, ht40-bioID2	Found in Sample: [S38] F38: Sample, ht40-bioID2	Found in Sample: [S39] F39: Sample, ht40-bioID2	Confidence (by Search Engine): Sequest HT	Percolator q-Value (by Search Engine): Sequest HT	Percolator PEP (by Search Engine): Sequest HT	XCorr (by Search Engine): Sequest HT	Sequence in Protein	Positions in Proteins
[K].AELNEFLTR.[E]		FALSE	0.0170064	0.0012089	1	1	2	P62908	P62908 [19-27]		0	1092.57	Not Found	High	High	High	0.0008368	0.004184	1.76	K.AELNEFLTR.E	[19-27]
[K].KPLPDHVSIVEPKDEILPTTPISEQK.[G]		FALSE	0.00027214	0.000310113	1	1	1	P62908	P62908 [202-227]		1	2910.58	Not Found	Not Found	High	High	0.0001944	4.949e-05	2.07	K.KPLPDHVSIVEPKDEILPTTPISEQK.G	[202-227]
P62918	60S ribosomal protein L8 OS=Mus musculus OX=10090 GN=Rpl8 PE=1 SV=2	18	3	5	3	257	28	11.03	5.84	protein metabolism;other metabolic processes;other biological processes	cytosol;translational apparatus;other cell component	nucleic acid binding activity;other molecular function	Pf00181, Pf03947	26961	ENSMUSG00000003970	Rpl8	mmu:26961; P25120; P62918; Q3V288	Cytoplasmic ribosomal proteins; mRNA processing	L13a-mediated translational silencing of Ceruloplasmin expression; SRP-dependent cotranslational protein targeting to membrane; Major pathway of rRNA processing in the nucleolus and cytosol; Formation of a pool of free 40S subunits; GTP hydrolysis and joining of the 60S ribosomal subunit; Nonsense Mediated Decay (NMD) independent of the Exon Junction Complex (EJC); Nonsense Mediated Decay (NMD) e…	9	High	High	High	1
Annotated Sequence	Modifications	Contaminant	Qvality PEP	Qvality q-value	# Protein Groups	# Proteins	# PSMs	Master Protein Accessions	Positions in Master Proteins	Modifications in Master Proteins	# Missed Cleavages	Theo. MH+ [Da]	Found in Sample: [S37] F37: Sample, ht40-bioID2	Found in Sample: [S38] F38: Sample, ht40-bioID2	Found in Sample: [S39] F39: Sample, ht40-bioID2	Confidence (by Search Engine): Sequest HT	Percolator q-Value (by Search Engine): Sequest HT	Percolator PEP (by Search Engine): Sequest HT	XCorr (by Search Engine): Sequest HT	Sequence in Protein	Positions in Proteins
[R].ASGNYATVISHNPETK.[K]		FALSE	5.92398e-08	0.000310113	1	1	3	P62918	P62918 [129-144]		0	1688.82	High	High	High	High	0.0001944	4.592e-09	3.36	R.ASGNYATVISHNPETK.K	[129-144]
[R].AVVGVVAGGGRIDKPILK.[A]		FALSE	0.00795279	0.000992347	1	1	1	P62918	P62918 [164-181]		1	1749.07	High	Not Found	Not Found	High	0.0005511	0.001926	1.78	R.AVVGVVAGGGRIDKPILK.A	[164-181]
[K].GIVKDIIHDPGR.[G]		FALSE	0.175705	0.00890706	1	1	1	P62918	P62918 [43-54]		1	1319.74	Not Found	Not Found	High	High	0.005896	0.07171	1.06	K.GIVKDIIHDPGR.G	[43-54]
P62984	Ubiquitin-60S ribosomal protein L40 OS=Mus musculus OX=10090 GN=Uba52 PE=1 SV=2	42	8	22	8	128	14.7	9.83	54.56	protein metabolism;other metabolic processes	plasma membrane;other membranes;cytosol;ER/Golgi;translational apparatus;nucleus;other cell component	other molecular function	Pf00240, Pf01020	22186	ENSMUSG00000068240; ENSMUSG00000090137	Uba52	mmu:22186; P02248; P02249; P02250; P62984; P62991; Q29120; Q62317; Q64223; Q8VCH1; Q91887; Q91888; Q9CXY4; Q9CZM0; Q9D1R5; Q9D8D9; Q9ET23; Q9ET24; Q9Z0H9		Separation of Sister Chromatids; Regulation of PLK1 Activity at G2/M Transition; L13a-mediated translational silencing of Ceruloplasmin expression; SRP-dependent cotranslational protein targeting to membrane; Major pathway of rRNA processing in the nucleolus and cytosol; Formation of a pool of free 40S subunits; GTP hydrolysis and joining of the 60S ribosomal subunit; Nonsense Mediated Decay (NMD…	151	High	High	High	1
Annotated Sequence	Modifications	Contaminant	Qvality PEP	Qvality q-value	# Protein Groups	# Proteins	# PSMs	Master Protein Accessions	Positions in Master Proteins	Modifications in Master Proteins	# Missed Cleavages	Theo. MH+ [Da]	Found in Sample: [S37] F37: Sample, ht40-bioID2	Found in Sample: [S38] F38: Sample, ht40-bioID2	Found in Sample: [S39] F39: Sample, ht40-bioID2	Confidence (by Search Engine): Sequest HT	Percolator q-Value (by Search Engine): Sequest HT	Percolator PEP (by Search Engine): Sequest HT	XCorr (by Search Engine): Sequest HT	Sequence in Protein	Positions in Proteins
[K].ESTLHLVLR.[L]		FALSE	0.00071692	0.000310113	1	4	3	P62984	P62984 [64-72]		0	1067.62	High	High	High	High	0.0001944	0.0001438	2.57	K.ESTLHLVLR.L	[64-72]
[R].LIFAGKQLEDGR.[T]		FALSE	6.56941e-05	0.000310113	1	4	2	P62984	P62984 [43-54]		1	1346.74	High	Not Found	High	High	0.0001944	1.035e-05	2.44	R.LIFAGKQLEDGR.T	[43-54]
[-G].MQIFVK.[T]		FALSE	0.174064	0.00890706	1	4	2	P62984	P62984 [1-6]		0	765.433	High	High	Not Found	High	0.005896	0.07115	1.62	-.MQIFVK.T	[1-6]
[K].QLEDGRTLSDYNIQK.[E]		FALSE	0.000504582	0.000310113	1	4	2	P62984	P62984 [49-63]		1	1779.89	Not Found	High	High	High	0.0001944	9.8e-05	3.04	K.QLEDGRTLSDYNIQK.E	[49-63]
[K].QLEDGRTLSDYNIQKESTLHLVLR.[L]		FALSE	2.5819e-08	0.000310113	1	4	3	P62984	P62984 [49-72]		2	2828.49	High	Not Found	High	High	0.0001944	1.84e-09	3.52	K.QLEDGRTLSDYNIQKESTLHLVLR.L	[49-72]
[R].TLSDYNIQKESTLHLVLR.[L]		FALSE	1.18411e-11	0.000310113	1	4	4	P62984	P62984 [55-72]		1	2130.16	High	High	High	High	0.0001944	3.885e-13	4.47	R.TLSDYNIQKESTLHLVLR.L	[55-72]
[K].TITLEVEPSDTIENVK.[A]		FALSE	3.35141e-08	0.000310113	1	4	2	P62984	P62984 [12-27]		0	1787.93	High	Not Found	High	High	0.0001944	2.459e-09	4.43	K.TITLEVEPSDTIENVK.A	[12-27]
[K].TITLEVEPSDTIENVKAK.[I]		FALSE	9.74115e-05	0.000310113	1	4	4	P62984	P62984 [12-29]		1	1987.06	High	High	High	High	0.0001944	1.601e-05	2.1	K.TITLEVEPSDTIENVKAK.I	[12-29]
P63001	Ras-related C3 botulinum toxin substrate 1 OS=Mus musculus OX=10090 GN=Rac1 PE=1 SV=1	11	2	6	1	192	21.4	8.5	5.79	cell adhesion;cell-cell signaling;cell cycle OR cell proliferation;cell organization and biogenesis;stress response;transport;developmental processes;signal transduction;other biological processes	plasma membrane;other membranes;cytosol;cytoskeleton;ER/Golgi;nucleus;other cytoplasmic organelle;other cell component	other molecular function	Pf00071	19353	ENSMUSG00000001847	Rac1	mmu:19353; O95501; P15154; P63001; Q9BTB4	IL-5 signaling pathway; MicroRNAs in cardiomyocyte hypertrophy; BDNF pathway; Chemokine signaling pathway; G13 signaling pathway; p38 Mapk signaling pathway; Microglia pathogen phagocytosis pathway; IL-3 signaling pathway; Robo4 and VEGF signaling pathways crosstalk; IL-6 signaling pathway; Wnt signaling pathway; Oxidative stress and redox pathway; Alpha 6 beta 4 integrin signaling pathway; Mapk …	Neutrophil degranulation; Factors involved in megakaryocyte development and platelet production; Regulation of actin dynamics for phagocytic cup formation; FCERI mediated MAPK activation; PIP3 activates AKT signaling; PI5P, PP2A and IER3 Regulate PI3K/AKT Signaling; RAC1 GTPase cycle; NRAGE signals death through JNK; RHO GTPases Activate Formins; RHO GTPases activate IQGAPs; EPHB-mediated forward…	57	High	High	High	1
Annotated Sequence	Modifications	Contaminant	Qvality PEP	Qvality q-value	# Protein Groups	# Proteins	# PSMs	Master Protein Accessions	Positions in Master Proteins	Modifications in Master Proteins	# Missed Cleavages	Theo. MH+ [Da]	Found in Sample: [S37] F37: Sample, ht40-bioID2	Found in Sample: [S38] F38: Sample, ht40-bioID2	Found in Sample: [S39] F39: Sample, ht40-bioID2	Confidence (by Search Engine): Sequest HT	Percolator q-Value (by Search Engine): Sequest HT	Percolator PEP (by Search Engine): Sequest HT	XCorr (by Search Engine): Sequest HT	Sequence in Protein	Positions in Proteins
[K].LTPITYPQGLAMAK.[E]		FALSE	0.000249922	0.000310113	1	1	3	P63001	P63001 [134-147]		0	1503.82	High	High	High	High	0.0001944	4.513e-05	2.4	K.LTPITYPQGLAMAK.E	[134-147]
[K].TVFDEAIR.[A]		FALSE	0.060344	0.00246168	2	2	3	P60764; P63001	P60764 [167-174]; P63001 [167-174]		0	950.494	High	High	High	High	0.00184	0.01701	1.53	K.TVFDEAIR.A	[167-174]
P63005	Platelet-activating factor acetylhydrolase IB subunit alpha OS=Mus musculus OX=10090 GN=Pafah1b1 PE=1 SV=2	7	3	3	3	410	46.6	7.37	0	cell-cell signaling;cell cycle OR cell proliferation;cell organization and biogenesis;other metabolic processes;stress response;transport;developmental processes;signal transduction;other biological processes	other membranes;cytosol;cytoskeleton;nucleus;other cell component	cytoskeletal activity;other molecular function	Pf00400, Pf08513	18472	ENSMUSG00000020745	Pafah1b1	mmu:18472; O35592; P43035; P63005; P81692; Q9R2A6	Wnt signaling pathway; Wnt signaling pathway and pluripotency	Separation of Sister Chromatids; Anchoring of the basal body to the plasma membrane; Amplification of signal from unattached kinetochores via a MAD2 inhibitory signal; Resolution of Sister Chromatid Cohesion; Regulation of PLK1 Activity at G2/M Transition; Loss of Nlp from mitotic centrosomes; Recruitment of mitotic centrosome proteins and complexes; Recruitment of NuMA to mitotic centrosomes; RH…	16	High	High	Not Found	1
Annotated Sequence	Modifications	Contaminant	Qvality PEP	Qvality q-value	# Protein Groups	# Proteins	# PSMs	Master Protein Accessions	Positions in Master Proteins	Modifications in Master Proteins	# Missed Cleavages	Theo. MH+ [Da]	Found in Sample: [S37] F37: Sample, ht40-bioID2	Found in Sample: [S38] F38: Sample, ht40-bioID2	Found in Sample: [S39] F39: Sample, ht40-bioID2	Confidence (by Search Engine): Sequest HT	Percolator q-Value (by Search Engine): Sequest HT	Percolator PEP (by Search Engine): Sequest HT	XCorr (by Search Engine): Sequest HT	Sequence in Protein	Positions in Proteins
[K].EEFTSGGPLGQK.[R]		FALSE	0.0411839	0.00200509	1	2	1	P63005	P63005 [77-88]		0	1249.61	Not Found	High	Not Found	High	0.001346	0.01086	1.01	K.EEFTSGGPLGQK.R	[77-88]
[K].LNEAKEEFTSGGPLGQK.[R]		FALSE	0.0961995	0.00394548	1	2	1	P63005	P63005 [72-88]		1	1804.91	Not Found	High	Not Found	High	0.002698	0.03085	1	K.LNEAKEEFTSGGPLGQK.R	[72-88]
[R].SNGYEEAYSVFKK.[E]		FALSE	0.00175228	0.000310113	1	2	1	P63005	P63005 [21-33]		1	1521.72	High	Not Found	Not Found	High	0.0001944	0.0003826	1.91	R.SNGYEEAYSVFKK.E	[21-33]
P63011	Ras-related protein Rab-3A OS=Mus musculus OX=10090 GN=Rab3a PE=1 SV=1	28	6	12	4	220	25	5.03	12.67	cell-cell signaling;cell organization and biogenesis;stress response;transport;developmental processes;other biological processes	plasma membrane;other membranes;cytosol;ER/Golgi;other cytoplasmic organelle;other cell component	cytoskeletal activity;other molecular function	Pf00071	19339	ENSMUSG00000031840	Rab3a	mmu:19339; P05713; P63011; Q3TSL4		Neutrophil degranulation; RAB GEFs exchange GTP for GDP on RABs; RAB geranylgeranylation; Dopamine Neurotransmitter Release Cycle; Serotonin Neurotransmitter Release Cycle; Norepinephrine Neurotransmitter Release Cycle; Glutamate Neurotransmitter Release Cycle; Acetylcholine Neurotransmitter Release Cycle; GABA synthesis, release, reuptake and degradation	9	High	High	High	1
Annotated Sequence	Modifications	Contaminant	Qvality PEP	Qvality q-value	# Protein Groups	# Proteins	# PSMs	Master Protein Accessions	Positions in Master Proteins	Modifications in Master Proteins	# Missed Cleavages	Theo. MH+ [Da]	Found in Sample: [S37] F37: Sample, ht40-bioID2	Found in Sample: [S38] F38: Sample, ht40-bioID2	Found in Sample: [S39] F39: Sample, ht40-bioID2	Confidence (by Search Engine): Sequest HT	Percolator q-Value (by Search Engine): Sequest HT	Percolator PEP (by Search Engine): Sequest HT	XCorr (by Search Engine): Sequest HT	Sequence in Protein	Positions in Proteins
[KR].IKIQLWDTAGQER.[FY]		FALSE	0.000507274	0.000310113	3	10	6	P61027; P63011; Q91V41	P61027 [58-70]; P63011 [71-83]; Q91V41 [60-72]		1	1557.84	High	Not Found	High	High	0.0001944	9.812e-05	2.08	R.IKLQIWDTAGQER.Y	[71-83]
[K].ILIIGNSSVGK.[T]		FALSE	0.0227069	0.0012089	1	4	3	P63011	P63011 [25-35]		0	1100.67	High	Not Found	Not Found	High	0.0009676	0.005668	1.5	K.ILIIGNSSVGK.T	[25-35]
[KR].IQIWDTAGQER.[FY]		FALSE	0.00107421	0.000310113	6	18	12	P61027; P62821; P63011; Q91V41; Q9D1G1; P61294	P61027 [60-70]; P62821 [62-72]; P63011 [73-83]; Q91V41 [62-72]; Q9D1G1 [59-69]; P61294 [64-74]		0	1316.66	High	High	High	High	0.0001944	0.0002241	2.45	K.LQIWDTAGQER.Y	[73-83]
[K].MSESLDTADPAVTGAK.[Q]		FALSE	0.00488483	0.000310113	1	1	1	P63011	P63011 [187-202]		0	1592.75	Not Found	Not Found	High	High	0.0001944	0.001154	1.8	K.MSESLDTADPAVTGAK.Q	[187-202]
[R].QLADHLGFEFFEASAK.[D]		FALSE	0.000453632	0.000310113	1	1	2	P63011	P63011 [152-167]		0	1809.88	Not Found	High	High	High	0.0001944	8.71e-05	1.95	R.QLADHLGFEFFEASAK.D	[152-167]
[K].TSFLFR.[Y]		FALSE	0.089233	0.00370284	1	4	3	P63011	P63011 [36-41]		0	770.42	High	High	High	High	0.002574	0.02777	1.51	K.TSFLFR.Y	[36-41]
P63017	Heat shock cognate 71 kDa protein OS=Mus musculus OX=10090 GN=Hspa8 PE=1 SV=1	42	27	71	27	646	70.8	5.52	129.21	cell cycle OR cell proliferation;cell organization and biogenesis;protein metabolism;RNA metabolism OR transcription;other metabolic processes;stress response;transport;developmental processes;other biological processes	non-structural extracellular;plasma membrane;other membranes;cytosol;cytoskeleton;ER/Golgi;nucleus;other cytoplasmic organelle;other cell component	signal transduction activity or receptor binding;nucleic acid binding activity;other molecular function	Pf00012	15481	ENSMUSG00000015656	Hspa8	mmu:15481; P08109; P12225; P63017; Q3U6R0; Q3U764; Q3U7D7; Q3U7E2; Q3U9B4; Q3U9G0; Q3UGM0; Q5FWJ6; Q62373; Q62374; Q62375; Q6NZD0	Mapk signaling pathway; Exercise-induced circadian regulation	Neutrophil degranulation; Protein methylation; mRNA Splicing - Major Pathway; Regulation of HSF1-mediated heat shock response; HSP90 chaperone cycle for steroid hormone receptors (SHR) in the presence of ligand; Clathrin-mediated endocytosis; Golgi Associated Vesicle Biogenesis; Attenuation phase; Lysosome Vesicle Biogenesis; GABA synthesis, release, reuptake and degradation; AUF1 (hnRNP D0) bind…	14	High	High	High	1
Annotated Sequence	Modifications	Contaminant	Qvality PEP	Qvality q-value	# Protein Groups	# Proteins	# PSMs	Master Protein Accessions	Positions in Master Proteins	Modifications in Master Proteins	# Missed Cleavages	Theo. MH+ [Da]	Found in Sample: [S37] F37: Sample, ht40-bioID2	Found in Sample: [S38] F38: Sample, ht40-bioID2	Found in Sample: [S39] F39: Sample, ht40-bioID2	Confidence (by Search Engine): Sequest HT	Percolator q-Value (by Search Engine): Sequest HT	Percolator PEP (by Search Engine): Sequest HT	XCorr (by Search Engine): Sequest HT	Sequence in Protein	Positions in Proteins
[R].ARFEELNADLFR.[G]		FALSE	0.000724591	0.000310113	1	2	3	P63017	P63017 [300-311]		1	1480.75	High	High	High	High	0.0001944	0.0001456	2.83	R.ARFEELNADLFR.G	[300-311]
[R].ARFEELNADLFRGTLDPVEK.[A]		FALSE	1.17069e-05	0.000310113	1	1	3	P63017	P63017 [300-319]		2	2320.19	High	High	High	High	0.0001944	1.548e-06	3.48	R.ARFEELNADLFRGTLDPVEK.A	[300-319]
[K].DAGTIAGLNVLR.[I]		FALSE	2.2533e-05	0.000310113	1	1	3	P63017	P63017 [160-171]		0	1199.67	High	High	High	High	0.0001944	3.197e-06	2.61	K.DAGTIAGLNVLR.I	[160-171]
[K].HWPFMVVNDAGRPK.[V]		FALSE	0.000460933	0.000310113	1	1	2	P63017	P63017 [89-102]		0	1653.83	High	High	Not Found	High	0.0001944	8.874e-05	2.46	K.HWPFMVVNDAGRPK.V	[89-102]
[K].HWPFMVVNDAGRPK.[V]	1xOxidation [M5]	FALSE	0.00118846	0.000310113	1	1	1	P63017	P63017 [89-102]		0	1669.83	Not Found	High	Not Found	High	0.0001944	0.0002497	1.53	K.HWPFMVVNDAGRPK.V	[89-102]
[K].LDKSQIHDIVLVGGSTR.[I]		FALSE	0.000102738	0.000310113	1	1	1	P63017	P63017 [326-342]		1	1838.01	High	Not Found	Not Found	High	0.0001944	1.699e-05	3.52	K.LDKSQIHDIVLVGGSTR.I	[326-342]
[K].LDKSQIHDIVLVGGSTRIPK.[I]		FALSE	0.000172179	0.000310113	1	1	1	P63017	P63017 [326-345]		2	2176.24	Not Found	Not Found	High	High	0.0001944	2.991e-05	2.75	K.LDKSQIHDIVLVGGSTRIPK.I	[326-345]
[R].IINEPTAAAIAYGLDK.[KG]		FALSE	1.24161e-07	0.000310113	1	3	2	P63017	P63017 [172-187]		0	1659.9	Not Found	High	High	High	0.0001944	1.039e-08	3.75	R.IINEPTAAAIAYGLDK.K	[172-187]
[R].IINEPTAAAIAYGLDKK.[VG]		FALSE	2.18302e-07	0.000310113	1	2	4	P63017	P63017 [172-188]		1	1787.99	High	High	High	High	0.0001944	1.929e-08	4.32	R.IINEPTAAAIAYGLDKK.V	[172-188]
[K].LLQDFFNGKELNK.[S]		FALSE	1.34448e-05	0.000310113	1	2	4	P63017	P63017 [349-361]		1	1565.83	High	High	High	High	0.0001944	1.806e-06	2.79	K.LLQDFFNGKELNK.S	[349-361]
[K].MKEIAEAYLGK.[T]		FALSE	0.170822	0.00818949	1	1	1	P63017	P63017 [127-137]		1	1252.66	Not Found	High	Not Found	High	0.005533	0.06889	1.28	K.MKEIAEAYLGK.T	[127-137]
[R].MVNHFIAEFK.[R]		FALSE	0.00603872	0.000310113	1	1	3	P63017	P63017 [237-246]		0	1235.62	High	High	High	High	0.0001944	0.001446	2.61	R.MVNHFIAEFK.R	[237-246]
[R].MVNHFIAEFKR.[K]		FALSE	0.0782631	0.00370284	1	1	1	P63017	P63017 [237-247]		1	1391.73	Not Found	Not Found	High	High	0.002574	0.02348	1.5	R.MVNHFIAEFKR.K	[237-247]
[K].NQVAMNPTNTVFDAK.[R]		FALSE	3.01217e-06	0.000310113	1	1	2	P63017	P63017 [57-71]		0	1649.8	High	High	Not Found	High	0.0001944	3.48e-07	2.9	K.NQVAMNPTNTVFDAK.R	[57-71]
[K].NQVAMNPTNTVFDAK.[R]	1xOxidation [M5]	FALSE	0.0345071	0.00172868	1	1	1	P63017	P63017 [57-71]		0	1665.79	Not Found	Not Found	High	High	0.001205	0.008881	1.34	K.NQVAMNPTNTVFDAK.R	[57-71]
[K].NSLESYAFNMK.[A]		FALSE	0.00198022	0.000310113	1	1	3	P63017	P63017 [540-550]		0	1303.6	High	High	High	High	0.0001944	0.0004365	2.5	K.NSLESYAFNMK.A	[540-550]
[K].NSLESYAFNMK.[A]	1xOxidation [M10]	FALSE	0.148832	0.00730981	1	1	1	P63017	P63017 [540-550]		0	1319.59	Not Found	High	Not Found	High	0.004982	0.05618	1.09	K.NSLESYAFNMK.A	[540-550]
[R].QATKDAGTIAGLNVLR.[I]		FALSE	0.153901	0.00753673	1	1	1	P63017	P63017 [156-171]		1	1627.91	Not Found	High	Not Found	High	0.005092	0.05924	0.91	R.QATKDAGTIAGLNVLR.I	[156-171]
[K].QTQTFTTYSDNQPGVLIQVYEGER.[A]		FALSE	8.48203e-05	0.000310113	1	3	3	P63017	P63017 [424-447]		0	2774.33	High	High	High	High	0.0001944	1.376e-05	2.9	K.QTQTFTTYSDNQPGVLIQVYEGER.A	[424-447]
[R].RFDDAVVQSDMK.[H]		FALSE	0.00306178	0.000310113	1	1	3	P63017	P63017 [77-88]		1	1410.67	High	High	High	High	0.0001944	0.0007012	1.92	R.RFDDAVVQSDMK.H	[77-88]
[R].RFDDAVVQSDMK.[H]	1xOxidation [M11]	FALSE	0.12749	0.00638089	1	1	1	P63017	P63017 [77-88]		1	1426.66	Not Found	Not Found	High	High	0.004401	0.04509	1.36	R.RFDDAVVQSDMK.H	[77-88]
[R].RFDDAVVQSDMKHWPFMVVNDAGRPK.[V]		FALSE	0.00288799	0.000310113	1	1	2	P63017	P63017 [77-102]		2	3045.48	High	Not Found	High	High	0.0001944	0.000657	2.51	R.RFDDAVVQSDMKHWPFMVVNDAGRPK.V	[77-102]
[K].RNTTIPTKQTQTFTTYSDNQPGVLIQVYEGER.[A]		FALSE	2.48684e-06	0.000310113	1	1	1	P63017	P63017 [416-447]		2	3685.85	Not Found	Not Found	High	High	0.0001944	2.814e-07	3.43	K.RNTTIPTKQTQTFTTYSDNQPGVLIQVYEGER.A	[416-447]
[K].SFYPEEVSSMVLTK.[M]		FALSE	0.000186491	0.000310113	1	1	3	P63017	P63017 [113-126]		0	1616.79	High	Not Found	High	High	0.0001944	3.264e-05	2.68	K.SFYPEEVSSMVLTK.M	[113-126]
[K].SQIHDIVLVGGSTR.[I]		FALSE	0.00746348	0.000992347	1	1	2	P63017	P63017 [329-342]		0	1481.81	High	High	Not Found	High	0.0005511	0.0018	2.87	K.SQIHDIVLVGGSTR.I	[329-342]
[K].STAGDTHLGGEDFDNR.[M]		FALSE	5.89106e-06	0.000310113	1	2	4	P63017	P63017 [221-236]		0	1691.73	High	High	High	High	0.0001944	7.265e-07	2.94	K.STAGDTHLGGEDFDNR.M	[221-236]
[K].STAGDTHLGGEDFDNRMVNHFIAEFK.[R]		FALSE	7.95714e-05	0.000310113	1	1	3	P63017	P63017 [221-246]		1	2908.33	High	High	High	High	0.0001944	1.284e-05	2.44	K.STAGDTHLGGEDFDNRMVNHFIAEFK.R	[221-246]
[R].TTPSYVAFTDTER.[L]		FALSE	0.000224683	0.000310113	1	5	3	P63017	P63017 [37-49]		0	1487.7	High	High	High	High	0.0001944	4.014e-05	2.46	R.TTPSYVAFTDTER.L	[37-49]
[R].TTPSYVAFTDTERLIGDAAK.[N]		FALSE	4.51545e-08	0.000310113	1	5	4	P63017	P63017 [37-56]		1	2156.09	High	High	High	High	0.0001944	3.419e-09	3.58	R.TTPSYVAFTDTERLIGDAAK.N	[37-56]
[K].TVTNAVVTVPAYFNDSQR.[Q]		FALSE	0.000491332	0.000310113	1	1	4	P63017	P63017 [138-155]		0	1982	High	High	High	High	0.0001944	9.476e-05	2.07	K.TVTNAVVTVPAYFNDSQR.Q	[138-155]
[K].VEIIANDQGNRTTPSYVAFTDTERLIGDAAK.[N]		FALSE	3.46898e-07	0.000310113	1	5	1	P63017	P63017 [26-56]		2	3365.7	Not Found	High	Not Found	High	0.0001944	3.221e-08	3.41	K.VEIIANDQGNRTTPSYVAFTDTERLIGDAAK.N	[26-56]
P63038	60 kDa heat shock protein, mitochondrial OS=Mus musculus OX=10090 GN=Hspd1 PE=1 SV=1	56	31	69	31	573	60.9	6.18	153.94	cell cycle OR cell proliferation;cell organization and biogenesis;DNA metabolism;other metabolic processes;stress response;transport;developmental processes;signal transduction;other biological processes	non-structural extracellular;plasma membrane;other membranes;cytosol;cytoskeleton;mitochondrion;ER/Golgi;other cytoplasmic organelle;other cell component	nucleic acid binding activity;other molecular function	Pf00118	15510	ENSMUSG00000025980	Hspd1	mmu:15510; P19226; P19227; P63038; P97602; Q3KQP2; Q3UIP0; Q8C2C7; Q8VEF4	SIDS susceptibility pathways	Mitochondrial protein import	2	High	High	High	1
Annotated Sequence	Modifications	Contaminant	Qvality PEP	Qvality q-value	# Protein Groups	# Proteins	# PSMs	Master Protein Accessions	Positions in Master Proteins	Modifications in Master Proteins	# Missed Cleavages	Theo. MH+ [Da]	Found in Sample: [S37] F37: Sample, ht40-bioID2	Found in Sample: [S38] F38: Sample, ht40-bioID2	Found in Sample: [S39] F39: Sample, ht40-bioID2	Confidence (by Search Engine): Sequest HT	Percolator q-Value (by Search Engine): Sequest HT	Percolator PEP (by Search Engine): Sequest HT	XCorr (by Search Engine): Sequest HT	Sequence in Protein	Positions in Proteins
[R].ALKIPAMTIAK.[N]		FALSE	0.022588	0.0012089	1	2	1	P63038	P63038 [471-481]		1	1156.71	Not Found	Not Found	High	High	0.0009676	0.005648	1.81	R.ALKIPAMTIAK.N	[471-481]
[R].ALKIPAMTIAK.[N]	1xOxidation [M7]	FALSE	0.103667	0.0047006	1	2	1	P63038	P63038 [471-481]		1	1172.71	High	Not Found	Not Found	High	0.00333	0.03391	1.02	R.ALKIPAMTIAK.N	[471-481]
[R].ALMLQGVDLLADAVAVTMGPK.[G]		FALSE	5.35409e-08	0.000310113	1	1	3	P63038	P63038 [38-58]		0	2113.14	High	High	High	High	0.0001944	4.116e-09	2.84	R.ALMLQGVDLLADAVAVTMGPK.G	[38-58]
[R].ALMLQGVDLLADAVAVTMGPK.[G]	1xOxidation [M]	FALSE	0.00700411	0.000992347	1	1	4	P63038	P63038 [38-58]		0	2129.13	High	High	High	High	0.0005511	0.001692	1.47	R.ALMLQGVDLLADAVAVTMGPK.G	[38-58]
[K].DRVTDALNATR.[A]		FALSE	0.015146	0.0012089	1	2	1	P63038	P63038 [419-429]		1	1231.64	Not Found	Not Found	High	High	0.0008368	0.003724	1.57	K.DRVTDALNATR.A	[419-429]
[K].FDRGYISPYFINTSK.[G]		FALSE	0.000262187	0.000310113	1	1	2	P63038	P63038 [219-233]		1	1807.9	High	Not Found	High	High	0.0001944	4.768e-05	3.64	K.FDRGYISPYFINTSK.G	[219-233]
[K].GIIDPTKVVR.[T]		FALSE	0.000439375	0.000310113	1	2	2	P63038	P63038 [517-526]		1	1097.67	Not Found	High	High	High	0.0001944	8.382e-05	1.76	K.GIIDPTKVVR.T	[517-526]
[K].GRTVIIEQSWGSPK.[V]		FALSE	0.00425542	0.000310113	1	1	1	P63038	P63038 [59-72]		1	1557.84	Not Found	High	Not Found	High	0.0001944	0.0009977	3	K.GRTVIIEQSWGSPK.V	[59-72]
[R].GVMLAVDAVIAELKK.[Q]		FALSE	2.99618e-06	0.000310113	1	1	4	P63038	P63038 [143-157]		1	1556.91	High	High	High	High	0.0001944	3.47e-07	2.59	R.GVMLAVDAVIAELKK.Q	[143-157]
[R].GYISPYFINTSK.[G]		FALSE	8.75733e-05	0.000310113	1	1	1	P63038	P63038 [222-233]		0	1389.7	Not Found	Not Found	High	High	0.0001944	1.421e-05	2.85	R.GYISPYFINTSK.G	[222-233]
[K].KISSVQSIVPALEIANAHR.[K]		FALSE	2.12568e-07	0.000310113	1	1	3	P63038	P63038 [250-268]		1	2033.15	High	Not Found	High	High	0.0001944	1.881e-08	4.06	K.KISSVQSIVPALEIANAHR.K	[250-268]
[R].KPLVIIAEDVDGEALSTLVLNR.[L]		FALSE	6.50483e-11	0.000310113	1	1	3	P63038	P63038 [269-290]		0	2365.33	High	High	High	High	0.0001944	2.531e-12	4.3	R.KPLVIIAEDVDGEALSTLVLNR.L	[269-290]
[R].KPLVIIAEDVDGEALSTLVLNRLK.[V]		FALSE	6.58788e-06	0.000310113	1	1	2	P63038	P63038 [269-292]		1	2606.51	Not Found	Not Found	High	High	0.0001944	8.218e-07	3.18	R.KPLVIIAEDVDGEALSTLVLNRLK.V	[269-292]
[K].IGIEIIK.[R]		FALSE	0.043377	0.00226268	1	2	3	P63038	P63038 [463-469]		0	785.513	High	High	High	High	0.001637	0.01155	1.89	K.IGIEIIK.R	[463-469]
[K].IGIEIIKR.[A]		FALSE	0.00290337	0.000310113	1	2	2	P63038	P63038 [463-470]		1	941.614	High	Not Found	High	High	0.0001944	0.0006625	2.18	K.IGIEIIKR.A	[463-470]
[R].LKVGLQVVAVK.[A]		FALSE	0.00512364	0.000310113	1	1	1	P63038	P63038 [291-301]		1	1153.77	Not Found	Not Found	High	High	0.0001944	0.001216	2.07	R.LKVGLQVVAVK.A	[291-301]
[K].ILQSSSEVGYDAMLGDFVNMVEK.[G]		FALSE	2.14843e-07	0.000310113	1	2	1	P63038	P63038 [494-516]		0	2532.2	Not Found	Not Found	High	High	0.0001944	1.895e-08	2.87	K.ILQSSSEVGYDAMLGDFVNMVEK.G	[494-516]
[K].ILQSSSEVGYDAMLGDFVNMVEKGIIDPTKVVR.[T]		FALSE	0.000177767	0.000310113	1	2	1	P63038	P63038 [494-526]		2	3610.85	Not Found	Not Found	High	High	0.0001944	3.107e-05	2.35	K.ILQSSSEVGYDAMLGDFVNMVEKGIIDPTKVVR.T	[494-526]
[R].IQEITEQLDITTSEYEKEKLNER.[L]		FALSE	1.5527e-07	0.000310113	1	2	1	P63038	P63038 [371-393]		2	2809.41	Not Found	Not Found	High	High	0.0001944	1.328e-08	2.51	R.IQEITEQLDITTSEYEKEKLNER.L	[371-393]
[K].LSDGVAVLK.[V]		FALSE	0.00434671	0.000310113	1	2	3	P63038	P63038 [397-405]		0	901.535	High	High	High	High	0.0001944	0.001023	2.37	K.LSDGVAVLK.V	[397-405]
[K].ISSVQSIVPALEIANAHR.[K]		FALSE	1.55665e-06	0.000310113	1	1	3	P63038	P63038 [251-268]		0	1905.06	High	High	High	High	0.0001944	1.686e-07	3.28	K.ISSVQSIVPALEIANAHR.K	[251-268]
[K].LVQDVANNTNEEAGDGTTTATVLAR.[S]		FALSE	1.91631e-08	0.000310113	1	1	3	P63038	P63038 [97-121]		0	2560.25	High	High	High	High	0.0001944	1.327e-09	4.19	K.LVQDVANNTNEEAGDGTTTATVLAR.S	[97-121]
[K].NAGVEGSLIVEK.[I]		FALSE	0.000240782	0.000310113	1	2	3	P63038	P63038 [482-493]		0	1215.66	High	High	High	High	0.0001944	4.334e-05	1.81	K.NAGVEGSLIVEK.I	[482-493]
[K].NQLKDMAIATGGAVFGEEGLNLNLEDVQAHDLGK.[V]		FALSE	3.08712e-11	0.000310113	1	1	2	P63038	P63038 [311-344]		1	3567.77	Not Found	High	High	High	0.0001944	1.115e-12	7.83	K.NQLKDMAIATGGAVFGEEGLNLNLEDVQAHDLGK.V	[311-344]
[K].RALKIPAMTIAK.[N]		FALSE	0.0173682	0.0012089	1	2	1	P63038	P63038 [470-481]		2	1312.81	Not Found	Not Found	High	High	0.0008368	0.004278	1.79	K.RALKIPAMTIAK.N	[470-481]
[K].RIQEITEQLDITTSEYEKEK.[L]		FALSE	0.00266675	0.000310113	1	2	1	P63038	P63038 [370-389]		2	2453.24	Not Found	Not Found	High	High	0.0001944	0.0006043	2.98	K.RIQEITEQLDITTSEYEKEK.L	[370-389]
[K].TLNDELEIIEGMK.[F]		FALSE	3.32349e-05	0.000310113	1	1	1	P63038	P63038 [206-218]		0	1504.76	Not Found	Not Found	High	High	0.0001944	4.91e-06	2.73	K.TLNDELEIIEGMK.F	[206-218]
[K].TLNDELEIIEGMKFDR.[G]		FALSE	2.77323e-05	0.000310113	1	1	1	P63038	P63038 [206-221]		1	1922.95	High	Not Found	Not Found	High	0.0001944	4.004e-06	2.83	K.TLNDELEIIEGMKFDR.G	[206-221]
[R].TVIIEQSWGSPK.[V]		FALSE	4.09036e-05	0.000310113	1	1	3	P63038	P63038 [61-72]		0	1344.72	High	High	High	High	0.0001944	6.139e-06	2.48	R.TVIIEQSWGSPK.V	[61-72]
[K].VGEVIVTKDDAMLLK.[G]		FALSE	3.16882e-07	0.000310113	1	2	3	P63038	P63038 [345-359]		1	1630.91	High	High	High	High	0.0001944	2.914e-08	4.02	K.VGEVIVTKDDAMLLK.G	[345-359]
[K].VGEVIVTKDDAMLLKGK.[G]		FALSE	9.46392e-08	0.000310113	1	2	2	P63038	P63038 [345-361]		2	1816.02	Not Found	High	High	High	0.0001944	7.713e-09	4.46	K.VGEVIVTKDDAMLLKGK.G	[345-361]
[K].VGEVIVTKDDAMLLKGK.[G]	1xOxidation [M12]	FALSE	0.0471243	0.00226268	1	2	1	P63038	P63038 [345-361]		2	1832.02	Not Found	High	Not Found	High	0.001759	0.01271	1.49	K.VGEVIVTKDDAMLLKGK.G	[345-361]
[K].VGLQVVAVK.[A]		FALSE	0.000380561	0.000310113	1	1	3	P63038	P63038 [293-301]		0	912.588	High	High	High	High	0.0001944	7.162e-05	3.33	K.VGLQVVAVK.A	[293-301]
[K].VGLQVVAVKAPGFGDNRK.[N]		FALSE	8.48203e-05	0.000310113	1	1	2	P63038	P63038 [293-310]		2	1855.05	Not Found	High	High	High	0.0001944	1.374e-05	1.72	K.VGLQVVAVKAPGFGDNRK.N	[293-310]
P63242	Eukaryotic translation initiation factor 5A-1 OS=Mus musculus OX=10090 GN=Eif5a PE=1 SV=2	32	4	7	4	154	16.8	5.24	10.84	protein metabolism;other metabolic processes;other biological processes	other membranes;ER/Golgi;nucleus;other cell component	translation activity;nucleic acid binding activity	Pf01287	276770	ENSMUSG00000078812	Eif5a	mmu:276770; P10159; P63242; Q16182; Q5NCX0; Q78NR3; Q9D0G2	Translation factors	Hypusine synthesis from eIF5A-lysine	2	High	High	High	1
Annotated Sequence	Modifications	Contaminant	Qvality PEP	Qvality q-value	# Protein Groups	# Proteins	# PSMs	Master Protein Accessions	Positions in Master Proteins	Modifications in Master Proteins	# Missed Cleavages	Theo. MH+ [Da]	Found in Sample: [S37] F37: Sample, ht40-bioID2	Found in Sample: [S38] F38: Sample, ht40-bioID2	Found in Sample: [S39] F39: Sample, ht40-bioID2	Confidence (by Search Engine): Sequest HT	Percolator q-Value (by Search Engine): Sequest HT	Percolator PEP (by Search Engine): Sequest HT	XCorr (by Search Engine): Sequest HT	Sequence in Protein	Positions in Proteins
[R].EDLRLPEGDLGK.[E]		FALSE	0.166842	0.00818949	1	1	1	P63242	P63242 [110-121]		1	1341.7	Not Found	Not Found	High	High	0.005533	0.06645	0.8	R.EDLRLPEGDLGK.E	[110-121]
[K].RNDFQLIGIQDGYLSLLQDSGEVR.[E]		FALSE	0.000198792	0.000310113	1	1	1	P63242	P63242 [86-109]		1	2736.4	Not Found	Not Found	High	High	0.0001944	3.506e-05	3.31	K.RNDFQLIGIQDGYLSLLQDSGEVR.E	[86-109]
[K].VHLVGIDIFTGK.[K]		FALSE	0.0239298	0.00151377	1	2	3	P63242	P63242 [56-67]		0	1298.75	High	High	High	High	0.001117	0.005983	1.28	K.VHLVGIDIFTGK.K	[56-67]
[K].VHLVGIDIFTGKK.[Y]		FALSE	0.00137933	0.000310113	1	2	2	P63242	P63242 [56-68]		1	1426.84	High	High	Not Found	High	0.0001944	0.0002945	2.97	K.VHLVGIDIFTGKK.Y	[56-68]
P67984	60S ribosomal protein L22 OS=Mus musculus OX=10090 GN=Rpl22 PE=1 SV=2	19	2	3	2	128	14.8	9.19	1.69	protein metabolism;other metabolic processes;other biological processes	cytosol;translational apparatus;nucleus;other cell component	nucleic acid binding activity;other molecular function	Pf01776	19934	ENSMUSG00000028936	Rpl22	mmu:19934; P41104; P67984	Cytoplasmic ribosomal proteins; mRNA processing	L13a-mediated translational silencing of Ceruloplasmin expression; SRP-dependent cotranslational protein targeting to membrane; Major pathway of rRNA processing in the nucleolus and cytosol; Formation of a pool of free 40S subunits; GTP hydrolysis and joining of the 60S ribosomal subunit; Nonsense Mediated Decay (NMD) independent of the Exon Junction Complex (EJC); Nonsense Mediated Decay (NMD) e…	9	High	High	High	1
Annotated Sequence	Modifications	Contaminant	Qvality PEP	Qvality q-value	# Protein Groups	# Proteins	# PSMs	Master Protein Accessions	Positions in Master Proteins	Modifications in Master Proteins	# Missed Cleavages	Theo. MH+ [Da]	Found in Sample: [S37] F37: Sample, ht40-bioID2	Found in Sample: [S38] F38: Sample, ht40-bioID2	Found in Sample: [S39] F39: Sample, ht40-bioID2	Confidence (by Search Engine): Sequest HT	Percolator q-Value (by Search Engine): Sequest HT	Percolator PEP (by Search Engine): Sequest HT	XCorr (by Search Engine): Sequest HT	Sequence in Protein	Positions in Proteins
[K].AGNLGGGVVTIER.[S]		FALSE	0.00414398	0.000310113	1	1	1	P67984	P67984 [53-65]		0	1242.68	Not Found	High	Not Found	High	0.0001944	0.0009717	1.69	K.AGNLGGGVVTIER.S	[53-65]
[K].ITVTSEVPFSK.[R]		FALSE	0.00504277	0.000310113	1	1	2	P67984	P67984 [70-80]		0	1207.66	High	Not Found	High	High	0.0001944	0.001198	1.5	K.ITVTSEVPFSK.R	[70-80]
P68040	Receptor of activated protein C kinase 1 OS=Mus musculus OX=10090 GN=Rack1 PE=1 SV=3	9	4	8	4	317	35.1	7.69	9.81	cell cycle OR cell proliferation;protein metabolism;other metabolic processes;developmental processes;signal transduction;other biological processes	plasma membrane;cytosol;mitochondrion;translational apparatus;nucleus;other cell component	signal transduction activity or receptor binding;enzyme regulator activity;translation activity;other molecular function	Pf00400	14694	ENSMUSG00000020372	Rack1	mmu:14694; P25388; P68040; P99049; Q3THP0; Q3THY7; Q3TKQ0; Q3TW88; Q5NCC5; Q5NCC6; Q9CSQ0; Q9ERM6	IL-3 signaling pathway; IL-2 signaling pathway	Regulation of TNFR1 signaling; TNFR1-induced NF-kappa-B signaling pathway; TNFR1-mediated ceramide production	5	High	High	High	1
Annotated Sequence	Modifications	Contaminant	Qvality PEP	Qvality q-value	# Protein Groups	# Proteins	# PSMs	Master Protein Accessions	Positions in Master Proteins	Modifications in Master Proteins	# Missed Cleavages	Theo. MH+ [Da]	Found in Sample: [S37] F37: Sample, ht40-bioID2	Found in Sample: [S38] F38: Sample, ht40-bioID2	Found in Sample: [S39] F39: Sample, ht40-bioID2	Confidence (by Search Engine): Sequest HT	Percolator q-Value (by Search Engine): Sequest HT	Percolator PEP (by Search Engine): Sequest HT	XCorr (by Search Engine): Sequest HT	Sequence in Protein	Positions in Proteins
[R].DETNYGIPQR.[A]		FALSE	0.00296573	0.000310113	1	1	3	P68040	P68040 [48-57]		0	1192.56	High	High	High	High	0.0001944	0.0006771	1.98	R.DETNYGIPQR.A	[48-57]
[K].LTRDETNYGIPQR.[A]		FALSE	0.00463246	0.000310113	1	1	1	P68040	P68040 [45-57]		1	1562.79	Not Found	Not Found	High	High	0.0001944	0.001091	2.33	K.LTRDETNYGIPQR.A	[45-57]
[K].IWDLEGK.[I]		FALSE	0.0692776	0.00324328	1	1	2	P68040	P68040 [258-264]		0	860.451	Not Found	High	High	High	0.001968	0.02013	0.97	K.IWDLEGK.I	[258-264]
[R].VWQVTIGTR.[-]		FALSE	0.0665068	0.0027242	1	1	2	P68040	P68040 [309-317]		0	1059.59	High	High	Not Found	High	0.001968	0.01914	1.86	R.VWQVTIGTR.-	[309-317]
P68369	Tubulin alpha-1A chain OS=Mus musculus OX=10090 GN=Tuba1a PE=1 SV=1	48	25	66	25	451	50.1	5.06	138.32	cell cycle OR cell proliferation;cell organization and biogenesis;other metabolic processes;transport;developmental processes;signal transduction;other biological processes	plasma membrane;other membranes;cytosol;cytoskeleton;other cytoplasmic organelle;other cell component	cytoskeletal activity;other molecular function	Pf00091, Pf03953	22142	ENSMUSG00000072235	Tuba1a	mmu:22142; P02551; P05210; P05212; P68369; Q3TGF0; Q3TIW2; Q3TPJ1; Q3ULN1; Q5XJF8		Separation of Sister Chromatids; Regulation of PLK1 Activity at G2/M Transition; The role of GTSE1 in G2/M progression after G2 checkpoint; Aggrephagy; HSP90 chaperone cycle for steroid hormone receptors (SHR) in the presence of ligand; MHC class II antigen presentation; RHO GTPases Activate Formins; Recycling pathway of L1; RHO GTPases activate IQGAPs; COPI-dependent Golgi-to-ER retrograde traff…	28	High	High	High	1
Annotated Sequence	Modifications	Contaminant	Qvality PEP	Qvality q-value	# Protein Groups	# Proteins	# PSMs	Master Protein Accessions	Positions in Master Proteins	Modifications in Master Proteins	# Missed Cleavages	Theo. MH+ [Da]	Found in Sample: [S37] F37: Sample, ht40-bioID2	Found in Sample: [S38] F38: Sample, ht40-bioID2	Found in Sample: [S39] F39: Sample, ht40-bioID2	Confidence (by Search Engine): Sequest HT	Percolator q-Value (by Search Engine): Sequest HT	Percolator PEP (by Search Engine): Sequest HT	XCorr (by Search Engine): Sequest HT	Sequence in Protein	Positions in Proteins
[R].AFVHWYVGEGMEEGEFSEAR.[E]		FALSE	0.000111872	0.000310113	1	6	1	P68369	P68369 [403-422]		0	2330.02	Not Found	Not Found	High	High	0.0001944	1.863e-05	3.53	R.AFVHWYVGEGMEEGEFSEAR.E	[403-422]
[R].AVFVDLEPTVIDEVR.[T]		FALSE	7.98154e-08	0.000310113	1	3	5	P68369	P68369 [65-79]		0	1701.91	High	High	High	High	0.0001944	6.394e-09	4.32	R.AVFVDLEPTVIDEVR.T	[65-79]
[R].AVFVDLEPTVIDEVRTGTYR.[Q]		FALSE	1.51192e-07	0.000310113	1	3	2	P68369	P68369 [65-84]		1	2280.19	High	Not Found	High	High	0.0001944	1.292e-08	4.12	R.AVFVDLEPTVIDEVRTGTYR.Q	[65-84]
[R].AVFVDLEPTVIDEVRTGTYRQLFHPEQLITGK.[E]		FALSE	0.00328067	0.000310113	1	3	1	P68369	P68369 [65-96]		2	3671.94	Not Found	High	Not Found	High	0.0001944	0.0007565	3.13	R.AVFVDLEPTVIDEVRTGTYRQLFHPEQLITGK.E	[65-96]
[K].DVNAAIATIKTK.[R]		FALSE	6.60448e-05	0.000310113	1	4	2	P68369	P68369 [327-338]		1	1244.72	Not Found	High	High	High	0.0001944	1.047e-05	2.69	K.DVNAAIATIKTK.R	[327-338]
[K].EIIDLVLDR.[I]		FALSE	0.00640109	0.000992347	1	3	2	P68369	P68369 [113-121]		0	1085.62	High	Not Found	High	High	0.0005511	0.001533	2.2	K.EIIDLVLDR.I	[113-121]
[K].EIIDLVLDRIR.[K]		FALSE	0.000370567	0.000310113	1	3	3	P68369	P68369 [113-123]		1	1354.81	High	High	High	High	0.0001944	6.967e-05	2.17	K.EIIDLVLDRIR.K	[113-123]
[R].FDGALNVDLTEFQTNLVPYPR.[I]		FALSE	2.13161e-08	0.000310113	1	6	3	P68369	P68369 [244-264]		0	2409.21	High	High	High	High	0.0001944	1.495e-09	2.87	R.FDGALNVDLTEFQTNLVPYPR.I	[244-264]
[K].FDLMYAK.[RK]		FALSE	0.0476143	0.00226268	1	7	3	P68369	P68369 [395-401]		0	887.433	High	High	High	High	0.001759	0.01286	1.58	K.FDLMYAK.R	[395-401]
[R].GDVVPKDVNAAIATIK.[T]		FALSE	1.90567e-06	0.000310113	1	4	2	P68369	P68369 [321-336]		1	1610.91	Not Found	Not Found	High	High	0.0001944	2.108e-07	3.4	R.GDVVPKDVNAAIATIK.T	[321-336]
[R].GHYTIGKEIIDLVLDR.[I]		FALSE	0.000137684	0.000310113	1	3	2	P68369	P68369 [106-121]		1	1842.01	Not Found	High	High	High	0.0001944	2.341e-05	3.22	R.GHYTIGKEIIDLVLDR.I	[106-121]
[R].GHYTIGKEIIDLVLDRIR.[K]		FALSE	0.00247555	0.000310113	1	3	1	P68369	P68369 [106-123]		2	2111.2	Not Found	High	Not Found	High	0.0001944	0.0005555	1.53	R.GHYTIGKEIIDLVLDRIR.K	[106-123]
[R].LDHKFDLMYAK.[RK]		FALSE	3.2543e-07	0.000310113	1	7	3	P68369	P68369 [391-401]		1	1380.7	High	High	High	High	0.0001944	3.001e-08	2.77	R.LDHKFDLMYAK.R	[391-401]
[R].LDHKFDLMYAK.[RK]	1xOxidation [M8]	FALSE	0.01674	0.0012089	1	7	2	P68369	P68369 [391-401]		1	1396.69	Not Found	High	High	High	0.0008368	0.004121	1.26	R.LDHKFDLMYAK.R	[391-401]
[R].LDHKFDLMYAKR.[A]	1xOxidation [M8]	FALSE	0.0137027	0.0012089	1	6	2	P68369	P68369 [391-402]		2	1552.79	High	Not Found	High	High	0.0008368	0.003363	1.38	R.LDHKFDLMYAKR.A	[391-402]
[R].IHFPLATYAPVISAEK.[A]		FALSE	3.44096e-06	0.000310113	1	5	6	P68369	P68369 [265-280]		0	1756.96	High	High	High	High	0.0001944	4.033e-07	2.25	R.IHFPLATYAPVISAEK.A	[265-280]
[R].LIGQIVSSITASLR.[F]		FALSE	0.000886966	0.000310113	1	2	1	P68369	P68369 [230-243]		0	1457.87	Not Found	High	Not Found	High	0.0001944	0.0001822	1.87	R.LIGQIVSSITASLR.F	[230-243]
[R].NLDIERPTYTNLNR.[L]		FALSE	3.36846e-06	0.000310113	1	6	4	P68369	P68369 [216-229]		0	1718.88	High	High	High	High	0.0001944	3.936e-07	3.14	R.NLDIERPTYTNLNR.L	[216-229]
[R].QLFHPEQLITGK.[E]		FALSE	0.00149389	0.000310113	1	6	3	P68369	P68369 [85-96]		0	1410.77	High	High	High	High	0.0001944	0.0003216	2.45	R.QLFHPEQLITGK.E	[85-96]
[R].QLFHPEQLITGKEDAANNYAR.[G]		FALSE	7.47047e-11	0.000310113	1	6	4	P68369	P68369 [85-105]		1	2415.21	High	High	High	High	0.0001944	2.94e-12	5.13	R.QLFHPEQLITGKEDAANNYAR.G	[85-105]
[R].RNLDIERPTYTNLNR.[L]		FALSE	0.0205509	0.0012089	1	6	2	P68369	P68369 [215-229]		1	1874.98	Not Found	Not Found	High	High	0.0009676	0.005112	1.68	R.RNLDIERPTYTNLNR.L	[215-229]
[R].TGTYRQLFHPEQLITGK.[E]		FALSE	0.168424	0.00818949	1	4	1	P68369	P68369 [80-96]		1	1989.06	Not Found	High	Not Found	High	0.005533	0.06737	1.36	R.TGTYRQLFHPEQLITGK.E	[80-96]
[R].TGTYRQLFHPEQLITGKEDAANNYAR.[G]		FALSE	3.70722e-06	0.000310113	1	4	2	P68369	P68369 [80-105]		2	2993.49	High	Not Found	High	High	0.0001944	4.367e-07	2.75	R.TGTYRQLFHPEQLITGKEDAANNYAR.G	[80-105]
[K].TIGGGDDSFNTFFSETGAGK.[H]		FALSE	3.64939e-08	0.000310113	1	4	3	P68369	P68369 [41-60]		0	2007.89	High	High	High	High	0.0001944	2.694e-09	3.78	K.TIGGGDDSFNTFFSETGAGK.H	[41-60]
[K].TIGGGDDSFNTFFSETGAGKHVPR.[A]		FALSE	3.40537e-08	0.000310113	1	4	1	P68369	P68369 [41-64]		1	2497.17	Not Found	Not Found	High	High	0.0001944	2.498e-09	4.18	K.TIGGGDDSFNTFFSETGAGKHVPR.A	[41-64]
[K].VGINYQPPTVVPGGDLAK.[V]		FALSE	0.000157282	0.000310113	1	6	5	P68369	P68369 [353-370]		0	1824.99	High	High	High	High	0.0001944	2.705e-05	2.92	K.VGINYQPPTVVPGGDLAK.V	[353-370]
P68372	Tubulin beta-4B chain OS=Mus musculus OX=10090 GN=Tubb4b PE=1 SV=1	45	19	76	2	445	49.8	4.89	171.73	cell cycle OR cell proliferation;cell organization and biogenesis;other biological processes	cytoskeleton;other cell component	cytoskeletal activity;nucleic acid binding activity;other molecular function	Pf00091, Pf03953	227613	ENSMUSG00000036752	Tubb4b	mmu:227613; P05217; P68372; Q3TKF0; Q3UJ73; Q99JZ6		Neutrophil degranulation; HSP90 chaperone cycle for steroid hormone receptors (SHR) in the presence of ligand; COPI-independent Golgi-to-ER retrograde traffic; MHC class II antigen presentation; COPI-mediated anterograde transport; RHO GTPases Activate Formins; RHO GTPases activate IQGAPs; Recycling pathway of L1; COPI-dependent Golgi-to-ER retrograde traffic; Kinesins; Separation of Sister Chrom…	29	High	High	High	1
Annotated Sequence	Modifications	Contaminant	Qvality PEP	Qvality q-value	# Protein Groups	# Proteins	# PSMs	Master Protein Accessions	Positions in Master Proteins	Modifications in Master Proteins	# Missed Cleavages	Theo. MH+ [Da]	Found in Sample: [S37] F37: Sample, ht40-bioID2	Found in Sample: [S38] F38: Sample, ht40-bioID2	Found in Sample: [S39] F39: Sample, ht40-bioID2	Confidence (by Search Engine): Sequest HT	Percolator q-Value (by Search Engine): Sequest HT	Percolator PEP (by Search Engine): Sequest HT	XCorr (by Search Engine): Sequest HT	Sequence in Protein	Positions in Proteins
[R].AVLVDLEPGTMDSVR.[S]		FALSE	5.9225e-06	0.000310113	2	2	1	Q9D6F9; P68372	Q9D6F9 [63-77]; P68372 [63-77]		0	1601.82	Not Found	Not Found	High	High	0.0001944	7.326e-07	3.43	R.AVLVDLEPGTMDSVR.S	[63-77]
[R].FPGQLNADLR.[K]		FALSE	0.0844266	0.00370284	6	8	2	Q7TMM9; Q9D6F9; Q9ERD7; P99024; P68372; Q9CWF2	Q7TMM9 [242-251]; Q9D6F9 [242-251]; Q9ERD7 [242-251]; P99024 [242-251]; P68372 [242-251]; Q9CWF2 [242-251]		0	1130.6	High	Not Found	High	High	0.002574	0.02596	0.72	R.FPGQLNADLR.K	[242-251]
[R].FPGQLNADLRK.[L]		FALSE	0.154637	0.00753673	6	8	1	Q7TMM9; Q9D6F9; Q9ERD7; P99024; P68372; Q9CWF2	Q7TMM9 [242-252]; Q9D6F9 [242-252]; Q9ERD7 [242-252]; P99024 [242-252]; P68372 [242-252]; Q9CWF2 [242-252]		1	1258.69	Not Found	High	Not Found	High	0.005092	0.05959	0.83	R.FPGQLNADLRK.L	[242-252]
[truncated: 2,714 more rows]

## Sheet: BioID2-HA_Qualitative analysis
Supplemental Table S2: Peptide list for proteins identified with BioID2-HA qualitative analysis
[truncated: 2,602 more rows]

[truncated: 4 more sheets: BioID2-Tau_Qualitative analysis, Myc-BioID2_Qualitative analysis, Tau-BioID2_LFQ, BioID2-Tau_LFQ ]
