# Supplementary material for: BioID2-Based Tau Interactome Reveals Novel and Known Protein Interactions Associated with Multiple Cellular Pathways
Source: J Proteome Res. 2025 Sep 5;24(10):5099–115. doi: 10.1021/acs.jproteome.5c00473 (PMC12495503; doi:10.1021/acs.jproteome.5c00473)
Supplement: Supplementary file 4 [file pr5c00473_si_004.xlsx]

## Sheet: Tau-BioID2_in three replicates
Supplemental Table S3: Tau-BioID2 _Proteins identifed in three replicates (Fig. S3A)
Accession	Description	Gene.Symbol	Tau-BioID2	BioID2-HA
Q99J99	3-mercaptopyruvate sulfurtransferase OS=Mus musculus OX=10090 GN=Mpst PE=1 SV=4	Mpst	YES	NO
Q6ZWN5	40S ribosomal protein S9 OS=Mus musculus OX=10090 GN=Rps9 PE=1 SV=3	Rps9	YES	NO
P61922	4-aminobutyrate aminotransferase, mitochondrial OS=Mus musculus OX=10090 GN=Abat PE=1 SV=1	Abat	YES	NO
Q9CR57	60S ribosomal protein L14 OS=Mus musculus OX=10090 GN=Rpl14 PE=1 SV=3	Rpl14	YES	NO
P67984	60S ribosomal protein L22 OS=Mus musculus OX=10090 GN=Rpl22 PE=1 SV=2	Rpl22	YES	NO
P47911	60S ribosomal protein L6 OS=Mus musculus OX=10090 GN=Rpl6 PE=1 SV=3	Rpl6	YES	NO
P62918	60S ribosomal protein L8 OS=Mus musculus OX=10090 GN=Rpl8 PE=1 SV=2	Rpl8	YES	NO
Q99NB1	Acetyl-coenzyme A synthetase 2-like, mitochondrial OS=Mus musculus OX=10090 GN=Acss1 PE=1 SV=1	Acss1	YES	NO
Q9R0Q6	Actin-related protein 2/3 complex subunit 1A OS=Mus musculus OX=10090 GN=Arpc1a PE=1 SV=1	Arpc1a	YES	NO
Q9CQR4	Acyl-coenzyme A thioesterase 13 OS=Mus musculus OX=10090 GN=Acot13 PE=1 SV=1	Acot13	YES	NO
Q8VEH3	ADP-ribosylation factor-like protein 8A OS=Mus musculus OX=10090 GN=Arl8a PE=1 SV=1	Arl8a	YES	NO
Q9CQW2	ADP-ribosylation factor-like protein 8B OS=Mus musculus OX=10090 GN=Arl8b PE=1 SV=1	Arl8b	YES	NO
Q9CZS1	Aldehyde dehydrogenase X, mitochondrial OS=Mus musculus OX=10090 GN=Aldh1b1 PE=1 SV=1	Aldh1b1	YES	NO
O55042	Alpha-synuclein OS=Mus musculus OX=10090 GN=Snca PE=1 SV=2	Snca	YES	NO
Q80TK0	AP2-interacting clathrin-endocytosis protein OS=Mus musculus OX=10090 GN=Kiaa1107 PE=1 SV=6	NA	YES	NO
Q9CZ42	ATP-dependent (S)-NAD(P)H-hydrate dehydratase OS=Mus musculus OX=10090 GN=Naxd PE=1 SV=1	Naxd	YES	NO
Q9JHS4	ATP-dependent Clp protease ATP-binding subunit clpX-like, mitochondrial OS=Mus musculus OX=10090 GN=Clpx PE=1 SV=2	Clpx	YES	NO
P11798	Calcium/calmodulin-dependent protein kinase type II subunit alpha OS=Mus musculus OX=10090 GN=Camk2a PE=1 SV=2	Camk2a	YES	NO
P28652	Calcium/calmodulin-dependent protein kinase type II subunit beta OS=Mus musculus OX=10090 GN=Camk2b PE=1 SV=2	Camk2b	YES	NO
P12367	cAMP-dependent protein kinase type II-alpha regulatory subunit OS=Mus musculus OX=10090 GN=Prkar2a PE=1 SV=2	Prkar2a	YES	NO
P70677	Caspase-3 OS=Mus musculus OX=10090 GN=Casp3 PE=1 SV=1	Casp3	YES	NO
Q9ESN9	C-Jun-amino-terminal kinase-interacting protein 3 OS=Mus musculus OX=10090 GN=Mapk8ip3 PE=1 SV=1	Mapk8ip3	YES	NO
Q8BRT1	CLIP-associating protein 2 OS=Mus musculus OX=10090 GN=Clasp2 PE=1 SV=1	Clasp2	YES	NO
P19536	Cytochrome c oxidase subunit 5B, mitochondrial OS=Mus musculus OX=10090 GN=Cox5b PE=1 SV=1	Cox5b	YES	NO
P62897	Cytochrome c, somatic OS=Mus musculus OX=10090 GN=Cycs PE=1 SV=2	Cycs	YES	NO
A2AGT5	Cytoskeleton-associated protein 5 OS=Mus musculus OX=10090 GN=Ckap5 PE=1 SV=1	Ckap5	YES	NO
Q9D2G2	Dihydrolipoyllysine-residue succinyltransferase component of 2-oxoglutarate dehydrogenase complex, mitochondrial OS=Mus musculus OX=10090 GN=Dlst PE=1 SV=1	Dlst	YES	NO
Q62418	Drebrin-like protein OS=Mus musculus OX=10090 GN=Dbnl PE=1 SV=2	Dbnl	YES	NO
P39053	Dynamin-1 OS=Mus musculus OX=10090 GN=Dnm1 PE=1 SV=2	Dnm1	YES	NO
P58252	Elongation factor 2 OS=Mus musculus OX=10090 GN=Eef2 PE=1 SV=2	Eef2	YES	NO
P62869	Elongin-B OS=Mus musculus OX=10090 GN=Elob PE=1 SV=1	Elob	YES	NO
Q6NZJ6	Eukaryotic translation initiation factor 4 gamma 1 OS=Mus musculus OX=10090 GN=Eif4g1 PE=1 SV=1	Eif4g1	YES	NO
Q80XI3	Eukaryotic translation initiation factor 4 gamma 3 OS=Mus musculus OX=10090 GN=Eif4g3 PE=1 SV=2	Eif4g3	YES	NO
P63242	Eukaryotic translation initiation factor 5A-1 OS=Mus musculus OX=10090 GN=Eif5a PE=1 SV=2	Eif5a	YES	NO
Q8BIW1	Exopolyphosphatase PRUNE1 OS=Mus musculus OX=10090 GN=Prune1 PE=1 SV=1	Prune1	YES	NO
P19096	Fatty acid synthase OS=Mus musculus OX=10090 GN=Fasn PE=1 SV=2	Fasn	YES	NO
P03995	Glial fibrillary acidic protein OS=Mus musculus OX=10090 GN=Gfap PE=1 SV=4	Gfap	YES	NO
Q9D172	Glutamine amidotransferase-like class 1 domain-containing protein 3A, mitochondrial OS=Mus musculus OX=10090 GN=Gatd3a PE=1 SV=1	Gatd3	YES	NO
Q91W43	Glycine dehydrogenase (decarboxylating), mitochondrial OS=Mus musculus OX=10090 GN=Gldc PE=1 SV=1	Gldc	YES	NO
Q9WTP7	GTP:AMP phosphotransferase AK3, mitochondrial OS=Mus musculus OX=10090 GN=Ak3 PE=1 SV=3	Ak3	YES	NO
P07901	Heat shock protein HSP 90-alpha OS=Mus musculus OX=10090 GN=Hsp90aa1 PE=1 SV=4	Hsp90aa1	YES	NO
P02088	Hemoglobin subunit beta-1 OS=Mus musculus OX=10090 GN=Hbb-b1 PE=1 SV=2	Hbb-b1	YES	NO
Q8BG05	Heterogeneous nuclear ribonucleoprotein A3 OS=Mus musculus OX=10090 GN=Hnrnpa3 PE=1 SV=1	Hnrnpa3	YES	NO
O35737	Heterogeneous nuclear ribonucleoprotein H OS=Mus musculus OX=10090 GN=Hnrnph1 PE=1 SV=3	Hnrnph1	YES	NO
P70349	Histidine triad nucleotide-binding protein 1 OS=Mus musculus OX=10090 GN=Hint1 PE=1 SV=3	Hint1	YES	NO
Q8BFU2	Histone H2A type 3 OS=Mus musculus OX=10090 GN=H2aw PE=1 SV=3	H2ac25	YES	NO
Q64525	Histone H2B type 2-B OS=Mus musculus OX=10090 GN=Hist2h2bb PE=1 SV=3	Hist2h2bb	YES	NO
P84244	Histone H3.3 OS=Mus musculus OX=10090 GN=H3-3a PE=1 SV=2	H3-3a; H3-3b	YES	NO
P38060	Hydroxymethylglutaryl-CoA lyase, mitochondrial OS=Mus musculus OX=10090 GN=Hmgcl PE=1 SV=2	Hmgcl	YES	NO
Q8JZK9	Hydroxymethylglutaryl-CoA synthase, cytoplasmic OS=Mus musculus OX=10090 GN=Hmgcs1 PE=1 SV=1	Hmgcs1	YES	NO
Q8C8R3-2	Isoform 2 of Ankyrin-2 OS=Mus musculus OX=10090 GN=Ank2	Ank2	YES	NO
Q7TQH0-2	Isoform 2 of Ataxin-2-like protein OS=Mus musculus OX=10090 GN=Atxn2l	Atxn2l	YES	NO
Q9QYG0-2	Isoform 2 of Protein NDRG2 OS=Mus musculus OX=10090 GN=Ndrg2	Ndrg2	YES	NO
Q8VH51-2	Isoform 2 of RNA-binding protein 39 OS=Mus musculus OX=10090 GN=Rbm39	Rbm39	YES	NO
Q80XI3-4	Isoform 4 of Eukaryotic translation initiation factor 4 gamma 3 OS=Mus musculus OX=10090 GN=Eif4g3	Eif4g3	YES	NO
P10636-8	Isoform Tau-F of Microtubule-associated protein tau OS=Homo sapiens GN=MAPT	MAPT	YES	NO
Q8BIJ6	Isoleucine--tRNA ligase, mitochondrial OS=Mus musculus OX=10090 GN=Iars2 PE=1 SV=1	Iars2	YES	NO
Q9JHI5	Isovaleryl-CoA dehydrogenase, mitochondrial OS=Mus musculus OX=10090 GN=Ivd PE=1 SV=1	Ivd	YES	NO
Q9CX00	IST1 homolog OS=Mus musculus OX=10090 GN=Ist1 PE=1 SV=1	Ist1	YES	NO
Q3UH68	LIM and calponin homology domains-containing protein 1 OS=Mus musculus OX=10090 GN=Limch1 PE=1 SV=2	Limch1	YES	NO
Q61166	Microtubule-associated protein RP/EB family member 1 OS=Mus musculus OX=10090 GN=Mapre1 PE=1 SV=3	Mapre1	YES	NO
Q9DB41	Mitochondrial glutamate carrier 2 OS=Mus musculus OX=10090 GN=Slc25a18 PE=1 SV=4	Slc25a18	YES	NO
O35857	Mitochondrial import inner membrane translocase subunit TIM44 OS=Mus musculus OX=10090 GN=Timm44 PE=1 SV=2	Timm44	YES	NO
Q3V3R1	Monofunctional C1-tetrahydrofolate synthase, mitochondrial OS=Mus musculus OX=10090 GN=Mthfd1l PE=1 SV=2	Mthfd1l	YES	NO
Q8VDD5	Myosin-9 OS=Mus musculus OX=10090 GN=Myh9 PE=1 SV=4	Myh9	YES	NO
Q8C5H8	NAD kinase 2, mitochondrial OS=Mus musculus OX=10090 GN=Nadk2 PE=1 SV=2	Nadk2	YES	NO
Q99LC3	NADH dehydrogenase [ubiquinone] 1 alpha subcomplex subunit 10, mitochondrial OS=Mus musculus OX=10090 GN=Ndufa10 PE=1 SV=1	Ndufa10	YES	NO
Q91WD5	NADH dehydrogenase [ubiquinone] iron-sulfur protein 2, mitochondrial OS=Mus musculus OX=10090 GN=Ndufs2 PE=1 SV=1	Ndufs2	YES	NO
Q9DCN2	NADH-cytochrome b5 reductase 3 OS=Mus musculus OX=10090 GN=Cyb5r3 PE=1 SV=3	Cyb5r3	YES	NO
Q61578	NADPH:adrenodoxin oxidoreductase, mitochondrial OS=Mus musculus OX=10090 GN=Fdxr PE=1 SV=1	Fdxr	YES	NO
Q6R891	Neurabin-2 OS=Mus musculus OX=10090 GN=Ppp1r9b PE=1 SV=1	Ppp1r9b	YES	NO
Q8CH77	Neuron navigator 1 OS=Mus musculus OX=10090 GN=Nav1 PE=1 SV=2	Nav1	YES	NO
O88809	Neuronal migration protein doublecortin OS=Mus musculus OX=10090 GN=Dcx PE=1 SV=1	Dcx	YES	NO
P60335	Poly(rC)-binding protein 1 OS=Mus musculus OX=10090 GN=Pcbp1 PE=1 SV=1	Pcbp1	YES	NO
Q61990	Poly(rC)-binding protein 2 OS=Mus musculus OX=10090 GN=Pcbp2 PE=1 SV=1	Pcbp2	YES	NO
P29341	Polyadenylate-binding protein 1 OS=Mus musculus OX=10090 GN=Pabpc1 PE=1 SV=2	Pabpc1	YES	NO
O55125	Protein NipSnap homolog 1 OS=Mus musculus OX=10090 GN=Nipsnap1 PE=1 SV=1	Nipsnap1	YES	NO
Q8BKZ9	Pyruvate dehydrogenase protein X component, mitochondrial OS=Mus musculus OX=10090 GN=Pdhx PE=1 SV=1	Pdhx	YES	NO
P52480	Pyruvate kinase PKM OS=Mus musculus OX=10090 GN=Pkm PE=1 SV=4	Pkm	YES	NO
Q80Y56	Rabenosyn-5 OS=Mus musculus OX=10090 GN=Rbsn PE=1 SV=1	Rbsn	YES	NO
P97855	Ras GTPase-activating protein-binding protein 1 OS=Mus musculus OX=10090 GN=G3bp1 PE=1 SV=1	G3bp1	YES	NO
P63001	Ras-related C3 botulinum toxin substrate 1 OS=Mus musculus OX=10090 GN=Rac1 PE=1 SV=1	Rac1	YES	NO
Q91V41	Ras-related protein Rab-14 OS=Mus musculus OX=10090 GN=Rab14 PE=1 SV=3	Rab14	YES	NO
Q9ES97	Reticulon-3 OS=Mus musculus OX=10090 GN=Rtn3 PE=1 SV=2	Rtn3	YES	NO
Q9Z2Q6	Septin-5 OS=Mus musculus OX=10090 GN=Septin5 PE=1 SV=2	Septin5	YES	NO
O55131	Septin-7 OS=Mus musculus OX=10090 GN=Septin7 PE=1 SV=1	Septin7	YES	NO
Q52KI8	Serine/arginine repetitive matrix protein 1 OS=Mus musculus OX=10090 GN=Srrm1 PE=1 SV=2	Srrm1	YES	NO
Q9R0U0	Serine/arginine-rich splicing factor 10 OS=Mus musculus OX=10090 GN=Srsf10 PE=1 SV=2	Srsf10	YES	NO
A2AAY5	SH3 and PX domain-containing protein 2B OS=Mus musculus OX=10090 GN=Sh3pxd2b PE=1 SV=1	Sh3pxd2b	YES	NO
Q6PIC6	Sodium/potassium-transporting ATPase subunit alpha-3 OS=Mus musculus OX=10090 GN=Atp1a3 PE=1 SV=1	Atp1a3	YES	NO
Q3UTJ2	Sorbin and SH3 domain-containing protein 2 OS=Mus musculus OX=10090 GN=Sorbs2 PE=1 SV=2	Sorbs2	YES	NO
Q9Z1N5	Spliceosome RNA helicase Ddx39b OS=Mus musculus OX=10090 GN=Ddx39b PE=1 SV=1	Ddx39b	YES	NO
Q9Z2I8	Succinate--CoA ligase [GDP-forming] subunit beta, mitochondrial OS=Mus musculus OX=10090 GN=Suclg2 PE=1 SV=3	Suclg2	YES	NO
P80316	T-complex protein 1 subunit epsilon OS=Mus musculus OX=10090 GN=Cct5 PE=1 SV=1	Cct5	YES	NO
P52196	Thiosulfate sulfurtransferase OS=Mus musculus OX=10090 GN=Tst PE=1 SV=3	Tst	YES	NO
Q9CR67	Transmembrane protein 33 OS=Mus musculus OX=10090 GN=Tmem33 PE=1 SV=1	Tmem33	YES	NO
Q8JZU2	Tricarboxylate transport protein, mitochondrial OS=Mus musculus OX=10090 GN=Slc25a1 PE=1 SV=1	Slc25a1	YES	NO
P68372	Tubulin beta-4B chain OS=Mus musculus OX=10090 GN=Tubb4b PE=1 SV=1	Tubb4b	YES	NO
Q8BJH1	Zinc finger C2HC domain-containing protein 1A OS=Mus musculus OX=10090 GN=Zc2hc1a PE=1 SV=1	Zc2hc1a	YES	NO
Q9CQ62	2,4-dienoyl-CoA reductase, mitochondrial OS=Mus musculus OX=10090 GN=Decr1 PE=1 SV=1	Decr1	YES	YES
Q60597	2-oxoglutarate dehydrogenase, mitochondrial OS=Mus musculus OX=10090 GN=Ogdh PE=1 SV=3	Ogdh	YES	YES
O08756	3-hydroxyacyl-CoA dehydrogenase type-2 OS=Mus musculus OX=10090 GN=Hsd17b10 PE=1 SV=4	Hsd17b10	YES	YES
Q8BWT1	3-ketoacyl-CoA thiolase, mitochondrial OS=Mus musculus OX=10090 GN=Acaa2 PE=1 SV=3	Acaa2	YES	YES
P25444	40S ribosomal protein S2 OS=Mus musculus OX=10090 GN=Rps2 PE=1 SV=3	Rps2	YES	YES
P62242	40S ribosomal protein S8 OS=Mus musculus OX=10090 GN=Rps8 PE=1 SV=2	Rps8	YES	YES
P63038	60 kDa heat shock protein, mitochondrial OS=Mus musculus OX=10090 GN=Hspd1 PE=1 SV=1	Hspd1	YES	YES
Q8QZT1	Acetyl-CoA acetyltransferase, mitochondrial OS=Mus musculus OX=10090 GN=Acat1 PE=1 SV=1	Acat1	YES	YES
Q5SWU9	Acetyl-CoA carboxylase 1 OS=Mus musculus OX=10090 GN=Acaca PE=1 SV=1	Acaca	YES	YES
Q99KI0	Aconitate hydratase, mitochondrial OS=Mus musculus OX=10090 GN=Aco2 PE=1 SV=1	Aco2	YES	YES
P60710	Actin, cytoplasmic 1 OS=Mus musculus OX=10090 GN=Actb PE=1 SV=1	Actb	YES	YES
P48962	ADP/ATP translocase 1 OS=Mus musculus OX=10090 GN=Slc25a4 PE=1 SV=4	Slc25a4	YES	YES
P51881	ADP/ATP translocase 2 OS=Mus musculus OX=10090 GN=Slc25a5 PE=1 SV=3	Slc25a5	YES	YES
Q9QZQ1	Afadin OS=Mus musculus OX=10090 GN=Afdn PE=1 SV=3	Afdn	YES	YES
Q8JZQ2	AFG3-like protein 2 OS=Mus musculus OX=10090 GN=Afg3l2 PE=1 SV=1	Afg3l2	YES	YES
P47738	Aldehyde dehydrogenase, mitochondrial OS=Mus musculus OX=10090 GN=Aldh2 PE=1 SV=1	Aldh2	YES	YES
Q9QYC0	Alpha-adducin OS=Mus musculus OX=10090 GN=Add1 PE=1 SV=2	Add1	YES	YES
P07356	Annexin A2 OS=Mus musculus OX=10090 GN=Anxa2 PE=1 SV=2	Anxa2	YES	YES
Q3UHJ0	AP2-associated protein kinase 1 OS=Mus musculus OX=10090 GN=Aak1 PE=1 SV=2	Aak1	YES	YES
Q3UL36	Arginine and glutamate-rich protein 1 OS=Mus musculus OX=10090 GN=Arglu1 PE=1 SV=2	Arglu1	YES	YES
Q03265	ATP synthase subunit alpha, mitochondrial OS=Mus musculus OX=10090 GN=Atp5f1a PE=1 SV=1	Atp5f1a	YES	YES
P56480	ATP synthase subunit beta, mitochondrial OS=Mus musculus OX=10090 GN=Atp5f1b PE=1 SV=2	Atp5f1b	YES	YES
Q91VR2	ATP synthase subunit gamma, mitochondrial OS=Mus musculus OX=10090 GN=Atp5f1c PE=1 SV=1	Atp5f1c	YES	YES
Q9DB20	ATP synthase subunit O, mitochondrial OS=Mus musculus OX=10090 GN=Atp5po PE=1 SV=1	Atp5po	YES	YES
Q925I1	ATPase family AAA domain-containing protein 3 OS=Mus musculus OX=10090 GN=Atad3 PE=1 SV=1	Atad3	YES	YES
Q91V92	ATP-citrate synthase OS=Mus musculus OX=10090 GN=Acly PE=1 SV=1	Acly	YES	YES
Q62167	ATP-dependent RNA helicase DDX3X OS=Mus musculus OX=10090 GN=Ddx3x PE=1 SV=3	Ddx3x	YES	YES
Q6PGC1	ATP-dependent RNA helicase DHX29 OS=Mus musculus OX=10090 GN=Dhx29 PE=1 SV=1	Dhx29	YES	YES
Q9Z2H5	Band 4.1-like protein 1 OS=Mus musculus OX=10090 GN=Epb41l1 PE=1 SV=2	Epb41l1	YES	YES
Q91ZZ3	Beta-synuclein OS=Mus musculus OX=10090 GN=Sncb PE=1 SV=1	Sncb	YES	YES
Q5M8N0	CB1 cannabinoid receptor-interacting protein 1 OS=Mus musculus OX=10090 GN=Cnrip1 PE=1 SV=1	Cnrip1	YES	YES
Q6A065	Centrosomal protein of 170 kDa OS=Mus musculus OX=10090 GN=Cep170 PE=1 SV=2	Cep170	YES	YES
3EFR_1	Chains A, B|Biotin [acetyl-CoA-carboxylase] ligase|Aquifex aeolicus (63363)	NA	YES	YES
Q9CZU6	Citrate synthase, mitochondrial OS=Mus musculus OX=10090 GN=Cs PE=1 SV=1	Cs	YES	YES
Q68FD5	Clathrin heavy chain 1 OS=Mus musculus OX=10090 GN=Cltc PE=1 SV=3	Cltc	YES	YES
P18760	Cofilin-1 OS=Mus musculus OX=10090 GN=Cfl1 PE=1 SV=3	Cfl1	YES	YES
Q8JZN5	Complex I assembly factor ACAD9, mitochondrial OS=Mus musculus OX=10090 GN=Acad9 PE=1 SV=2	Acad9	YES	YES
Q04447	Creatine kinase B-type OS=Mus musculus OX=10090 GN=Ckb PE=1 SV=1	Ckb	YES	YES
Q91V12	Cytosolic acyl coenzyme A thioester hydrolase OS=Mus musculus OX=10090 GN=Acot7 PE=1 SV=2	Acot7	YES	YES
Q80XN0	D-beta-hydroxybutyrate dehydrogenase, mitochondrial OS=Mus musculus OX=10090 GN=Bdh1 PE=1 SV=2	Bdh1	YES	YES
Q8CHT0	Delta-1-pyrroline-5-carboxylate dehydrogenase, mitochondrial OS=Mus musculus OX=10090 GN=Aldh4a1 PE=1 SV=3	Aldh4a1	YES	YES
Q9Z110	Delta-1-pyrroline-5-carboxylate synthase OS=Mus musculus OX=10090 GN=Aldh18a1 PE=1 SV=2	Aldh18a1	YES	YES
O08749	Dihydrolipoyl dehydrogenase, mitochondrial OS=Mus musculus OX=10090 GN=Dld PE=1 SV=2	Dld	YES	YES
Q8BMF4	Dihydrolipoyllysine-residue acetyltransferase component of pyruvate dehydrogenase complex, mitochondrial OS=Mus musculus OX=10090 GN=Dlat PE=1 SV=2	Dlat	YES	YES
P97427	Dihydropyrimidinase-related protein 1 OS=Mus musculus OX=10090 GN=Crmp1 PE=1 SV=1	Crmp1	YES	YES
O08553	Dihydropyrimidinase-related protein 2 OS=Mus musculus OX=10090 GN=Dpysl2 PE=1 SV=2	Dpysl2	YES	YES
Q62188	Dihydropyrimidinase-related protein 3 OS=Mus musculus OX=10090 GN=Dpysl3 PE=1 SV=1	Dpysl3	YES	YES
Q9EQF6	Dihydropyrimidinase-related protein 5 OS=Mus musculus OX=10090 GN=Dpysl5 PE=1 SV=1	Dpysl5	YES	YES
Q04750	DNA topoisomerase 1 OS=Mus musculus OX=10090 GN=Top1 PE=1 SV=2	Top1	YES	YES
Q9D8Y0	EF-hand domain-containing protein D2 OS=Mus musculus OX=10090 GN=Efhd2 PE=1 SV=1	Efhd2	YES	YES
Q99LC5	Electron transfer flavoprotein subunit alpha, mitochondrial OS=Mus musculus OX=10090 GN=Etfa PE=1 SV=2	Etfa	YES	YES
Q9DCW4	Electron transfer flavoprotein subunit beta OS=Mus musculus OX=10090 GN=Etfb PE=1 SV=3	Etfb	YES	YES
P10126	Elongation factor 1-alpha 1 OS=Mus musculus OX=10090 GN=Eef1a1 PE=1 SV=3	Eef1a1	YES	YES
Q8BFR5	Elongation factor Tu, mitochondrial OS=Mus musculus OX=10090 GN=Tufm PE=1 SV=1	Tufm	YES	YES
Q8BH95	Enoyl-CoA hydratase, mitochondrial OS=Mus musculus OX=10090 GN=Echs1 PE=1 SV=1	Echs1	YES	YES
P60843	Eukaryotic initiation factor 4A-I OS=Mus musculus OX=10090 GN=Eif4a1 PE=1 SV=1	Eif4a1	YES	YES
Q61553	Fascin OS=Mus musculus OX=10090 GN=Fscn1 PE=1 SV=4	Fscn1	YES	YES
P51880	Fatty acid-binding protein, brain OS=Mus musculus OX=10090 GN=Fabp7 PE=1 SV=2	Fabp7	YES	YES
Q8BTM8	Filamin-A OS=Mus musculus OX=10090 GN=Flna PE=1 SV=5	Flna	YES	YES
P05064	Fructose-bisphosphate aldolase A OS=Mus musculus OX=10090 GN=Aldoa PE=1 SV=2	Aldoa	YES	YES
P97807	Fumarate hydratase, mitochondrial OS=Mus musculus OX=10090 GN=Fh PE=1 SV=3	Fh	YES	YES
Q3UNH4	G protein-regulated inducer of neurite outgrowth 1 OS=Mus musculus OX=10090 GN=Gprin1 PE=1 SV=2	Gprin1	YES	YES
Q5SNZ0	Girdin OS=Mus musculus OX=10090 GN=Ccdc88a PE=1 SV=2	Ccdc88a	YES	YES
P26443	Glutamate dehydrogenase 1, mitochondrial OS=Mus musculus OX=10090 GN=Glud1 PE=1 SV=1	Glud1	YES	YES
D3Z7P3	Glutaminase kidney isoform, mitochondrial OS=Mus musculus OX=10090 GN=Gls PE=1 SV=1	Gls	YES	YES
P10649	Glutathione S-transferase Mu 1 OS=Mus musculus OX=10090 GN=Gstm1 PE=1 SV=2	Gstm1	YES	YES
P16858	Glyceraldehyde-3-phosphate dehydrogenase OS=Mus musculus OX=10090 GN=Gapdh PE=1 SV=2	Gapdh	YES	YES
P62827	GTP-binding nuclear protein Ran OS=Mus musculus OX=10090 GN=Ran PE=1 SV=3	Ran	YES	YES
P18872	Guanine nucleotide-binding protein G(o) subunit alpha OS=Mus musculus OX=10090 GN=Gnao1 PE=1 SV=3	Gnao1	YES	YES
P63017	Heat shock cognate 71 kDa protein OS=Mus musculus OX=10090 GN=Hspa8 PE=1 SV=1	Hspa8	YES	YES
Q9CQN1	Heat shock protein 75 kDa, mitochondrial OS=Mus musculus OX=10090 GN=Trap1 PE=1 SV=1	Trap1	YES	YES
P11499	Heat shock protein HSP 90-beta OS=Mus musculus OX=10090 GN=Hsp90ab1 PE=1 SV=3	Hsp90ab1	YES	YES
P49312	Heterogeneous nuclear ribonucleoprotein A1 OS=Mus musculus OX=10090 GN=Hnrnpa1 PE=1 SV=2	Hnrnpa1	YES	YES
P61979	Heterogeneous nuclear ribonucleoprotein K OS=Mus musculus OX=10090 GN=Hnrnpk PE=1 SV=1	Hnrnpk	YES	YES
Q8VEK3	Heterogeneous nuclear ribonucleoprotein U OS=Mus musculus OX=10090 GN=Hnrnpu PE=1 SV=1	Hnrnpu	YES	YES
P10922	Histone H1.0 OS=Mus musculus OX=10090 GN=H1-0 PE=2 SV=4	H1-0	YES	YES
P43277	Histone H1.3 OS=Mus musculus OX=10090 GN=H1-3 PE=1 SV=2	H1-3	YES	YES
P43274	Histone H1.4 OS=Mus musculus OX=10090 GN=H1-4 PE=1 SV=2	H1-4	YES	YES
P43276	Histone H1.5 OS=Mus musculus OX=10090 GN=H1-5 PE=1 SV=2	H1-5	YES	YES
Q9D6R2	Isocitrate dehydrogenase [NAD] subunit alpha, mitochondrial OS=Mus musculus OX=10090 GN=Idh3a PE=1 SV=1	Idh3a	YES	YES
P70404	Isocitrate dehydrogenase [NAD] subunit gamma 1, mitochondrial OS=Mus musculus OX=10090 GN=Idh3g PE=1 SV=1	Idh3g	YES	YES
P54071	Isocitrate dehydrogenase [NADP], mitochondrial OS=Mus musculus OX=10090 GN=Idh2 PE=1 SV=3	Idh2	YES	YES
P27546-4	Isoform 4 of Microtubule-associated protein 4 OS=Mus musculus OX=10090 GN=Map4	Map4	YES	YES
Q6PB66	Leucine-rich PPR motif-containing protein, mitochondrial OS=Mus musculus OX=10090 GN=Lrpprc PE=1 SV=2	Lrpprc	YES	YES
P53395	Lipoamide acyltransferase component of branched-chain alpha-keto acid dehydrogenase complex, mitochondrial OS=Mus musculus OX=10090 GN=Dbt PE=1 SV=2	Dbt	YES	YES
Q8CGK3	Lon protease homolog, mitochondrial OS=Mus musculus OX=10090 GN=Lonp1 PE=1 SV=2	Lonp1	YES	YES
P51174	Long-chain specific acyl-CoA dehydrogenase, mitochondrial OS=Mus musculus OX=10090 GN=Acadl PE=1 SV=2	Acadl	YES	YES
P08249	Malate dehydrogenase, mitochondrial OS=Mus musculus OX=10090 GN=Mdh2 PE=1 SV=3	Mdh2	YES	YES
P45952	Medium-chain specific acyl-CoA dehydrogenase, mitochondrial OS=Mus musculus OX=10090 GN=Acadm PE=1 SV=1	Acadm	YES	YES
Q99MR8	Methylcrotonoyl-CoA carboxylase subunit alpha, mitochondrial OS=Mus musculus OX=10090 GN=Mccc1 PE=1 SV=2	Mccc1	YES	YES
Q9EQ20	Methylmalonate-semialdehyde dehydrogenase [acylating], mitochondrial OS=Mus musculus OX=10090 GN=Aldh6a1 PE=1 SV=1	Aldh6a1	YES	YES
Q9QYR6	Microtubule-associated protein 1A OS=Mus musculus OX=10090 GN=Map1a PE=1 SV=2	Map1a	YES	YES
P14873	Microtubule-associated protein 1B OS=Mus musculus OX=10090 GN=Map1b PE=1 SV=2	Map1b	YES	YES
P20357	Microtubule-associated protein 2 OS=Mus musculus OX=10090 GN=Map2 PE=1 SV=2	Map2	YES	YES
P27546	Microtubule-associated protein 4 OS=Mus musculus OX=10090 GN=Map4 PE=1 SV=3	Map4	YES	YES
Q8K009	Mitochondrial 10-formyltetrahydrofolate dehydrogenase OS=Mus musculus OX=10090 GN=Aldh1l2 PE=1 SV=2	Aldh1l2	YES	YES
Q6P5H2	Nestin OS=Mus musculus OX=10090 GN=Nes PE=1 SV=1	Nes	YES	YES
Q9CZ44	NSFL1 cofactor p47 OS=Mus musculus OX=10090 GN=Nsfl1c PE=1 SV=1	Nsfl1c	YES	YES
Q78ZA7	Nucleosome assembly protein 1-like 4 OS=Mus musculus OX=10090 GN=Nap1l4 PE=1 SV=1	Nap1l4	YES	YES
P29758	Ornithine aminotransferase, mitochondrial OS=Mus musculus OX=10090 GN=Oat PE=1 SV=1	Oat	YES	YES
P17742	Peptidyl-prolyl cis-trans isomerase A OS=Mus musculus OX=10090 GN=Ppia PE=1 SV=2	Ppia	YES	YES
Q9CXG3	Peptidyl-prolyl cis-trans isomerase-like 4 OS=Mus musculus OX=10090 GN=Ppil4 PE=1 SV=2	Ppil4	YES	YES
P35700	Peroxiredoxin-1 OS=Mus musculus OX=10090 GN=Prdx1 PE=1 SV=1	Prdx1	YES	YES
Q61171	Peroxiredoxin-2 OS=Mus musculus OX=10090 GN=Prdx2 PE=1 SV=3	Prdx2	YES	YES
P09411	Phosphoglycerate kinase 1 OS=Mus musculus OX=10090 GN=Pgk1 PE=1 SV=4	Pgk1	YES	YES
Q4FK66	Pre-mRNA-splicing factor 38A OS=Mus musculus OX=10090 GN=Prpf38a PE=1 SV=1	Prpf38a	YES	YES
Q8K411	Presequence protease, mitochondrial OS=Mus musculus OX=10090 GN=Pitrm1 PE=1 SV=1	Pitrm1	YES	YES
Q91ZA3	Propionyl-CoA carboxylase alpha chain, mitochondrial OS=Mus musculus OX=10090 GN=Pcca PE=1 SV=2	Pcca	YES	YES
Q99MN9	Propionyl-CoA carboxylase beta chain, mitochondrial OS=Mus musculus OX=10090 GN=Pccb PE=1 SV=2	Pccb	YES	YES
Q7TNC4	Putative RNA-binding protein Luc7-like 2 OS=Mus musculus OX=10090 GN=Luc7l2 PE=1 SV=1	Luc7l2	YES	YES
Q05920	Pyruvate carboxylase, mitochondrial OS=Mus musculus OX=10090 GN=Pc PE=1 SV=1	Pc	YES	YES
P35486	Pyruvate dehydrogenase E1 component subunit alpha, somatic form, mitochondrial OS=Mus musculus OX=10090 GN=Pdha1 PE=1 SV=1	Pdha1	YES	YES
Q9D051	Pyruvate dehydrogenase E1 component subunit beta, mitochondrial OS=Mus musculus OX=10090 GN=Pdhb PE=1 SV=1	Pdhb	YES	YES
P61027	Ras-related protein Rab-10 OS=Mus musculus OX=10090 GN=Rab10 PE=1 SV=1	Rab10	YES	YES
P63011	Ras-related protein Rab-3A OS=Mus musculus OX=10090 GN=Rab3a PE=1 SV=1	Rab3a	YES	YES
P51150	Ras-related protein Rab-7a OS=Mus musculus OX=10090 GN=Rab7a PE=1 SV=2	Rab7a	YES	YES
P68040	Receptor of activated protein C kinase 1 OS=Mus musculus OX=10090 GN=Rack1 PE=1 SV=3	Rack1	YES	YES
Q8K0T0	Reticulon-1 OS=Mus musculus OX=10090 GN=Rtn1 PE=1 SV=1	Rtn1	YES	YES
Q99P72	Reticulon-4 OS=Mus musculus OX=10090 GN=Rtn4 PE=1 SV=2	Rtn4	YES	YES
P51141	Segment polarity protein dishevelled homolog DVL-1 OS=Mus musculus OX=10090 GN=Dvl1 PE=1 SV=2	Dvl1	YES	YES
Q61062	Segment polarity protein dishevelled homolog DVL-3 OS=Mus musculus OX=10090 GN=Dvl3 PE=1 SV=2	Dvl3	YES	YES
Q9CZN7	Serine hydroxymethyltransferase, mitochondrial OS=Mus musculus OX=10090 GN=Shmt2 PE=1 SV=1	Shmt2	YES	YES
Q9DBL1	Short/branched chain specific acyl-CoA dehydrogenase, mitochondrial OS=Mus musculus OX=10090 GN=Acadsb PE=1 SV=1	Acadsb	YES	YES
Q60598	Src substrate cortactin OS=Mus musculus OX=10090 GN=Cttn PE=1 SV=2	Cttn	YES	YES
P54227	Stathmin OS=Mus musculus OX=10090 GN=Stmn1 PE=1 SV=2	Stmn1	YES	YES
P38647	Stress-70 protein, mitochondrial OS=Mus musculus OX=10090 GN=Hspa9 PE=1 SV=3	Hspa9	YES	YES
Q8K2B3	Succinate dehydrogenase [ubiquinone] flavoprotein subunit, mitochondrial OS=Mus musculus OX=10090 GN=Sdha PE=1 SV=1	Sdha	YES	YES
Q9CQA3	Succinate dehydrogenase [ubiquinone] iron-sulfur subunit, mitochondrial OS=Mus musculus OX=10090 GN=Sdhb PE=1 SV=1	Sdhb	YES	YES
Q9WUM5	Succinate--CoA ligase [ADP/GDP-forming] subunit alpha, mitochondrial OS=Mus musculus OX=10090 GN=Suclg1 PE=1 SV=4	Suclg1	YES	YES
Q9Z2I9	Succinate--CoA ligase [ADP-forming] subunit beta, mitochondrial OS=Mus musculus OX=10090 GN=Sucla2 PE=1 SV=2	Sucla2	YES	YES
Q9D0K2	Succinyl-CoA:3-ketoacid coenzyme A transferase 1, mitochondrial OS=Mus musculus OX=10090 GN=Oxct1 PE=1 SV=1	Oxct1	YES	YES
P42932	T-complex protein 1 subunit theta OS=Mus musculus OX=10090 GN=Cct8 PE=1 SV=3	Cct8	YES	YES
P80317	T-complex protein 1 subunit zeta OS=Mus musculus OX=10090 GN=Cct6a PE=1 SV=3	Cct6a	YES	YES
P39447	Tight junction protein ZO-1 OS=Mus musculus OX=10090 GN=Tjp1 PE=1 SV=2	Tjp1	YES	YES
Q9Z0U1	Tight junction protein ZO-2 OS=Mus musculus OX=10090 GN=Tjp2 PE=1 SV=2	Tjp2	YES	YES
Q8BMS1	Trifunctional enzyme subunit alpha, mitochondrial OS=Mus musculus OX=10090 GN=Hadha PE=1 SV=1	Hadha	YES	YES
Q99JY0	Trifunctional enzyme subunit beta, mitochondrial OS=Mus musculus OX=10090 GN=Hadhb PE=1 SV=1	Hadhb	YES	YES
P68369	Tubulin alpha-1A chain OS=Mus musculus OX=10090 GN=Tuba1a PE=1 SV=1	Tuba1a	YES	YES
Q9CWF2	Tubulin beta-2B chain OS=Mus musculus OX=10090 GN=Tubb2b PE=1 SV=1	Tubb2b	YES	YES
Q9ERD7	Tubulin beta-3 chain OS=Mus musculus OX=10090 GN=Tubb3 PE=1 SV=1	Tubb3	YES	YES
P99024	Tubulin beta-5 chain OS=Mus musculus OX=10090 GN=Tubb5 PE=1 SV=1	Tubb5	YES	YES
Q6NV83	U2 snRNP-associated SURP motif-containing protein OS=Mus musculus OX=10090 GN=U2surp PE=1 SV=3	U2surp	YES	YES
Q9R0P9	Ubiquitin carboxyl-terminal hydrolase isozyme L1 OS=Mus musculus OX=10090 GN=Uchl1 PE=1 SV=1	Uchl1	YES	YES
P62984	Ubiquitin-60S ribosomal protein L40 OS=Mus musculus OX=10090 GN=Uba52 PE=1 SV=2	Uba52	YES	YES
Q02053	Ubiquitin-like modifier-activating enzyme 1 OS=Mus musculus OX=10090 GN=Uba1 PE=1 SV=1	Uba1	YES	YES
Q3UVL4	Vacuolar protein sorting-associated protein 51 homolog OS=Mus musculus OX=10090 GN=Vps51 PE=1 SV=2	Vps51	YES	YES
P50544	Very long-chain specific acyl-CoA dehydrogenase, mitochondrial OS=Mus musculus OX=10090 GN=Acadvl PE=1 SV=3	Acadvl	YES	YES
P20152	Vimentin OS=Mus musculus OX=10090 GN=Vim PE=1 SV=3	Vim	YES	YES
Q60932	Voltage-dependent anion-selective channel protein 1 OS=Mus musculus OX=10090 GN=Vdac1 PE=1 SV=3	Vdac1	YES	YES
Q60930	Voltage-dependent anion-selective channel protein 2 OS=Mus musculus OX=10090 GN=Vdac2 PE=1 SV=2	Vdac2	YES	YES
Q60931	Voltage-dependent anion-selective channel protein 3 OS=Mus musculus OX=10090 GN=Vdac3 PE=1 SV=1	Vdac3	YES	YES
P51410	60S ribosomal protein L9 OS=Mus musculus OX=10090 GN=Rpl9 PE=2 SV=2	Rpl9	NO	YES
P61205	ADP-ribosylation factor 3 OS=Mus musculus OX=10090 GN=Arf3 PE=2 SV=2	Arf3	NO	YES
P07724	Albumin OS=Mus musculus OX=10090 GN=Alb PE=1 SV=3	Alb	NO	YES
Q8C8R3	Ankyrin-2 OS=Mus musculus OX=10090 GN=Ank2 PE=1 SV=2	Ank2	NO	YES
P84091	AP-2 complex subunit mu OS=Mus musculus OX=10090 GN=Ap2m1 PE=1 SV=1	Ap2m1	NO	YES
O88696	ATP-dependent Clp protease proteolytic subunit, mitochondrial OS=Mus musculus OX=10090 GN=Clpp PE=1 SV=1	Clpp	NO	YES
Q9DAW9	Calponin-3 OS=Mus musculus OX=10090 GN=Cnn3 PE=1 SV=1	Cnn3	NO	YES
P00405	Cytochrome c oxidase subunit 2 OS=Mus musculus OX=10090 GN=Mtco2 PE=1 SV=1	Mtco2	NO	YES
Q3UJB9	Enhancer of mRNA-decapping protein 4 OS=Mus musculus OX=10090 GN=Edc4 PE=1 SV=2	Edc4	NO	YES
Q64475	Histone H2B type 1-B OS=Mus musculus OX=10090 GN=H2bc3 PE=1 SV=3	H2bc3	NO	YES
P62806	Histone H4 OS=Mus musculus OX=10090 GN=H4c1 PE=1 SV=2	H4c1; H4c11; H4c12; H4c14; H4c16; H4c2; H4c3; H4c4; H4c6; H4c8; H4c9; Hist1h4m	NO	YES
Q9D7B6	Isobutyryl-CoA dehydrogenase, mitochondrial OS=Mus musculus OX=10090 GN=Acad8 PE=1 SV=2	Acad8	NO	YES
Q922Q4	Pyrroline-5-carboxylate reductase 2 OS=Mus musculus OX=10090 GN=Pycr2 PE=1 SV=1	Pycr2	NO	YES
Q8VH51	RNA-binding protein 39 OS=Mus musculus OX=10090 GN=Rbm39 PE=1 SV=2	Rbm39	NO	YES
Q9WTM5	RuvB-like 2 OS=Mus musculus OX=10090 GN=Ruvbl2 PE=1 SV=3	Ruvbl2	NO	YES
Q60838	Segment polarity protein dishevelled homolog DVL-2 OS=Mus musculus OX=10090 GN=Dvl2 PE=1 SV=2	Dvl2	NO	YES

## Sheet: BioID2-Tau_in three replicates
Supplemental Table S3: BioID2-Tau _Proteins identified in three replicates (Fig. S3B)
Accession	Description	Gene.Symbol	BioID2-Tau	Myc-BioID2
Q8BWT1	3-ketoacyl-CoA thiolase, mitochondrial OS=Mus musculus OX=10090 GN=Acaa2 PE=1 SV=3	Acaa2	YES	NO
Q99NB1	Acetyl-coenzyme A synthetase 2-like, mitochondrial OS=Mus musculus OX=10090 GN=Acss1 PE=1 SV=1	Acss1	YES	NO
Q8BK64	Activator of 90 kDa heat shock protein ATPase homolog 1 OS=Mus musculus OX=10090 GN=Ahsa1 PE=1 SV=2	Ahsa1	YES	NO
Q8JZQ2	AFG3-like protein 2 OS=Mus musculus OX=10090 GN=Afg3l2 PE=1 SV=1	Afg3l2	YES	NO
Q80TK0	AP2-interacting clathrin-endocytosis protein OS=Mus musculus OX=10090 GN=Kiaa1107 PE=1 SV=6	Kiaa1107	YES	NO
P28652	Calcium/calmodulin-dependent protein kinase type II subunit beta OS=Mus musculus OX=10090 GN=Camk2b PE=1 SV=2	Camk2b	YES	NO
A2AHC3	Calmodulin-regulated spectrin-associated protein 1 OS=Mus musculus OX=10090 GN=Camsap1 PE=1 SV=1	Camsap1	YES	NO
Q80VC9	Calmodulin-regulated spectrin-associated protein 3 OS=Mus musculus OX=10090 GN=Camsap3 PE=1 SV=1	Camsap3	YES	NO
Q61548	Clathrin coat assembly protein AP180 OS=Mus musculus OX=10090 GN=Snap91 PE=1 SV=1	Snap91	YES	NO
Q9D2G2	Dihydrolipoyllysine-residue succinyltransferase component of 2-oxoglutarate dehydrogenase complex, mitochondrial OS=Mus musculus OX=10090 GN=Dlst PE=1 SV=1	Dlst	YES	NO
P39053	Dynamin-1 OS=Mus musculus OX=10090 GN=Dnm1 PE=1 SV=2	Dnm1	YES	NO
P63242	Eukaryotic translation initiation factor 5A-1 OS=Mus musculus OX=10090 GN=Eif5a PE=1 SV=2	Eif5a	YES	NO
Q8BIW1	Exopolyphosphatase PRUNE1 OS=Mus musculus OX=10090 GN=Prune1 PE=1 SV=1	Prune1	YES	NO
Q91YM4	FAST kinase domain-containing protein 4 OS=Mus musculus OX=10090 GN=Tbrg4 PE=1 SV=1	Tbrg4	YES	NO
Q6NS60	F-box only protein 41 OS=Mus musculus OX=10090 GN=Fbxo41 PE=1 SV=3	Fbxo41	YES	NO
P18872	Guanine nucleotide-binding protein G(o) subunit alpha OS=Mus musculus OX=10090 GN=Gnao1 PE=1 SV=3	Gnao1	YES	NO
P43277	Histone H1.3 OS=Mus musculus OX=10090 GN=H1-3 PE=1 SV=2	H1-3	YES	NO
Q64475	Histone H2B type 1-B OS=Mus musculus OX=10090 GN=H2bc3 PE=1 SV=3	H2bc3	YES	NO
Q8C8R3-2	Isoform 2 of Ankyrin-2 OS=Mus musculus OX=10090 GN=Ank2	Ank2	YES	NO
P10636-8	Isoform Tau-F of Microtubule-associated protein tau OS=Homo sapiens GN=MAPT	MAPT	YES	NO
Q8BIJ6	Isoleucine--tRNA ligase, mitochondrial OS=Mus musculus OX=10090 GN=Iars2 PE=1 SV=1	Iars2	YES	NO
Q8VCW8	Medium-chain acyl-CoA ligase ACSF2, mitochondrial OS=Mus musculus OX=10090 GN=Acsf2 PE=1 SV=1	Acsf2	YES	NO
Q7TSJ2	Microtubule-associated protein 6 OS=Mus musculus OX=10090 GN=Map6 PE=1 SV=2	Map6	YES	NO
Q9DB41	Mitochondrial glutamate carrier 2 OS=Mus musculus OX=10090 GN=Slc25a18 PE=1 SV=4	Slc25a18	YES	NO
Q9DC61	Mitochondrial-processing peptidase subunit alpha OS=Mus musculus OX=10090 GN=Pmpca PE=1 SV=1	Pmpca	YES	NO
O08539	Myc box-dependent-interacting protein 1 OS=Mus musculus OX=10090 GN=Bin1 PE=1 SV=1	Bin1	YES	NO
Q8CH77	Neuron navigator 1 OS=Mus musculus OX=10090 GN=Nav1 PE=1 SV=2	Nav1	YES	NO
O88809	Neuronal migration protein doublecortin OS=Mus musculus OX=10090 GN=Dcx PE=1 SV=1	Dcx	YES	NO
Q14C51	Pentatricopeptide repeat domain-containing protein 3, mitochondrial OS=Mus musculus OX=10090 GN=Ptcd3 PE=1 SV=2	Ptcd3	YES	NO
P60335	Poly(rC)-binding protein 1 OS=Mus musculus OX=10090 GN=Pcbp1 PE=1 SV=1	Pcbp1	YES	NO
Q99MN9	Propionyl-CoA carboxylase beta chain, mitochondrial OS=Mus musculus OX=10090 GN=Pccb PE=1 SV=2	Pccb	YES	NO
O55125	Protein NipSnap homolog 1 OS=Mus musculus OX=10090 GN=Nipsnap1 PE=1 SV=1	Nipsnap1	YES	NO
Q9QYX7	Protein piccolo OS=Mus musculus OX=10090 GN=Pclo PE=1 SV=4	Pclo	YES	NO
Q9D394	Protein RUFY3 OS=Mus musculus OX=10090 GN=Rufy3 PE=1 SV=1	Rufy3	YES	NO
P63001	Ras-related C3 botulinum toxin substrate 1 OS=Mus musculus OX=10090 GN=Rac1 PE=1 SV=1	Rac1	YES	NO
Q07417	Short-chain specific acyl-CoA dehydrogenase, mitochondrial OS=Mus musculus OX=10090 GN=Acads PE=1 SV=2	Acads	YES	NO
Q9D8T7	SRA stem-loop-interacting RNA-binding protein, mitochondrial OS=Mus musculus OX=10090 GN=Slirp PE=1 SV=2	Slirp	YES	NO
Q9QWI6	SRC kinase signaling inhibitor 1 OS=Mus musculus OX=10090 GN=Srcin1 PE=1 SV=2	Srcin1	YES	NO
Q8BWF0	Succinate-semialdehyde dehydrogenase, mitochondrial OS=Mus musculus OX=10090 GN=Aldh5a1 PE=1 SV=1	Aldh5a1	YES	NO
P68372	Tubulin beta-4B chain OS=Mus musculus OX=10090 GN=Tubb4b PE=1 SV=1	Tubb4b	YES	NO
Q8VDJ3	Vigilin OS=Mus musculus OX=10090 GN=Hdlbp PE=1 SV=1	Hdlbp	YES	NO
Q9CQ62	2,4-dienoyl-CoA reductase, mitochondrial OS=Mus musculus OX=10090 GN=Decr1 PE=1 SV=1	Decr1	YES	YES
Q60597	2-oxoglutarate dehydrogenase, mitochondrial OS=Mus musculus OX=10090 GN=Ogdh PE=1 SV=3	Ogdh	YES	YES
O08756	3-hydroxyacyl-CoA dehydrogenase type-2 OS=Mus musculus OX=10090 GN=Hsd17b10 PE=1 SV=4	Hsd17b10	YES	YES
P61922	4-aminobutyrate aminotransferase, mitochondrial OS=Mus musculus OX=10090 GN=Abat PE=1 SV=1	Abat	YES	YES
P63038	60 kDa heat shock protein, mitochondrial OS=Mus musculus OX=10090 GN=Hspd1 PE=1 SV=1	Hspd1	YES	YES
Q9CR57	60S ribosomal protein L14 OS=Mus musculus OX=10090 GN=Rpl14 PE=1 SV=3	Rpl14	YES	YES
P14115	60S ribosomal protein L27a OS=Mus musculus OX=10090 GN=Rpl27a PE=1 SV=5	Rpl27a	YES	YES
P27659	60S ribosomal protein L3 OS=Mus musculus OX=10090 GN=Rpl3 PE=1 SV=3	Rpl3	YES	YES
Q8QZT1	Acetyl-CoA acetyltransferase, mitochondrial OS=Mus musculus OX=10090 GN=Acat1 PE=1 SV=1	Acat1	YES	YES
Q5SWU9	Acetyl-CoA carboxylase 1 OS=Mus musculus OX=10090 GN=Acaca PE=1 SV=1	Acaca	YES	YES
Q99KI0	Aconitate hydratase, mitochondrial OS=Mus musculus OX=10090 GN=Aco2 PE=1 SV=1	Aco2	YES	YES
P60710	Actin, cytoplasmic 1 OS=Mus musculus OX=10090 GN=Actb PE=1 SV=1	Actb	YES	YES
P48962	ADP/ATP translocase 1 OS=Mus musculus OX=10090 GN=Slc25a4 PE=1 SV=4	Slc25a4	YES	YES
P51881	ADP/ATP translocase 2 OS=Mus musculus OX=10090 GN=Slc25a5 PE=1 SV=3	Slc25a5	YES	YES
P61205	ADP-ribosylation factor 3 OS=Mus musculus OX=10090 GN=Arf3 PE=2 SV=2	Arf3	YES	YES
Q9QZQ1	Afadin OS=Mus musculus OX=10090 GN=Afdn PE=1 SV=3	Afdn	YES	YES
P47738	Aldehyde dehydrogenase, mitochondrial OS=Mus musculus OX=10090 GN=Aldh2 PE=1 SV=1	Aldh2	YES	YES
Q9QYC0	Alpha-adducin OS=Mus musculus OX=10090 GN=Add1 PE=1 SV=2	Add1	YES	YES
O55042	Alpha-synuclein OS=Mus musculus OX=10090 GN=Snca PE=1 SV=2	Snca	YES	YES
P07356	Annexin A2 OS=Mus musculus OX=10090 GN=Anxa2 PE=1 SV=2	Anxa2	YES	YES
Q3UHJ0	AP2-associated protein kinase 1 OS=Mus musculus OX=10090 GN=Aak1 PE=1 SV=2	Aak1	YES	YES
Q3UL36	Arginine and glutamate-rich protein 1 OS=Mus musculus OX=10090 GN=Arglu1 PE=1 SV=2	Arglu1	YES	YES
Q03265	ATP synthase subunit alpha, mitochondrial OS=Mus musculus OX=10090 GN=Atp5f1a PE=1 SV=1	Atp5f1a	YES	YES
P56480	ATP synthase subunit beta, mitochondrial OS=Mus musculus OX=10090 GN=Atp5f1b PE=1 SV=2	Atp5f1b	YES	YES
Q91VR2	ATP synthase subunit gamma, mitochondrial OS=Mus musculus OX=10090 GN=Atp5f1c PE=1 SV=1	Atp5f1c	YES	YES
Q9DB20	ATP synthase subunit O, mitochondrial OS=Mus musculus OX=10090 GN=Atp5po PE=1 SV=1	Atp5po	YES	YES
Q925I1	ATPase family AAA domain-containing protein 3 OS=Mus musculus OX=10090 GN=Atad3 PE=1 SV=1	Atad3	YES	YES
Q62167	ATP-dependent RNA helicase DDX3X OS=Mus musculus OX=10090 GN=Ddx3x PE=1 SV=3	Ddx3x	YES	YES
Q6PGC1	ATP-dependent RNA helicase DHX29 OS=Mus musculus OX=10090 GN=Dhx29 PE=1 SV=1	Dhx29	YES	YES
Q9Z2H5	Band 4.1-like protein 1 OS=Mus musculus OX=10090 GN=Epb41l1 PE=1 SV=2	Epb41l1	YES	YES
Q91ZZ3	Beta-synuclein OS=Mus musculus OX=10090 GN=Sncb PE=1 SV=1	Sncb	YES	YES
P12367	cAMP-dependent protein kinase type II-alpha regulatory subunit OS=Mus musculus OX=10090 GN=Prkar2a PE=1 SV=2	Prkar2a	YES	YES
P70677	Caspase-3 OS=Mus musculus OX=10090 GN=Casp3 PE=1 SV=1	Casp3	YES	YES
Q6A065	Centrosomal protein of 170 kDa OS=Mus musculus OX=10090 GN=Cep170 PE=1 SV=2	Cep170	YES	YES
3EFR_1	Chains A, B|Biotin [acetyl-CoA-carboxylase] ligase|Aquifex aeolicus (63363)	NA	YES	YES
Q9CZU6	Citrate synthase, mitochondrial OS=Mus musculus OX=10090 GN=Cs PE=1 SV=1	Cs	YES	YES
Q8BRT1	CLIP-associating protein 2 OS=Mus musculus OX=10090 GN=Clasp2 PE=1 SV=1	Clasp2	YES	YES
P18760	Cofilin-1 OS=Mus musculus OX=10090 GN=Cfl1 PE=1 SV=3	Cfl1	YES	YES
Q8JZN5	Complex I assembly factor ACAD9, mitochondrial OS=Mus musculus OX=10090 GN=Acad9 PE=1 SV=2	Acad9	YES	YES
Q04447	Creatine kinase B-type OS=Mus musculus OX=10090 GN=Ckb PE=1 SV=1	Ckb	YES	YES
P19536	Cytochrome c oxidase subunit 5B, mitochondrial OS=Mus musculus OX=10090 GN=Cox5b PE=1 SV=1	Cox5b	YES	YES
Q80XN0	D-beta-hydroxybutyrate dehydrogenase, mitochondrial OS=Mus musculus OX=10090 GN=Bdh1 PE=1 SV=2	Bdh1	YES	YES
Q8CHT0	Delta-1-pyrroline-5-carboxylate dehydrogenase, mitochondrial OS=Mus musculus OX=10090 GN=Aldh4a1 PE=1 SV=3	Aldh4a1	YES	YES
Q9Z110	Delta-1-pyrroline-5-carboxylate synthase OS=Mus musculus OX=10090 GN=Aldh18a1 PE=1 SV=2	Aldh18a1	YES	YES
Q8BMF4	Dihydrolipoyllysine-residue acetyltransferase component of pyruvate dehydrogenase complex, mitochondrial OS=Mus musculus OX=10090 GN=Dlat PE=1 SV=2	Dlat	YES	YES
P97427	Dihydropyrimidinase-related protein 1 OS=Mus musculus OX=10090 GN=Crmp1 PE=1 SV=1	Crmp1	YES	YES
O08553	Dihydropyrimidinase-related protein 2 OS=Mus musculus OX=10090 GN=Dpysl2 PE=1 SV=2	Dpysl2	YES	YES
Q62188	Dihydropyrimidinase-related protein 3 OS=Mus musculus OX=10090 GN=Dpysl3 PE=1 SV=1	Dpysl3	YES	YES
Q9EQF6	Dihydropyrimidinase-related protein 5 OS=Mus musculus OX=10090 GN=Dpysl5 PE=1 SV=1	Dpysl5	YES	YES
Q99LC5	Electron transfer flavoprotein subunit alpha, mitochondrial OS=Mus musculus OX=10090 GN=Etfa PE=1 SV=2	Etfa	YES	YES
Q9DCW4	Electron transfer flavoprotein subunit beta OS=Mus musculus OX=10090 GN=Etfb PE=1 SV=3	Etfb	YES	YES
P10126	Elongation factor 1-alpha 1 OS=Mus musculus OX=10090 GN=Eef1a1 PE=1 SV=3	Eef1a1	YES	YES
P58252	Elongation factor 2 OS=Mus musculus OX=10090 GN=Eef2 PE=1 SV=2	Eef2	YES	YES
Q8BFR5	Elongation factor Tu, mitochondrial OS=Mus musculus OX=10090 GN=Tufm PE=1 SV=1	Tufm	YES	YES
P62869	Elongin-B OS=Mus musculus OX=10090 GN=Elob PE=1 SV=1	Elob	YES	YES
Q8BH95	Enoyl-CoA hydratase, mitochondrial OS=Mus musculus OX=10090 GN=Echs1 PE=1 SV=1	Echs1	YES	YES
Q61553	Fascin OS=Mus musculus OX=10090 GN=Fscn1 PE=1 SV=4	Fscn1	YES	YES
P51880	Fatty acid-binding protein, brain OS=Mus musculus OX=10090 GN=Fabp7 PE=1 SV=2	Fabp7	YES	YES
P97807	Fumarate hydratase, mitochondrial OS=Mus musculus OX=10090 GN=Fh PE=1 SV=3	Fh	YES	YES
Q3UNH4	G protein-regulated inducer of neurite outgrowth 1 OS=Mus musculus OX=10090 GN=Gprin1 PE=1 SV=2	Gprin1	YES	YES
P26443	Glutamate dehydrogenase 1, mitochondrial OS=Mus musculus OX=10090 GN=Glud1 PE=1 SV=1	Glud1	YES	YES
D3Z7P3	Glutaminase kidney isoform, mitochondrial OS=Mus musculus OX=10090 GN=Gls PE=1 SV=1	Gls	YES	YES
Q9D172	Glutamine amidotransferase-like class 1 domain-containing protein 3A, mitochondrial OS=Mus musculus OX=10090 GN=Gatd3a PE=1 SV=1	Gatd3	YES	YES
P10649	Glutathione S-transferase Mu 1 OS=Mus musculus OX=10090 GN=Gstm1 PE=1 SV=2	Gstm1	YES	YES
P16858	Glyceraldehyde-3-phosphate dehydrogenase OS=Mus musculus OX=10090 GN=Gapdh PE=1 SV=2	Gapdh	YES	YES
P62827	GTP-binding nuclear protein Ran OS=Mus musculus OX=10090 GN=Ran PE=1 SV=3	Ran	YES	YES
P63017	Heat shock cognate 71 kDa protein OS=Mus musculus OX=10090 GN=Hspa8 PE=1 SV=1	Hspa8	YES	YES
Q9CQN1	Heat shock protein 75 kDa, mitochondrial OS=Mus musculus OX=10090 GN=Trap1 PE=1 SV=1	Trap1	YES	YES
P11499	Heat shock protein HSP 90-beta OS=Mus musculus OX=10090 GN=Hsp90ab1 PE=1 SV=3	Hsp90ab1	YES	YES
P49312	Heterogeneous nuclear ribonucleoprotein A1 OS=Mus musculus OX=10090 GN=Hnrnpa1 PE=1 SV=2	Hnrnpa1	YES	YES
O35737	Heterogeneous nuclear ribonucleoprotein H OS=Mus musculus OX=10090 GN=Hnrnph1 PE=1 SV=3	Hnrnph1	YES	YES
P61979	Heterogeneous nuclear ribonucleoprotein K OS=Mus musculus OX=10090 GN=Hnrnpk PE=1 SV=1	Hnrnpk	YES	YES
O88569	Heterogeneous nuclear ribonucleoproteins A2/B1 OS=Mus musculus OX=10090 GN=Hnrnpa2b1 PE=1 SV=2	Hnrnpa2b1	YES	YES
P70349	Histidine triad nucleotide-binding protein 1 OS=Mus musculus OX=10090 GN=Hint1 PE=1 SV=3	Hint1	YES	YES
P43274	Histone H1.4 OS=Mus musculus OX=10090 GN=H1-4 PE=1 SV=2	H1-4	YES	YES
P43276	Histone H1.5 OS=Mus musculus OX=10090 GN=H1-5 PE=1 SV=2	H1-5	YES	YES
P62806	Histone H4 OS=Mus musculus OX=10090 GN=H4c1 PE=1 SV=2	H4c1; H4c11; H4c12; H4c14; H4c16; H4c2; H4c3; H4c4; H4c6; H4c8; H4c9; Hist1h4m	YES	YES
Q9D7B6	Isobutyryl-CoA dehydrogenase, mitochondrial OS=Mus musculus OX=10090 GN=Acad8 PE=1 SV=2	Acad8	YES	YES
Q9D6R2	Isocitrate dehydrogenase [NAD] subunit alpha, mitochondrial OS=Mus musculus OX=10090 GN=Idh3a PE=1 SV=1	Idh3a	YES	YES
P70404	Isocitrate dehydrogenase [NAD] subunit gamma 1, mitochondrial OS=Mus musculus OX=10090 GN=Idh3g PE=1 SV=1	Idh3g	YES	YES
P54071	Isocitrate dehydrogenase [NADP], mitochondrial OS=Mus musculus OX=10090 GN=Idh2 PE=1 SV=3	Idh2	YES	YES
Q80XI3-4	Isoform 4 of Eukaryotic translation initiation factor 4 gamma 3 OS=Mus musculus OX=10090 GN=Eif4g3	Eif4g3	YES	YES
P27546-4	Isoform 4 of Microtubule-associated protein 4 OS=Mus musculus OX=10090 GN=Map4	Map4	YES	YES
Q9JHI5	Isovaleryl-CoA dehydrogenase, mitochondrial OS=Mus musculus OX=10090 GN=Ivd PE=1 SV=1	Ivd	YES	YES
Q9CX00	IST1 homolog OS=Mus musculus OX=10090 GN=Ist1 PE=1 SV=1	Ist1	YES	YES
Q6PB66	Leucine-rich PPR motif-containing protein, mitochondrial OS=Mus musculus OX=10090 GN=Lrpprc PE=1 SV=2	Lrpprc	YES	YES
Q61792	LIM and SH3 domain protein 1 OS=Mus musculus OX=10090 GN=Lasp1 PE=1 SV=1	Lasp1	YES	YES
P53395	Lipoamide acyltransferase component of branched-chain alpha-keto acid dehydrogenase complex, mitochondrial OS=Mus musculus OX=10090 GN=Dbt PE=1 SV=2	Dbt	YES	YES
Q8CGK3	Lon protease homolog, mitochondrial OS=Mus musculus OX=10090 GN=Lonp1 PE=1 SV=2	Lonp1	YES	YES
P51174	Long-chain specific acyl-CoA dehydrogenase, mitochondrial OS=Mus musculus OX=10090 GN=Acadl PE=1 SV=2	Acadl	YES	YES
P08249	Malate dehydrogenase, mitochondrial OS=Mus musculus OX=10090 GN=Mdh2 PE=1 SV=3	Mdh2	YES	YES
P45952	Medium-chain specific acyl-CoA dehydrogenase, mitochondrial OS=Mus musculus OX=10090 GN=Acadm PE=1 SV=1	Acadm	YES	YES
Q99MR8	Methylcrotonoyl-CoA carboxylase subunit alpha, mitochondrial OS=Mus musculus OX=10090 GN=Mccc1 PE=1 SV=2	Mccc1	YES	YES
Q9EQ20	Methylmalonate-semialdehyde dehydrogenase [acylating], mitochondrial OS=Mus musculus OX=10090 GN=Aldh6a1 PE=1 SV=1	Aldh6a1	YES	YES
Q9QYR6	Microtubule-associated protein 1A OS=Mus musculus OX=10090 GN=Map1a PE=1 SV=2	Map1a	YES	YES
P14873	Microtubule-associated protein 1B OS=Mus musculus OX=10090 GN=Map1b PE=1 SV=2	Map1b	YES	YES
P20357	Microtubule-associated protein 2 OS=Mus musculus OX=10090 GN=Map2 PE=1 SV=2	Map2	YES	YES
P27546	Microtubule-associated protein 4 OS=Mus musculus OX=10090 GN=Map4 PE=1 SV=3	Map4	YES	YES
Q8K009	Mitochondrial 10-formyltetrahydrofolate dehydrogenase OS=Mus musculus OX=10090 GN=Aldh1l2 PE=1 SV=2	Aldh1l2	YES	YES
Q8VDD5	Myosin-9 OS=Mus musculus OX=10090 GN=Myh9 PE=1 SV=4	Myh9	YES	YES
Q91VD9	NADH-ubiquinone oxidoreductase 75 kDa subunit, mitochondrial OS=Mus musculus OX=10090 GN=Ndufs1 PE=1 SV=2	Ndufs1	YES	YES
P70670	Nascent polypeptide-associated complex subunit alpha, muscle-specific form OS=Mus musculus OX=10090 GN=Naca PE=1 SV=2	Naca	YES	YES
Q6P5H2	Nestin OS=Mus musculus OX=10090 GN=Nes PE=1 SV=1	Nes	YES	YES
P29758	Ornithine aminotransferase, mitochondrial OS=Mus musculus OX=10090 GN=Oat PE=1 SV=1	Oat	YES	YES
P17742	Peptidyl-prolyl cis-trans isomerase A OS=Mus musculus OX=10090 GN=Ppia PE=1 SV=2	Ppia	YES	YES
P35700	Peroxiredoxin-1 OS=Mus musculus OX=10090 GN=Prdx1 PE=1 SV=1	Prdx1	YES	YES
Q61171	Peroxiredoxin-2 OS=Mus musculus OX=10090 GN=Prdx2 PE=1 SV=3	Prdx2	YES	YES
P99029	Peroxiredoxin-5, mitochondrial OS=Mus musculus OX=10090 GN=Prdx5 PE=1 SV=2	Prdx5	YES	YES
O08709	Peroxiredoxin-6 OS=Mus musculus OX=10090 GN=Prdx6 PE=1 SV=3	Prdx6	YES	YES
P09411	Phosphoglycerate kinase 1 OS=Mus musculus OX=10090 GN=Pgk1 PE=1 SV=4	Pgk1	YES	YES
Q8BGT8	Phytanoyl-CoA hydroxylase-interacting protein-like OS=Mus musculus OX=10090 GN=Phyhipl PE=1 SV=1	Phyhipl	YES	YES
Q8K411	Presequence protease, mitochondrial OS=Mus musculus OX=10090 GN=Pitrm1 PE=1 SV=1	Pitrm1	YES	YES
Q91ZA3	Propionyl-CoA carboxylase alpha chain, mitochondrial OS=Mus musculus OX=10090 GN=Pcca PE=1 SV=2	Pcca	YES	YES
Q05920	Pyruvate carboxylase, mitochondrial OS=Mus musculus OX=10090 GN=Pc PE=1 SV=1	Pc	YES	YES
P35486	Pyruvate dehydrogenase E1 component subunit alpha, somatic form, mitochondrial OS=Mus musculus OX=10090 GN=Pdha1 PE=1 SV=1	Pdha1	YES	YES
Q9D051	Pyruvate dehydrogenase E1 component subunit beta, mitochondrial OS=Mus musculus OX=10090 GN=Pdhb PE=1 SV=1	Pdhb	YES	YES
P52480	Pyruvate kinase PKM OS=Mus musculus OX=10090 GN=Pkm PE=1 SV=4	Pkm	YES	YES
P63011	Ras-related protein Rab-3A OS=Mus musculus OX=10090 GN=Rab3a PE=1 SV=1	Rab3a	YES	YES
P51150	Ras-related protein Rab-7a OS=Mus musculus OX=10090 GN=Rab7a PE=1 SV=2	Rab7a	YES	YES
P68040	Receptor of activated protein C kinase 1 OS=Mus musculus OX=10090 GN=Rack1 PE=1 SV=3	Rack1	YES	YES
Q8K0T0	Reticulon-1 OS=Mus musculus OX=10090 GN=Rtn1 PE=1 SV=1	Rtn1	YES	YES
Q99P72	Reticulon-4 OS=Mus musculus OX=10090 GN=Rtn4 PE=1 SV=2	Rtn4	YES	YES
Q61062	Segment polarity protein dishevelled homolog DVL-3 OS=Mus musculus OX=10090 GN=Dvl3 PE=1 SV=2	Dvl3	YES	YES
Q9CZN7	Serine hydroxymethyltransferase, mitochondrial OS=Mus musculus OX=10090 GN=Shmt2 PE=1 SV=1	Shmt2	YES	YES
Q9DBL1	Short/branched chain specific acyl-CoA dehydrogenase, mitochondrial OS=Mus musculus OX=10090 GN=Acadsb PE=1 SV=1	Acadsb	YES	YES
Q9Z1N5	Spliceosome RNA helicase Ddx39b OS=Mus musculus OX=10090 GN=Ddx39b PE=1 SV=1	Ddx39b	YES	YES
Q60598	Src substrate cortactin OS=Mus musculus OX=10090 GN=Cttn PE=1 SV=2	Cttn	YES	YES
P54227	Stathmin OS=Mus musculus OX=10090 GN=Stmn1 PE=1 SV=2	Stmn1	YES	YES
P38647	Stress-70 protein, mitochondrial OS=Mus musculus OX=10090 GN=Hspa9 PE=1 SV=3	Hspa9	YES	YES
Q8K2B3	Succinate dehydrogenase [ubiquinone] flavoprotein subunit, mitochondrial OS=Mus musculus OX=10090 GN=Sdha PE=1 SV=1	Sdha	YES	YES
Q9CQA3	Succinate dehydrogenase [ubiquinone] iron-sulfur subunit, mitochondrial OS=Mus musculus OX=10090 GN=Sdhb PE=1 SV=1	Sdhb	YES	YES
Q9WUM5	Succinate--CoA ligase [ADP/GDP-forming] subunit alpha, mitochondrial OS=Mus musculus OX=10090 GN=Suclg1 PE=1 SV=4	Suclg1	YES	YES
Q9Z2I9	Succinate--CoA ligase [ADP-forming] subunit beta, mitochondrial OS=Mus musculus OX=10090 GN=Sucla2 PE=1 SV=2	Sucla2	YES	YES
Q9D0K2	Succinyl-CoA:3-ketoacid coenzyme A transferase 1, mitochondrial OS=Mus musculus OX=10090 GN=Oxct1 PE=1 SV=1	Oxct1	YES	YES
P39447	Tight junction protein ZO-1 OS=Mus musculus OX=10090 GN=Tjp1 PE=1 SV=2	Tjp1	YES	YES
Q8BMS1	Trifunctional enzyme subunit alpha, mitochondrial OS=Mus musculus OX=10090 GN=Hadha PE=1 SV=1	Hadha	YES	YES
Q99JY0	Trifunctional enzyme subunit beta, mitochondrial OS=Mus musculus OX=10090 GN=Hadhb PE=1 SV=1	Hadhb	YES	YES
P68369	Tubulin alpha-1A chain OS=Mus musculus OX=10090 GN=Tuba1a PE=1 SV=1	Tuba1a	YES	YES
Q9CWF2	Tubulin beta-2B chain OS=Mus musculus OX=10090 GN=Tubb2b PE=1 SV=1	Tubb2b	YES	YES
Q9ERD7	Tubulin beta-3 chain OS=Mus musculus OX=10090 GN=Tubb3 PE=1 SV=1	Tubb3	YES	YES
P99024	Tubulin beta-5 chain OS=Mus musculus OX=10090 GN=Tubb5 PE=1 SV=1	Tubb5	YES	YES
Q6NV83	U2 snRNP-associated SURP motif-containing protein OS=Mus musculus OX=10090 GN=U2surp PE=1 SV=3	U2surp	YES	YES
P62984	Ubiquitin-60S ribosomal protein L40 OS=Mus musculus OX=10090 GN=Uba52 PE=1 SV=2	Uba52	YES	YES
Q02053	Ubiquitin-like modifier-activating enzyme 1 OS=Mus musculus OX=10090 GN=Uba1 PE=1 SV=1	Uba1	YES	YES
P50544	Very long-chain specific acyl-CoA dehydrogenase, mitochondrial OS=Mus musculus OX=10090 GN=Acadvl PE=1 SV=3	Acadvl	YES	YES
P20152	Vimentin OS=Mus musculus OX=10090 GN=Vim PE=1 SV=3	Vim	YES	YES
Q60932	Voltage-dependent anion-selective channel protein 1 OS=Mus musculus OX=10090 GN=Vdac1 PE=1 SV=3	Vdac1	YES	YES
Q60930	Voltage-dependent anion-selective channel protein 2 OS=Mus musculus OX=10090 GN=Vdac2 PE=1 SV=2	Vdac2	YES	YES
Q60931	Voltage-dependent anion-selective channel protein 3 OS=Mus musculus OX=10090 GN=Vdac3 PE=1 SV=1	Vdac3	YES	YES
Q6ZPJ3	(E3-independent) E2 ubiquitin-conjugating enzyme UBE2O OS=Mus musculus OX=10090 GN=Ube2o PE=1 SV=3	Ube2o	NO	YES
P25444	40S ribosomal protein S2 OS=Mus musculus OX=10090 GN=Rps2 PE=1 SV=3	Rps2	NO	YES
P60867	40S ribosomal protein S20 OS=Mus musculus OX=10090 GN=Rps20 PE=1 SV=1	Rps20	NO	YES
P62242	40S ribosomal protein S8 OS=Mus musculus OX=10090 GN=Rps8 PE=1 SV=2	Rps8	NO	YES
P35979	60S ribosomal protein L12 OS=Mus musculus OX=10090 GN=Rpl12 PE=1 SV=2	Rpl12	NO	YES
P19253	60S ribosomal protein L13a OS=Mus musculus OX=10090 GN=Rpl13a PE=1 SV=4	Rpl13a	NO	YES
Q9CPR4	60S ribosomal protein L17 OS=Mus musculus OX=10090 GN=Rpl17 PE=1 SV=3	Rpl17	NO	YES
Q8BP67	60S ribosomal protein L24 OS=Mus musculus OX=10090 GN=Rpl24 PE=1 SV=2	Rpl24	NO	YES
Q9D8E6	60S ribosomal protein L4 OS=Mus musculus OX=10090 GN=Rpl4 PE=1 SV=3	Rpl4	NO	YES
P47911	60S ribosomal protein L6 OS=Mus musculus OX=10090 GN=Rpl6 PE=1 SV=3	Rpl6	NO	YES
P14148	60S ribosomal protein L7 OS=Mus musculus OX=10090 GN=Rpl7 PE=1 SV=2	Rpl7	NO	YES
P51410	60S ribosomal protein L9 OS=Mus musculus OX=10090 GN=Rpl9 PE=2 SV=2	Rpl9	NO	YES
Q8CBW3	Abl interactor 1 OS=Mus musculus OX=10090 GN=Abi1 PE=1 SV=3	Abi1	NO	YES
Q9D2R0	Acetoacetyl-CoA synthetase OS=Mus musculus OX=10090 GN=Aacs PE=1 SV=1	Aacs	NO	YES
O55137	Acyl-coenzyme A thioesterase 1 OS=Mus musculus OX=10090 GN=Acot1 PE=1 SV=1	Acot1	NO	YES
P40124	Adenylyl cyclase-associated protein 1 OS=Mus musculus OX=10090 GN=Cap1 PE=1 SV=4	Cap1	NO	YES
Q9WTQ5	A-kinase anchor protein 12 OS=Mus musculus OX=10090 GN=Akap12 PE=1 SV=1	Akap12	NO	YES
O54931	A-kinase anchor protein 2 OS=Mus musculus OX=10090 GN=Akap2 PE=1 SV=3	Akap2	NO	YES
Q9CZS1	Aldehyde dehydrogenase X, mitochondrial OS=Mus musculus OX=10090 GN=Aldh1b1 PE=1 SV=1	Aldh1b1	NO	YES
P17182	Alpha-enolase OS=Mus musculus OX=10090 GN=Eno1 PE=1 SV=3	Eno1	NO	YES
P14824	Annexin A6 OS=Mus musculus OX=10090 GN=Anxa6 PE=1 SV=3	Anxa6	NO	YES
Q8K2K6	Arf-GAP domain and FG repeat-containing protein 1 OS=Mus musculus OX=10090 GN=Agfg1 PE=1 SV=2	Agfg1	NO	YES
Q62048	Astrocytic phosphoprotein PEA-15 OS=Mus musculus OX=10090 GN=Pea15 PE=1 SV=1	Pea15	NO	YES
Q91V92	ATP-citrate synthase OS=Mus musculus OX=10090 GN=Acly PE=1 SV=1	Acly	NO	YES
P47857	ATP-dependent 6-phosphofructokinase, muscle type OS=Mus musculus OX=10090 GN=Pfkm PE=1 SV=3	Pfkm	NO	YES
O70133	ATP-dependent RNA helicase A OS=Mus musculus OX=10090 GN=Dhx9 PE=1 SV=2	Dhx9	NO	YES
O70318	Band 4.1-like protein 2 OS=Mus musculus OX=10090 GN=Epb41l2 PE=1 SV=2	Epb41l2	NO	YES
Q9WV92	Band 4.1-like protein 3 OS=Mus musculus OX=10090 GN=Epb41l3 PE=1 SV=1	Epb41l3	NO	YES
Q6PAJ1	Breakpoint cluster region protein OS=Mus musculus OX=10090 GN=Bcr PE=1 SV=3	Bcr	NO	YES
Q9DAW9	Calponin-3 OS=Mus musculus OX=10090 GN=Cnn3 PE=1 SV=1	Cnn3	NO	YES
O35927	Catenin delta-2 OS=Mus musculus OX=10090 GN=Ctnnd2 PE=1 SV=1	Ctnnd2	NO	YES
Q68FD5	Clathrin heavy chain 1 OS=Mus musculus OX=10090 GN=Cltc PE=1 SV=3	Cltc	NO	YES
Q91W50	Cold shock domain-containing protein E1 OS=Mus musculus OX=10090 GN=Csde1 PE=1 SV=1	Csde1	NO	YES
Q9WUM3	Coronin-1B OS=Mus musculus OX=10090 GN=Coro1b PE=1 SV=1	Coro1b	NO	YES
P47941	Crk-like protein OS=Mus musculus OX=10090 GN=Crkl PE=1 SV=2	Crkl	NO	YES
Q8BHG2	CXXC motif containing zinc binding protein OS=Mus musculus OX=10090 GN=Czib PE=1 SV=1	Czib	NO	YES
P56395	Cytochrome b5 OS=Mus musculus OX=10090 GN=Cyb5a PE=1 SV=2	Cyb5a	NO	YES
P00405	Cytochrome c oxidase subunit 2 OS=Mus musculus OX=10090 GN=Mtco2 PE=1 SV=1	Mtco2	NO	YES
Q9JHU4	Cytoplasmic dynein 1 heavy chain 1 OS=Mus musculus OX=10090 GN=Dync1h1 PE=1 SV=2	Dync1h1	NO	YES
Q8R0Y6	Cytosolic 10-formyltetrahydrofolate dehydrogenase OS=Mus musculus OX=10090 GN=Aldh1l1 PE=1 SV=1	Aldh1l1	NO	YES
Q61753	D-3-phosphoglycerate dehydrogenase OS=Mus musculus OX=10090 GN=Phgdh PE=1 SV=3	Phgdh	NO	YES
Q8CDG3	Deubiquitinating protein VCIP135 OS=Mus musculus OX=10090 GN=Vcpip1 PE=1 SV=1	Vcpip1	NO	YES
Q62418	Drebrin-like protein OS=Mus musculus OX=10090 GN=Dbnl PE=1 SV=2	Dbnl	NO	YES
P39054	Dynamin-2 OS=Mus musculus OX=10090 GN=Dnm2 PE=1 SV=2	Dnm2	NO	YES
Q9D8Y0	EF-hand domain-containing protein D2 OS=Mus musculus OX=10090 GN=Efhd2 PE=1 SV=1	Efhd2	NO	YES
P70372	ELAV-like protein 1 OS=Mus musculus OX=10090 GN=Elavl1 PE=1 SV=2	Elavl1	NO	YES
O88343	Electrogenic sodium bicarbonate cotransporter 1 OS=Mus musculus OX=10090 GN=Slc4a4 PE=1 SV=2	Slc4a4	NO	YES
P57776	Elongation factor 1-delta OS=Mus musculus OX=10090 GN=Eef1d PE=1 SV=3	Eef1d	NO	YES
Q9D8N0	Elongation factor 1-gamma OS=Mus musculus OX=10090 GN=Eef1g PE=1 SV=3	Eef1g	NO	YES
Q3UJB9	Enhancer of mRNA-decapping protein 4 OS=Mus musculus OX=10090 GN=Edc4 PE=1 SV=2	Edc4	NO	YES
Q01279	Epidermal growth factor receptor OS=Mus musculus OX=10090 GN=Egfr PE=1 SV=1	Egfr	NO	YES
Q60902	Epidermal growth factor receptor substrate 15-like 1 OS=Mus musculus OX=10090 GN=Eps15l1 PE=1 SV=3	Eps15l1	NO	YES
P60843	Eukaryotic initiation factor 4A-I OS=Mus musculus OX=10090 GN=Eif4a1 PE=1 SV=1	Eif4a1	NO	YES
Q6NZJ6	Eukaryotic translation initiation factor 4 gamma 1 OS=Mus musculus OX=10090 GN=Eif4g1 PE=1 SV=1	Eif4g1	NO	YES
Q8BGD9	Eukaryotic translation initiation factor 4B OS=Mus musculus OX=10090 GN=Eif4b PE=1 SV=1	Eif4b	NO	YES
Q8BGY2	Eukaryotic translation initiation factor 5A-2 OS=Mus musculus OX=10090 GN=Eif5a2 PE=1 SV=3	Eif5a2	NO	YES
P56564	Excitatory amino acid transporter 1 OS=Mus musculus OX=10090 GN=Slc1a3 PE=1 SV=2	Slc1a3	NO	YES
P19096	Fatty acid synthase OS=Mus musculus OX=10090 GN=Fasn PE=1 SV=2	Fasn	NO	YES
F8VPU2	FERM, ARHGEF and pleckstrin domain-containing protein 1 OS=Mus musculus OX=10090 GN=Farp1 PE=1 SV=1	Farp1	NO	YES
Q8BTM8	Filamin-A OS=Mus musculus OX=10090 GN=Flna PE=1 SV=5	Flna	NO	YES
P97447	Four and a half LIM domains protein 1 OS=Mus musculus OX=10090 GN=Fhl1 PE=1 SV=3	Fhl1	NO	YES
P05064	Fructose-bisphosphate aldolase A OS=Mus musculus OX=10090 GN=Aldoa PE=1 SV=2	Aldoa	NO	YES
Q5SNZ0	Girdin OS=Mus musculus OX=10090 GN=Ccdc88a PE=1 SV=2	Ccdc88a	NO	YES
P03995	Glial fibrillary acidic protein OS=Mus musculus OX=10090 GN=Gfap PE=1 SV=4	Gfap	NO	YES
Q00612	Glucose-6-phosphate 1-dehydrogenase X OS=Mus musculus OX=10090 GN=G6pdx PE=1 SV=3	G6pdx	NO	YES
Q8CI94	Glycogen phosphorylase, brain form OS=Mus musculus OX=10090 GN=Pygb PE=1 SV=3	Pygb	NO	YES
Q9WTP7	GTP:AMP phosphotransferase AK3, mitochondrial OS=Mus musculus OX=10090 GN=Ak3 PE=1 SV=3	Ak3	NO	YES
P07901	Heat shock protein HSP 90-alpha OS=Mus musculus OX=10090 GN=Hsp90aa1 PE=1 SV=4	Hsp90aa1	NO	YES
P01942	Hemoglobin subunit alpha OS=Mus musculus OX=10090 GN=Hba PE=1 SV=2	Hba	NO	YES
P02088	Hemoglobin subunit beta-1 OS=Mus musculus OX=10090 GN=Hbb-b1 PE=1 SV=2	Hbb-b1	NO	YES
Q8BG05	Heterogeneous nuclear ribonucleoprotein A3 OS=Mus musculus OX=10090 GN=Hnrnpa3 PE=1 SV=1	Hnrnpa3	NO	YES
Q9D0E1	Heterogeneous nuclear ribonucleoprotein M OS=Mus musculus OX=10090 GN=Hnrnpm PE=1 SV=3	Hnrnpm	NO	YES
Q7TMK9	Heterogeneous nuclear ribonucleoprotein Q OS=Mus musculus OX=10090 GN=Syncrip PE=1 SV=2	Syncrip	NO	YES
Q8VEK3	Heterogeneous nuclear ribonucleoprotein U OS=Mus musculus OX=10090 GN=Hnrnpu PE=1 SV=1	Hnrnpu	NO	YES
Q9Z204	Heterogeneous nuclear ribonucleoproteins C1/C2 OS=Mus musculus OX=10090 GN=Hnrnpc PE=1 SV=1	Hnrnpc	NO	YES
Q8BFU2	Histone H2A type 3 OS=Mus musculus OX=10090 GN=H2aw PE=1 SV=3	H2ac25	NO	YES
P84244	Histone H3.3 OS=Mus musculus OX=10090 GN=H3-3a PE=1 SV=2	H3-3a; H3-3b	NO	YES
Q61191	Host cell factor 1 OS=Mus musculus OX=10090 GN=Hcfc1 PE=1 SV=2	Hcfc1	NO	YES
Q9WTX2	Interferon-inducible double-stranded RNA-dependent protein kinase activator A OS=Mus musculus OX=10090 GN=Prkra PE=1 SV=1	Prkra	NO	YES
Q9JMH9-1	Isoform 1 of Unconventional myosin-XVIIIa OS=Mus musculus OX=10090 GN=Myo18a	Myo18a	NO	YES
Q7TQH0-2	Isoform 2 of Ataxin-2-like protein OS=Mus musculus OX=10090 GN=Atxn2l	Atxn2l	NO	YES
Q9QYG0-2	Isoform 2 of Protein NDRG2 OS=Mus musculus OX=10090 GN=Ndrg2	Ndrg2	NO	YES
P16546-2	Isoform 2 of Spectrin alpha chain, non-erythrocytic 1 OS=Mus musculus OX=10090 GN=Sptan1	Sptan1	NO	YES
Q61595	Kinectin OS=Mus musculus OX=10090 GN=Ktn1 PE=1 SV=1	Ktn1	NO	YES
Q61768	Kinesin-1 heavy chain OS=Mus musculus OX=10090 GN=Kif5b PE=1 SV=3	Kif5b	NO	YES
Q9CPU0	Lactoylglutathione lyase OS=Mus musculus OX=10090 GN=Glo1 PE=1 SV=3	Glo1	NO	YES
P70202	Latexin OS=Mus musculus OX=10090 GN=Lxn PE=1 SV=2	Lxn	NO	YES
Q3UH68	LIM and calponin homology domains-containing protein 1 OS=Mus musculus OX=10090 GN=Limch1 PE=1 SV=2	Limch1	NO	YES
Q9ERG0	LIM domain and actin-binding protein 1 OS=Mus musculus OX=10090 GN=Lima1 PE=1 SV=3	Lima1	NO	YES
P16125	L-lactate dehydrogenase B chain OS=Mus musculus OX=10090 GN=Ldhb PE=1 SV=2	Ldhb	NO	YES
Q99PU5	Long-chain-fatty-acid--CoA ligase ACSBG1 OS=Mus musculus OX=10090 GN=Acsbg1 PE=1 SV=1	Acsbg1	NO	YES
Q8K310	Matrin-3 OS=Mus musculus OX=10090 GN=Matr3 PE=1 SV=1	Matr3	NO	YES
Q9DCL9	Multifunctional protein ADE2 OS=Mus musculus OX=10090 GN=Paics PE=1 SV=4	Paics	NO	YES
Q9DCN2	NADH-cytochrome b5 reductase 3 OS=Mus musculus OX=10090 GN=Cyb5r3 PE=1 SV=3	Cyb5r3	NO	YES
P61082	NEDD8-conjugating enzyme Ubc12 OS=Mus musculus OX=10090 GN=Ube2m PE=1 SV=1	Ube2m	NO	YES
Q99K48	Non-POU domain-containing octamer-binding protein OS=Mus musculus OX=10090 GN=Nono PE=1 SV=3	Nono	NO	YES
Q9CZ44	NSFL1 cofactor p47 OS=Mus musculus OX=10090 GN=Nsfl1c PE=1 SV=1	Nsfl1c	NO	YES
P09405	Nucleolin OS=Mus musculus OX=10090 GN=Ncl PE=1 SV=2	Ncl	NO	YES
Q61937	Nucleophosmin OS=Mus musculus OX=10090 GN=Npm1 PE=1 SV=1	Npm1	NO	YES
Q78ZA7	Nucleosome assembly protein 1-like 4 OS=Mus musculus OX=10090 GN=Nap1l4 PE=1 SV=1	Nap1l4	NO	YES
P70271	PDZ and LIM domain protein 4 OS=Mus musculus OX=10090 GN=Pdlim4 PE=1 SV=3	Pdlim4	NO	YES
Q8CI51	PDZ and LIM domain protein 5 OS=Mus musculus OX=10090 GN=Pdlim5 PE=1 SV=4	Pdlim5	NO	YES
Q9WUA2	Phenylalanine--tRNA ligase beta subunit OS=Mus musculus OX=10090 GN=Farsb PE=1 SV=2	Farsb	NO	YES
Q7M6Y3	Phosphatidylinositol-binding clathrin assembly protein OS=Mus musculus OX=10090 GN=Picalm PE=1 SV=1	Picalm	NO	YES
Q9DBJ1	Phosphoglycerate mutase 1 OS=Mus musculus OX=10090 GN=Pgam1 PE=1 SV=3	Pgam1	NO	YES
Q9QXS1	Plectin OS=Mus musculus OX=10090 GN=Plec PE=1 SV=3	Plec	NO	YES
Q61990	Poly(rC)-binding protein 2 OS=Mus musculus OX=10090 GN=Pcbp2 PE=1 SV=1	Pcbp2	NO	YES
P29341	Polyadenylate-binding protein 1 OS=Mus musculus OX=10090 GN=Pabpc1 PE=1 SV=2	Pabpc1	NO	YES
Q80WJ7	Protein LYRIC OS=Mus musculus OX=10090 GN=Mtdh PE=1 SV=1	Mtdh	NO	YES
Q9EQQ9	Protein O-GlcNAcase OS=Mus musculus OX=10090 GN=Oga PE=1 SV=2	Oga	NO	YES
Q7TSC1	Protein PRRC2A OS=Mus musculus OX=10090 GN=Prrc2a PE=1 SV=1	Prrc2a	NO	YES
E9QAT4	Protein transport protein Sec16A OS=Mus musculus OX=10090 GN=Sec16a PE=1 SV=1	Sec16a	NO	YES
P97855	Ras GTPase-activating protein-binding protein 1 OS=Mus musculus OX=10090 GN=G3bp1 PE=1 SV=1	G3bp1	NO	YES
P61027	Ras-related protein Rab-10 OS=Mus musculus OX=10090 GN=Rab10 PE=1 SV=1	Rab10	NO	YES
Q99PL5	Ribosome-binding protein 1 OS=Mus musculus OX=10090 GN=Rrbp1 PE=1 SV=2	Rrbp1	NO	YES
Q9WTM5	RuvB-like 2 OS=Mus musculus OX=10090 GN=Ruvbl2 PE=1 SV=3	Ruvbl2	NO	YES
Q80SW1	S-adenosylhomocysteine hydrolase-like protein 1 OS=Mus musculus OX=10090 GN=Ahcyl1 PE=1 SV=1	Ahcyl1	NO	YES
Q9CZC8	Secernin-1 OS=Mus musculus OX=10090 GN=Scrn1 PE=1 SV=1	Scrn1	NO	YES
P51141	Segment polarity protein dishevelled homolog DVL-1 OS=Mus musculus OX=10090 GN=Dvl1 PE=1 SV=2	Dvl1	NO	YES
Q8C1B7	Septin-11 OS=Mus musculus OX=10090 GN=Septin11 PE=1 SV=4	Septin11	NO	YES
P42208	Septin-2 OS=Mus musculus OX=10090 GN=Septin2 PE=1 SV=2	Septin2	NO	YES
Q9Z2Q6	Septin-5 OS=Mus musculus OX=10090 GN=Septin5 PE=1 SV=2	Septin5	NO	YES
O55131	Septin-7 OS=Mus musculus OX=10090 GN=Septin7 PE=1 SV=1	Septin7	NO	YES
Q80UG5	Septin-9 OS=Mus musculus OX=10090 GN=Septin9 PE=1 SV=1	Septin9	NO	YES
Q8BTI8	Serine/arginine repetitive matrix protein 2 OS=Mus musculus OX=10090 GN=Srrm2 PE=1 SV=3	Srrm2	NO	YES
P83741	Serine/threonine-protein kinase WNK1 OS=Mus musculus OX=10090 GN=Wnk1 PE=1 SV=2	Wnk1	NO	YES
A2AAY5	SH3 and PX domain-containing protein 2B OS=Mus musculus OX=10090 GN=Sh3pxd2b PE=1 SV=1	Sh3pxd2b	NO	YES
P62315	Small nuclear ribonucleoprotein Sm D1 OS=Mus musculus OX=10090 GN=Snrpd1 PE=1 SV=1	Snrpd1	NO	YES
Q6PIC6	Sodium/potassium-transporting ATPase subunit alpha-3 OS=Mus musculus OX=10090 GN=Atp1a3 PE=1 SV=1	Atp1a3	NO	YES
Q62417	Sorbin and SH3 domain-containing protein 1 OS=Mus musculus OX=10090 GN=Sorbs1 PE=1 SV=2	Sorbs1	NO	YES
Q62261	Spectrin beta chain, non-erythrocytic 1 OS=Mus musculus OX=10090 GN=Sptbn1 PE=1 SV=2	Sptbn1	NO	YES
Q9Z2I8	Succinate--CoA ligase [GDP-forming] subunit beta, mitochondrial OS=Mus musculus OX=10090 GN=Suclg2 PE=1 SV=3	Suclg2	NO	YES
P35922	Synaptic functional regulator FMR1 OS=Mus musculus OX=10090 GN=Fmr1 PE=1 SV=1	Fmr1	NO	YES
Q8R570	Synaptosomal-associated protein 47 OS=Mus musculus OX=10090 GN=Snap47 PE=1 SV=1	Snap47	NO	YES
O08599	Syntaxin-binding protein 1 OS=Mus musculus OX=10090 GN=Stxbp1 PE=1 SV=2	Stxbp1	NO	YES
P26039	Talin-1 OS=Mus musculus OX=10090 GN=Tln1 PE=1 SV=2	Tln1	NO	YES
P80316	T-complex protein 1 subunit epsilon OS=Mus musculus OX=10090 GN=Cct5 PE=1 SV=1	Cct5	NO	YES
P42932	T-complex protein 1 subunit theta OS=Mus musculus OX=10090 GN=Cct8 PE=1 SV=3	Cct8	NO	YES
P80317	T-complex protein 1 subunit zeta OS=Mus musculus OX=10090 GN=Cct6a PE=1 SV=3	Cct6a	NO	YES
P52196	Thiosulfate sulfurtransferase OS=Mus musculus OX=10090 GN=Tst PE=1 SV=3	Tst	NO	YES
Q569Z6	Thyroid hormone receptor-associated protein 3 OS=Mus musculus OX=10090 GN=Thrap3 PE=1 SV=1	Thrap3	NO	YES
Q9Z0U1	Tight junction protein ZO-2 OS=Mus musculus OX=10090 GN=Tjp2 PE=1 SV=2	Tjp2	NO	YES
Q62318	Transcription intermediary factor 1-beta OS=Mus musculus OX=10090 GN=Trim28 PE=1 SV=3	Trim28	NO	YES
O35295	Transcriptional activator protein Pur-beta OS=Mus musculus OX=10090 GN=Purb PE=1 SV=3	Purb	NO	YES
P40142	Transketolase OS=Mus musculus OX=10090 GN=Tkt PE=1 SV=1	Tkt	NO	YES
Q7TMM9	Tubulin beta-2A chain OS=Mus musculus OX=10090 GN=Tubb2a PE=1 SV=1	Tubb2a	NO	YES
Q9R0P9	Ubiquitin carboxyl-terminal hydrolase isozyme L1 OS=Mus musculus OX=10090 GN=Uchl1 PE=1 SV=1	Uchl1	NO	YES
Q64331	Unconventional myosin-VI OS=Mus musculus OX=10090 GN=Myo6 PE=1 SV=1	Myo6	NO	YES
Q3UVL4	Vacuolar protein sorting-associated protein 51 homolog OS=Mus musculus OX=10090 GN=Vps51 PE=1 SV=2	Vps51	NO	YES
Q9CQ80	Vacuolar protein-sorting-associated protein 25 OS=Mus musculus OX=10090 GN=Vps25 PE=1 SV=1	Vps25	NO	YES
Q99KC8	von Willebrand factor A domain-containing protein 5A OS=Mus musculus OX=10090 GN=Vwa5a PE=1 SV=2	Vwa5a	NO	YES
Q8C2E7	WASH complex subunit 5 OS=Mus musculus OX=10090 GN=Washc5 PE=1 SV=2	Washc5	NO	YES

## Sheet: GO Cellular Component
Supplemental Table S3: GO Cellular Component analysis _Proteins identified in three replicates (Fig. S3C)
#term ID	term description	observed gene count	background gene count	strength	signal	false discovery rate	matching proteins in your network (IDs)	matching proteins in your network (labels)
GO:0005737	Cytoplasm	110	11788	0.24	0.73	2.04e-18	10090.ENSMUSP00000001242,10090.ENSMUSP00000001809,10090.ENSMUSP00000003029,10090.ENSMUSP00000003622,10090.ENSMUSP00000006900,10090.ENSMUSP00000011058,10090.ENSMUSP00000013737,10090.ENSMUSP00000014694,10090.ENSMUSP00000015501,10090.ENSMUSP00000015855,10090.ENSMUSP00000016771,10090.ENSMUSP00000018186,10090.ENSMUSP00000018727,10090.ENSMUSP00000020504,10090.ENSMUSP00000020769,10090.ENSMUSP00000021078…	Gatd3a,Pabpc1,Timm44,Slc25a1,Acot13,Pdhx,Ndufs2,Rbsn,Clpx,Prune1,Myh9,Cyb5r3,G3bp1,Hint1,Dbnl,Fdxr,Ahsa1,Cct5,Hbb-bs,Bin1,Afg3l2,Ak3,Gldc,Ndufa10,Arl8a,Iars2,Rab14,Ivd,Acss1,Mapre1,Hmgcl,Pclo,Acads,Rpl6,Arpc1a,Arl8b,Dcx,Naxd,Ist1,Pkm,Pccb,Prkar2a,Acaa2,Gm11273,Aldh5a1,Aldh1b1,Ppp1r9b,Tubb4b,Tmem33,Mpst,Sh3pxd2b,Eef2,Eif5a,Nipsnap1,Fasn,Pcbp1,Tst,Btbd8,Dlst,Abat,Gfap,Rtn3,Elob,Nav1,Nadk2,Gm10053,P…
GO:0005739	Mitochondrion	44	1956	0.62	1.34	4.65e-14	10090.ENSMUSP00000001242,10090.ENSMUSP00000003029,10090.ENSMUSP00000003622,10090.ENSMUSP00000006900,10090.ENSMUSP00000011058,10090.ENSMUSP00000013737,10090.ENSMUSP00000015501,10090.ENSMUSP00000018186,10090.ENSMUSP00000021078,10090.ENSMUSP00000025408,10090.ENSMUSP00000025696,10090.ENSMUSP00000025778,10090.ENSMUSP00000027478,10090.ENSMUSP00000027921,10090.ENSMUSP00000028807,10090.ENSMUSP00000028944…	Gatd3a,Timm44,Slc25a1,Acot13,Pdhx,Ndufs2,Clpx,Cyb5r3,Fdxr,Afg3l2,Ak3,Gldc,Ndufa10,Iars2,Ivd,Acss1,Hmgcl,Acads,Naxd,Pkm,Pccb,Acaa2,Gm11273,Aldh5a1,Aldh1b1,Mpst,Nipsnap1,Fasn,Tst,Dlst,Abat,Nadk2,Gm10053,Pmpca,Ptcd3,Hsp90aa1,Acsf2,Camk2a,Slc25a18,Snca,Mthfd1l,Slirp,Tbrg4,Suclg2
GO:0005759	Mitochondrial matrix	22	361	1.06	2.28	4.65e-14	10090.ENSMUSP00000003029,10090.ENSMUSP00000006900,10090.ENSMUSP00000011058,10090.ENSMUSP00000015501,10090.ENSMUSP00000025696,10090.ENSMUSP00000027478,10090.ENSMUSP00000027921,10090.ENSMUSP00000028807,10090.ENSMUSP00000028944,10090.ENSMUSP00000030432,10090.ENSMUSP00000031524,10090.ENSMUSP00000035116,10090.ENSMUSP00000037348,10090.ENSMUSP00000041260,10090.ENSMUSP00000055743,10090.ENSMUSP00000060346…	Timm44,Acot13,Pdhx,Clpx,Ak3,Ndufa10,Iars2,Ivd,Acss1,Hmgcl,Acads,Pccb,Acaa2,Aldh1b1,Tst,Dlst,Abat,Pmpca,Ptcd3,Snca,Tbrg4,Suclg2
GO:0043229	Intracellular organelle	110	13119	0.19	0.64	4.65e-14	10090.ENSMUSP00000001242,10090.ENSMUSP00000001809,10090.ENSMUSP00000003029,10090.ENSMUSP00000003622,10090.ENSMUSP00000006900,10090.ENSMUSP00000011058,10090.ENSMUSP00000013737,10090.ENSMUSP00000014694,10090.ENSMUSP00000015501,10090.ENSMUSP00000015855,10090.ENSMUSP00000016771,10090.ENSMUSP00000018186,10090.ENSMUSP00000018727,10090.ENSMUSP00000020504,10090.ENSMUSP00000020769,10090.ENSMUSP00000021078…	Gatd3a,Pabpc1,Timm44,Slc25a1,Acot13,Pdhx,Ndufs2,Rbsn,Clpx,Prune1,Myh9,Cyb5r3,G3bp1,Hint1,Dbnl,Fdxr,Ahsa1,Cct5,Bin1,Afg3l2,Ak3,Gldc,Ndufa10,Arl8a,Iars2,Rab14,Ivd,Acss1,Mapre1,Hmgcl,Pclo,Acads,Rpl6,Arpc1a,Arl8b,Dcx,Naxd,Ist1,Pkm,Pccb,Prkar2a,Acaa2,Gm11273,Aldh5a1,Aldh1b1,Ppp1r9b,Tubb4b,Tmem33,Mpst,Sh3pxd2b,H1f3,Eef2,Eif5a,Nipsnap1,Fasn,Pcbp1,Tst,Btbd8,Dlst,Abat,Gfap,Rtn3,Elob,Nav1,Nadk2,Gm10053,Pmp…
GO:0005622	Intracellular anatomical structure	114	14759	0.16	0.59	1.73e-13	10090.ENSMUSP00000001242,10090.ENSMUSP00000001809,10090.ENSMUSP00000003029,10090.ENSMUSP00000003622,10090.ENSMUSP00000006900,10090.ENSMUSP00000011058,10090.ENSMUSP00000013737,10090.ENSMUSP00000014694,10090.ENSMUSP00000015501,10090.ENSMUSP00000015855,10090.ENSMUSP00000016771,10090.ENSMUSP00000018186,10090.ENSMUSP00000018727,10090.ENSMUSP00000020504,10090.ENSMUSP00000020769,10090.ENSMUSP00000021078…	Gatd3a,Pabpc1,Timm44,Slc25a1,Acot13,Pdhx,Ndufs2,Rbsn,Clpx,Prune1,Myh9,Cyb5r3,G3bp1,Hint1,Dbnl,Fdxr,Ahsa1,Cct5,Hbb-bs,Bin1,Afg3l2,Ak3,Gldc,Ndufa10,Arl8a,Iars2,Rab14,Ivd,Acss1,Mapre1,Hmgcl,Pclo,Acads,Rpl6,Arpc1a,Arl8b,Dcx,Naxd,Ist1,Pkm,Pccb,Prkar2a,Acaa2,Gm11273,Aldh5a1,Aldh1b1,Ppp1r9b,Tubb4b,Tmem33,Mpst,Sh3pxd2b,H1f3,Eef2,Eif5a,Nipsnap1,Fasn,Pcbp1,Tst,Btbd8,Dlst,Abat,Gfap,Rtn3,Elob,Nav1,Nadk2,Gm10…
GO:0045202	Synapse	38	1589	0.65	1.35	5.76e-13	10090.ENSMUSP00000001809,10090.ENSMUSP00000016771,10090.ENSMUSP00000020769,10090.ENSMUSP00000025239,10090.ENSMUSP00000027684,10090.ENSMUSP00000028238,10090.ENSMUSP00000030691,10090.ENSMUSP00000031617,10090.ENSMUSP00000032196,10090.ENSMUSP00000035220,10090.ENSMUSP00000041732,10090.ENSMUSP00000043061,10090.ENSMUSP00000046101,10090.ENSMUSP00000047008,10090.ENSMUSP00000049338,10090.ENSMUSP00000056529…	Pabpc1,Myh9,Dbnl,Bin1,Arl8a,Rab14,Pclo,Rpl6,Arl8b,Prkar2a,Ppp1r9b,Mpst,Eef2,Eif5a,Nipsnap1,Btbd8,Rtn3,Hnrnph1,Pcbp2,Atp1a3,Camk2b,Dnm1,Sept5,Snap91,Rac1,Camk2a,Srsf10,Srcin1,Rps9,Ckap5,Hnrnpa3,Snca,Eif4g1,Rpl22,Sept7,Sorbs2,Rpl14,Rpl8
GO:0030054	Cell junction	44	2232	0.57	1.18	1.35e-12	10090.ENSMUSP00000001809,10090.ENSMUSP00000015855,10090.ENSMUSP00000016771,10090.ENSMUSP00000020769,10090.ENSMUSP00000025239,10090.ENSMUSP00000027684,10090.ENSMUSP00000028238,10090.ENSMUSP00000028981,10090.ENSMUSP00000030691,10090.ENSMUSP00000031617,10090.ENSMUSP00000032196,10090.ENSMUSP00000035220,10090.ENSMUSP00000041732,10090.ENSMUSP00000043061,10090.ENSMUSP00000044276,10090.ENSMUSP00000046101…	Pabpc1,Prune1,Myh9,Dbnl,Bin1,Arl8a,Rab14,Mapre1,Pclo,Rpl6,Arl8b,Prkar2a,Ppp1r9b,Mpst,Sh3pxd2b,Eef2,Eif5a,Nipsnap1,Btbd8,Rtn3,Hnrnph1,Pcbp2,Atp1a3,Camk2b,Dnm1,Sept5,Snap91,Rac1,Camk2a,Srsf10,Srcin1,Rps9,Ckap5,Hnrnpa3,Snca,Eif4g1,Rpl22,Sept7,Sorbs2,Clasp2,Rpl14,Rufy3,Camsap3,Rpl8
GO:0043005	Neuron projection	34	1721	0.57	1.03	3.96e-09	10090.ENSMUSP00000001809,10090.ENSMUSP00000020769,10090.ENSMUSP00000025239,10090.ENSMUSP00000027684,10090.ENSMUSP00000030691,10090.ENSMUSP00000032196,10090.ENSMUSP00000033642,10090.ENSMUSP00000041732,10090.ENSMUSP00000043061,10090.ENSMUSP00000047008,10090.ENSMUSP00000056529,10090.ENSMUSP00000063548,10090.ENSMUSP00000065810,10090.ENSMUSP00000067241,10090.ENSMUSP00000079691,10090.ENSMUSP00000085683…	Pabpc1,Dbnl,Bin1,Arl8a,Pclo,Arl8b,Dcx,Ppp1r9b,Mpst,Eif5a,Btbd8,Abat,Rtn3,Nav1,Atp1a3,Mapk8ip3,Camk2b,Dnm1,Hsp90aa1,Sept5,Snap91,Rac1,Camk2a,Srsf10,Srcin1,Ckap5,Hnrnpa3,Snca,Sept7,Sorbs2,Clasp2,Rufy3,Map6,Gnao1
GO:0042995	Cell projection	43	2723	0.47	0.9	4.39e-09	10090.ENSMUSP00000001809,10090.ENSMUSP00000016771,10090.ENSMUSP00000020769,10090.ENSMUSP00000025239,10090.ENSMUSP00000027684,10090.ENSMUSP00000028981,10090.ENSMUSP00000030691,10090.ENSMUSP00000031625,10090.ENSMUSP00000032196,10090.ENSMUSP00000033642,10090.ENSMUSP00000034834,10090.ENSMUSP00000035220,10090.ENSMUSP00000041732,10090.ENSMUSP00000043061,10090.ENSMUSP00000044276,10090.ENSMUSP00000047008…	Pabpc1,Myh9,Dbnl,Bin1,Arl8a,Mapre1,Pclo,Arpc1a,Arl8b,Dcx,Pkm,Prkar2a,Ppp1r9b,Mpst,Sh3pxd2b,Eif5a,Btbd8,Abat,Gfap,Rtn3,Nav1,Atp1a3,Mapk8ip3,Camk2b,Dnm1,Hsp90aa1,Sept5,Snap91,Rac1,Camk2a,Srsf10,Srcin1,Ckap5,Hnrnpa3,Snca,Slirp,Sept7,Sorbs2,Clasp2,Rufy3,Map6,Camsap3,Gnao1
GO:0043209	Myelin sheath	14	219	1.08	1.7	4.87e-09	10090.ENSMUSP00000022842,10090.ENSMUSP00000023934,10090.ENSMUSP00000027478,10090.ENSMUSP00000034834,10090.ENSMUSP00000038961,10090.ENSMUSP00000042342,10090.ENSMUSP00000060346,10090.ENSMUSP00000064691,10090.ENSMUSP00000072829,10090.ENSMUSP00000079691,10090.ENSMUSP00000088618,10090.ENSMUSP00000091921,10090.ENSMUSP00000127641,10090.ENSMUSP00000148550	Cct5,Hbb-bs,Ndufa10,Pkm,Gm11273,Tubb4b,Dlst,Gfap,Gm10053,Atp1a3,Dnm1,Hsp90aa1,Sept7,Gnao1
GO:0120025	Plasma membrane bounded cell projection	42	2622	0.48	0.91	4.87e-09	10090.ENSMUSP00000001809,10090.ENSMUSP00000016771,10090.ENSMUSP00000020769,10090.ENSMUSP00000025239,10090.ENSMUSP00000027684,10090.ENSMUSP00000028981,10090.ENSMUSP00000030691,10090.ENSMUSP00000031625,10090.ENSMUSP00000032196,10090.ENSMUSP00000033642,10090.ENSMUSP00000034834,10090.ENSMUSP00000035220,10090.ENSMUSP00000041732,10090.ENSMUSP00000043061,10090.ENSMUSP00000047008,10090.ENSMUSP00000056529…	Pabpc1,Myh9,Dbnl,Bin1,Arl8a,Mapre1,Pclo,Arpc1a,Arl8b,Dcx,Pkm,Prkar2a,Ppp1r9b,Mpst,Eif5a,Btbd8,Abat,Gfap,Rtn3,Nav1,Atp1a3,Mapk8ip3,Camk2b,Dnm1,Hsp90aa1,Sept5,Snap91,Rac1,Camk2a,Srsf10,Srcin1,Ckap5,Hnrnpa3,Snca,Slirp,Sept7,Sorbs2,Clasp2,Rufy3,Map6,Camsap3,Gnao1
GO:0044297	Cell body	24	877	0.71	1.2	8.88e-09	10090.ENSMUSP00000018727,10090.ENSMUSP00000020769,10090.ENSMUSP00000022842,10090.ENSMUSP00000030691,10090.ENSMUSP00000033642,10090.ENSMUSP00000041732,10090.ENSMUSP00000047008,10090.ENSMUSP00000056529,10090.ENSMUSP00000064691,10090.ENSMUSP00000079691,10090.ENSMUSP00000085683,10090.ENSMUSP00000087925,10090.ENSMUSP00000091921,10090.ENSMUSP00000096096,10090.ENSMUSP00000099952,10090.ENSMUSP00000101479…	G3bp1,Dbnl,Cct5,Pclo,Dcx,Ppp1r9b,Eif5a,Btbd8,Gfap,Atp1a3,Mapk8ip3,Camk2b,Hsp90aa1,Snap91,Camk2a,Srsf10,Srcin1,Ckap5,Snca,Sept7,Sorbs2,Rufy3,Casp3,Gnao1
GO:0043231	Intracellular membrane-bounded organelle	97	11954	0.18	0.55	1.93e-08	10090.ENSMUSP00000001242,10090.ENSMUSP00000001809,10090.ENSMUSP00000003029,10090.ENSMUSP00000003622,10090.ENSMUSP00000006900,10090.ENSMUSP00000011058,10090.ENSMUSP00000013737,10090.ENSMUSP00000014694,10090.ENSMUSP00000015501,10090.ENSMUSP00000015855,10090.ENSMUSP00000016771,10090.ENSMUSP00000018186,10090.ENSMUSP00000018727,10090.ENSMUSP00000020504,10090.ENSMUSP00000020769,10090.ENSMUSP00000021078…	Gatd3a,Pabpc1,Timm44,Slc25a1,Acot13,Pdhx,Ndufs2,Rbsn,Clpx,Prune1,Myh9,Cyb5r3,G3bp1,Hint1,Dbnl,Fdxr,Ahsa1,Bin1,Afg3l2,Ak3,Gldc,Ndufa10,Arl8a,Iars2,Rab14,Ivd,Acss1,Mapre1,Hmgcl,Pclo,Acads,Rpl6,Arpc1a,Arl8b,Naxd,Ist1,Pkm,Pccb,Acaa2,Gm11273,Aldh5a1,Aldh1b1,Ppp1r9b,Tmem33,Mpst,H1f3,Eif5a,Nipsnap1,Fasn,Pcbp1,Tst,Btbd8,Dlst,Abat,Gfap,Rtn3,Elob,Nadk2,Gm10053,Pmpca,Hnrnph1,Pcbp2,Atp1a3,Ptcd3,Mapk8ip3,Camk…
GO:0043227	Membrane-bounded organelle	99	12435	0.17	0.55	2.06e-08	10090.ENSMUSP00000001242,10090.ENSMUSP00000001809,10090.ENSMUSP00000003029,10090.ENSMUSP00000003622,10090.ENSMUSP00000006900,10090.ENSMUSP00000011058,10090.ENSMUSP00000013737,10090.ENSMUSP00000014694,10090.ENSMUSP00000015501,10090.ENSMUSP00000015855,10090.ENSMUSP00000016771,10090.ENSMUSP00000018186,10090.ENSMUSP00000018727,10090.ENSMUSP00000020504,10090.ENSMUSP00000020769,10090.ENSMUSP00000021078…	Gatd3a,Pabpc1,Timm44,Slc25a1,Acot13,Pdhx,Ndufs2,Rbsn,Clpx,Prune1,Myh9,Cyb5r3,G3bp1,Hint1,Dbnl,Fdxr,Ahsa1,Bin1,Afg3l2,Ak3,Gldc,Ndufa10,Arl8a,Iars2,Rab14,Ivd,Acss1,Mapre1,Hmgcl,Pclo,Acads,Rpl6,Arpc1a,Arl8b,Dcx,Naxd,Ist1,Pkm,Pccb,Prkar2a,Acaa2,Gm11273,Aldh5a1,Aldh1b1,Ppp1r9b,Tmem33,Mpst,H1f3,Eif5a,Nipsnap1,Fasn,Pcbp1,Tst,Btbd8,Dlst,Abat,Gfap,Rtn3,Elob,Nadk2,Gm10053,Pmpca,Hnrnph1,Pcbp2,Atp1a3,Ptcd3,M…
GO:0030424	Axon	22	847	0.69	1.08	1.33e-07	10090.ENSMUSP00000025239,10090.ENSMUSP00000027684,10090.ENSMUSP00000030691,10090.ENSMUSP00000032196,10090.ENSMUSP00000033642,10090.ENSMUSP00000041732,10090.ENSMUSP00000056529,10090.ENSMUSP00000067241,10090.ENSMUSP00000079691,10090.ENSMUSP00000085683,10090.ENSMUSP00000088618,10090.ENSMUSP00000091921,10090.ENSMUSP00000094750,10090.ENSMUSP00000096096,10090.ENSMUSP00000099952,10090.ENSMUSP00000101479…	Bin1,Arl8a,Pclo,Arl8b,Dcx,Ppp1r9b,Btbd8,Nav1,Atp1a3,Mapk8ip3,Dnm1,Hsp90aa1,Sept5,Snap91,Camk2a,Srsf10,Srcin1,Snca,Sept7,Clasp2,Rufy3,Map6
GO:0005740	Mitochondrial envelope	22	854	0.68	1.07	1.45e-07	10090.ENSMUSP00000003029,10090.ENSMUSP00000003622,10090.ENSMUSP00000013737,10090.ENSMUSP00000015501,10090.ENSMUSP00000018186,10090.ENSMUSP00000021078,10090.ENSMUSP00000025408,10090.ENSMUSP00000025696,10090.ENSMUSP00000027478,10090.ENSMUSP00000028807,10090.ENSMUSP00000030432,10090.ENSMUSP00000031524,10090.ENSMUSP00000037348,10090.ENSMUSP00000038961,10090.ENSMUSP00000043061,10090.ENSMUSP00000049338…	Timm44,Slc25a1,Ndufs2,Clpx,Cyb5r3,Fdxr,Afg3l2,Ak3,Ndufa10,Ivd,Hmgcl,Acads,Acaa2,Gm11273,Mpst,Nipsnap1,Tst,Gm10053,Pmpca,Ptcd3,Slc25a18,Snca
GO:0005743	Mitochondrial inner membrane	18	556	0.78	1.18	1.71e-07	10090.ENSMUSP00000003029,10090.ENSMUSP00000003622,10090.ENSMUSP00000013737,10090.ENSMUSP00000015501,10090.ENSMUSP00000018186,10090.ENSMUSP00000021078,10090.ENSMUSP00000025408,10090.ENSMUSP00000027478,10090.ENSMUSP00000030432,10090.ENSMUSP00000037348,10090.ENSMUSP00000038961,10090.ENSMUSP00000043061,10090.ENSMUSP00000049338,10090.ENSMUSP00000055743,10090.ENSMUSP00000075762,10090.ENSMUSP00000080743…	Timm44,Slc25a1,Ndufs2,Clpx,Cyb5r3,Fdxr,Afg3l2,Ndufa10,Hmgcl,Acaa2,Gm11273,Mpst,Nipsnap1,Tst,Pmpca,Ptcd3,Slc25a18,Snca
GO:0032991	Protein-containing complex	61	5743	0.3	0.64	3.03e-07	10090.ENSMUSP00000001809,10090.ENSMUSP00000011058,10090.ENSMUSP00000013737,10090.ENSMUSP00000015501,10090.ENSMUSP00000016771,10090.ENSMUSP00000018186,10090.ENSMUSP00000018727,10090.ENSMUSP00000020504,10090.ENSMUSP00000022842,10090.ENSMUSP00000023934,10090.ENSMUSP00000025239,10090.ENSMUSP00000025408,10090.ENSMUSP00000025778,10090.ENSMUSP00000027478,10090.ENSMUSP00000030432,10090.ENSMUSP00000031617…	Pabpc1,Pdhx,Ndufs2,Clpx,Myh9,Cyb5r3,G3bp1,Hint1,Cct5,Hbb-bs,Bin1,Afg3l2,Gldc,Ndufa10,Hmgcl,Rpl6,Arpc1a,Pkm,Pccb,Prkar2a,Gm11273,Tubb4b,H1f3,Eef2,Eif5a,Btbd8,Dlst,Abat,Elob,Gm10053,Hnrnph1,Atp1a3,Ptcd3,Eif4g3,Camk2b,Dnm1,Hsp90aa1,Sept5,Snap91,H2bc3,Limch1,Camk2a,H3f3b,Rps9,H2aw,Ckap5,Hnrnpa3,Snca,Eif4g1,Rpl22,Srrm1,Slirp,Sept7,Hdlbp,Rpl14,Ddx39b,H2bc18,Suclg2,Casp3,Gnao1,Rpl8
GO:0036477	Somatodendritic compartment	25	1168	0.6	0.96	3.17e-07	10090.ENSMUSP00000001809,10090.ENSMUSP00000018727,10090.ENSMUSP00000020769,10090.ENSMUSP00000025239,10090.ENSMUSP00000030691,10090.ENSMUSP00000033642,10090.ENSMUSP00000041732,10090.ENSMUSP00000047008,10090.ENSMUSP00000079691,10090.ENSMUSP00000085683,10090.ENSMUSP00000087925,10090.ENSMUSP00000091921,10090.ENSMUSP00000096096,10090.ENSMUSP00000098058,10090.ENSMUSP00000099952,10090.ENSMUSP00000101479…	Pabpc1,G3bp1,Dbnl,Bin1,Pclo,Dcx,Ppp1r9b,Eif5a,Atp1a3,Mapk8ip3,Camk2b,Hsp90aa1,Snap91,Rac1,Camk2a,Srsf10,Srcin1,Ckap5,Snca,Sept7,Sorbs2,Rufy3,Map6,Casp3,Gnao1
GO:0005829	Cytosol	50	4213	0.35	0.68	5.83e-07	10090.ENSMUSP00000001809,10090.ENSMUSP00000006900,10090.ENSMUSP00000014694,10090.ENSMUSP00000015501,10090.ENSMUSP00000015855,10090.ENSMUSP00000016771,10090.ENSMUSP00000018727,10090.ENSMUSP00000020504,10090.ENSMUSP00000020769,10090.ENSMUSP00000021425,10090.ENSMUSP00000022842,10090.ENSMUSP00000023934,10090.ENSMUSP00000025239,10090.ENSMUSP00000028238,10090.ENSMUSP00000031617,10090.ENSMUSP00000032196…	Pabpc1,Acot13,Rbsn,Clpx,Prune1,Myh9,G3bp1,Hint1,Dbnl,Ahsa1,Cct5,Hbb-bs,Bin1,Rab14,Rpl6,Arl8b,Ist1,Pkm,Prkar2a,Aldh1b1,Mpst,Eef2,Fasn,Pcbp1,Dlst,Elob,Gm10053,Hnrnph1,Pcbp2,Ptcd3,Camk2b,Hsp90aa1,Snap91,H2bc3,Rac1,Camk2a,Srsf10,Rps9,Snca,Eif4g1,Mthfd1l,Rpl22,Hdlbp,Clasp2,Rpl14,H2bc18,Rufy3,Casp3,Hmgcs1,Rpl8
GO:0098984	Neuron to neuron synapse	16	466	0.81	1.14	5.83e-07	10090.ENSMUSP00000020769,10090.ENSMUSP00000030691,10090.ENSMUSP00000031617,10090.ENSMUSP00000041732,10090.ENSMUSP00000065810,10090.ENSMUSP00000076989,10090.ENSMUSP00000077509,10090.ENSMUSP00000079691,10090.ENSMUSP00000087925,10090.ENSMUSP00000096096,10090.ENSMUSP00000099952,10090.ENSMUSP00000103222,10090.ENSMUSP00000107595,10090.ENSMUSP00000128000,10090.ENSMUSP00000131489,10090.ENSMUSP00000155657	Dbnl,Pclo,Rpl6,Ppp1r9b,Rtn3,Hnrnph1,Pcbp2,Atp1a3,Camk2b,Snap91,Camk2a,Srcin1,Hnrnpa3,Sorbs2,Rpl14,Rpl8
GO:0031967	Organelle envelope	26	1324	0.56	0.89	6.94e-07	10090.ENSMUSP00000003029,10090.ENSMUSP00000003622,10090.ENSMUSP00000013737,10090.ENSMUSP00000015501,10090.ENSMUSP00000018186,10090.ENSMUSP00000021078,10090.ENSMUSP00000025239,10090.ENSMUSP00000025408,10090.ENSMUSP00000025696,10090.ENSMUSP00000027478,10090.ENSMUSP00000028807,10090.ENSMUSP00000030432,10090.ENSMUSP00000031524,10090.ENSMUSP00000034164,10090.ENSMUSP00000037348,10090.ENSMUSP00000038961…	Timm44,Slc25a1,Ndufs2,Clpx,Cyb5r3,Fdxr,Bin1,Afg3l2,Ak3,Ndufa10,Ivd,Hmgcl,Acads,Ist1,Acaa2,Gm11273,Tmem33,Mpst,Eif5a,Nipsnap1,Tst,Gm10053,Pmpca,Ptcd3,Slc25a18,Snca
GO:0043232	Intracellular non-membrane-bounded organelle	54	4826	0.32	0.65	6.94e-07	10090.ENSMUSP00000001809,10090.ENSMUSP00000003029,10090.ENSMUSP00000006900,10090.ENSMUSP00000015501,10090.ENSMUSP00000016771,10090.ENSMUSP00000018186,10090.ENSMUSP00000018727,10090.ENSMUSP00000020769,10090.ENSMUSP00000022842,10090.ENSMUSP00000025239,10090.ENSMUSP00000027684,10090.ENSMUSP00000028981,10090.ENSMUSP00000030691,10090.ENSMUSP00000031524,10090.ENSMUSP00000031617,10090.ENSMUSP00000031625…	Pabpc1,Timm44,Acot13,Clpx,Myh9,Cyb5r3,G3bp1,Dbnl,Cct5,Bin1,Arl8a,Mapre1,Pclo,Acads,Rpl6,Arpc1a,Arl8b,Dcx,Ist1,Prkar2a,Ppp1r9b,Tubb4b,Sh3pxd2b,H1f3,Eef2,Pcbp1,Gfap,Nav1,Ptcd3,Camk2b,Dnm1,Sept5,H2bc3,Rac1,Limch1,H3f3b,Srcin1,Rps9,H2aw,Ckap5,Hnrnpa3,Camsap1,Snca,Eif4g1,Rpl22,Sept7,Sorbs2,Clasp2,Rpl14,H2bc18,Tbrg4,Map6,Camsap3,Rpl8
GO:0031966	Mitochondrial membrane	20	795	0.67	1	8.15e-07	10090.ENSMUSP00000003029,10090.ENSMUSP00000003622,10090.ENSMUSP00000013737,10090.ENSMUSP00000015501,10090.ENSMUSP00000018186,10090.ENSMUSP00000021078,10090.ENSMUSP00000025408,10090.ENSMUSP00000027478,10090.ENSMUSP00000028807,10090.ENSMUSP00000030432,10090.ENSMUSP00000031524,10090.ENSMUSP00000037348,10090.ENSMUSP00000038961,10090.ENSMUSP00000043061,10090.ENSMUSP00000049338,10090.ENSMUSP00000055743…	Timm44,Slc25a1,Ndufs2,Clpx,Cyb5r3,Fdxr,Afg3l2,Ndufa10,Ivd,Hmgcl,Acads,Acaa2,Gm11273,Mpst,Nipsnap1,Tst,Pmpca,Ptcd3,Slc25a18,Snca
GO:0098794	Postsynapse	20	801	0.67	0.99	8.89e-07	10090.ENSMUSP00000020769,10090.ENSMUSP00000030691,10090.ENSMUSP00000031617,10090.ENSMUSP00000041732,10090.ENSMUSP00000065810,10090.ENSMUSP00000076989,10090.ENSMUSP00000077509,10090.ENSMUSP00000079691,10090.ENSMUSP00000087925,10090.ENSMUSP00000096096,10090.ENSMUSP00000098058,10090.ENSMUSP00000099952,10090.ENSMUSP00000103222,10090.ENSMUSP00000106970,10090.ENSMUSP00000107595,10090.ENSMUSP00000109907…	Dbnl,Pclo,Rpl6,Ppp1r9b,Rtn3,Hnrnph1,Pcbp2,Atp1a3,Camk2b,Snap91,Rac1,Camk2a,Srcin1,Ckap5,Hnrnpa3,Snca,Eif4g1,Sorbs2,Rpl14,Rpl8
GO:0014069	Postsynaptic density	15	431	0.81	1.12	1.06e-06	10090.ENSMUSP00000020769,10090.ENSMUSP00000030691,10090.ENSMUSP00000031617,10090.ENSMUSP00000041732,10090.ENSMUSP00000065810,10090.ENSMUSP00000076989,10090.ENSMUSP00000077509,10090.ENSMUSP00000087925,10090.ENSMUSP00000096096,10090.ENSMUSP00000099952,10090.ENSMUSP00000103222,10090.ENSMUSP00000107595,10090.ENSMUSP00000128000,10090.ENSMUSP00000131489,10090.ENSMUSP00000155657	Dbnl,Pclo,Rpl6,Ppp1r9b,Rtn3,Hnrnph1,Pcbp2,Camk2b,Snap91,Camk2a,Srcin1,Hnrnpa3,Sorbs2,Rpl14,Rpl8
GO:0030425	Dendrite	20	832	0.65	0.95	1.49e-06	10090.ENSMUSP00000001809,10090.ENSMUSP00000020769,10090.ENSMUSP00000025239,10090.ENSMUSP00000030691,10090.ENSMUSP00000033642,10090.ENSMUSP00000041732,10090.ENSMUSP00000047008,10090.ENSMUSP00000079691,10090.ENSMUSP00000085683,10090.ENSMUSP00000087925,10090.ENSMUSP00000091921,10090.ENSMUSP00000098058,10090.ENSMUSP00000099952,10090.ENSMUSP00000101479,10090.ENSMUSP00000103222,10090.ENSMUSP00000106970…	Pabpc1,Dbnl,Bin1,Pclo,Dcx,Ppp1r9b,Eif5a,Atp1a3,Mapk8ip3,Camk2b,Hsp90aa1,Rac1,Camk2a,Srsf10,Srcin1,Ckap5,Sorbs2,Rufy3,Map6,Gnao1
GO:0099080	Supramolecular complex	26	1421	0.53	0.83	2.01e-06	10090.ENSMUSP00000001809,10090.ENSMUSP00000016771,10090.ENSMUSP00000018727,10090.ENSMUSP00000022842,10090.ENSMUSP00000025239,10090.ENSMUSP00000028981,10090.ENSMUSP00000031617,10090.ENSMUSP00000033642,10090.ENSMUSP00000042342,10090.ENSMUSP00000054863,10090.ENSMUSP00000064691,10090.ENSMUSP00000067241,10090.ENSMUSP00000088618,10090.ENSMUSP00000098058,10090.ENSMUSP00000102062,10090.ENSMUSP00000106970…	Pabpc1,Myh9,G3bp1,Cct5,Bin1,Mapre1,Rpl6,Dcx,Tubb4b,Pcbp1,Gfap,Nav1,Dnm1,Rac1,H3f3b,Ckap5,Hnrnpa3,Camsap1,Snca,Eif4g1,Sept7,Sorbs2,Clasp2,Tbrg4,Map6,Camsap3
GO:0043025	Neuronal cell body	19	784	0.66	0.93	2.74e-06	10090.ENSMUSP00000018727,10090.ENSMUSP00000020769,10090.ENSMUSP00000030691,10090.ENSMUSP00000033642,10090.ENSMUSP00000041732,10090.ENSMUSP00000047008,10090.ENSMUSP00000079691,10090.ENSMUSP00000087925,10090.ENSMUSP00000091921,10090.ENSMUSP00000096096,10090.ENSMUSP00000099952,10090.ENSMUSP00000101479,10090.ENSMUSP00000103222,10090.ENSMUSP00000106970,10090.ENSMUSP00000109907,10090.ENSMUSP00000127641…	G3bp1,Dbnl,Pclo,Dcx,Ppp1r9b,Eif5a,Atp1a3,Camk2b,Hsp90aa1,Snap91,Camk2a,Srsf10,Srcin1,Ckap5,Snca,Sept7,Sorbs2,Rufy3,Casp3
GO:0150034	Distal axon	14	420	0.79	1.03	4.51e-06	10090.ENSMUSP00000025239,10090.ENSMUSP00000030691,10090.ENSMUSP00000033642,10090.ENSMUSP00000041732,10090.ENSMUSP00000079691,10090.ENSMUSP00000085683,10090.ENSMUSP00000091921,10090.ENSMUSP00000094750,10090.ENSMUSP00000096096,10090.ENSMUSP00000101479,10090.ENSMUSP00000109907,10090.ENSMUSP00000127641,10090.ENSMUSP00000130201,10090.ENSMUSP00000143302	Bin1,Pclo,Dcx,Ppp1r9b,Atp1a3,Mapk8ip3,Hsp90aa1,Sept5,Snap91,Srsf10,Snca,Sept7,Clasp2,Rufy3
GO:0099568	Cytoplasmic region	12	327	0.84	0.99	1.46e-05	10090.ENSMUSP00000027684,10090.ENSMUSP00000030691,10090.ENSMUSP00000032196,10090.ENSMUSP00000033642,10090.ENSMUSP00000035220,10090.ENSMUSP00000085683,10090.ENSMUSP00000099952,10090.ENSMUSP00000106970,10090.ENSMUSP00000127641,10090.ENSMUSP00000130201,10090.ENSMUSP00000146585,10090.ENSMUSP00000146896	Arl8a,Pclo,Arl8b,Dcx,Prkar2a,Mapk8ip3,Camk2a,Ckap5,Sept7,Clasp2,Map6,Camsap3
GO:0005856	Cytoskeleton	33	2401	0.41	0.66	1.47e-05	10090.ENSMUSP00000006900,10090.ENSMUSP00000016771,10090.ENSMUSP00000020769,10090.ENSMUSP00000022842,10090.ENSMUSP00000025239,10090.ENSMUSP00000027684,10090.ENSMUSP00000028981,10090.ENSMUSP00000030691,10090.ENSMUSP00000031524,10090.ENSMUSP00000031625,10090.ENSMUSP00000032196,10090.ENSMUSP00000033642,10090.ENSMUSP00000034164,10090.ENSMUSP00000035220,10090.ENSMUSP00000041732,10090.ENSMUSP00000042342…	Acot13,Myh9,Dbnl,Cct5,Bin1,Arl8a,Mapre1,Pclo,Acads,Arpc1a,Arl8b,Dcx,Ist1,Prkar2a,Ppp1r9b,Tubb4b,Sh3pxd2b,Gfap,Nav1,Camk2b,Dnm1,Sept5,Rac1,Limch1,Srcin1,Ckap5,Camsap1,Snca,Sept7,Sorbs2,Clasp2,Map6,Camsap3
GO:0015630	Microtubule cytoskeleton	23	1390	0.49	0.67	6.86e-05	10090.ENSMUSP00000006900,10090.ENSMUSP00000016771,10090.ENSMUSP00000022842,10090.ENSMUSP00000025239,10090.ENSMUSP00000027684,10090.ENSMUSP00000028981,10090.ENSMUSP00000031524,10090.ENSMUSP00000032196,10090.ENSMUSP00000033642,10090.ENSMUSP00000034164,10090.ENSMUSP00000035220,10090.ENSMUSP00000042342,10090.ENSMUSP00000067241,10090.ENSMUSP00000087925,10090.ENSMUSP00000088618,10090.ENSMUSP00000094750…	Acot13,Myh9,Cct5,Bin1,Arl8a,Mapre1,Acads,Arl8b,Dcx,Ist1,Prkar2a,Tubb4b,Nav1,Camk2b,Dnm1,Sept5,Rac1,Ckap5,Camsap1,Sept7,Clasp2,Map6,Camsap3
GO:1990752	Microtubule end	5	34	1.44	1.07	9.81e-05	10090.ENSMUSP00000028981,10090.ENSMUSP00000106970,10090.ENSMUSP00000109804,10090.ENSMUSP00000130201,10090.ENSMUSP00000146896	Mapre1,Ckap5,Camsap1,Clasp2,Camsap3
GO:1990904	Ribonucleoprotein complex	16	758	0.6	0.7	0.00017	10090.ENSMUSP00000001809,10090.ENSMUSP00000018727,10090.ENSMUSP00000031617,10090.ENSMUSP00000046101,10090.ENSMUSP00000076989,10090.ENSMUSP00000080743,10090.ENSMUSP00000104265,10090.ENSMUSP00000107595,10090.ENSMUSP00000111120,10090.ENSMUSP00000118787,10090.ENSMUSP00000125003,10090.ENSMUSP00000125341,10090.ENSMUSP00000127903,10090.ENSMUSP00000131489,10090.ENSMUSP00000133428,10090.ENSMUSP00000155657	Pabpc1,G3bp1,Rpl6,Eef2,Hnrnph1,Ptcd3,Rps9,Hnrnpa3,Eif4g1,Rpl22,Srrm1,Slirp,Hdlbp,Rpl14,Ddx39b,Rpl8
GO:0032838	Plasma membrane bounded cell projection cytoplasm	10	282	0.82	0.81	0.00018	10090.ENSMUSP00000027684,10090.ENSMUSP00000032196,10090.ENSMUSP00000033642,10090.ENSMUSP00000035220,10090.ENSMUSP00000085683,10090.ENSMUSP00000099952,10090.ENSMUSP00000106970,10090.ENSMUSP00000127641,10090.ENSMUSP00000146585,10090.ENSMUSP00000146896	Arl8a,Arl8b,Dcx,Prkar2a,Mapk8ip3,Camk2a,Ckap5,Sept7,Map6,Camsap3
GO:0044306	Neuron projection terminus	9	220	0.88	0.84	0.00018	10090.ENSMUSP00000025239,10090.ENSMUSP00000030691,10090.ENSMUSP00000056529,10090.ENSMUSP00000079691,10090.ENSMUSP00000094750,10090.ENSMUSP00000096096,10090.ENSMUSP00000101479,10090.ENSMUSP00000109907,10090.ENSMUSP00000127641	Bin1,Pclo,Btbd8,Atp1a3,Sept5,Snap91,Srsf10,Snca,Sept7
GO:0070161	Anchoring junction	20	1193	0.5	0.61	0.00028	10090.ENSMUSP00000015855,10090.ENSMUSP00000016771,10090.ENSMUSP00000020769,10090.ENSMUSP00000027684,10090.ENSMUSP00000028981,10090.ENSMUSP00000030691,10090.ENSMUSP00000032196,10090.ENSMUSP00000041732,10090.ENSMUSP00000043061,10090.ENSMUSP00000044276,10090.ENSMUSP00000056529,10090.ENSMUSP00000087925,10090.ENSMUSP00000098058,10090.ENSMUSP00000099952,10090.ENSMUSP00000103222,10090.ENSMUSP00000109907…	Prune1,Myh9,Dbnl,Arl8a,Mapre1,Pclo,Arl8b,Ppp1r9b,Mpst,Sh3pxd2b,Btbd8,Camk2b,Rac1,Camk2a,Srcin1,Snca,Sorbs2,Clasp2,Rufy3,Camsap3
GO:0030427	Site of polarized growth	9	247	0.83	0.75	0.00043	10090.ENSMUSP00000020769,10090.ENSMUSP00000030691,10090.ENSMUSP00000033642,10090.ENSMUSP00000041732,10090.ENSMUSP00000085683,10090.ENSMUSP00000091921,10090.ENSMUSP00000109907,10090.ENSMUSP00000130201,10090.ENSMUSP00000143302	Dbnl,Pclo,Dcx,Ppp1r9b,Mapk8ip3,Hsp90aa1,Snca,Clasp2,Rufy3
GO:0031090	Organelle membrane	37	3373	0.31	0.49	0.00043	10090.ENSMUSP00000003029,10090.ENSMUSP00000003622,10090.ENSMUSP00000013737,10090.ENSMUSP00000014694,10090.ENSMUSP00000015501,10090.ENSMUSP00000018186,10090.ENSMUSP00000020769,10090.ENSMUSP00000021078,10090.ENSMUSP00000025239,10090.ENSMUSP00000025408,10090.ENSMUSP00000027478,10090.ENSMUSP00000027684,10090.ENSMUSP00000028238,10090.ENSMUSP00000028807,10090.ENSMUSP00000030432,10090.ENSMUSP00000031524…	Timm44,Slc25a1,Ndufs2,Rbsn,Clpx,Cyb5r3,Dbnl,Fdxr,Bin1,Afg3l2,Ndufa10,Arl8a,Rab14,Ivd,Hmgcl,Acads,Arl8b,Acaa2,Gm11273,Tmem33,Mpst,Eif5a,Nipsnap1,Tst,Btbd8,Gfap,Rtn3,Pmpca,Atp1a3,Ptcd3,Mapk8ip3,Camk2b,Snap91,Rac1,Slc25a18,Snca,Map6
GO:0005874	Microtubule	12	480	0.67	0.67	0.00055	10090.ENSMUSP00000022842,10090.ENSMUSP00000025239,10090.ENSMUSP00000028981,10090.ENSMUSP00000033642,10090.ENSMUSP00000042342,10090.ENSMUSP00000067241,10090.ENSMUSP00000088618,10090.ENSMUSP00000106970,10090.ENSMUSP00000109804,10090.ENSMUSP00000130201,10090.ENSMUSP00000146585,10090.ENSMUSP00000146896	Cct5,Bin1,Mapre1,Dcx,Tubb4b,Nav1,Dnm1,Ckap5,Camsap1,Clasp2,Map6,Camsap3
GO:0043679	Axon terminus	8	197	0.88	0.75	0.0006	10090.ENSMUSP00000025239,10090.ENSMUSP00000030691,10090.ENSMUSP00000079691,10090.ENSMUSP00000094750,10090.ENSMUSP00000096096,10090.ENSMUSP00000101479,10090.ENSMUSP00000109907,10090.ENSMUSP00000127641	Bin1,Pclo,Atp1a3,Sept5,Snap91,Srsf10,Snca,Sept7
GO:0099512	Supramolecular fiber	18	1064	0.5	0.57	0.00068	10090.ENSMUSP00000016771,10090.ENSMUSP00000022842,10090.ENSMUSP00000025239,10090.ENSMUSP00000028981,10090.ENSMUSP00000031617,10090.ENSMUSP00000033642,10090.ENSMUSP00000042342,10090.ENSMUSP00000064691,10090.ENSMUSP00000067241,10090.ENSMUSP00000088618,10090.ENSMUSP00000098058,10090.ENSMUSP00000106970,10090.ENSMUSP00000109804,10090.ENSMUSP00000109907,10090.ENSMUSP00000128000,10090.ENSMUSP00000130201…	Myh9,Cct5,Bin1,Mapre1,Rpl6,Dcx,Tubb4b,Gfap,Nav1,Dnm1,Rac1,Ckap5,Camsap1,Snca,Sorbs2,Clasp2,Map6,Camsap3
GO:0035770	Ribonucleoprotein granule	9	267	0.8	0.7	0.0007	10090.ENSMUSP00000001809,10090.ENSMUSP00000018727,10090.ENSMUSP00000031617,10090.ENSMUSP00000054863,10090.ENSMUSP00000098058,10090.ENSMUSP00000106970,10090.ENSMUSP00000107595,10090.ENSMUSP00000111120,10090.ENSMUSP00000140835	Pabpc1,G3bp1,Rpl6,Pcbp1,Rac1,Ckap5,Hnrnpa3,Eif4g1,Tbrg4
GO:0098793	Presynapse	14	687	0.58	0.6	0.00086	10090.ENSMUSP00000025239,10090.ENSMUSP00000028238,10090.ENSMUSP00000030691,10090.ENSMUSP00000056529,10090.ENSMUSP00000079691,10090.ENSMUSP00000088618,10090.ENSMUSP00000094750,10090.ENSMUSP00000096096,10090.ENSMUSP00000099952,10090.ENSMUSP00000101479,10090.ENSMUSP00000103222,10090.ENSMUSP00000109907,10090.ENSMUSP00000118787,10090.ENSMUSP00000127641	Bin1,Rab14,Pclo,Btbd8,Atp1a3,Dnm1,Sept5,Snap91,Camk2a,Srsf10,Srcin1,Snca,Rpl22,Sept7
GO:0005938	Cell cortex	10	351	0.73	0.66	0.00091	10090.ENSMUSP00000016771,10090.ENSMUSP00000020769,10090.ENSMUSP00000028981,10090.ENSMUSP00000030691,10090.ENSMUSP00000041732,10090.ENSMUSP00000094750,10090.ENSMUSP00000098058,10090.ENSMUSP00000109907,10090.ENSMUSP00000127641,10090.ENSMUSP00000130201	Myh9,Dbnl,Mapre1,Pclo,Ppp1r9b,Sept5,Rac1,Snca,Sept7,Clasp2
GO:0120111	Neuron projection cytoplasm	6	108	1.02	0.72	0.0013	10090.ENSMUSP00000027684,10090.ENSMUSP00000032196,10090.ENSMUSP00000085683,10090.ENSMUSP00000099952,10090.ENSMUSP00000106970,10090.ENSMUSP00000146585	Arl8a,Arl8b,Mapk8ip3,Camk2a,Ckap5,Map6
GO:0030426	Growth cone	8	240	0.79	0.62	0.002	10090.ENSMUSP00000030691,10090.ENSMUSP00000033642,10090.ENSMUSP00000041732,10090.ENSMUSP00000085683,10090.ENSMUSP00000091921,10090.ENSMUSP00000109907,10090.ENSMUSP00000130201,10090.ENSMUSP00000143302	Pclo,Dcx,Ppp1r9b,Mapk8ip3,Hsp90aa1,Snca,Clasp2,Rufy3
GO:0030863	Cortical cytoskeleton	6	119	0.97	0.67	0.002	10090.ENSMUSP00000016771,10090.ENSMUSP00000020769,10090.ENSMUSP00000028981,10090.ENSMUSP00000030691,10090.ENSMUSP00000041732,10090.ENSMUSP00000130201	Myh9,Dbnl,Mapre1,Pclo,Ppp1r9b,Clasp2
GO:0005840	Ribosome	8	242	0.79	0.62	0.0021	10090.ENSMUSP00000031617,10090.ENSMUSP00000046101,10090.ENSMUSP00000080743,10090.ENSMUSP00000104265,10090.ENSMUSP00000109907,10090.ENSMUSP00000118787,10090.ENSMUSP00000131489,10090.ENSMUSP00000155657	Rpl6,Eef2,Ptcd3,Rps9,Snca,Rpl22,Rpl14,Rpl8
GO:1990204	Oxidoreductase complex	6	122	0.96	0.66	0.0022	10090.ENSMUSP00000011058,10090.ENSMUSP00000013737,10090.ENSMUSP00000018186,10090.ENSMUSP00000025778,10090.ENSMUSP00000027478,10090.ENSMUSP00000060346	Pdhx,Ndufs2,Cyb5r3,Gldc,Ndufa10,Dlst
GO:0051233	Spindle midzone	4	37	1.3	0.71	0.0023	10090.ENSMUSP00000027684,10090.ENSMUSP00000028981,10090.ENSMUSP00000032196,10090.ENSMUSP00000087925	Arl8a,Mapre1,Arl8b,Camk2b
GO:0005844	Polysome	5	78	1.08	0.66	0.0027	10090.ENSMUSP00000031617,10090.ENSMUSP00000046101,10090.ENSMUSP00000111120,10090.ENSMUSP00000127903,10090.ENSMUSP00000155657	Rpl6,Eef2,Eif4g1,Hdlbp,Rpl8
GO:0098590	Plasma membrane region	20	1433	0.42	0.47	0.0027	10090.ENSMUSP00000016771,10090.ENSMUSP00000020769,10090.ENSMUSP00000028238,10090.ENSMUSP00000028981,10090.ENSMUSP00000031625,10090.ENSMUSP00000035220,10090.ENSMUSP00000041732,10090.ENSMUSP00000049338,10090.ENSMUSP00000056529,10090.ENSMUSP00000079691,10090.ENSMUSP00000085683,10090.ENSMUSP00000088618,10090.ENSMUSP00000091921,10090.ENSMUSP00000094750,10090.ENSMUSP00000096096,10090.ENSMUSP00000098058…	Myh9,Dbnl,Rab14,Mapre1,Arpc1a,Prkar2a,Ppp1r9b,Nipsnap1,Btbd8,Atp1a3,Mapk8ip3,Dnm1,Hsp90aa1,Sept5,Snap91,Rac1,Camk2a,Sept7,Sorbs2,Clasp2
GO:0015629	Actin cytoskeleton	11	510	0.6	0.52	0.0035	10090.ENSMUSP00000016771,10090.ENSMUSP00000020769,10090.ENSMUSP00000031625,10090.ENSMUSP00000041732,10090.ENSMUSP00000044276,10090.ENSMUSP00000094750,10090.ENSMUSP00000098058,10090.ENSMUSP00000098723,10090.ENSMUSP00000103222,10090.ENSMUSP00000109907,10090.ENSMUSP00000127641	Myh9,Dbnl,Arpc1a,Ppp1r9b,Sh3pxd2b,Sept5,Rac1,Limch1,Srcin1,Snca,Sept7
GO:0005819	Spindle	10	429	0.64	0.53	0.0039	10090.ENSMUSP00000006900,10090.ENSMUSP00000016771,10090.ENSMUSP00000027684,10090.ENSMUSP00000028981,10090.ENSMUSP00000032196,10090.ENSMUSP00000042342,10090.ENSMUSP00000087925,10090.ENSMUSP00000106970,10090.ENSMUSP00000127641,10090.ENSMUSP00000130201	Acot13,Myh9,Arl8a,Mapre1,Arl8b,Tubb4b,Camk2b,Ckap5,Sept7,Clasp2
GO:0070013	Intracellular organelle lumen	44	4848	0.23	0.38	0.0039	10090.ENSMUSP00000003029,10090.ENSMUSP00000006900,10090.ENSMUSP00000011058,10090.ENSMUSP00000013737,10090.ENSMUSP00000015501,10090.ENSMUSP00000016771,10090.ENSMUSP00000020504,10090.ENSMUSP00000025696,10090.ENSMUSP00000025778,10090.ENSMUSP00000027478,10090.ENSMUSP00000027921,10090.ENSMUSP00000028807,10090.ENSMUSP00000028944,10090.ENSMUSP00000030432,10090.ENSMUSP00000031524,10090.ENSMUSP00000031617…	Timm44,Acot13,Pdhx,Ndufs2,Clpx,Myh9,Hint1,Ak3,Gldc,Ndufa10,Iars2,Ivd,Acss1,Hmgcl,Acads,Rpl6,Pccb,Acaa2,Aldh1b1,Ppp1r9b,Pcbp1,Tst,Btbd8,Dlst,Abat,Elob,Gm10053,Pmpca,Hnrnph1,Pcbp2,Ptcd3,H2bc3,Srsf10,H3f3b,Rps9,Ckap5,Hnrnpa3,Snca,Srrm1,Ddx39b,H2bc18,Tbrg4,Suclg2,Camsap3
GO:0099513	Polymeric cytoskeletal fiber	14	810	0.51	0.48	0.0039	10090.ENSMUSP00000022842,10090.ENSMUSP00000025239,10090.ENSMUSP00000028981,10090.ENSMUSP00000033642,10090.ENSMUSP00000042342,10090.ENSMUSP00000064691,10090.ENSMUSP00000067241,10090.ENSMUSP00000088618,10090.ENSMUSP00000098058,10090.ENSMUSP00000106970,10090.ENSMUSP00000109804,10090.ENSMUSP00000130201,10090.ENSMUSP00000146585,10090.ENSMUSP00000146896	Cct5,Bin1,Mapre1,Dcx,Tubb4b,Gfap,Nav1,Dnm1,Rac1,Ckap5,Camsap1,Clasp2,Map6,Camsap3
GO:0030027	Lamellipodium	7	215	0.78	0.53	0.0056	10090.ENSMUSP00000001809,10090.ENSMUSP00000020769,10090.ENSMUSP00000041732,10090.ENSMUSP00000098058,10090.ENSMUSP00000103222,10090.ENSMUSP00000128000,10090.ENSMUSP00000143302	Pabpc1,Dbnl,Ppp1r9b,Rac1,Srcin1,Sorbs2,Rufy3
GO:0098798	Mitochondrial protein-containing complex	8	297	0.7	0.5	0.0068	10090.ENSMUSP00000011058,10090.ENSMUSP00000013737,10090.ENSMUSP00000015501,10090.ENSMUSP00000025408,10090.ENSMUSP00000027478,10090.ENSMUSP00000038961,10090.ENSMUSP00000080743,10090.ENSMUSP00000144827	Pdhx,Ndufs2,Clpx,Afg3l2,Ndufa10,Gm11273,Ptcd3,Suclg2
GO:0031252	Cell leading edge	10	471	0.6	0.47	0.0074	10090.ENSMUSP00000001809,10090.ENSMUSP00000016771,10090.ENSMUSP00000020769,10090.ENSMUSP00000041732,10090.ENSMUSP00000085683,10090.ENSMUSP00000098058,10090.ENSMUSP00000103222,10090.ENSMUSP00000128000,10090.ENSMUSP00000130201,10090.ENSMUSP00000143302	Pabpc1,Myh9,Dbnl,Ppp1r9b,Mapk8ip3,Rac1,Srcin1,Sorbs2,Clasp2,Rufy3
GO:1902494	Catalytic complex	20	1582	0.37	0.39	0.0084	10090.ENSMUSP00000001809,10090.ENSMUSP00000011058,10090.ENSMUSP00000013737,10090.ENSMUSP00000018186,10090.ENSMUSP00000020504,10090.ENSMUSP00000025408,10090.ENSMUSP00000025778,10090.ENSMUSP00000027478,10090.ENSMUSP00000034834,10090.ENSMUSP00000035116,10090.ENSMUSP00000035220,10090.ENSMUSP00000060346,10090.ENSMUSP00000063548,10090.ENSMUSP00000066210,10090.ENSMUSP00000076989,10090.ENSMUSP00000107595…	Pabpc1,Pdhx,Ndufs2,Cyb5r3,Hint1,Afg3l2,Gldc,Ndufa10,Pkm,Pccb,Prkar2a,Dlst,Abat,Elob,Hnrnph1,Hnrnpa3,Srrm1,Suclg2,Casp3,Gnao1
GO:0035371	Microtubule plus-end	3	24	1.37	0.54	0.011	10090.ENSMUSP00000028981,10090.ENSMUSP00000106970,10090.ENSMUSP00000130201	Mapre1,Ckap5,Clasp2
GO:0036464	Cytoplasmic ribonucleoprotein granule	7	249	0.72	0.45	0.0125	10090.ENSMUSP00000001809,10090.ENSMUSP00000018727,10090.ENSMUSP00000031617,10090.ENSMUSP00000054863,10090.ENSMUSP00000098058,10090.ENSMUSP00000106970,10090.ENSMUSP00000111120	Pabpc1,G3bp1,Rpl6,Pcbp1,Rac1,Ckap5,Eif4g1
GO:0022626	Cytosolic ribosome	5	119	0.89	0.47	0.0146	10090.ENSMUSP00000031617,10090.ENSMUSP00000104265,10090.ENSMUSP00000118787,10090.ENSMUSP00000131489,10090.ENSMUSP00000155657	Rpl6,Rps9,Rpl22,Rpl14,Rpl8
GO:0030133	Transport vesicle	9	425	0.6	0.42	0.0146	10090.ENSMUSP00000025239,10090.ENSMUSP00000028238,10090.ENSMUSP00000030691,10090.ENSMUSP00000056529,10090.ENSMUSP00000088618,10090.ENSMUSP00000094750,10090.ENSMUSP00000096096,10090.ENSMUSP00000109907,10090.ENSMUSP00000146585	Bin1,Rab14,Pclo,Btbd8,Dnm1,Sept5,Snap91,Snca,Map6
GO:0110165	Cellular anatomical entity	115	19694	0.04	0.27	0.0146	10090.ENSMUSP00000001242,10090.ENSMUSP00000001809,10090.ENSMUSP00000003029,10090.ENSMUSP00000003622,10090.ENSMUSP00000006900,10090.ENSMUSP00000011058,10090.ENSMUSP00000013737,10090.ENSMUSP00000014694,10090.ENSMUSP00000015501,10090.ENSMUSP00000015855,10090.ENSMUSP00000016771,10090.ENSMUSP00000018186,10090.ENSMUSP00000018727,10090.ENSMUSP00000020504,10090.ENSMUSP00000020769,10090.ENSMUSP00000021078…	Gatd3a,Pabpc1,Timm44,Slc25a1,Acot13,Pdhx,Ndufs2,Rbsn,Clpx,Prune1,Myh9,Cyb5r3,G3bp1,Hint1,Dbnl,Fdxr,Ahsa1,Cct5,Hbb-bs,Bin1,Afg3l2,Ak3,Gldc,Ndufa10,Arl8a,Iars2,Rab14,Ivd,Acss1,Mapre1,Hmgcl,Pclo,Acads,Rpl6,Arpc1a,Arl8b,Dcx,Naxd,Ist1,Pkm,Pccb,Prkar2a,Acaa2,Gm11273,Aldh5a1,Aldh1b1,Ppp1r9b,Tubb4b,Tmem33,Mpst,Sh3pxd2b,H1f3,Eef2,Eif5a,Nipsnap1,Fasn,Pcbp1,Tst,Btbd8,Dlst,Abat,Gfap,Rtn3,Elob,Nav1,Nadk2,Gm10…
GO:1904115	Axon cytoplasm	4	66	1.05	0.48	0.0146	10090.ENSMUSP00000027684,10090.ENSMUSP00000032196,10090.ENSMUSP00000085683,10090.ENSMUSP00000146585	Arl8a,Arl8b,Mapk8ip3,Map6
GO:0005954	Calcium- and calmodulin-dependent protein kinase complex	2	5	1.87	0.52	0.0151	10090.ENSMUSP00000087925,10090.ENSMUSP00000099952	Camk2b,Camk2a
GO:0022625	Cytosolic large ribosomal subunit	4	68	1.04	0.48	0.0151	10090.ENSMUSP00000031617,10090.ENSMUSP00000118787,10090.ENSMUSP00000131489,10090.ENSMUSP00000155657	Rpl6,Rpl22,Rpl14,Rpl8
GO:0030981	Cortical microtubule cytoskeleton	2	5	1.87	0.52	0.0151	10090.ENSMUSP00000028981,10090.ENSMUSP00000130201	Mapre1,Clasp2
GO:0008021	Synaptic vesicle	7	266	0.69	0.42	0.0165	10090.ENSMUSP00000025239,10090.ENSMUSP00000028238,10090.ENSMUSP00000056529,10090.ENSMUSP00000088618,10090.ENSMUSP00000094750,10090.ENSMUSP00000096096,10090.ENSMUSP00000109907	Bin1,Rab14,Btbd8,Dnm1,Sept5,Snap91,Snca
GO:0036449	Microtubule minus-end	2	7	1.73	0.46	0.0244	10090.ENSMUSP00000109804,10090.ENSMUSP00000146896	Camsap1,Camsap3
GO:0044391	Ribosomal subunit	6	207	0.73	0.4	0.0244	10090.ENSMUSP00000031617,10090.ENSMUSP00000080743,10090.ENSMUSP00000104265,10090.ENSMUSP00000118787,10090.ENSMUSP00000131489,10090.ENSMUSP00000155657	Rpl6,Ptcd3,Rps9,Rpl22,Rpl14,Rpl8
GO:0042788	Polysomal ribosome	3	35	1.2	0.43	0.0259	10090.ENSMUSP00000031617,10090.ENSMUSP00000046101,10090.ENSMUSP00000155657	Rpl6,Eef2,Rpl8
GO:0000786	Nucleosome	5	143	0.81	0.39	0.028	10090.ENSMUSP00000044395,10090.ENSMUSP00000097294,10090.ENSMUSP00000102062,10090.ENSMUSP00000104445,10090.ENSMUSP00000135427	H1f3,H2bc3,H3f3b,H2aw,H2bc18
GO:0044304	Main axon	4	84	0.95	0.4	0.0295	10090.ENSMUSP00000025239,10090.ENSMUSP00000067241,10090.ENSMUSP00000085683,10090.ENSMUSP00000088618	Bin1,Nav1,Mapk8ip3,Dnm1
GO:0001725	Stress fiber	4	85	0.94	0.4	0.0304	10090.ENSMUSP00000016771,10090.ENSMUSP00000094750,10090.ENSMUSP00000098723,10090.ENSMUSP00000127641	Myh9,Sept5,Limch1,Sept7
GO:0044326	Dendritic spine neck	2	9	1.62	0.42	0.0338	10090.ENSMUSP00000041732,10090.ENSMUSP00000079691	Ppp1r9b,Atp1a3
GO:0098835	Presynaptic endocytic zone membrane	2	9	1.62	0.42	0.0338	10090.ENSMUSP00000088618,10090.ENSMUSP00000096096	Dnm1,Snap91
GO:0016281	Eukaryotic translation initiation factor 4F complex	2	10	1.57	0.4	0.0395	10090.ENSMUSP00000081232,10090.ENSMUSP00000111120	Eif4g3,Eif4g1
GO:0030122	AP-2 adaptor complex	2	11	1.53	0.38	0.0451	10090.ENSMUSP00000056529,10090.ENSMUSP00000096096	Btbd8,Snap91
GO:0070469	Respirasome	4	98	0.88	0.35	0.0458	10090.ENSMUSP00000013737,10090.ENSMUSP00000027478,10090.ENSMUSP00000038961,10090.ENSMUSP00000072829	Ndufs2,Ndufa10,Gm11273,Gm10053
GO:0098978	Glutamatergic synapse	9	522	0.51	0.31	0.0458	10090.ENSMUSP00000025239,10090.ENSMUSP00000030691,10090.ENSMUSP00000035220,10090.ENSMUSP00000087925,10090.ENSMUSP00000088618,10090.ENSMUSP00000098058,10090.ENSMUSP00000099952,10090.ENSMUSP00000118787,10090.ENSMUSP00000127641	Bin1,Pclo,Prkar2a,Camk2b,Dnm1,Rac1,Camk2a,Rpl22,Sept7

## Sheet: Tau_Two or Three replicates
Supplemental Table S3: Tau interacting proteins identified in two-out-of-three replicates and three-out-of-three replicates analyses (Fig. S3D)
Accession	Description	Gene.Symbol	Two-out-of-three analysis	Three-out-of-three analysis
Q8VH51-2	Isoform 2 of RNA-binding protein 39 OS=Mus musculus OX=10090 GN=Rbm39	Rbm39	YES	NO
P62821	Ras-related protein Rab-1A OS=Mus musculus OX=10090 GN=Rab1A PE=1 SV=3	Rab1A	YES	NO
Q8K194	U4/U6.U5 small nuclear ribonucleoprotein 27 kDa protein OS=Mus musculus OX=10090 GN=Snrnp27 PE=1 SV=1	Snrnp27	YES	NO
P84104	Serine/arginine-rich splicing factor 3 OS=Mus musculus OX=10090 GN=Srsf3 PE=1 SV=1	Srsf3	YES	NO
P97825	Jupiter microtubule associated homolog 1 OS=Mus musculus OX=10090 GN=Jpt1 PE=1 SV=3	Jpt1	YES	NO
Q9DCT8	Cysteine-rich protein 2 OS=Mus musculus OX=10090 GN=Crip2 PE=1 SV=1	Crip2	YES	NO
Q62048	Astrocytic phosphoprotein PEA-15 OS=Mus musculus OX=10090 GN=Pea15 PE=1 SV=1	Pea15	YES	NO
P19157	Glutathione S-transferase P 1 OS=Mus musculus OX=10090 GN=Gstp1 PE=1 SV=2	Gstp1	YES	NO
P57776	Elongation factor 1-delta OS=Mus musculus OX=10090 GN=Eef1d PE=1 SV=3	Eef1d	YES	NO
P53994	Ras-related protein Rab-2A OS=Mus musculus OX=10090 GN=Rab2a PE=1 SV=1	Rab2a	YES	NO
Q9D6M3	Mitochondrial glutamate carrier 1 OS=Mus musculus OX=10090 GN=Slc25a22 PE=1 SV=1	Slc25a22	YES	NO
P50136	2-oxoisovalerate dehydrogenase subunit alpha, mitochondrial OS=Mus musculus OX=10090 GN=Bckdha PE=1 SV=1	Bckdha	YES	NO
Q9QYG0-2	Isoform 2 of Protein NDRG2 OS=Mus musculus OX=10090 GN=Ndrg2	Ndrg2	YES	NO
P62245	40S ribosomal protein S15a OS=Mus musculus OX=10090 GN=Rps15a PE=1 SV=2	Rps15a	YES	NO
P40142	Transketolase OS=Mus musculus OX=10090 GN=Tkt PE=1 SV=1	Tkt	YES	NO
P60867	40S ribosomal protein S20 OS=Mus musculus OX=10090 GN=Rps20 PE=1 SV=1	Rps20	YES	NO
P14206	40S ribosomal protein SA OS=Mus musculus OX=10090 GN=Rpsa PE=1 SV=4	Rpsa	YES	NO
Q9JJV2	Profilin-2 OS=Mus musculus OX=10090 GN=Pfn2 PE=1 SV=3	Pfn2	YES	NO
P10636-8	Isoform Tau-F of Microtubule-associated protein tau OS=Homo sapiens GN=MAPT	MAPT	YES	NO
Q6PGH2	Jupiter microtubule associated homolog 2 OS=Mus musculus OX=10090 GN=Jpt2 PE=1 SV=1	Jpt2	YES	NO
P12787	Cytochrome c oxidase subunit 5A, mitochondrial OS=Mus musculus OX=10090 GN=Cox5a PE=1 SV=2	Cox5a	YES	NO
Q9ESX4	Nucleolar protein of 40 kDa OS=Mus musculus OX=10090 GN=Zcchc17 PE=1 SV=1	Zcchc17	YES	NO
P62908	40S ribosomal protein S3 OS=Mus musculus OX=10090 GN=Rps3 PE=1 SV=1	Rps3	YES	NO
Q5SUF2	Luc7-like protein 3 OS=Mus musculus OX=10090 GN=Luc7l3 PE=1 SV=1	Luc7l3	YES	NO
Q8C8R3-2	Isoform 2 of Ankyrin-2 OS=Mus musculus OX=10090 GN=Ank2	Ank2	YES	NO
Q9CQI6	Coactosin-like protein OS=Mus musculus OX=10090 GN=Cotl1 PE=1 SV=3	Cotl1	YES	NO
Q80Y14	Glutaredoxin-related protein 5, mitochondrial OS=Mus musculus OX=10090 GN=Glrx5 PE=1 SV=2	Glrx5	YES	NO
P35980	60S ribosomal protein L18 OS=Mus musculus OX=10090 GN=Rpl18 PE=1 SV=3	Rpl18	YES	NO
Q9DCS3	Enoyl-[acyl-carrier-protein] reductase, mitochondrial OS=Mus musculus OX=10090 GN=Mecr PE=1 SV=2	Mecr	YES	NO
Q9D1E6	Tubulin-folding cofactor B OS=Mus musculus OX=10090 GN=Tbcb PE=1 SV=2	Tbcb	YES	NO
P62259	14-3-3 protein epsilon OS=Mus musculus OX=10090 GN=Ywhae PE=1 SV=1	Ywhae	YES	NO
Q9ER88	28S ribosomal protein S29, mitochondrial OS=Mus musculus OX=10090 GN=Dap3 PE=1 SV=1	Dap3	YES	NO
Q61792	LIM and SH3 domain protein 1 OS=Mus musculus OX=10090 GN=Lasp1 PE=1 SV=1	Lasp1	YES	NO
Q61753	D-3-phosphoglycerate dehydrogenase OS=Mus musculus OX=10090 GN=Phgdh PE=1 SV=3	Phgdh	YES	NO
Q9D8E6	60S ribosomal protein L4 OS=Mus musculus OX=10090 GN=Rpl4 PE=1 SV=3	Rpl4	YES	NO
Q8CJ67	Double-stranded RNA-binding protein Staufen homolog 2 OS=Mus musculus OX=10090 GN=Stau2 PE=1 SV=1	Stau2	YES	NO
Q8CI94	Glycogen phosphorylase, brain form OS=Mus musculus OX=10090 GN=Pygb PE=1 SV=3	Pygb	YES	NO
P06151	L-lactate dehydrogenase A chain OS=Mus musculus OX=10090 GN=Ldha PE=1 SV=3	Ldha	YES	NO
P35293	Ras-related protein Rab-18 OS=Mus musculus OX=10090 GN=Rab18 PE=1 SV=2	Rab18	YES	NO
Q80X50	Ubiquitin-associated protein 2-like OS=Mus musculus OX=10090 GN=Ubap2l PE=1 SV=1	Ubap2l	YES	NO
P50516	V-type proton ATPase catalytic subunit A OS=Mus musculus OX=10090 GN=Atp6v1a PE=1 SV=2	Atp6v1a	YES	NO
O35295	Transcriptional activator protein Pur-beta OS=Mus musculus OX=10090 GN=Purb PE=1 SV=3	Purb	YES	NO
Q6PIU9	Uncharacterized protein FLJ45252 homolog OS=Mus musculus OX=10090 PE=1 SV=2	NA	YES	NO
P12970	60S ribosomal protein L7a OS=Mus musculus OX=10090 GN=Rpl7a PE=1 SV=2	Rpl7a	YES	NO
Q8CBW3	Abl interactor 1 OS=Mus musculus OX=10090 GN=Abi1 PE=1 SV=3	Abi1	YES	NO
Q2NL51	Glycogen synthase kinase-3 alpha OS=Mus musculus OX=10090 GN=Gsk3a PE=1 SV=2	Gsk3a	YES	NO
P22315	Ferrochelatase, mitochondrial OS=Mus musculus OX=10090 GN=Fech PE=1 SV=2	NA	YES	NO
Q9JLJ2	4-trimethylaminobutyraldehyde dehydrogenase OS=Mus musculus OX=10090 GN=Aldh9a1 PE=1 SV=1	Aldh9a1	YES	NO
Q6PAJ1	Breakpoint cluster region protein OS=Mus musculus OX=10090 GN=Bcr PE=1 SV=3	Bcr	YES	NO
Q9WV60	Glycogen synthase kinase-3 beta OS=Mus musculus OX=10090 GN=Gsk3b PE=1 SV=2	Gsk3b	YES	NO
Q9DC69	NADH dehydrogenase [ubiquinone] 1 alpha subcomplex subunit 9, mitochondrial OS=Mus musculus OX=10090 GN=Ndufa9 PE=1 SV=2	Ndufa9	YES	NO
Q80SY5	Pre-mRNA-splicing factor 38B OS=Mus musculus OX=10090 GN=Prpf38b PE=1 SV=1	Prpf38b	YES	NO
Q9D0G0	28S ribosomal protein S30, mitochondrial OS=Mus musculus OX=10090 GN=Mrps30 PE=1 SV=1	Mrps30	YES	NO
Q9D2R0	Acetoacetyl-CoA synthetase OS=Mus musculus OX=10090 GN=Aacs PE=1 SV=1	Aacs	YES	NO
Q9WUM4	Coronin-1C OS=Mus musculus OX=10090 GN=Coro1c PE=1 SV=2	Coro1c	YES	NO
Q8CDG3	Deubiquitinating protein VCIP135 OS=Mus musculus OX=10090 GN=Vcpip1 PE=1 SV=1	Vcpip1	YES	NO
Q8K0D5	Elongation factor G, mitochondrial OS=Mus musculus OX=10090 GN=Gfm1 PE=1 SV=1	Gfm1	YES	NO
Q7TQH0-2	Isoform 2 of Ataxin-2-like protein OS=Mus musculus OX=10090 GN=Atxn2l	Atxn2l	YES	NO
P16125	L-lactate dehydrogenase B chain OS=Mus musculus OX=10090 GN=Ldhb PE=1 SV=2	Ldhb	YES	NO
P63005	Platelet-activating factor acetylhydrolase IB subunit alpha OS=Mus musculus OX=10090 GN=Pafah1b1 PE=1 SV=2	Pafah1b1	YES	NO
Q61598	Rab GDP dissociation inhibitor beta OS=Mus musculus OX=10090 GN=Gdi2 PE=1 SV=1	Gdi2	YES	NO
Q8VIJ6	Splicing factor, proline- and glutamine-rich OS=Mus musculus OX=10090 GN=Sfpq PE=1 SV=1	Sfpq	YES	NO
Q921F2	TAR DNA-binding protein 43 OS=Mus musculus OX=10090 GN=Tardbp PE=1 SV=1	Tardbp	YES	NO
P27659	60S ribosomal protein L3 OS=Mus musculus OX=10090 GN=Rpl3 PE=1 SV=3	Rpl3	YES	NO
Q9CZD3	Glycine--tRNA ligase OS=Mus musculus OX=10090 GN=Gars1 PE=1 SV=1	Gars1	YES	NO
Q9D0E1	Heterogeneous nuclear ribonucleoprotein M OS=Mus musculus OX=10090 GN=Hnrnpm PE=1 SV=3	Hnrnpm	YES	NO
Q91YP2	Neurolysin, mitochondrial OS=Mus musculus OX=10090 GN=Nln PE=1 SV=1	Nln	YES	NO
Q8CIE6	Coatomer subunit alpha OS=Mus musculus OX=10090 GN=Copa PE=1 SV=2	Copa	YES	NO
Q9D8N0	Elongation factor 1-gamma OS=Mus musculus OX=10090 GN=Eef1g PE=1 SV=3	Eef1g	YES	NO
O54734	Dolichyl-diphosphooligosaccharide--protein glycosyltransferase 48 kDa subunit OS=Mus musculus OX=10090 GN=Ddost PE=1 SV=2	Ddost	YES	NO
Q921G7	Electron transfer flavoprotein-ubiquinone oxidoreductase, mitochondrial OS=Mus musculus OX=10090 GN=Etfdh PE=1 SV=1	Etfdh	YES	NO
P26043	Radixin OS=Mus musculus OX=10090 GN=Rdx PE=1 SV=3	Rdx	YES	NO
Q7TSI3	Serine/threonine-protein phosphatase 6 regulatory subunit 1 OS=Mus musculus OX=10090 GN=Ppp6r1 PE=1 SV=1	Ppp6r1	YES	NO
O88342	WD repeat-containing protein 1 OS=Mus musculus OX=10090 GN=Wdr1 PE=1 SV=3	Wdr1	YES	NO
P16332	Methylmalonyl-CoA mutase, mitochondrial OS=Mus musculus OX=10090 GN=Mmut PE=1 SV=2	Mmut	YES	NO
Q99KE1	NAD-dependent malic enzyme, mitochondrial OS=Mus musculus OX=10090 GN=Me2 PE=1 SV=1	Me2	YES	NO
Q9WUA2	Phenylalanine--tRNA ligase beta subunit OS=Mus musculus OX=10090 GN=Farsb PE=1 SV=2	Farsb	YES	NO
P47857	ATP-dependent 6-phosphofructokinase, muscle type OS=Mus musculus OX=10090 GN=Pfkm PE=1 SV=3	Pfkm	YES	NO
Q8C1B1	Calmodulin-regulated spectrin-associated protein 2 OS=Mus musculus OX=10090 GN=Camsap2 PE=1 SV=3	Camsap2	YES	NO
Q9ERG2	Striatin-3 OS=Mus musculus OX=10090 GN=Strn3 PE=1 SV=1	Strn3	YES	NO
Q9EPN1	Neurobeachin OS=Mus musculus OX=10090 GN=Nbea PE=1 SV=1	Nbea	YES	NO
Q5FWK3	Rho GTPase-activating protein 1 OS=Mus musculus OX=10090 GN=Arhgap1 PE=1 SV=1	Arhgap1	YES	NO
Q6ZPJ3	(E3-independent) E2 ubiquitin-conjugating enzyme UBE2O OS=Mus musculus OX=10090 GN=Ube2o PE=1 SV=3	Ube2o	YES	NO
Q9JMH9-1	Isoform 1 of Unconventional myosin-XVIIIa OS=Mus musculus OX=10090 GN=Myo18a	Myo18a	YES	NO
Q9QXS1	Plectin OS=Mus musculus OX=10090 GN=Plec PE=1 SV=3	Plec	YES	NO
Q7TSC1	Protein PRRC2A OS=Mus musculus OX=10090 GN=Prrc2a PE=1 SV=1	Prrc2a	YES	NO
Q8BK67	Protein RCC2 OS=Mus musculus OX=10090 GN=Rcc2 PE=1 SV=1	Rcc2	YES	NO
A2A690	Protein TANC2 OS=Mus musculus OX=10090 GN=Tanc2 PE=1 SV=1	Tanc2	YES	NO
Q60875	Rho guanine nucleotide exchange factor 2 OS=Mus musculus OX=10090 GN=Arhgef2 PE=1 SV=4	Arhgef2	YES	NO
Q68FF0	Uncharacterized protein KIAA1841 OS=Mus musculus OX=10090 GN=Kiaa1841 PE=1 SV=2	Sanbr	YES	NO
Q9JHU4	Cytoplasmic dynein 1 heavy chain 1 OS=Mus musculus OX=10090 GN=Dync1h1 PE=1 SV=2	Dync1h1	YES	NO
Q3UMY5	Echinoderm microtubule-associated protein-like 4 OS=Mus musculus OX=10090 GN=Eml4 PE=1 SV=1	Eml4	YES	NO
Q8VDC0	Probable leucine--tRNA ligase, mitochondrial OS=Mus musculus OX=10090 GN=Lars2 PE=1 SV=1	Lars2	YES	NO
B1AZI6	THO complex subunit 2 OS=Mus musculus OX=10090 GN=Thoc2 PE=1 SV=1	Thoc2	YES	NO
Q61315	Adenomatous polyposis coli protein OS=Mus musculus OX=10090 GN=Apc PE=1 SV=1	Apc	YES	NO
Q9QXZ0	Microtubule-actin cross-linking factor 1 OS=Mus musculus OX=10090 GN=Macf1 PE=1 SV=2	Macf1	YES	NO
O88935-1	Isoform Ib of Synapsin-1 OS=Mus musculus OX=10090 GN=Syn1	Syn1	YES	NO
P14131	40S ribosomal protein S16 OS=Mus musculus OX=10090 GN=Rps16 PE=1 SV=4	Rps16	YES	NO
P17751	Triosephosphate isomerase OS=Mus musculus OX=10090 GN=Tpi1 PE=1 SV=4	NA	YES	NO
P20108	Thioredoxin-dependent peroxide reductase, mitochondrial OS=Mus musculus OX=10090 GN=Prdx3 PE=1 SV=1	Prdx3	YES	NO
P31324	cAMP-dependent protein kinase type II-beta regulatory subunit OS=Mus musculus OX=10090 GN=Prkar2b PE=1 SV=3	Prkar2b	YES	NO
P50171	Estradiol 17-beta-dehydrogenase 8 OS=Mus musculus OX=10090 GN=Hsd17b8 PE=1 SV=2	Hsd17b8	YES	NO
P85094	Isochorismatase domain-containing protein 2A OS=Mus musculus OX=10090 GN=Isoc2a PE=1 SV=1	Isoc2a	YES	NO
P97930	Thymidylate kinase OS=Mus musculus OX=10090 GN=Dtymk PE=1 SV=2	Dtymk	YES	NO
Q02257	Junction plakoglobin OS=Mus musculus OX=10090 GN=Jup PE=1 SV=3	Jup	YES	NO
Q0KL02	Triple functional domain protein OS=Mus musculus OX=10090 GN=Trio PE=1 SV=3	Trio	YES	NO
Q3TBW2	39S ribosomal protein L10, mitochondrial OS=Mus musculus OX=10090 GN=Mrpl10 PE=1 SV=2	Mrpl10	YES	NO
Q3TLH4	Protein PRRC2C OS=Mus musculus OX=10090 GN=Prrc2c PE=1 SV=3	Prrc2c	YES	NO
Q3TUH1	Phosphatidate cytidylyltransferase, mitochondrial OS=Mus musculus OX=10090 GN=Tamm41 PE=1 SV=2	Tamm41	YES	NO
Q60759	Glutaryl-CoA dehydrogenase, mitochondrial OS=Mus musculus OX=10090 GN=Gcdh PE=1 SV=2	Gcdh	YES	NO
Q60838	Segment polarity protein dishevelled homolog DVL-2 OS=Mus musculus OX=10090 GN=Dvl2 PE=1 SV=2	Dvl2	YES	NO
Q6PDM2	Serine/arginine-rich splicing factor 1 OS=Mus musculus OX=10090 GN=Srsf1 PE=1 SV=3	Srsf1	YES	NO
Q7TNC4	Putative RNA-binding protein Luc7-like 2 OS=Mus musculus OX=10090 GN=Luc7l2 PE=1 SV=1	Luc7l2	YES	NO
Q7TQH0	Ataxin-2-like protein OS=Mus musculus OX=10090 GN=Atxn2l PE=1 SV=1	Atxn2l	YES	NO
Q7TSQ8	Pyruvate dehydrogenase phosphatase regulatory subunit, mitochondrial OS=Mus musculus OX=10090 GN=Pdpr PE=1 SV=1	Pdpr	YES	NO
Q80X85	28S ribosomal protein S7, mitochondrial OS=Mus musculus OX=10090 GN=Mrps7 PE=1 SV=1	Mrps7	YES	NO
Q8BH04	Phosphoenolpyruvate carboxykinase [GTP], mitochondrial OS=Mus musculus OX=10090 GN=Pck2 PE=1 SV=1	Pck2	YES	NO
Q8BH86	D-glutamate cyclase, mitochondrial OS=Mus musculus OX=10090 GN=Dglucy PE=1 SV=1	Dglucy	YES	NO
Q8BJZ4	28S ribosomal protein S35, mitochondrial OS=Mus musculus OX=10090 GN=Mrps35 PE=1 SV=2	Mrps35	YES	NO
Q8BK72	28S ribosomal protein S27, mitochondrial OS=Mus musculus OX=10090 GN=Mrps27 PE=1 SV=2	Mrps27	YES	NO
Q8CC88	von Willebrand factor A domain-containing protein 8 OS=Mus musculus OX=10090 GN=Vwa8 PE=1 SV=2	Vwa8	YES	NO
Q8K2M0	39S ribosomal protein L38, mitochondrial OS=Mus musculus OX=10090 GN=Mrpl38 PE=1 SV=2	Mrpl38	YES	NO
Q8R164	Valacyclovir hydrolase OS=Mus musculus OX=10090 GN=Bphl PE=1 SV=1	Bphl	YES	NO
Q8VE22	28S ribosomal protein S23, mitochondrial OS=Mus musculus OX=10090 GN=Mrps23 PE=1 SV=1	Mrps23	YES	NO
Q8VEM8	Phosphate carrier protein, mitochondrial OS=Mus musculus OX=10090 GN=Slc25a3 PE=1 SV=1	Slc25a3	YES	NO
Q921S7	39S ribosomal protein L37, mitochondrial OS=Mus musculus OX=10090 GN=Mrpl37 PE=1 SV=1	Mrpl37	YES	NO
Q922Q4	Pyrroline-5-carboxylate reductase 2 OS=Mus musculus OX=10090 GN=Pycr2 PE=1 SV=1	Pycr2	YES	NO
Q99JR1	Sideroflexin-1 OS=Mus musculus OX=10090 GN=Sfxn1 PE=1 SV=3	Sfxn1	YES	NO
Q99LB2	Dehydrogenase/reductase SDR family member 4 OS=Mus musculus OX=10090 GN=Dhrs4 PE=1 SV=3	Dhrs4	YES	NO
Q99N93	39S ribosomal protein L16, mitochondrial OS=Mus musculus OX=10090 GN=Mrpl16 PE=1 SV=1	Mrpl16	YES	NO
Q9CXT8	Mitochondrial-processing peptidase subunit beta OS=Mus musculus OX=10090 GN=Pmpcb PE=1 SV=1	Pmpcb	YES	NO
Q9D0S9	Histidine triad nucleotide-binding protein 2, mitochondrial OS=Mus musculus OX=10090 GN=Hint2 PE=1 SV=1	Hint2	YES	NO
Q9D338	39S ribosomal protein L19, mitochondrial OS=Mus musculus OX=10090 GN=Mrpl19 PE=1 SV=1	Mrpl19	YES	NO
Q9DCX2	ATP synthase subunit d, mitochondrial OS=Mus musculus OX=10090 GN=Atp5pd PE=1 SV=3	Atp5pd	YES	NO
Q9EQI8	39S ribosomal protein L46, mitochondrial OS=Mus musculus OX=10090 GN=Mrpl46 PE=1 SV=1	Mrpl46	YES	NO
Q9JJL8	Serine--tRNA ligase, mitochondrial OS=Mus musculus OX=10090 GN=Sars2 PE=1 SV=2	Sars2	YES	NO
Q9JKF7	39S ribosomal protein L39, mitochondrial OS=Mus musculus OX=10090 GN=Mrpl39 PE=1 SV=4	Mrpl39	YES	NO
Q9JLZ3	Methylglutaconyl-CoA hydratase, mitochondrial OS=Mus musculus OX=10090 GN=Auh PE=1 SV=1	Auh	YES	NO
Q9QXS6	Drebrin OS=Mus musculus OX=10090 GN=Dbn1 PE=1 SV=4	Dbn1	YES	NO
Q9QYG0	Protein NDRG2 OS=Mus musculus OX=10090 GN=Ndrg2 PE=1 SV=1	Ndrg2	YES	NO
Q9WUR2	Enoyl-CoA delta isomerase 2 OS=Mus musculus OX=10090 GN=Eci2 PE=1 SV=2	Eci2	YES	NO
Q9WUR9	Adenylate kinase 4, mitochondrial OS=Mus musculus OX=10090 GN=Ak4 PE=1 SV=1	Ak4	YES	NO
Q9Z1J3	Cysteine desulfurase, mitochondrial OS=Mus musculus OX=10090 GN=Nfs1 PE=1 SV=3	Nfs1	YES	NO
Q9Z2Z6	Mitochondrial carnitine/acylcarnitine carrier protein OS=Mus musculus OX=10090 GN=Slc25a20 PE=1 SV=1	Slc25a20	YES	NO
P61922	4-aminobutyrate aminotransferase, mitochondrial; Catalyzes the conversion of gamma-aminobutyrate and L-beta- aminoisobutyrate to succinate semialdehyde and methylmalonate semialdehyde, respectively. Can also convert delta-aminovalerate and beta-alanine (By similarity).	Abat	NO	YES
Q99NB1	Acetyl-coenzyme A synthetase 2-like, mitochondrial; Catalyzes the synthesis of acetyl-CoA from short-chain fatty acids. Acetate is the preferred substrate. Can also utilize propionate with a much lower affinity. Provides acetyl-CoA that is utilized mainly for oxidation under ketogenic conditions. Involved in thermogenesis under ketogenic conditions, using acetate as a vital fuel when carbohydrate…	Acss1	NO	YES
Q9CQW2	ADP-ribosylation factor-like protein 8B; Plays a role in lysosome motility. In neurons, mediates the anterograde axonal long-range transport of presynaptic lysosome-related vesicles required for presynaptic biogenesis and synaptic function. May play a role in chromosome segregation (By similarity).	Arl8b	NO	YES
Q9CZS1	Aldehyde dehydrogenase X, mitochondrial; ALDHs play a major role in the detoxification of alcohol- derived acetaldehyde. They are involved in the metabolism of corticosteroids, biogenic amines, neurotransmitters, and lipid peroxidation (By similarity).	Aldh1b1	NO	YES
O55042	Alpha-synuclein; Neuronal protein that plays several roles in synaptic activity such as regulation of synaptic vesicle trafficking and subsequent neurotransmitter release. Participates as a monomer in synaptic vesicle exocytosis by enhancing vesicle priming, fusion and dilation of exocytotic fusion pores. Mechanistically, acts by increasing local Ca(2+) release from microdomains which is essentia…	Snca	NO	YES
P19536	Cytochrome c oxidase subunit 5B, mitochondrial; Component of the cytochrome c oxidase, the last enzyme in the mitochondrial electron transport chain which drives oxidative phosphorylation. The respiratory chain contains 3 multisubunit complexes succinate dehydrogenase (complex II, CII), ubiquinol- cytochrome c oxidoreductase (cytochrome b-c1 complex, complex III, CIII) and cytochrome c oxidase (c…	Gm11273	NO	YES
Q9D2G2	2-oxoglutarate dehydrogenase E2 component (dihydrolipoamide succinyltransferase); Dihydrolipoamide succinyltransferase (E2) component of the 2- oxoglutarate dehydrogenase complex (By similarity). The 2-oxoglutarate dehydrogenase complex catalyzes the overall conversion of 2- oxoglutarate to succinyl-CoA and CO(2) (By similarity). The 2- oxoglutarate dehydrogenase complex is mainly active in the m…	Dlst	NO	YES
Q62418	Drebrin-like protein; Adapter protein that binds F-actin and DNM1, and thereby plays a role in receptor-mediated endocytosis. Plays a role in the reorganization of the actin cytoskeleton, formation of cell projections, such as neurites, in neuron morphogenesis and synapse formation via its interaction with WASL and COBL. Does not bind G-actin and promote actin polymerization by itself. Required f…	Dbnl	NO	YES
P39053	Dynamin-1; Microtubule-associated force-producing protein involved in producing microtubule bundles and able to bind and hydrolyze GTP. Most probably involved in vesicular trafficking processes. Involved in receptor-mediated endocytosis (By similarity).	Dnm1	NO	YES
P58252	Elongation factor 2; Catalyzes the GTP-dependent ribosomal translocation step during translation elongation. During this step, the ribosome changes from the pre-translocational (PRE) to the post-translocational (POST) state as the newly formed A-site-bound peptidyl-tRNA and P-site-bound deacylated tRNA move to the P and E sites, respectively. Catalyzes the coordinated movement of the two tRNA mol…	Eef2	NO	YES
Q6NZJ6	Eukaryotic translation initiation factor 4 gamma 1; Component of the protein complex eIF4F, which is involved in the recognition of the mRNA cap, ATP-dependent unwinding of 5'-terminal secondary structure and recruitment of mRNA to the ribosome.	Eif4g1	NO	YES
P19096	3-hydroxyacyl-[acyl-carrier-protein] dehydratase; Fatty acid synthetase catalyzes the formation of long-chain fatty acids from acetyl-CoA, malonyl-CoA and NADPH. This multifunctional protein has 7 catalytic activities as an acyl carrier protein.	Fasn	NO	YES
Q9D172	Glutamine amidotransferase-like class 1 domain-containing protein 3A, mitochondrial.	Gatd3a	NO	YES
Q91W43	Glycine dehydrogenase (decarboxylating), mitochondrial; The glycine cleavage system catalyzes the degradation of glycine. The P protein (GLDC) binds the alpha-amino group of glycine through its pyridoxal phosphate cofactor; CO(2) is released and the remaining methylamine moiety is then transferred to the lipoamide cofactor of the H protein (GCSH) (By similarity). Belongs to the GcvP family.	Gldc	NO	YES
P02088	Hemoglobin subunit beta-1; Involved in oxygen transport from the lung to the various peripheral tissues.	Hbb-bs	NO	YES
P84244	Histone H3.3; Variant histone H3 which replaces conventional H3 in a wide range of nucleosomes in active genes. Constitutes the predominant form of histone H3 in non-dividing cells and is incorporated into chromatin independently of DNA synthesis. Deposited at sites of nucleosomal displacement throughout transcribed genes, suggesting that it represents an epigenetic imprint of transcriptionally a…	H3f3b	NO	YES
Q9JHI5	Isovaleryl-CoA dehydrogenase, mitochondrial; Belongs to the acyl-CoA dehydrogenase family.	Ivd	NO	YES
Q3UH68	LIM and calponin homology domains-containing protein 1; Actin stress fibers-associated protein that activates non- muscle myosin IIa. Activates the non-muscle myosin IIa complex by promoting the phosphorylation of its regulatory subunit MRLC/MYL9. Through the activation of non-muscle myosin IIa, positively regulates actin stress fibers assembly and stabilizes focal adhesions. It therefore negativ…	Limch1	NO	YES
Q8VDD5	Myosin-9; During cell spreading, plays an important role in cytoskeleton reorganization, focal contacts formation (in the margins but not the central part of spreading cells), and lamellipodial retraction; this function is mechanically antagonized by MYH10 (By similarity). Cellular myosin that appears to play a role in cytokinesis, cell shape, and specialized functions such as secretion and cappi…	Myh9	NO	YES
Q8C5H8	NAD kinase 2, mitochondrial; Mitochondrial NAD(+) kinase that phosphorylates NAD(+) to yield NADP(+). Can use both ATP or inorganic polyphosphate as the phosphoryl donor (By similarity).	Nadk2	NO	YES
Q99LC3	NADH dehydrogenase [ubiquinone] 1 alpha subcomplex subunit 10, mitochondrial; Accessory subunit of the mitochondrial membrane respiratory chain NADH dehydrogenase (Complex I), that is believed not to be involved in catalysis. Complex I functions in the transfer of electrons from NADH to the respiratory chain. The immediate electron acceptor for the enzyme is believed to be ubiquinone.	Ndufa10	NO	YES
Q9DCN2	NADH-cytochrome b5 reductase 3 membrane-bound form; Desaturation and elongation of fatty acids, cholesterol biosynthesis, drug metabolism, and, in erythrocyte, methemoglobin reduction.	Cyb5r3	NO	YES
Q80Y56	Rabenosyn-5; Rab4/Rab5 effector protein acting in early endocytic membrane fusion and membrane trafficking of recycling endosomes. Required for endosome fusion either homotypically or with clathrin coated vesicles. Plays a role in the lysosomal trafficking of CTSD/cathepsin D from the Golgi to lysosomes. Also promotes the recycling of transferrin directly from early endosomes to the plasma membra…	Rbsn	NO	YES
P63001	Ras-related C3 botulinum toxin substrate 1; Plasma membrane-associated small GTPase which cycles between active GTP-bound and inactive GDP-bound states. In its active state, binds to a variety of effector proteins to regulate cellular responses such as secretory processes, phagocytosis of apoptotic cells, epithelial cell polarization, neurons adhesion, migration and differentiation, and growth-fa…	Rac1	NO	YES
Q9ES97	Reticulon-3; May be involved in membrane trafficking in the early secretory pathway. Inhibits BACE1 activity and amyloid precursor protein processing. May induce caspase-8 cascade and apoptosis. May favor BCL2 translocation to the mitochondria upon endoplasmic reticulum stress (By similarity). Induces the formation of endoplasmic reticulum tubules.	Rtn3	NO	YES
Q9Z2Q6	Septin-5; Filament-forming cytoskeletal GTPase (By similarity). Involved in cytokinesis (Potential). May play a role in platelet secretion; Belongs to the TRAFAC class TrmE-Era-EngA-EngB-Septin-like GTPase superfamily. Septin GTPase family.	2025-09-05	NO	YES
Q52KI8	Serine/arginine repetitive matrix protein 1; Part of pre- and post-splicing multiprotein mRNP complexes. Involved in numerous pre-mRNA processing events. Promotes constitutive and exonic splicing enhancer (ESE)-dependent splicing activation by bridging together sequence-specific (SR family proteins, SFRS4, SFRS5 and TRA2B/SFRS10) and basal snRNP (SNRP70 and SNRPA1) factors of the spliceosome. Sti…	Srrm1	NO	YES
Q9R0U0	Serine/arginine-rich splicing factor 10; Splicing factor that in its dephosphorylated form acts as a general repressor of pre-mRNA splicing. Seems to interfere with the U1 snRNP 5'-splice recognition of SNRNP70. Required for splicing repression in M-phase cells and after heat shock. Also acts as a splicing factor that specifically promotes exon skipping during alternative splicing. Interaction wi…	Srsf10	NO	YES
Q9Z2I8	Succinate--CoA ligase [GDP-forming] subunit beta, mitochondrial; GTP-specific succinyl-CoA synthetase functions in the citric acid cycle (TCA), coupling the hydrolysis of succinyl-CoA to the synthesis of GTP and thus represents the only step of substrate-level phosphorylation in the TCA. The beta subunit provides nucleotide specificity of the enzyme and binds the substrate succinate, while the bi…	Suclg2	NO	YES
P52196	Thiosulfate sulfurtransferase; Together with MRPL18, acts as a mitochondrial import factor for the cytosolic 5S rRNA. Only the nascent unfolded cytoplasmic form is able to bind to the 5S rRNA (By similarity). Formation of iron- sulfur complexes and cyanide detoxification.	Tst	NO	YES
Q8BWT1	3-ketoacyl-CoA thiolase, mitochondrial; In the production of energy from fats, this is one of the enzymes that catalyzes the last step of the mitochondrial beta- oxidation pathway, an aerobic process breaking down fatty acids into acetyl-CoA. Using free coenzyme A/CoA, catalyzes the thiolytic cleavage of medium- to long-chain unbranched 3-oxoacyl-CoAs into acetyl-CoA and a fatty acyl-CoA shortene…	Acaa2	NO	YES
Q99NB1	Acetyl-coenzyme A synthetase 2-like, mitochondrial; Catalyzes the synthesis of acetyl-CoA from short-chain fatty acids. Acetate is the preferred substrate. Can also utilize propionate with a much lower affinity. Provides acetyl-CoA that is utilized mainly for oxidation under ketogenic conditions. Involved in thermogenesis under ketogenic conditions, using acetate as a vital fuel when carbohydrate…	Acss1	NO	YES
Q8BK64	Activator of 90 kDa heat shock protein ATPase homolog 1; Acts as a co-chaperone of HSP90AA1. Activates the ATPase activity of HSP90AA1 leading to increase in its chaperone activity. Competes with the inhibitory co- chaperone FNIP1 for binding to HSP90AA1, thereby providing a reciprocal regulatory mechanism for chaperoning of client proteins (By similarity). Competes with the inhibitory co-chapero…	Ahsa1	NO	YES
Q8JZQ2	AFG3-like protein 2; ATP-dependent protease which is essential for axonal and neuron development. In neurons, mediates degradation of SMDT1/EMRE before its assembly with the uniporter complex, limiting the availability of SMDT1/EMRE for MCU assembly and promoting efficient assembly of gatekeeper subunits with MCU (By similarity). Required for the maturation of paraplegin (SPG7) after its cleavage…	Afg3l2	NO	YES
A2AHC3	Calmodulin-regulated spectrin-associated protein 1; Key microtubule-organizing protein that specifically binds the minus-end of non-centrosomal microtubules and regulates their dynamics and organization. Specifically recognizes growing microtubule minus-ends and stabilizes microtubules. Acts on free microtubule minus- ends that are not capped by microtubule-nucleating proteins or other factors an…	Camsap1	NO	YES
Q9D2G2	2-oxoglutarate dehydrogenase E2 component (dihydrolipoamide succinyltransferase); Dihydrolipoamide succinyltransferase (E2) component of the 2- oxoglutarate dehydrogenase complex (By similarity). The 2-oxoglutarate dehydrogenase complex catalyzes the overall conversion of 2- oxoglutarate to succinyl-CoA and CO(2) (By similarity). The 2- oxoglutarate dehydrogenase complex is mainly active in the m…	Dlst	NO	YES
P39053	Dynamin-1; Microtubule-associated force-producing protein involved in producing microtubule bundles and able to bind and hydrolyze GTP. Most probably involved in vesicular trafficking processes. Involved in receptor-mediated endocytosis (By similarity).	Dnm1	NO	YES
P18872	Guanine nucleotide-binding protein G(o) subunit alpha; Guanine nucleotide-binding proteins (G proteins) are involved as modulators or transducers in various transmembrane signaling systems. Stimulated by RGS14. The G(o) protein function is not clear.	Gnao1	NO	YES
P43277	Histone H1.3; Histone H1 protein binds to linker DNA between nucleosomes forming the macromolecular structure known as the chromatin fiber. Histones H1 are necessary for the condensation of nucleosome chains into higher-order structured fibers. Acts also as a regulator of individual gene transcription through chromatin remodeling, nucleosome spacing and DNA methylation (By similarity).	H1f3	NO	YES
O08539	Myc box-dependent-interacting protein 1; Is a key player in the control of plasma membrane curvature, and membrane shaping and remodeling. Required in muscle cells for the formation of T-tubules, tubular invaginations of the plasma membrane that function in depolarization-contraction coupling. Required in muscle cells for the formation of T-tubules, tubular invaginations of the plasma membrane th…	Bin1	NO	YES
Q99MN9	Propionyl-CoA carboxylase beta chain, mitochondrial; This is one of the 2 subunits of the biotin-dependent propionyl-CoA carboxylase (PCC), a mitochondrial enzyme involved in the catabolism of odd chain fatty acids, branched-chain amino acids isoleucine, threonine, methionine, and valine and other metabolites. Propionyl-CoA carboxylase catalyzes the carboxylation of propionyl- CoA/propanoyl-CoA t…	Pccb	NO	YES
P63001	Ras-related C3 botulinum toxin substrate 1; Plasma membrane-associated small GTPase which cycles between active GTP-bound and inactive GDP-bound states. In its active state, binds to a variety of effector proteins to regulate cellular responses such as secretory processes, phagocytosis of apoptotic cells, epithelial cell polarization, neurons adhesion, migration and differentiation, and growth-fa…	Rac1	NO	YES
Q07417	Short-chain specific acyl-CoA dehydrogenase, mitochondrial; Short-chain specific acyl-CoA dehydrogenase is one of the acyl-CoA dehydrogenases that catalyze the first step of mitochondrial fatty acid beta-oxidation, an aerobic process breaking down fatty acids into acetyl-CoA and allowing the production of energy from fats. The first step of fatty acid beta-oxidation consists in the removal of one…	Acads	NO	YES
Q8BFU2	Histone H2A type 3 OS=Mus musculus OX=10090 GN=H2aw PE=1 SV=3	H2ac25	YES	YES
P68372	Tubulin beta-4B chain OS=Mus musculus OX=10090 GN=Tubb4b PE=1 SV=1	Tubb4b	YES	YES
P60335	Poly(rC)-binding protein 1 OS=Mus musculus OX=10090 GN=Pcbp1 PE=1 SV=1	Pcbp1	YES	YES
Q91V41	Ras-related protein Rab-14 OS=Mus musculus OX=10090 GN=Rab14 PE=1 SV=3	Rab14	YES	YES
Q80XI3	Eukaryotic translation initiation factor 4 gamma 3 OS=Mus musculus OX=10090 GN=Eif4g3 PE=1 SV=2	Eif4g3	YES	YES
P63242	Eukaryotic translation initiation factor 5A-1 OS=Mus musculus OX=10090 GN=Eif5a PE=1 SV=2	Eif5a	YES	YES
Q64525	Histone H2B type 2-B OS=Mus musculus OX=10090 GN=Hist2h2bb PE=1 SV=3	Hist2h2bb	YES	YES
P03995	Glial fibrillary acidic protein OS=Mus musculus OX=10090 GN=Gfap PE=1 SV=4	Gfap	YES	YES
P70349	Histidine triad nucleotide-binding protein 1 OS=Mus musculus OX=10090 GN=Hint1 PE=1 SV=3	Hint1	YES	YES
Q9CZ42	ATP-dependent (S)-NAD(P)H-hydrate dehydratase OS=Mus musculus OX=10090 GN=Naxd PE=1 SV=1	Naxd	YES	YES
Q8VEH3	ADP-ribosylation factor-like protein 8A OS=Mus musculus OX=10090 GN=Arl8a PE=1 SV=1	Arl8a	YES	YES
O88809	Neuronal migration protein doublecortin OS=Mus musculus OX=10090 GN=Dcx PE=1 SV=1	Dcx	YES	YES
Q9WTP7	GTP:AMP phosphotransferase AK3, mitochondrial OS=Mus musculus OX=10090 GN=Ak3 PE=1 SV=3	Ak3	YES	YES
Q61166	Microtubule-associated protein RP/EB family member 1 OS=Mus musculus OX=10090 GN=Mapre1 PE=1 SV=3	Mapre1	YES	YES
P12367	cAMP-dependent protein kinase type II-alpha regulatory subunit OS=Mus musculus OX=10090 GN=Prkar2a PE=1 SV=2	Prkar2a	YES	YES
P38060	Hydroxymethylglutaryl-CoA lyase, mitochondrial OS=Mus musculus OX=10090 GN=Hmgcl PE=1 SV=2	Hmgcl	YES	YES
Q9CQR4	Acyl-coenzyme A thioesterase 13 OS=Mus musculus OX=10090 GN=Acot13 PE=1 SV=1	Acot13	YES	YES
P52480	Pyruvate kinase PKM OS=Mus musculus OX=10090 GN=Pkm PE=1 SV=4	Pkm	YES	YES
Q99J99	3-mercaptopyruvate sulfurtransferase OS=Mus musculus OX=10090 GN=Mpst PE=1 SV=4	Mpst	YES	YES
P28652	Calcium/calmodulin-dependent protein kinase type II subunit beta OS=Mus musculus OX=10090 GN=Camk2b PE=1 SV=2	Camk2b	YES	YES
P67984	60S ribosomal protein L22 OS=Mus musculus OX=10090 GN=Rpl22 PE=1 SV=2	Rpl22	YES	YES
P62918	60S ribosomal protein L8 OS=Mus musculus OX=10090 GN=Rpl8 PE=1 SV=2	Rpl8	YES	YES
P11798	Calcium/calmodulin-dependent protein kinase type II subunit alpha OS=Mus musculus OX=10090 GN=Camk2a PE=1 SV=2	Camk2a	YES	YES
P62897	Cytochrome c, somatic OS=Mus musculus OX=10090 GN=Cycs PE=1 SV=2	Cycs	YES	YES
P80316	T-complex protein 1 subunit epsilon OS=Mus musculus OX=10090 GN=Cct5 PE=1 SV=1	Cct5	YES	YES
Q8BIW1	Exopolyphosphatase PRUNE1 OS=Mus musculus OX=10090 GN=Prune1 PE=1 SV=1	Prune1	YES	YES
Q8VCW8	Medium-chain acyl-CoA ligase ACSF2, mitochondrial OS=Mus musculus OX=10090 GN=Acsf2 PE=1 SV=1	Acsf2	YES	YES
Q8BG05	Heterogeneous nuclear ribonucleoprotein A3 OS=Mus musculus OX=10090 GN=Hnrnpa3 PE=1 SV=1	Hnrnpa3	YES	YES
O55125	Protein NipSnap homolog 1 OS=Mus musculus OX=10090 GN=Nipsnap1 PE=1 SV=1	Nipsnap1	YES	YES
Q8BJH1	Zinc finger C2HC domain-containing protein 1A OS=Mus musculus OX=10090 GN=Zc2hc1a PE=1 SV=1	Zc2hc1a	YES	YES
Q6ZWN5	40S ribosomal protein S9 OS=Mus musculus OX=10090 GN=Rps9 PE=1 SV=3	Rps9	YES	YES
P70677	Caspase-3 OS=Mus musculus OX=10090 GN=Casp3 PE=1 SV=1	Casp3	YES	YES
Q61578	NADPH:adrenodoxin oxidoreductase, mitochondrial OS=Mus musculus OX=10090 GN=Fdxr PE=1 SV=1	Fdxr	YES	YES
Q9R0Q6	Actin-related protein 2/3 complex subunit 1A OS=Mus musculus OX=10090 GN=Arpc1a PE=1 SV=1	Arpc1a	YES	YES
P62869	Elongin-B OS=Mus musculus OX=10090 GN=Elob PE=1 SV=1	Elob	YES	YES
P07901	Heat shock protein HSP 90-alpha OS=Mus musculus OX=10090 GN=Hsp90aa1 PE=1 SV=4	Hsp90aa1	YES	YES
Q9D394	Protein RUFY3 OS=Mus musculus OX=10090 GN=Rufy3 PE=1 SV=1	Rufy3	YES	YES
O35737	Heterogeneous nuclear ribonucleoprotein H OS=Mus musculus OX=10090 GN=Hnrnph1 PE=1 SV=3	Hnrnph1	YES	YES
Q61990	Poly(rC)-binding protein 2 OS=Mus musculus OX=10090 GN=Pcbp2 PE=1 SV=1	Pcbp2	YES	YES
P97855	Ras GTPase-activating protein-binding protein 1 OS=Mus musculus OX=10090 GN=G3bp1 PE=1 SV=1	G3bp1	YES	YES
Q9DC61	Mitochondrial-processing peptidase subunit alpha OS=Mus musculus OX=10090 GN=Pmpca PE=1 SV=1	Pmpca	YES	YES
Q9CR67	Transmembrane protein 33 OS=Mus musculus OX=10090 GN=Tmem33 PE=1 SV=1	Tmem33	YES	YES
Q9CR57	60S ribosomal protein L14 OS=Mus musculus OX=10090 GN=Rpl14 PE=1 SV=3	Rpl14	YES	YES
Q9JHS4	ATP-dependent Clp protease ATP-binding subunit clpX-like, mitochondrial OS=Mus musculus OX=10090 GN=Clpx PE=1 SV=2	Clpx	YES	YES
O35857	Mitochondrial import inner membrane translocase subunit TIM44 OS=Mus musculus OX=10090 GN=Timm44 PE=1 SV=2	Timm44	YES	YES
Q91WD5	NADH dehydrogenase [ubiquinone] iron-sulfur protein 2, mitochondrial OS=Mus musculus OX=10090 GN=Ndufs2 PE=1 SV=1	Ndufs2	YES	YES
O55131	Septin-7 OS=Mus musculus OX=10090 GN=Septin7 PE=1 SV=1	Septin7	YES	YES
A2AAY5	SH3 and PX domain-containing protein 2B OS=Mus musculus OX=10090 GN=Sh3pxd2b PE=1 SV=1	Sh3pxd2b	YES	YES
Q9DB41	Mitochondrial glutamate carrier 2 OS=Mus musculus OX=10090 GN=Slc25a18 PE=1 SV=4	Slc25a18	YES	YES
Q6R891	Neurabin-2 OS=Mus musculus OX=10090 GN=Ppp1r9b PE=1 SV=1	Ppp1r9b	YES	YES
A2AGT5	Cytoskeleton-associated protein 5 OS=Mus musculus OX=10090 GN=Ckap5 PE=1 SV=1	Ckap5	YES	YES
Q8JZU2	Tricarboxylate transport protein, mitochondrial OS=Mus musculus OX=10090 GN=Slc25a1 PE=1 SV=1	Slc25a1	YES	YES
Q80TK0	AP2-interacting clathrin-endocytosis protein OS=Mus musculus OX=10090 GN=Kiaa1107 PE=1 SV=6	NA	YES	YES
Q8CH77	Neuron navigator 1 OS=Mus musculus OX=10090 GN=Nav1 PE=1 SV=2	Nav1	YES	YES
Q6PIC6	Sodium/potassium-transporting ATPase subunit alpha-3 OS=Mus musculus OX=10090 GN=Atp1a3 PE=1 SV=1	Atp1a3	YES	YES
Q9Z1N5	Spliceosome RNA helicase Ddx39b OS=Mus musculus OX=10090 GN=Ddx39b PE=1 SV=1	Ddx39b	YES	YES
Q8VDJ3	Vigilin OS=Mus musculus OX=10090 GN=Hdlbp PE=1 SV=1	Hdlbp	YES	YES
P47911	60S ribosomal protein L6 OS=Mus musculus OX=10090 GN=Rpl6 PE=1 SV=3	Rpl6	YES	YES
Q9ESN9	C-Jun-amino-terminal kinase-interacting protein 3 OS=Mus musculus OX=10090 GN=Mapk8ip3 PE=1 SV=1	Mapk8ip3	YES	YES
Q9CX00	IST1 homolog OS=Mus musculus OX=10090 GN=Ist1 PE=1 SV=1	Ist1	YES	YES
Q8BKZ9	Pyruvate dehydrogenase protein X component, mitochondrial OS=Mus musculus OX=10090 GN=Pdhx PE=1 SV=1	Pdhx	YES	YES
Q8JZK9	Hydroxymethylglutaryl-CoA synthase, cytoplasmic OS=Mus musculus OX=10090 GN=Hmgcs1 PE=1 SV=1	Hmgcs1	YES	YES
P29341	Polyadenylate-binding protein 1 OS=Mus musculus OX=10090 GN=Pabpc1 PE=1 SV=2	Pabpc1	YES	YES
Q8BRT1	CLIP-associating protein 2 OS=Mus musculus OX=10090 GN=Clasp2 PE=1 SV=1	Clasp2	YES	YES
Q8BIJ6	Isoleucine--tRNA ligase, mitochondrial OS=Mus musculus OX=10090 GN=Iars2 PE=1 SV=1	Iars2	YES	YES
Q9QYX7	Protein piccolo OS=Mus musculus OX=10090 GN=Pclo PE=1 SV=4	Pclo	YES	YES
Q14C51	Pentatricopeptide repeat domain-containing protein 3, mitochondrial OS=Mus musculus OX=10090 GN=Ptcd3 PE=1 SV=2	Ptcd3	YES	YES
Q3UTJ2	Sorbin and SH3 domain-containing protein 2 OS=Mus musculus OX=10090 GN=Sorbs2 PE=1 SV=2	Sorbs2	YES	YES
Q3V3R1	Monofunctional C1-tetrahydrofolate synthase, mitochondrial OS=Mus musculus OX=10090 GN=Mthfd1l PE=1 SV=2	Mthfd1l	YES	YES
Q61548	Clathrin coat assembly protein AP180 OS=Mus musculus OX=10090 GN=Snap91 PE=1 SV=1	Snap91	YES	YES
Q64475	Histone H2B type 1-B OS=Mus musculus OX=10090 GN=H2bc3 PE=1 SV=3	H2bc3	YES	YES
Q6NS60	F-box only protein 41 OS=Mus musculus OX=10090 GN=Fbxo41 PE=1 SV=3	Fbxo41	YES	YES
Q7TSJ2	Microtubule-associated protein 6 OS=Mus musculus OX=10090 GN=Map6 PE=1 SV=2	Map6	YES	YES
Q80VC9	Calmodulin-regulated spectrin-associated protein 3 OS=Mus musculus OX=10090 GN=Camsap3 PE=1 SV=1	Camsap3	YES	YES
Q8BWF0	Succinate-semialdehyde dehydrogenase, mitochondrial OS=Mus musculus OX=10090 GN=Aldh5a1 PE=1 SV=1	Aldh5a1	YES	YES
Q91YM4	FAST kinase domain-containing protein 4 OS=Mus musculus OX=10090 GN=Tbrg4 PE=1 SV=1	Tbrg4	YES	YES
Q9D8T7	SRA stem-loop-interacting RNA-binding protein, mitochondrial OS=Mus musculus OX=10090 GN=Slirp PE=1 SV=2	Slirp	YES	YES
Q9QWI6	SRC kinase signaling inhibitor 1 OS=Mus musculus OX=10090 GN=Srcin1 PE=1 SV=2	Srcin1	YES	YES

## Sheet: GO Molecular Function
Supplemental Table S3: GO Molecular Function _Proteins identiifed in three replicates
#term ID	term description	observed gene count	background gene count	strength	signal	false discovery rate	matching proteins in your network (IDs)	matching proteins in your network (labels)
GO:0036094	Small molecule binding	48	2586	0.54	1.11	8.15e-12	10090.ENSMUSP00000003029,10090.ENSMUSP00000013737,10090.ENSMUSP00000015501,10090.ENSMUSP00000016771,10090.ENSMUSP00000018186,10090.ENSMUSP00000018727,10090.ENSMUSP00000020504,10090.ENSMUSP00000021078,10090.ENSMUSP00000022842,10090.ENSMUSP00000023934,10090.ENSMUSP00000025408,10090.ENSMUSP00000025696,10090.ENSMUSP00000025778,10090.ENSMUSP00000027684,10090.ENSMUSP00000027921,10090.ENSMUSP00000028238…	Timm44,Ndufs2,Clpx,Myh9,Cyb5r3,G3bp1,Hint1,Fdxr,Cct5,Hbb-bs,Afg3l2,Ak3,Gldc,Arl8a,Iars2,Rab14,Ivd,Acss1,Hmgcl,Acads,Arl8b,Naxd,Pkm,Pccb,Prkar2a,Aldh5a1,Tubb4b,Eef2,Fasn,Abat,Nadk2,Atp1a3,Camk2b,Dnm1,Hsp90aa1,Sept5,Snap91,Rac1,Acsf2,Camk2a,Snca,Eif4g1,Mthfd1l,Sept7,Ddx39b,Suclg2,Gnao1,Hmgcs1
GO:1901363	Heterocyclic compound binding	69	5707	0.35	0.79	2.13e-10	10090.ENSMUSP00000001809,10090.ENSMUSP00000003029,10090.ENSMUSP00000013737,10090.ENSMUSP00000015501,10090.ENSMUSP00000016771,10090.ENSMUSP00000018186,10090.ENSMUSP00000018727,10090.ENSMUSP00000020504,10090.ENSMUSP00000021078,10090.ENSMUSP00000022842,10090.ENSMUSP00000023934,10090.ENSMUSP00000025408,10090.ENSMUSP00000025696,10090.ENSMUSP00000025778,10090.ENSMUSP00000027684,10090.ENSMUSP00000027921…	Pabpc1,Timm44,Ndufs2,Clpx,Myh9,Cyb5r3,G3bp1,Hint1,Fdxr,Cct5,Hbb-bs,Afg3l2,Ak3,Gldc,Arl8a,Iars2,Rab14,Ivd,Acss1,Hmgcl,Acads,Rpl6,Arl8b,Naxd,Pkm,Pccb,Prkar2a,Aldh5a1,Tubb4b,H1f3,Eef2,Eif5a,Pcbp1,Tst,Abat,Nadk2,Gm10053,Hnrnph1,Pcbp2,Atp1a3,Ptcd3,Eif4g3,Camk2b,Dnm1,Hsp90aa1,Sept5,H2bc3,Rac1,Acsf2,Camk2a,Srsf10,H3f3b,Rps9,H2aw,Hnrnpa3,Eif4g1,Mthfd1l,Rpl22,Srrm1,Slirp,Sept7,Hdlbp,Rpl14,Ddx39b,H2bc18,Tb…
GO:0043168	Anion binding	44	2465	0.52	1.02	2.81e-10	10090.ENSMUSP00000003029,10090.ENSMUSP00000015501,10090.ENSMUSP00000016771,10090.ENSMUSP00000018186,10090.ENSMUSP00000018727,10090.ENSMUSP00000021078,10090.ENSMUSP00000022842,10090.ENSMUSP00000025408,10090.ENSMUSP00000025696,10090.ENSMUSP00000025778,10090.ENSMUSP00000027684,10090.ENSMUSP00000027921,10090.ENSMUSP00000028238,10090.ENSMUSP00000028807,10090.ENSMUSP00000028944,10090.ENSMUSP00000030432…	Timm44,Clpx,Myh9,Cyb5r3,G3bp1,Fdxr,Cct5,Afg3l2,Ak3,Gldc,Arl8a,Iars2,Rab14,Ivd,Acss1,Hmgcl,Acads,Arl8b,Naxd,Pkm,Pccb,Prkar2a,Aldh5a1,Tubb4b,Sh3pxd2b,Eef2,Abat,Nadk2,Atp1a3,Camk2b,Dnm1,Hsp90aa1,Sept5,Snap91,Rac1,Acsf2,Camk2a,Snca,Eif4g1,Mthfd1l,Sept7,Ddx39b,Suclg2,Gnao1
GO:0097159	Organic cyclic compound binding	69	5792	0.35	0.78	2.81e-10	10090.ENSMUSP00000001809,10090.ENSMUSP00000003029,10090.ENSMUSP00000013737,10090.ENSMUSP00000015501,10090.ENSMUSP00000016771,10090.ENSMUSP00000018186,10090.ENSMUSP00000018727,10090.ENSMUSP00000020504,10090.ENSMUSP00000021078,10090.ENSMUSP00000022842,10090.ENSMUSP00000023934,10090.ENSMUSP00000025408,10090.ENSMUSP00000025696,10090.ENSMUSP00000025778,10090.ENSMUSP00000027684,10090.ENSMUSP00000027921…	Pabpc1,Timm44,Ndufs2,Clpx,Myh9,Cyb5r3,G3bp1,Hint1,Fdxr,Cct5,Hbb-bs,Afg3l2,Ak3,Gldc,Arl8a,Iars2,Rab14,Ivd,Acss1,Hmgcl,Acads,Rpl6,Arl8b,Naxd,Pkm,Pccb,Prkar2a,Aldh5a1,Tubb4b,H1f3,Eef2,Eif5a,Pcbp1,Tst,Abat,Nadk2,Gm10053,Hnrnph1,Pcbp2,Atp1a3,Ptcd3,Eif4g3,Camk2b,Dnm1,Hsp90aa1,Sept5,H2bc3,Rac1,Acsf2,Camk2a,Srsf10,H3f3b,Rps9,H2aw,Hnrnpa3,Eif4g1,Mthfd1l,Rpl22,Srrm1,Slirp,Sept7,Hdlbp,Rpl14,Ddx39b,H2bc18,Tb…
GO:0000166	Nucleotide binding	41	2205	0.54	1.04	4.38e-10	10090.ENSMUSP00000003029,10090.ENSMUSP00000013737,10090.ENSMUSP00000015501,10090.ENSMUSP00000016771,10090.ENSMUSP00000018186,10090.ENSMUSP00000018727,10090.ENSMUSP00000020504,10090.ENSMUSP00000021078,10090.ENSMUSP00000022842,10090.ENSMUSP00000025408,10090.ENSMUSP00000025696,10090.ENSMUSP00000027684,10090.ENSMUSP00000027921,10090.ENSMUSP00000028238,10090.ENSMUSP00000028807,10090.ENSMUSP00000028944…	Timm44,Ndufs2,Clpx,Myh9,Cyb5r3,G3bp1,Hint1,Fdxr,Cct5,Afg3l2,Ak3,Arl8a,Iars2,Rab14,Ivd,Acss1,Hmgcl,Acads,Arl8b,Naxd,Pkm,Pccb,Prkar2a,Aldh5a1,Tubb4b,Eef2,Nadk2,Atp1a3,Camk2b,Dnm1,Hsp90aa1,Sept5,Rac1,Acsf2,Camk2a,Eif4g1,Mthfd1l,Sept7,Ddx39b,Suclg2,Gnao1
GO:0032555	Purine ribonucleotide binding	36	1928	0.54	0.98	1.25e-08	10090.ENSMUSP00000003029,10090.ENSMUSP00000015501,10090.ENSMUSP00000016771,10090.ENSMUSP00000018186,10090.ENSMUSP00000018727,10090.ENSMUSP00000022842,10090.ENSMUSP00000025408,10090.ENSMUSP00000025696,10090.ENSMUSP00000027684,10090.ENSMUSP00000027921,10090.ENSMUSP00000028238,10090.ENSMUSP00000028944,10090.ENSMUSP00000030432,10090.ENSMUSP00000031524,10090.ENSMUSP00000032196,10090.ENSMUSP00000033901…	Timm44,Clpx,Myh9,Cyb5r3,G3bp1,Cct5,Afg3l2,Ak3,Arl8a,Iars2,Rab14,Acss1,Hmgcl,Acads,Arl8b,Naxd,Pkm,Pccb,Prkar2a,Tubb4b,Eef2,Nadk2,Atp1a3,Camk2b,Dnm1,Hsp90aa1,Sept5,Rac1,Acsf2,Camk2a,Eif4g1,Mthfd1l,Sept7,Ddx39b,Suclg2,Gnao1
GO:0005488	Binding	104	13419	0.16	0.54	1.74e-08	10090.ENSMUSP00000001809,10090.ENSMUSP00000003029,10090.ENSMUSP00000013737,10090.ENSMUSP00000014694,10090.ENSMUSP00000015501,10090.ENSMUSP00000015855,10090.ENSMUSP00000016771,10090.ENSMUSP00000018186,10090.ENSMUSP00000018727,10090.ENSMUSP00000020504,10090.ENSMUSP00000020769,10090.ENSMUSP00000021078,10090.ENSMUSP00000021425,10090.ENSMUSP00000022842,10090.ENSMUSP00000023934,10090.ENSMUSP00000025239…	Pabpc1,Timm44,Ndufs2,Rbsn,Clpx,Prune1,Myh9,Cyb5r3,G3bp1,Hint1,Dbnl,Fdxr,Ahsa1,Cct5,Hbb-bs,Bin1,Afg3l2,Ak3,Gldc,Arl8a,Iars2,Rab14,Ivd,Acss1,Mapre1,Hmgcl,Pclo,Acads,Rpl6,Arpc1a,Arl8b,Dcx,Naxd,Ist1,Pkm,Pccb,Prkar2a,Gm11273,Aldh5a1,Ppp1r9b,Tubb4b,Mpst,Sh3pxd2b,H1f3,Eef2,Eif5a,Nipsnap1,Fasn,Zc2hc1a,Pcbp1,Tst,Dlst,Abat,Gfap,Elob,Nadk2,Gm10053,Pmpca,Hnrnph1,Pcbp2,Atp1a3,Ptcd3,Eif4g3,Mapk8ip3,Camk2b,Dnm1…
GO:0003723	RNA binding	27	1172	0.63	1.05	5.73e-08	10090.ENSMUSP00000001809,10090.ENSMUSP00000018727,10090.ENSMUSP00000022842,10090.ENSMUSP00000027921,10090.ENSMUSP00000031617,10090.ENSMUSP00000034834,10090.ENSMUSP00000042342,10090.ENSMUSP00000046101,10090.ENSMUSP00000047008,10090.ENSMUSP00000054863,10090.ENSMUSP00000055743,10090.ENSMUSP00000076989,10090.ENSMUSP00000077509,10090.ENSMUSP00000080743,10090.ENSMUSP00000081232,10090.ENSMUSP00000091921…	Pabpc1,G3bp1,Cct5,Iars2,Rpl6,Pkm,Tubb4b,Eef2,Eif5a,Pcbp1,Tst,Hnrnph1,Pcbp2,Ptcd3,Eif4g3,Hsp90aa1,Srsf10,Rps9,Hnrnpa3,Eif4g1,Rpl22,Slirp,Hdlbp,Rpl14,Ddx39b,Tbrg4,Rpl8
GO:0097367	Carbohydrate derivative binding	38	2313	0.49	0.87	6.84e-08	10090.ENSMUSP00000003029,10090.ENSMUSP00000015501,10090.ENSMUSP00000016771,10090.ENSMUSP00000018186,10090.ENSMUSP00000018727,10090.ENSMUSP00000022842,10090.ENSMUSP00000025408,10090.ENSMUSP00000025696,10090.ENSMUSP00000027684,10090.ENSMUSP00000027921,10090.ENSMUSP00000028238,10090.ENSMUSP00000028944,10090.ENSMUSP00000030432,10090.ENSMUSP00000031524,10090.ENSMUSP00000032196,10090.ENSMUSP00000033901…	Timm44,Clpx,Myh9,Cyb5r3,G3bp1,Cct5,Afg3l2,Ak3,Arl8a,Iars2,Rab14,Acss1,Hmgcl,Acads,Arl8b,Naxd,Pkm,Pccb,Prkar2a,Tubb4b,Eef2,Nadk2,Atp1a3,Camk2b,Dnm1,Hsp90aa1,Sept5,Rac1,Acsf2,Camk2a,Eif4g1,Mthfd1l,Rpl22,Sept7,Ddx39b,H2bc18,Suclg2,Gnao1
GO:0035639	Purine ribonucleoside triphosphate binding	32	1847	0.51	0.83	7.88e-07	10090.ENSMUSP00000003029,10090.ENSMUSP00000015501,10090.ENSMUSP00000016771,10090.ENSMUSP00000018727,10090.ENSMUSP00000022842,10090.ENSMUSP00000025408,10090.ENSMUSP00000025696,10090.ENSMUSP00000027684,10090.ENSMUSP00000027921,10090.ENSMUSP00000028238,10090.ENSMUSP00000028944,10090.ENSMUSP00000032196,10090.ENSMUSP00000033901,10090.ENSMUSP00000034834,10090.ENSMUSP00000035116,10090.ENSMUSP00000042342…	Timm44,Clpx,Myh9,G3bp1,Cct5,Afg3l2,Ak3,Arl8a,Iars2,Rab14,Acss1,Arl8b,Naxd,Pkm,Pccb,Tubb4b,Eef2,Nadk2,Atp1a3,Camk2b,Dnm1,Hsp90aa1,Sept5,Rac1,Acsf2,Camk2a,Eif4g1,Mthfd1l,Sept7,Ddx39b,Suclg2,Gnao1
GO:0005515	Protein binding	71	7635	0.24	0.55	4.92e-06	10090.ENSMUSP00000001809,10090.ENSMUSP00000003029,10090.ENSMUSP00000013737,10090.ENSMUSP00000014694,10090.ENSMUSP00000015501,10090.ENSMUSP00000015855,10090.ENSMUSP00000016771,10090.ENSMUSP00000020769,10090.ENSMUSP00000021425,10090.ENSMUSP00000022842,10090.ENSMUSP00000023934,10090.ENSMUSP00000025239,10090.ENSMUSP00000025696,10090.ENSMUSP00000025778,10090.ENSMUSP00000028238,10090.ENSMUSP00000028807…	Pabpc1,Timm44,Ndufs2,Rbsn,Clpx,Prune1,Myh9,Dbnl,Ahsa1,Cct5,Hbb-bs,Bin1,Ak3,Gldc,Rab14,Ivd,Mapre1,Pclo,Acads,Arpc1a,Arl8b,Dcx,Ist1,Pkm,Prkar2a,Aldh5a1,Ppp1r9b,Mpst,Sh3pxd2b,Eef2,Eif5a,Fasn,Dlst,Abat,Gfap,Elob,Nadk2,Gm10053,Hnrnph1,Pcbp2,Atp1a3,Mapk8ip3,Camk2b,Dnm1,Hsp90aa1,Sept5,Snap91,H2bc3,Rac1,Limch1,Camk2a,Srsf10,H3f3b,Srcin1,H2aw,Ckap5,Camsap1,Snca,Eif4g1,Mthfd1l,Rpl22,Sept7,Sorbs2,Clasp2,Ddx…
GO:0008092	Cytoskeletal protein binding	22	1033	0.6	0.82	1.14e-05	10090.ENSMUSP00000015855,10090.ENSMUSP00000016771,10090.ENSMUSP00000020769,10090.ENSMUSP00000022842,10090.ENSMUSP00000025239,10090.ENSMUSP00000028238,10090.ENSMUSP00000028981,10090.ENSMUSP00000031625,10090.ENSMUSP00000032196,10090.ENSMUSP00000033642,10090.ENSMUSP00000041732,10090.ENSMUSP00000046101,10090.ENSMUSP00000085683,10090.ENSMUSP00000088618,10090.ENSMUSP00000091921,10090.ENSMUSP00000098723…	Prune1,Myh9,Dbnl,Cct5,Bin1,Rab14,Mapre1,Arpc1a,Arl8b,Dcx,Ppp1r9b,Eef2,Mapk8ip3,Dnm1,Hsp90aa1,Limch1,Ckap5,Camsap1,Snca,Clasp2,Map6,Camsap3
GO:0003729	mRNA binding	13	353	0.84	0.95	2.47e-05	10090.ENSMUSP00000001809,10090.ENSMUSP00000018727,10090.ENSMUSP00000022842,10090.ENSMUSP00000031617,10090.ENSMUSP00000034834,10090.ENSMUSP00000054863,10090.ENSMUSP00000077509,10090.ENSMUSP00000081232,10090.ENSMUSP00000091921,10090.ENSMUSP00000107595,10090.ENSMUSP00000111120,10090.ENSMUSP00000125341,10090.ENSMUSP00000127903	Pabpc1,G3bp1,Cct5,Rpl6,Pkm,Pcbp1,Pcbp2,Eif4g3,Hsp90aa1,Hnrnpa3,Eif4g1,Slirp,Hdlbp
GO:0003824	Catalytic activity	57	5633	0.28	0.54	2.76e-05	10090.ENSMUSP00000006900,10090.ENSMUSP00000011058,10090.ENSMUSP00000013737,10090.ENSMUSP00000015501,10090.ENSMUSP00000015855,10090.ENSMUSP00000018186,10090.ENSMUSP00000018727,10090.ENSMUSP00000020504,10090.ENSMUSP00000021078,10090.ENSMUSP00000022842,10090.ENSMUSP00000023934,10090.ENSMUSP00000025408,10090.ENSMUSP00000025696,10090.ENSMUSP00000025778,10090.ENSMUSP00000027478,10090.ENSMUSP00000027684…	Acot13,Pdhx,Ndufs2,Clpx,Prune1,Cyb5r3,G3bp1,Hint1,Fdxr,Cct5,Hbb-bs,Afg3l2,Ak3,Gldc,Ndufa10,Arl8a,Iars2,Rab14,Ivd,Acss1,Hmgcl,Acads,Arl8b,Naxd,Pkm,Pccb,Prkar2a,Acaa2,Aldh5a1,Aldh1b1,Ppp1r9b,Mpst,Eef2,Fasn,Tst,Dlst,Abat,Nadk2,Gm10053,Pmpca,Atp1a3,Camk2b,Dnm1,Hsp90aa1,Sept5,Rac1,Acsf2,Camk2a,Ckap5,Snca,Mthfd1l,Sept7,Ddx39b,Suclg2,Casp3,Gnao1,Hmgcs1
GO:0005525	GTP binding	13	383	0.8	0.88	5.44e-05	10090.ENSMUSP00000025696,10090.ENSMUSP00000027684,10090.ENSMUSP00000028238,10090.ENSMUSP00000032196,10090.ENSMUSP00000042342,10090.ENSMUSP00000046101,10090.ENSMUSP00000088618,10090.ENSMUSP00000091921,10090.ENSMUSP00000094750,10090.ENSMUSP00000098058,10090.ENSMUSP00000127641,10090.ENSMUSP00000144827,10090.ENSMUSP00000148550	Ak3,Arl8a,Rab14,Arl8b,Tubb4b,Eef2,Dnm1,Hsp90aa1,Sept5,Rac1,Sept7,Suclg2,Gnao1
GO:0016462	Pyrophosphatase activity	17	689	0.66	0.8	5.44e-05	10090.ENSMUSP00000015501,10090.ENSMUSP00000015855,10090.ENSMUSP00000018727,10090.ENSMUSP00000022842,10090.ENSMUSP00000025408,10090.ENSMUSP00000027684,10090.ENSMUSP00000028238,10090.ENSMUSP00000032196,10090.ENSMUSP00000046101,10090.ENSMUSP00000079691,10090.ENSMUSP00000088618,10090.ENSMUSP00000091921,10090.ENSMUSP00000094750,10090.ENSMUSP00000098058,10090.ENSMUSP00000127641,10090.ENSMUSP00000133428…	Clpx,Prune1,G3bp1,Cct5,Afg3l2,Arl8a,Rab14,Arl8b,Eef2,Atp1a3,Dnm1,Hsp90aa1,Sept5,Rac1,Sept7,Ddx39b,Gnao1
GO:0032559	Adenyl ribonucleotide binding	26	1569	0.49	0.68	5.44e-05	10090.ENSMUSP00000003029,10090.ENSMUSP00000015501,10090.ENSMUSP00000016771,10090.ENSMUSP00000018186,10090.ENSMUSP00000018727,10090.ENSMUSP00000022842,10090.ENSMUSP00000025408,10090.ENSMUSP00000025696,10090.ENSMUSP00000027921,10090.ENSMUSP00000028944,10090.ENSMUSP00000030432,10090.ENSMUSP00000031524,10090.ENSMUSP00000033901,10090.ENSMUSP00000034834,10090.ENSMUSP00000035116,10090.ENSMUSP00000035220…	Timm44,Clpx,Myh9,Cyb5r3,G3bp1,Cct5,Afg3l2,Ak3,Iars2,Acss1,Hmgcl,Acads,Naxd,Pkm,Pccb,Prkar2a,Nadk2,Atp1a3,Camk2b,Hsp90aa1,Acsf2,Camk2a,Eif4g1,Mthfd1l,Ddx39b,Suclg2
GO:0017111	Nucleoside-triphosphatase activity	16	636	0.67	0.78	7.75e-05	10090.ENSMUSP00000015501,10090.ENSMUSP00000018727,10090.ENSMUSP00000022842,10090.ENSMUSP00000025408,10090.ENSMUSP00000027684,10090.ENSMUSP00000028238,10090.ENSMUSP00000032196,10090.ENSMUSP00000046101,10090.ENSMUSP00000079691,10090.ENSMUSP00000088618,10090.ENSMUSP00000091921,10090.ENSMUSP00000094750,10090.ENSMUSP00000098058,10090.ENSMUSP00000127641,10090.ENSMUSP00000133428,10090.ENSMUSP00000148550	Clpx,G3bp1,Cct5,Afg3l2,Arl8a,Rab14,Arl8b,Eef2,Atp1a3,Dnm1,Hsp90aa1,Sept5,Rac1,Sept7,Ddx39b,Gnao1
GO:0044877	Protein-containing complex binding	25	1602	0.46	0.61	0.00022	10090.ENSMUSP00000016771,10090.ENSMUSP00000020769,10090.ENSMUSP00000023934,10090.ENSMUSP00000025239,10090.ENSMUSP00000031625,10090.ENSMUSP00000034164,10090.ENSMUSP00000035220,10090.ENSMUSP00000041732,10090.ENSMUSP00000044395,10090.ENSMUSP00000046101,10090.ENSMUSP00000047008,10090.ENSMUSP00000064691,10090.ENSMUSP00000066210,10090.ENSMUSP00000080743,10090.ENSMUSP00000088618,10090.ENSMUSP00000098058…	Myh9,Dbnl,Hbb-bs,Bin1,Arpc1a,Ist1,Prkar2a,Ppp1r9b,H1f3,Eef2,Eif5a,Gfap,Elob,Ptcd3,Dnm1,Rac1,H3f3b,Ckap5,Camsap1,Snca,Clasp2,Ddx39b,Camsap3,Casp3,Gnao1
GO:0015631	Tubulin binding	12	384	0.77	0.76	0.00025	10090.ENSMUSP00000015855,10090.ENSMUSP00000022842,10090.ENSMUSP00000028981,10090.ENSMUSP00000032196,10090.ENSMUSP00000033642,10090.ENSMUSP00000088618,10090.ENSMUSP00000106970,10090.ENSMUSP00000109804,10090.ENSMUSP00000109907,10090.ENSMUSP00000130201,10090.ENSMUSP00000146585,10090.ENSMUSP00000146896	Prune1,Cct5,Mapre1,Arl8b,Dcx,Dnm1,Ckap5,Camsap1,Snca,Clasp2,Map6,Camsap3
GO:0019843	rRNA binding	6	75	1.17	0.8	0.0008	10090.ENSMUSP00000031617,10090.ENSMUSP00000046101,10090.ENSMUSP00000055743,10090.ENSMUSP00000080743,10090.ENSMUSP00000104265,10090.ENSMUSP00000155657	Rpl6,Eef2,Tst,Ptcd3,Rps9,Rpl8
GO:0043167	Ion binding	55	5972	0.24	0.43	0.0008	10090.ENSMUSP00000003029,10090.ENSMUSP00000013737,10090.ENSMUSP00000014694,10090.ENSMUSP00000015501,10090.ENSMUSP00000015855,10090.ENSMUSP00000016771,10090.ENSMUSP00000018186,10090.ENSMUSP00000018727,10090.ENSMUSP00000021078,10090.ENSMUSP00000022842,10090.ENSMUSP00000023934,10090.ENSMUSP00000025408,10090.ENSMUSP00000025696,10090.ENSMUSP00000025778,10090.ENSMUSP00000027684,10090.ENSMUSP00000027921…	Timm44,Ndufs2,Rbsn,Clpx,Prune1,Myh9,Cyb5r3,G3bp1,Fdxr,Cct5,Hbb-bs,Afg3l2,Ak3,Gldc,Arl8a,Iars2,Rab14,Ivd,Acss1,Hmgcl,Pclo,Acads,Arl8b,Naxd,Pkm,Pccb,Prkar2a,Gm11273,Aldh5a1,Tubb4b,Sh3pxd2b,Eef2,Zc2hc1a,Abat,Nadk2,Gm10053,Pmpca,Atp1a3,Camk2b,Dnm1,Hsp90aa1,Sept5,Snap91,Rac1,Limch1,Acsf2,Camk2a,Snca,Eif4g1,Mthfd1l,Sept7,Ddx39b,Rufy3,Suclg2,Gnao1
GO:0005198	Structural molecule activity	15	692	0.61	0.61	0.00085	10090.ENSMUSP00000030432,10090.ENSMUSP00000030691,10090.ENSMUSP00000031617,10090.ENSMUSP00000042342,10090.ENSMUSP00000044395,10090.ENSMUSP00000064691,10090.ENSMUSP00000087925,10090.ENSMUSP00000097294,10090.ENSMUSP00000102062,10090.ENSMUSP00000104265,10090.ENSMUSP00000104445,10090.ENSMUSP00000118787,10090.ENSMUSP00000131489,10090.ENSMUSP00000135427,10090.ENSMUSP00000155657	Hmgcl,Pclo,Rpl6,Tubb4b,H1f3,Gfap,Camk2b,H2bc3,H3f3b,Rps9,H2aw,Rpl22,Rpl14,H2bc18,Rpl8
GO:0016491	Oxidoreductase activity	16	787	0.58	0.6	0.00087	10090.ENSMUSP00000011058,10090.ENSMUSP00000013737,10090.ENSMUSP00000018186,10090.ENSMUSP00000021078,10090.ENSMUSP00000023934,10090.ENSMUSP00000025778,10090.ENSMUSP00000027478,10090.ENSMUSP00000028807,10090.ENSMUSP00000031524,10090.ENSMUSP00000040591,10090.ENSMUSP00000041260,10090.ENSMUSP00000052872,10090.ENSMUSP00000072829,10090.ENSMUSP00000109907,10090.ENSMUSP00000112897,10090.ENSMUSP00000144827	Pdhx,Ndufs2,Cyb5r3,Fdxr,Hbb-bs,Gldc,Ndufa10,Ivd,Acads,Aldh5a1,Aldh1b1,Fasn,Gm10053,Snca,Mthfd1l,Suclg2
GO:0042802	Identical protein binding	30	2406	0.37	0.48	0.0012	10090.ENSMUSP00000016771,10090.ENSMUSP00000025239,10090.ENSMUSP00000025696,10090.ENSMUSP00000025778,10090.ENSMUSP00000028807,10090.ENSMUSP00000028981,10090.ENSMUSP00000031524,10090.ENSMUSP00000034164,10090.ENSMUSP00000034834,10090.ENSMUSP00000035220,10090.ENSMUSP00000040591,10090.ENSMUSP00000043061,10090.ENSMUSP00000052872,10090.ENSMUSP00000063548,10090.ENSMUSP00000064691,10090.ENSMUSP00000068318…	Myh9,Bin1,Ak3,Gldc,Ivd,Mapre1,Acads,Ist1,Pkm,Prkar2a,Aldh5a1,Mpst,Fasn,Abat,Gfap,Nadk2,Hnrnph1,Camk2b,Dnm1,Hsp90aa1,Sept5,Camk2a,Snca,Eif4g1,Mthfd1l,Rpl22,Sept7,Sorbs2,Ddx39b,Hmgcs1
GO:0005524	ATP binding	22	1498	0.44	0.49	0.0022	10090.ENSMUSP00000003029,10090.ENSMUSP00000015501,10090.ENSMUSP00000016771,10090.ENSMUSP00000018727,10090.ENSMUSP00000022842,10090.ENSMUSP00000025408,10090.ENSMUSP00000025696,10090.ENSMUSP00000027921,10090.ENSMUSP00000028944,10090.ENSMUSP00000033901,10090.ENSMUSP00000034834,10090.ENSMUSP00000035116,10090.ENSMUSP00000068318,10090.ENSMUSP00000079691,10090.ENSMUSP00000087925,10090.ENSMUSP00000091921…	Timm44,Clpx,Myh9,G3bp1,Cct5,Afg3l2,Ak3,Iars2,Acss1,Naxd,Pkm,Pccb,Nadk2,Atp1a3,Camk2b,Hsp90aa1,Acsf2,Camk2a,Eif4g1,Mthfd1l,Ddx39b,Suclg2
GO:0008017	Microtubule binding	9	268	0.8	0.6	0.0025	10090.ENSMUSP00000028981,10090.ENSMUSP00000033642,10090.ENSMUSP00000088618,10090.ENSMUSP00000106970,10090.ENSMUSP00000109804,10090.ENSMUSP00000109907,10090.ENSMUSP00000130201,10090.ENSMUSP00000146585,10090.ENSMUSP00000146896	Mapre1,Dcx,Dnm1,Ckap5,Camsap1,Snca,Clasp2,Map6,Camsap3
GO:0045182	Translation regulator activity	7	152	0.93	0.62	0.0032	10090.ENSMUSP00000046101,10090.ENSMUSP00000047008,10090.ENSMUSP00000054863,10090.ENSMUSP00000081232,10090.ENSMUSP00000104265,10090.ENSMUSP00000111120,10090.ENSMUSP00000118787	Eef2,Eif5a,Pcbp1,Eif4g3,Rps9,Eif4g1,Rpl22
GO:0051015	Actin filament binding	8	227	0.82	0.55	0.0051	10090.ENSMUSP00000016771,10090.ENSMUSP00000020769,10090.ENSMUSP00000025239,10090.ENSMUSP00000031625,10090.ENSMUSP00000041732,10090.ENSMUSP00000046101,10090.ENSMUSP00000130201,10090.ENSMUSP00000146896	Myh9,Dbnl,Bin1,Arpc1a,Ppp1r9b,Eef2,Clasp2,Camsap3
GO:0003924	GTPase activity	9	300	0.75	0.53	0.0054	10090.ENSMUSP00000027684,10090.ENSMUSP00000028238,10090.ENSMUSP00000032196,10090.ENSMUSP00000046101,10090.ENSMUSP00000088618,10090.ENSMUSP00000094750,10090.ENSMUSP00000098058,10090.ENSMUSP00000127641,10090.ENSMUSP00000148550	Arl8a,Rab14,Arl8b,Eef2,Dnm1,Sept5,Rac1,Sept7,Gnao1
GO:0004085	butyryl-CoA dehydrogenase activity	2	2	2.27	0.48	0.0211	10090.ENSMUSP00000028807,10090.ENSMUSP00000031524	Ivd,Acads
GO:0004777	Succinate-semialdehyde dehydrogenase (NAD+) activity	2	2	2.27	0.48	0.0211	10090.ENSMUSP00000040591,10090.ENSMUSP00000144827	Aldh5a1,Suclg2
GO:0003779	Actin binding	10	459	0.61	0.38	0.0244	10090.ENSMUSP00000016771,10090.ENSMUSP00000020769,10090.ENSMUSP00000025239,10090.ENSMUSP00000031625,10090.ENSMUSP00000041732,10090.ENSMUSP00000046101,10090.ENSMUSP00000098723,10090.ENSMUSP00000109907,10090.ENSMUSP00000130201,10090.ENSMUSP00000146896	Myh9,Dbnl,Bin1,Arpc1a,Ppp1r9b,Eef2,Limch1,Snca,Clasp2,Camsap3
GO:0019899	Enzyme binding	26	2347	0.32	0.31	0.03	10090.ENSMUSP00000003029,10090.ENSMUSP00000013737,10090.ENSMUSP00000014694,10090.ENSMUSP00000025239,10090.ENSMUSP00000025778,10090.ENSMUSP00000028981,10090.ENSMUSP00000033642,10090.ENSMUSP00000035220,10090.ENSMUSP00000041732,10090.ENSMUSP00000046101,10090.ENSMUSP00000063548,10090.ENSMUSP00000064691,10090.ENSMUSP00000066210,10090.ENSMUSP00000072829,10090.ENSMUSP00000076989,10090.ENSMUSP00000077509…	Timm44,Ndufs2,Rbsn,Bin1,Gldc,Mapre1,Dcx,Prkar2a,Ppp1r9b,Eef2,Abat,Gfap,Elob,Gm10053,Hnrnph1,Pcbp2,Mapk8ip3,Camk2b,Dnm1,Hsp90aa1,Snap91,Rac1,Srcin1,Snca,Clasp2,Casp3
GO:0016620	Oxidoreductase activity, acting on the aldehyde or oxo group of donors, NAD or NADP as acceptor	4	55	1.13	0.41	0.0306	10090.ENSMUSP00000011058,10090.ENSMUSP00000040591,10090.ENSMUSP00000041260,10090.ENSMUSP00000144827	Pdhx,Aldh5a1,Aldh1b1,Suclg2
GO:0019900	Kinase binding	14	877	0.47	0.34	0.0306	10090.ENSMUSP00000028981,10090.ENSMUSP00000033642,10090.ENSMUSP00000035220,10090.ENSMUSP00000041732,10090.ENSMUSP00000046101,10090.ENSMUSP00000064691,10090.ENSMUSP00000085683,10090.ENSMUSP00000087925,10090.ENSMUSP00000088618,10090.ENSMUSP00000091921,10090.ENSMUSP00000096096,10090.ENSMUSP00000098058,10090.ENSMUSP00000103222,10090.ENSMUSP00000130201	Mapre1,Dcx,Prkar2a,Ppp1r9b,Eef2,Gfap,Mapk8ip3,Camk2b,Dnm1,Hsp90aa1,Snap91,Rac1,Srcin1,Clasp2
GO:0051010	Microtubule plus-end binding	3	21	1.43	0.42	0.0306	10090.ENSMUSP00000028981,10090.ENSMUSP00000106970,10090.ENSMUSP00000130201	Mapre1,Ckap5,Clasp2
GO:0016874	Ligase activity	6	168	0.82	0.37	0.0351	10090.ENSMUSP00000027921,10090.ENSMUSP00000028944,10090.ENSMUSP00000035116,10090.ENSMUSP00000099453,10090.ENSMUSP00000112897,10090.ENSMUSP00000144827	Iars2,Acss1,Pccb,Acsf2,Mthfd1l,Suclg2
GO:0048156	Tau protein binding	3	23	1.39	0.41	0.0351	10090.ENSMUSP00000025239,10090.ENSMUSP00000091921,10090.ENSMUSP00000109907	Bin1,Hsp90aa1,Snca
GO:0030527	Structural constituent of chromatin	5	109	0.93	0.38	0.0357	10090.ENSMUSP00000044395,10090.ENSMUSP00000097294,10090.ENSMUSP00000102062,10090.ENSMUSP00000104445,10090.ENSMUSP00000135427	H1f3,H2bc3,H3f3b,H2aw,H2bc18
GO:0004792	Thiosulfate sulfurtransferase activity	2	4	1.97	0.4	0.04	10090.ENSMUSP00000043061,10090.ENSMUSP00000055743	Mpst,Tst
GO:0051022	Rho GDP-dissociation inhibitor binding	2	4	1.97	0.4	0.04	10090.ENSMUSP00000091921,10090.ENSMUSP00000098058	Hsp90aa1,Rac1
GO:0050780	Dopamine receptor binding	3	25	1.35	0.39	0.0405	10090.ENSMUSP00000041732,10090.ENSMUSP00000079691,10090.ENSMUSP00000088618	Ppp1r9b,Atp1a3,Dnm1
GO:0051087	Chaperone binding	5	115	0.91	0.36	0.0419	10090.ENSMUSP00000003029,10090.ENSMUSP00000021425,10090.ENSMUSP00000025239,10090.ENSMUSP00000060346,10090.ENSMUSP00000079691	Timm44,Ahsa1,Bin1,Dlst,Atp1a3
GO:0090079	Translation regulator activity, nucleic acid binding	5	115	0.91	0.36	0.0419	10090.ENSMUSP00000046101,10090.ENSMUSP00000047008,10090.ENSMUSP00000054863,10090.ENSMUSP00000081232,10090.ENSMUSP00000111120	Eef2,Eif5a,Pcbp1,Eif4g3,Eif4g1
