# Supplementary material for: BioID2-Based Tau Interactome Reveals Novel and Known Protein Interactions Associated with Multiple Cellular Pathways
Source: J Proteome Res. 2025 Sep 5;24(10):5099–115. doi: 10.1021/acs.jproteome.5c00473 (PMC12495503; doi:10.1021/acs.jproteome.5c00473)
Supplement: Supplementary file 5 [file pr5c00473_si_005.xlsx]

## Sheet: GO Cellular Component (Fig 3A)
Supplemental Table S4: GO Cellular component analysis (Fig.3A)
#term ID	term description	observed gene count	background gene count	strength	false discovery rate	matching proteins in your network (IDs)	matching proteins in your network (labels)
GO:0005737	Cytoplasm	296	11788	0.24	1.37e-50	10090.ENSMUSP00000000090,10090.ENSMUSP00000000590,10090.ENSMUSP00000001452,10090.ENSMUSP00000001485,10090.ENSMUSP00000001592,10090.ENSMUSP00000001620,10090.ENSMUSP00000001809,10090.ENSMUSP00000002808,10090.ENSMUSP00000003029,10090.ENSMUSP00000003572,10090.ENSMUSP00000003622,10090.ENSMUSP00000003907,10090.ENSMUSP00000004646,10090.ENSMUSP00000004673,10090.ENSMUSP00000005234,10090.ENSMUSP00000006254…	Cox5a,Rdx,Cct3,Mrpl10,Jup,Fxr1,Pabpc1,Prkra,Timm44,Gars,Slc25a1,Gcdh,Coro1c,Ndrg2,Wdr1,Tbcb,Atp6v1b2,Acot13,Snap47,Pdhx,Strn3,Ndufs2,Pea15a,Clpx,Prune1,Aldoc,G3bp1,Pdlim4,Dync1h1,Mrpl45,Strn4,Slc25a22,Ap3d1,Hint1,Hspa4,Fdxr,Jpt1,Pafah1b1,Ahsa1,Ppm1a,Glrx5,Auh,Sfxn1,Dbn1,Mrps30,Tkt,Acin1,Dhrs4,Cct5,Pak2,Mrps23,Jpt2,Prrc2a,Me2,Ak3,Prdx3,Aspscr1,Dpysl4,Dtymk,Arl8a,Pycr2,Iars2,Aldh9a1,Hspa5,Rab14,Ola…
GO:0005739	Mitochondrion	118	1956	0.62	6.93e-39	10090.ENSMUSP00000000090,10090.ENSMUSP00000001485,10090.ENSMUSP00000003029,10090.ENSMUSP00000003572,10090.ENSMUSP00000003622,10090.ENSMUSP00000003907,10090.ENSMUSP00000006900,10090.ENSMUSP00000011058,10090.ENSMUSP00000013737,10090.ENSMUSP00000015501,10090.ENSMUSP00000017534,10090.ENSMUSP00000019026,10090.ENSMUSP00000019226,10090.ENSMUSP00000020630,10090.ENSMUSP00000021078,10090.ENSMUSP00000021522…	Cox5a,Mrpl10,Timm44,Gars,Slc25a1,Gcdh,Acot13,Pdhx,Ndufs2,Clpx,Aldoc,Mrpl45,Slc25a22,Hspa4,Fdxr,Glrx5,Auh,Sfxn1,Mrps30,Dhrs4,Mrps23,Me2,Ak3,Prdx3,Dtymk,Pycr2,Iars2,Aldh9a1,Hspa5,Nfs1,Etfdh,Tars2,Mrpl9,Hint2,Mrpl37,Hmgcl,Mecr,Pmpcb,Acads,Mrpl19,Ldhb,Tamm41,Mrpl46,Rps3,Naxd,Pkm,Mrpl3,Slc25a20,Amt,Lars2,H2-Ke6,Mrps28,Pck2,Lap3,Aldh5a1,Tsfm,Ndufv1,Mpst,Hibch,Bphl,Pdpr,Coq5,Mrps35,Vwa8,Nipsnap1,Mrps7,T…
GO:0005622	Intracellular anatomical structure	309	14759	0.16	1.33e-38	10090.ENSMUSP00000000090,10090.ENSMUSP00000000590,10090.ENSMUSP00000001186,10090.ENSMUSP00000001452,10090.ENSMUSP00000001485,10090.ENSMUSP00000001544,10090.ENSMUSP00000001592,10090.ENSMUSP00000001620,10090.ENSMUSP00000001809,10090.ENSMUSP00000002808,10090.ENSMUSP00000003029,10090.ENSMUSP00000003572,10090.ENSMUSP00000003622,10090.ENSMUSP00000003907,10090.ENSMUSP00000004646,10090.ENSMUSP00000004673…	Cox5a,Rdx,Snrnp27,Cct3,Mrpl10,Vwa5a,Jup,Fxr1,Pabpc1,Prkra,Timm44,Gars,Slc25a1,Gcdh,Coro1c,Ndrg2,Wdr1,Ube2m,Tbcb,Atp6v1b2,Acot13,Snap47,Pdhx,Strn3,Ndufs2,Pea15a,Clpx,Prune1,Aldoc,G3bp1,Pdlim4,Dync1h1,Mrpl45,Strn4,Slc25a22,Ap3d1,Hint1,Hspa4,Fdxr,Jpt1,Pafah1b1,Luc7l3,Ahsa1,Ppm1a,Glrx5,Auh,Sfxn1,Dbn1,Mrps30,Tkt,Acin1,Dhrs4,Cct5,Pak2,Mrps23,Jpt2,Prrc2a,Me2,Ak3,Prdx3,Aspscr1,Dpysl4,Dtymk,Arl8a,Pycr2,Ia…
GO:0043229	Intracellular organelle	293	13119	0.19	4.16e-36	10090.ENSMUSP00000000090,10090.ENSMUSP00000000590,10090.ENSMUSP00000001186,10090.ENSMUSP00000001452,10090.ENSMUSP00000001485,10090.ENSMUSP00000001544,10090.ENSMUSP00000001592,10090.ENSMUSP00000001620,10090.ENSMUSP00000001809,10090.ENSMUSP00000002808,10090.ENSMUSP00000003029,10090.ENSMUSP00000003572,10090.ENSMUSP00000003622,10090.ENSMUSP00000003907,10090.ENSMUSP00000004646,10090.ENSMUSP00000004673…	Cox5a,Rdx,Snrnp27,Cct3,Mrpl10,Vwa5a,Jup,Fxr1,Pabpc1,Prkra,Timm44,Gars,Slc25a1,Gcdh,Coro1c,Ndrg2,Wdr1,Ube2m,Tbcb,Atp6v1b2,Acot13,Snap47,Pdhx,Strn3,Ndufs2,Pea15a,Clpx,Prune1,Aldoc,G3bp1,Pdlim4,Dync1h1,Mrpl45,Slc25a22,Ap3d1,Hint1,Hspa4,Fdxr,Jpt1,Pafah1b1,Luc7l3,Ahsa1,Ppm1a,Glrx5,Auh,Sfxn1,Dbn1,Mrps30,Tkt,Acin1,Dhrs4,Cct5,Pak2,Mrps23,Jpt2,Prrc2a,Me2,Ak3,Prdx3,Aspscr1,Dtymk,Arl8a,Pycr2,Iars2,Aldh9a1,H…
GO:0043226	Organelle	294	13445	0.18	2.19e-34	10090.ENSMUSP00000000090,10090.ENSMUSP00000000590,10090.ENSMUSP00000001186,10090.ENSMUSP00000001452,10090.ENSMUSP00000001485,10090.ENSMUSP00000001544,10090.ENSMUSP00000001592,10090.ENSMUSP00000001620,10090.ENSMUSP00000001809,10090.ENSMUSP00000002808,10090.ENSMUSP00000003029,10090.ENSMUSP00000003572,10090.ENSMUSP00000003622,10090.ENSMUSP00000003907,10090.ENSMUSP00000004646,10090.ENSMUSP00000004673…	Cox5a,Rdx,Snrnp27,Cct3,Mrpl10,Vwa5a,Jup,Fxr1,Pabpc1,Prkra,Timm44,Gars,Slc25a1,Gcdh,Coro1c,Ndrg2,Wdr1,Ube2m,Tbcb,Atp6v1b2,Acot13,Snap47,Pdhx,Strn3,Ndufs2,Pea15a,Clpx,Prune1,Aldoc,G3bp1,Pdlim4,Dync1h1,Mrpl45,Slc25a22,Ap3d1,Hint1,Hspa4,Fdxr,Jpt1,Pafah1b1,Luc7l3,Ahsa1,Ppm1a,Glrx5,Auh,Sfxn1,Dbn1,Mrps30,Tkt,Acin1,Dhrs4,Cct5,Pak2,Mrps23,Jpt2,Prrc2a,Me2,Ak3,Prdx3,Aspscr1,Dtymk,Arl8a,Pycr2,Atp1b1,Iars2,Al…
GO:0005759	Mitochondrial matrix	52	361	1	3.33e-31	10090.ENSMUSP00000001485,10090.ENSMUSP00000003029,10090.ENSMUSP00000003907,10090.ENSMUSP00000006900,10090.ENSMUSP00000011058,10090.ENSMUSP00000015501,10090.ENSMUSP00000019026,10090.ENSMUSP00000021522,10090.ENSMUSP00000022245,10090.ENSMUSP00000024486,10090.ENSMUSP00000025439,10090.ENSMUSP00000025696,10090.ENSMUSP00000027503,10090.ENSMUSP00000027921,10090.ENSMUSP00000029147,10090.ENSMUSP00000029386…	Mrpl10,Timm44,Gcdh,Acot13,Pdhx,Clpx,Mrpl45,Glrx5,Mrps30,Mrps23,Me2,Ak3,Dtymk,Iars2,Nfs1,Etfdh,Tars2,Mrpl9,Mrpl37,Hmgcl,Pmpcb,Acads,Mrpl19,Mrpl46,Rps3,Mrpl3,Lars2,H2-Ke6,Mrps28,Tsfm,Pdpr,Coq5,Mrps35,Mrps7,Tst,Mrps27,Dglucy,Bckdha,Pmpca,Ethe1,Ptcd3,Dap3,Sars2,Mrpl38,Ak4,Mrpl39,Mrpl1,Mrpl16,Mmut,Tbrg4,Ndufa9,Eci1
GO:0044391	Ribosomal subunit	37	207	1.09	1.29e-24	10090.ENSMUSP00000001485,10090.ENSMUSP00000019026,10090.ENSMUSP00000022245,10090.ENSMUSP00000024486,10090.ENSMUSP00000029786,10090.ENSMUSP00000030365,10090.ENSMUSP00000031617,10090.ENSMUSP00000032124,10090.ENSMUSP00000032841,10090.ENSMUSP00000032998,10090.ENSMUSP00000034966,10090.ENSMUSP00000035105,10090.ENSMUSP00000035177,10090.ENSMUSP00000038305,10090.ENSMUSP00000048348,10090.ENSMUSP00000053033…	Mrpl10,Mrpl45,Mrps30,Mrps23,Mrpl9,Mrpl37,Rpl6,Mrpl19,Mrpl46,Rps3,Rpl4,Rpsa,Mrpl3,Mrps28,Mrps35,Mrps7,Mrps27,Rpl7,Rpl15,Rpl3,Ptcd3,Dap3,Rpl7a,Mrpl38,Rps16,Rps9,Mrpl39,Mrpl1,Rpl22,Rps15a,Rps20,Zcchc17,Mrpl16,Rpl14,Rpl18,Rpl8,Rpl17
GO:0005743	Mitochondrial inner membrane	52	556	0.81	3.9e-23	10090.ENSMUSP00000000090,10090.ENSMUSP00000001485,10090.ENSMUSP00000003029,10090.ENSMUSP00000003622,10090.ENSMUSP00000003907,10090.ENSMUSP00000013737,10090.ENSMUSP00000015501,10090.ENSMUSP00000019026,10090.ENSMUSP00000019226,10090.ENSMUSP00000021078,10090.ENSMUSP00000021930,10090.ENSMUSP00000022245,10090.ENSMUSP00000024486,10090.ENSMUSP00000029386,10090.ENSMUSP00000029786,10090.ENSMUSP00000030365…	Cox5a,Mrpl10,Timm44,Slc25a1,Gcdh,Ndufs2,Clpx,Mrpl45,Slc25a22,Fdxr,Sfxn1,Mrps30,Mrps23,Etfdh,Mrpl9,Mrpl37,Hmgcl,Pmpcb,Mrpl19,Ldhb,Tamm41,Mrpl46,Rps3,Mrpl3,Slc25a20,Mrps28,Ndufv1,Mpst,Coq5,Mrps35,Nipsnap1,Mrps7,Tst,Mrps27,Pmpca,Slc25a3,Ptcd3,mt-Co2,Dap3,Srgap2,Crat,Mrpl38,Atp5h,Slc25a18,Mrpl39,Mrpl1,Mrpl16,Gpd2,Cox4i1,Ndufa9,Eci1,Fech
GO:0043227	Membrane-bounded organelle	267	12435	0.17	9.4e-23	10090.ENSMUSP00000000090,10090.ENSMUSP00000001186,10090.ENSMUSP00000001485,10090.ENSMUSP00000001544,10090.ENSMUSP00000001592,10090.ENSMUSP00000001620,10090.ENSMUSP00000001809,10090.ENSMUSP00000002808,10090.ENSMUSP00000003029,10090.ENSMUSP00000003572,10090.ENSMUSP00000003622,10090.ENSMUSP00000003907,10090.ENSMUSP00000004646,10090.ENSMUSP00000004673,10090.ENSMUSP00000005714,10090.ENSMUSP00000006435…	Cox5a,Snrnp27,Mrpl10,Vwa5a,Jup,Fxr1,Pabpc1,Prkra,Timm44,Gars,Slc25a1,Gcdh,Coro1c,Ndrg2,Ube2m,Atp6v1b2,Acot13,Snap47,Pdhx,Strn3,Ndufs2,Pea15a,Clpx,Prune1,Aldoc,G3bp1,Pdlim4,Dync1h1,Mrpl45,Slc25a22,Ap3d1,Hint1,Hspa4,Fdxr,Jpt1,Pafah1b1,Luc7l3,Ahsa1,Ppm1a,Glrx5,Auh,Sfxn1,Mrps30,Tkt,Acin1,Dhrs4,Pak2,Mrps23,Jpt2,Prrc2a,Me2,Ak3,Prdx3,Aspscr1,Dtymk,Arl8a,Pycr2,Atp1b1,Iars2,Aldh9a1,Hspa5,Rab14,Ola1,Arfgap…
GO:0043231	Intracellular membrane-bounded organelle	261	11954	0.18	1.22e-22	10090.ENSMUSP00000000090,10090.ENSMUSP00000001186,10090.ENSMUSP00000001485,10090.ENSMUSP00000001544,10090.ENSMUSP00000001592,10090.ENSMUSP00000001620,10090.ENSMUSP00000001809,10090.ENSMUSP00000002808,10090.ENSMUSP00000003029,10090.ENSMUSP00000003572,10090.ENSMUSP00000003622,10090.ENSMUSP00000003907,10090.ENSMUSP00000004646,10090.ENSMUSP00000004673,10090.ENSMUSP00000005714,10090.ENSMUSP00000006435…	Cox5a,Snrnp27,Mrpl10,Vwa5a,Jup,Fxr1,Pabpc1,Prkra,Timm44,Gars,Slc25a1,Gcdh,Coro1c,Ndrg2,Ube2m,Atp6v1b2,Acot13,Snap47,Pdhx,Strn3,Ndufs2,Pea15a,Clpx,Prune1,Aldoc,G3bp1,Pdlim4,Dync1h1,Mrpl45,Slc25a22,Ap3d1,Hint1,Hspa4,Fdxr,Jpt1,Pafah1b1,Luc7l3,Ahsa1,Ppm1a,Glrx5,Auh,Sfxn1,Mrps30,Tkt,Acin1,Dhrs4,Pak2,Mrps23,Jpt2,Prrc2a,Me2,Ak3,Prdx3,Aspscr1,Dtymk,Arl8a,Pycr2,Iars2,Aldh9a1,Hspa5,Rab14,Ola1,Arfgap2,Mapre…
GO:1990904	Ribonucleoprotein complex	58	758	0.72	4e-22	10090.ENSMUSP00000001186,10090.ENSMUSP00000001485,10090.ENSMUSP00000001620,10090.ENSMUSP00000001809,10090.ENSMUSP00000002808,10090.ENSMUSP00000018727,10090.ENSMUSP00000019026,10090.ENSMUSP00000021226,10090.ENSMUSP00000022245,10090.ENSMUSP00000024486,10090.ENSMUSP00000029480,10090.ENSMUSP00000029786,10090.ENSMUSP00000030365,10090.ENSMUSP00000031617,10090.ENSMUSP00000032124,10090.ENSMUSP00000032841…	Snrnp27,Mrpl10,Fxr1,Pabpc1,Prkra,G3bp1,Mrpl45,Luc7l3,Mrps30,Mrps23,Prpf38b,Mrpl9,Mrpl37,Rpl6,Mrpl19,Mrpl46,Eif3c,Rps3,Rpl4,Rpsa,Mrpl3,Mrps28,Mrps35,Mrps7,Luc7l2,Ddx17,Mrps27,Rpl7,Hnrnph1,Rpl15,Rpl3,Ptcd3,Dap3,Rpl7a,Fus,Mrpl38,Rps16,Rps9,Hnrnpc,Hnrnpa3,Gsk3b,Mrpl39,Mrpl1,Rpl22,Rps15a,Hnrnpm,Rps20,Srsf1,Zcchc17,Stau2,Slirp,Hdlbp,Mrpl16,Rpl14,Ddx39b,Rpl18,Rpl8,Rpl17
GO:0005740	Mitochondrial envelope	61	854	0.69	5.78e-22	10090.ENSMUSP00000000090,10090.ENSMUSP00000001485,10090.ENSMUSP00000003029,10090.ENSMUSP00000003622,10090.ENSMUSP00000003907,10090.ENSMUSP00000013737,10090.ENSMUSP00000015501,10090.ENSMUSP00000019026,10090.ENSMUSP00000019226,10090.ENSMUSP00000021078,10090.ENSMUSP00000021930,10090.ENSMUSP00000022245,10090.ENSMUSP00000024486,10090.ENSMUSP00000025696,10090.ENSMUSP00000027503,10090.ENSMUSP00000029386…	Cox5a,Mrpl10,Timm44,Slc25a1,Gcdh,Ndufs2,Clpx,Mrpl45,Slc25a22,Fdxr,Sfxn1,Mrps30,Mrps23,Ak3,Dtymk,Etfdh,Mrpl9,Mrpl37,Hmgcl,Pmpcb,Acads,Mrpl19,Ldhb,Tamm41,Mrpl46,Rps3,Mrpl3,Slc25a20,H2-Ke6,Mrps28,Ndufv1,Mpst,Coq5,Mrps35,Nipsnap1,Mrps7,Tst,Mrps27,Gm10053,Plec,Pmpca,Slc25a3,Ptcd3,mt-Co2,Dap3,Srgap2,Ass1,Crat,Mrpl38,Atp5h,Nln,Slc25a18,Mrpl39,Mrpl1,Mrpl16,Gpd2,Cox4i1,Ndufa9,Dnm1l,Eci1,Fech
GO:0030054	Cell junction	98	2232	0.48	1.78e-21	10090.ENSMUSP00000000590,10090.ENSMUSP00000001592,10090.ENSMUSP00000001620,10090.ENSMUSP00000001809,10090.ENSMUSP00000004673,10090.ENSMUSP00000005234,10090.ENSMUSP00000006435,10090.ENSMUSP00000010038,10090.ENSMUSP00000015855,10090.ENSMUSP00000017534,10090.ENSMUSP00000018755,10090.ENSMUSP00000019220,10090.ENSMUSP00000020420,10090.ENSMUSP00000021091,10090.ENSMUSP00000021950,10090.ENSMUSP00000023467…	Rdx,Jup,Fxr1,Pabpc1,Ndrg2,Wdr1,Atp6v1b2,Snap47,Prune1,Aldoc,Pdlim4,Strn4,Ap3d1,Pafah1b1,Dbn1,Pak2,Arl8a,Atp1b1,Rab14,Mapre1,Nbea,Arhgef2,Capzb,Pclo,Rpl6,Mrpl46,Rps3,Rpl4,Map4,Rpsa,Prkar2a,Prkar2b,Ppp1r9b,Lasp1,Mpst,Sh3pxd2b,Fermt2,Eif5a,Nipsnap1,Vcpip1,Flnb,Btbd8,Rab2a,Pfn2,Ywhae,Rpl7,Plec,Hnrnph1,Pcbp2,Apc,Ctbp1,Epb41l3,Atp1a3,Rpl3,Syn1,Ppp2r2a,Camk2b,Srgap2,Macf1,Snap91,Tanc2,Nsf,Camk2a,Rpl7a,A…
GO:0005829	Cytosol	139	4213	0.36	6.04e-21	10090.ENSMUSP00000000590,10090.ENSMUSP00000001452,10090.ENSMUSP00000001592,10090.ENSMUSP00000001620,10090.ENSMUSP00000001809,10090.ENSMUSP00000002808,10090.ENSMUSP00000003572,10090.ENSMUSP00000006254,10090.ENSMUSP00000006435,10090.ENSMUSP00000006900,10090.ENSMUSP00000010038,10090.ENSMUSP00000013842,10090.ENSMUSP00000015501,10090.ENSMUSP00000015855,10090.ENSMUSP00000017534,10090.ENSMUSP00000018727…	Rdx,Cct3,Jup,Fxr1,Pabpc1,Prkra,Gars,Tbcb,Atp6v1b2,Acot13,Snap47,Pea15a,Clpx,Prune1,Aldoc,G3bp1,Hint1,Hspa4,Pafah1b1,Ahsa1,Ppm1a,Glrx5,Dbn1,Tkt,Acin1,Cct5,Pak2,Jpt2,Prrc2a,Prdx3,Aspscr1,Aldh9a1,Hspa5,Rab14,Ola1,Arfgap2,Nfs1,Nbea,Capzb,Nudc,Mecr,Aacs,Rpl6,Pdap1,Mtpn,Ldhb,Rps3,Ist1,Cotl1,Pkm,Rpl4,Rpsa,Prkar2a,Slc25a20,Atxn2l,Pck2,Lap3,Ndufv1,Mpst,Fermt2,Flnb,Pcbp1,Ddx17,Ptpn11,Pfkm,Ahcy,Arfgap3,Elob…
GO:0031966	Mitochondrial membrane	56	795	0.69	7.98e-20	10090.ENSMUSP00000000090,10090.ENSMUSP00000001485,10090.ENSMUSP00000003029,10090.ENSMUSP00000003622,10090.ENSMUSP00000003907,10090.ENSMUSP00000013737,10090.ENSMUSP00000015501,10090.ENSMUSP00000019026,10090.ENSMUSP00000019226,10090.ENSMUSP00000021078,10090.ENSMUSP00000021930,10090.ENSMUSP00000022245,10090.ENSMUSP00000024486,10090.ENSMUSP00000029386,10090.ENSMUSP00000029786,10090.ENSMUSP00000030365…	Cox5a,Mrpl10,Timm44,Slc25a1,Gcdh,Ndufs2,Clpx,Mrpl45,Slc25a22,Fdxr,Sfxn1,Mrps30,Mrps23,Etfdh,Mrpl9,Mrpl37,Hmgcl,Pmpcb,Acads,Mrpl19,Ldhb,Tamm41,Mrpl46,Rps3,Mrpl3,Slc25a20,Mrps28,Ndufv1,Mpst,Coq5,Mrps35,Nipsnap1,Mrps7,Tst,Mrps27,Plec,Pmpca,Slc25a3,Ptcd3,mt-Co2,Dap3,Srgap2,Ass1,Crat,Mrpl38,Atp5h,Slc25a18,Mrpl39,Mrpl1,Mrpl16,Gpd2,Cox4i1,Ndufa9,Dnm1l,Eci1,Fech
GO:0045202	Synapse	79	1589	0.53	8.37e-20	10090.ENSMUSP00000001620,10090.ENSMUSP00000001809,10090.ENSMUSP00000004673,10090.ENSMUSP00000006435,10090.ENSMUSP00000010038,10090.ENSMUSP00000017534,10090.ENSMUSP00000018755,10090.ENSMUSP00000019220,10090.ENSMUSP00000020420,10090.ENSMUSP00000021091,10090.ENSMUSP00000021950,10090.ENSMUSP00000023467,10090.ENSMUSP00000027684,10090.ENSMUSP00000028238,10090.ENSMUSP00000029374,10090.ENSMUSP00000029694…	Fxr1,Pabpc1,Ndrg2,Atp6v1b2,Snap47,Aldoc,Pdlim4,Strn4,Ap3d1,Pafah1b1,Dbn1,Pak2,Arl8a,Rab14,Nbea,Arhgef2,Capzb,Pclo,Rpl6,Rps3,Rpl4,Map4,Rpsa,Prkar2a,Prkar2b,Ppp1r9b,Mpst,Eif5a,Nipsnap1,Vcpip1,Btbd8,Rab2a,Pfn2,Ywhae,Rpl7,Hnrnph1,Pcbp2,Apc,Ctbp1,Epb41l3,Atp1a3,Rpl3,Syn1,Ppp2r2a,Camk2b,Srgap2,Macf1,Snap91,Tanc2,Nsf,Camk2a,Rpl7a,Fus,Srcin1,Rps9,Eef1d,Ckap5,Hnrnpa3,Map2,Gsk3b,Abi1,Rpl22,Rps20,Bcr,Rab1a,…
GO:0031967	Organelle envelope	71	1324	0.57	2.81e-19	10090.ENSMUSP00000000090,10090.ENSMUSP00000001485,10090.ENSMUSP00000003029,10090.ENSMUSP00000003622,10090.ENSMUSP00000003907,10090.ENSMUSP00000013737,10090.ENSMUSP00000015501,10090.ENSMUSP00000018851,10090.ENSMUSP00000019026,10090.ENSMUSP00000019226,10090.ENSMUSP00000021078,10090.ENSMUSP00000021083,10090.ENSMUSP00000021091,10090.ENSMUSP00000021930,10090.ENSMUSP00000022245,10090.ENSMUSP00000024486…	Cox5a,Mrpl10,Timm44,Slc25a1,Gcdh,Ndufs2,Clpx,Dync1h1,Mrpl45,Slc25a22,Fdxr,Jpt1,Pafah1b1,Sfxn1,Mrps30,Mrps23,Ak3,Dtymk,Etfdh,Mrpl9,Mrpl37,Hmgcl,Pmpcb,Acads,Mrpl19,Ldhb,Tamm41,Mrpl46,Rps3,Ist1,Mrpl3,Slc25a20,H2-Ke6,Mrps28,Tmem33,Ndufv1,Mpst,Hacd3,Eif5a,Coq5,Mrps35,Nipsnap1,Mrps7,Tst,Mrps27,Gm10053,Plec,Pmpca,Slc25a3,Apc,Ptcd3,mt-Co2,Dap3,Srgap2,Ass1,Crat,Mrpl38,Atp5h,Nln,Slc25a18,Dctn1,Mrpl39,Mrpl1…
GO:0043209	Myelin sheath	31	219	0.99	3.45e-18	10090.ENSMUSP00000000090,10090.ENSMUSP00000000590,10090.ENSMUSP00000001452,10090.ENSMUSP00000005234,10090.ENSMUSP00000006435,10090.ENSMUSP00000022529,10090.ENSMUSP00000022842,10090.ENSMUSP00000025961,10090.ENSMUSP00000027863,10090.ENSMUSP00000028222,10090.ENSMUSP00000032373,10090.ENSMUSP00000034834,10090.ENSMUSP00000042342,10090.ENSMUSP00000050036,10090.ENSMUSP00000064691,10090.ENSMUSP00000064755…	Cox5a,Rdx,Cct3,Wdr1,Atp6v1b2,Tkt,Cct5,Prdx3,Atp1b1,Hspa5,Ldhb,Pkm,Tubb4b,Cnrip1,Gfap,Phgdh,Gm10053,Plec,Slc25a3,Tuba1b,Atp1a3,Syn1,Hsp90aa1,Nsf,Ass1,Akr1b3,Atp5h,Atp6v1a,Tcp1,Sept7,Gdi2
GO:0043232	Intracellular non-membrane-bounded organelle	142	4826	0.31	5.03e-17	10090.ENSMUSP00000000590,10090.ENSMUSP00000001452,10090.ENSMUSP00000001485,10090.ENSMUSP00000001592,10090.ENSMUSP00000001620,10090.ENSMUSP00000001809,10090.ENSMUSP00000003029,10090.ENSMUSP00000004646,10090.ENSMUSP00000005234,10090.ENSMUSP00000006254,10090.ENSMUSP00000006900,10090.ENSMUSP00000013842,10090.ENSMUSP00000015501,10090.ENSMUSP00000018727,10090.ENSMUSP00000018755,10090.ENSMUSP00000018851…	Rdx,Cct3,Mrpl10,Jup,Fxr1,Pabpc1,Timm44,Coro1c,Wdr1,Tbcb,Acot13,Pea15a,Clpx,G3bp1,Pdlim4,Dync1h1,Mrpl45,Hspa4,Jpt1,Pafah1b1,Dbn1,Mrps30,Acin1,Cct5,Mrps23,Arl8a,Ola1,Mapre1,Arhgef2,Mrpl9,Mrpl37,Capzb,Sfpq,Nudc,Pclo,Acads,Rpl6,Arpc1a,Mtpn,Mrpl19,Mrpl46,Rps3,Dcx,Hcfc1,Ist1,Cotl1,Rpl4,Map4,Rpsa,Mrpl3,Prkar2a,Atxn2l,Mrps28,Prkar2b,Ppp1r9b,Lasp1,Tubb4b,Sh3pxd2b,Fermt2,Thoc2,Mrps35,Flnb,Mrps7,Pcbp1,Ddx17…
GO:0015934	Large ribosomal subunit	24	128	1.11	2.04e-16	10090.ENSMUSP00000001485,10090.ENSMUSP00000019026,10090.ENSMUSP00000022245,10090.ENSMUSP00000029786,10090.ENSMUSP00000030365,10090.ENSMUSP00000031617,10090.ENSMUSP00000032124,10090.ENSMUSP00000032841,10090.ENSMUSP00000034966,10090.ENSMUSP00000035177,10090.ENSMUSP00000071616,10090.ENSMUSP00000079163,10090.ENSMUSP00000080354,10090.ENSMUSP00000099962,10090.ENSMUSP00000102047,10090.ENSMUSP00000112283…	Mrpl10,Mrpl45,Mrps30,Mrpl9,Mrpl37,Rpl6,Mrpl19,Mrpl46,Rpl4,Mrpl3,Rpl7,Rpl15,Rpl3,Rpl7a,Mrpl38,Mrpl39,Mrpl1,Rpl22,Zcchc17,Mrpl16,Rpl14,Rpl18,Rpl8,Rpl17
GO:0042995	Cell projection	98	2723	0.39	8.61e-16	10090.ENSMUSP00000000590,10090.ENSMUSP00000001620,10090.ENSMUSP00000001809,10090.ENSMUSP00000003572,10090.ENSMUSP00000004646,10090.ENSMUSP00000004673,10090.ENSMUSP00000005234,10090.ENSMUSP00000006435,10090.ENSMUSP00000010038,10090.ENSMUSP00000013130,10090.ENSMUSP00000017534,10090.ENSMUSP00000018755,10090.ENSMUSP00000018851,10090.ENSMUSP00000019220,10090.ENSMUSP00000020420,10090.ENSMUSP00000021091…	Rdx,Fxr1,Pabpc1,Gars,Coro1c,Ndrg2,Wdr1,Atp6v1b2,Snap47,Strn3,Aldoc,Pdlim4,Dync1h1,Strn4,Ap3d1,Pafah1b1,Ppm1a,Glrx5,Dbn1,Arl8a,Atp1b1,Mapre1,Arhgef2,Capzb,Sfpq,Pclo,Arpc1a,Mtpn,Rps3,Dcx,Hcfc1,Pkm,Map4,Prkar2a,Pygb,Prkar2b,Ppp1r9b,Mpst,Sh3pxd2b,Fermt2,Eif5a,Flnb,Btbd8,Pfkm,Ahcy,Gfap,Nav1,Ywhae,Tubb3,Gsk3a,Plec,Kif21b,Apc,Epb41l3,Atp1a3,Syn1,Mapk8ip3,Trio,Camk2b,Hsp90aa1,Srgap2,Macf1,Snap91,Tanc2,Ns…
GO:0032991	Protein-containing complex	155	5743	0.27	1.05e-15	10090.ENSMUSP00000000090,10090.ENSMUSP00000001186,10090.ENSMUSP00000001452,10090.ENSMUSP00000001485,10090.ENSMUSP00000001592,10090.ENSMUSP00000001620,10090.ENSMUSP00000001809,10090.ENSMUSP00000002808,10090.ENSMUSP00000004646,10090.ENSMUSP00000006435,10090.ENSMUSP00000010038,10090.ENSMUSP00000011058,10090.ENSMUSP00000013130,10090.ENSMUSP00000013737,10090.ENSMUSP00000013842,10090.ENSMUSP00000015501…	Cox5a,Snrnp27,Cct3,Mrpl10,Jup,Fxr1,Pabpc1,Prkra,Coro1c,Atp6v1b2,Snap47,Pdhx,Strn3,Ndufs2,Pea15a,Clpx,G3bp1,Pdlim4,Dync1h1,Mrpl45,Strn4,Ap3d1,Hint1,Pafah1b1,Luc7l3,Glrx5,Mrps30,Acin1,Cct5,Mrps23,Prdx3,Atp1b1,Hspa5,Nfs1,Etfdh,Prpf38b,Arhgef2,Mrpl9,Mrpl37,Hmgcl,Capzb,Ddost,Sfpq,Pmpcb,Rpl6,Arpc1a,Mtpn,Mrpl19,Ldhb,Mrpl46,Eif3c,Rps3,Hcfc1,Arcn1,Pkm,Rpl4,Rpsa,Mrpl3,Prkar2a,H2-Ke6,Mrps28,Prkar2b,Tubb4b,N…
GO:0043005	Neuron projection	75	1721	0.48	1.05e-15	10090.ENSMUSP00000000590,10090.ENSMUSP00000001620,10090.ENSMUSP00000001809,10090.ENSMUSP00000003572,10090.ENSMUSP00000004673,10090.ENSMUSP00000010038,10090.ENSMUSP00000013130,10090.ENSMUSP00000017534,10090.ENSMUSP00000018755,10090.ENSMUSP00000018851,10090.ENSMUSP00000019220,10090.ENSMUSP00000020420,10090.ENSMUSP00000021091,10090.ENSMUSP00000021514,10090.ENSMUSP00000021522,10090.ENSMUSP00000021950…	Rdx,Fxr1,Pabpc1,Gars,Ndrg2,Snap47,Strn3,Aldoc,Pdlim4,Dync1h1,Strn4,Ap3d1,Pafah1b1,Ppm1a,Glrx5,Dbn1,Arl8a,Arhgef2,Capzb,Sfpq,Pclo,Mtpn,Rps3,Dcx,Hcfc1,Map4,Pygb,Prkar2b,Ppp1r9b,Mpst,Eif5a,Flnb,Btbd8,Ahcy,Nav1,Ywhae,Tubb3,Gsk3a,Plec,Kif21b,Apc,Epb41l3,Atp1a3,Syn1,Mapk8ip3,Camk2b,Hsp90aa1,Srgap2,Snap91,Tanc2,Nsf,Ass1,Camk2a,Fus,Srcin1,Ckap5,Hnrnpa3,Dctn1,Map2,Gsk3b,Copa,Abi1,Stau2,Bcr,Sept7,Sorbs2,Bc…
GO:0120025	Plasma membrane bounded cell projection	94	2622	0.39	6.05e-15	10090.ENSMUSP00000000590,10090.ENSMUSP00000001620,10090.ENSMUSP00000001809,10090.ENSMUSP00000003572,10090.ENSMUSP00000004646,10090.ENSMUSP00000004673,10090.ENSMUSP00000006435,10090.ENSMUSP00000010038,10090.ENSMUSP00000013130,10090.ENSMUSP00000017534,10090.ENSMUSP00000018755,10090.ENSMUSP00000018851,10090.ENSMUSP00000019220,10090.ENSMUSP00000020420,10090.ENSMUSP00000021091,10090.ENSMUSP00000021514…	Rdx,Fxr1,Pabpc1,Gars,Coro1c,Ndrg2,Atp6v1b2,Snap47,Strn3,Aldoc,Pdlim4,Dync1h1,Strn4,Ap3d1,Pafah1b1,Ppm1a,Glrx5,Dbn1,Arl8a,Atp1b1,Mapre1,Arhgef2,Capzb,Sfpq,Pclo,Arpc1a,Mtpn,Rps3,Dcx,Hcfc1,Pkm,Map4,Prkar2a,Pygb,Prkar2b,Ppp1r9b,Mpst,Fermt2,Eif5a,Flnb,Btbd8,Pfkm,Ahcy,Gfap,Nav1,Ywhae,Tubb3,Gsk3a,Plec,Kif21b,Apc,Epb41l3,Atp1a3,Syn1,Mapk8ip3,Camk2b,Hsp90aa1,Srgap2,Macf1,Snap91,Tanc2,Nsf,Ass1,Camk2a,Akr1b…
GO:0098798	Mitochondrial protein-containing complex	31	297	0.86	6.77e-15	10090.ENSMUSP00000000090,10090.ENSMUSP00000001485,10090.ENSMUSP00000011058,10090.ENSMUSP00000013737,10090.ENSMUSP00000015501,10090.ENSMUSP00000019026,10090.ENSMUSP00000022245,10090.ENSMUSP00000024486,10090.ENSMUSP00000029386,10090.ENSMUSP00000029786,10090.ENSMUSP00000030365,10090.ENSMUSP00000030882,10090.ENSMUSP00000032124,10090.ENSMUSP00000032841,10090.ENSMUSP00000035177,10090.ENSMUSP00000038305…	Cox5a,Mrpl10,Pdhx,Ndufs2,Clpx,Mrpl45,Mrps30,Mrps23,Etfdh,Mrpl9,Mrpl37,Pmpcb,Mrpl19,Mrpl46,Mrpl3,Mrps28,Ndufv1,Mrps35,Mrps7,Mrps27,Bckdha,Ptcd3,mt-Co2,Dap3,Mrpl38,Atp5h,Mrpl39,Mrpl1,Mrpl16,Cox4i1,Ndufa9
GO:0098984	Neuron to neuron synapse	37	466	0.74	2.25e-14	10090.ENSMUSP00000001620,10090.ENSMUSP00000010038,10090.ENSMUSP00000021950,10090.ENSMUSP00000023467,10090.ENSMUSP00000029694,10090.ENSMUSP00000030518,10090.ENSMUSP00000030691,10090.ENSMUSP00000031617,10090.ENSMUSP00000032998,10090.ENSMUSP00000034966,10090.ENSMUSP00000035055,10090.ENSMUSP00000041732,10090.ENSMUSP00000071616,10090.ENSMUSP00000076989,10090.ENSMUSP00000077509,10090.ENSMUSP00000079098…	Fxr1,Snap47,Dbn1,Pak2,Arhgef2,Capzb,Pclo,Rpl6,Rps3,Rpl4,Map4,Ppp1r9b,Rpl7,Hnrnph1,Pcbp2,Epb41l3,Atp1a3,Syn1,Camk2b,Srgap2,Macf1,Snap91,Tanc2,Nsf,Camk2a,Srcin1,Hnrnpa3,Map2,Gsk3b,Abi1,Bcr,Sorbs2,Rpl14,Dnm2,Ank2,Sept11,Rpl8
GO:0014069	Postsynaptic density	35	431	0.75	7.74e-14	10090.ENSMUSP00000001620,10090.ENSMUSP00000010038,10090.ENSMUSP00000021950,10090.ENSMUSP00000023467,10090.ENSMUSP00000029694,10090.ENSMUSP00000030518,10090.ENSMUSP00000030691,10090.ENSMUSP00000031617,10090.ENSMUSP00000032998,10090.ENSMUSP00000034966,10090.ENSMUSP00000035055,10090.ENSMUSP00000041732,10090.ENSMUSP00000071616,10090.ENSMUSP00000076989,10090.ENSMUSP00000077509,10090.ENSMUSP00000079098…	Fxr1,Snap47,Dbn1,Pak2,Arhgef2,Capzb,Pclo,Rpl6,Rps3,Rpl4,Map4,Ppp1r9b,Rpl7,Hnrnph1,Pcbp2,Epb41l3,Syn1,Camk2b,Srgap2,Macf1,Snap91,Tanc2,Nsf,Camk2a,Srcin1,Hnrnpa3,Map2,Gsk3b,Abi1,Bcr,Sorbs2,Rpl14,Dnm2,Ank2,Rpl8
GO:0098794	Postsynapse	47	801	0.61	9.7e-14	10090.ENSMUSP00000001620,10090.ENSMUSP00000010038,10090.ENSMUSP00000017534,10090.ENSMUSP00000018755,10090.ENSMUSP00000019220,10090.ENSMUSP00000020420,10090.ENSMUSP00000021950,10090.ENSMUSP00000023467,10090.ENSMUSP00000029374,10090.ENSMUSP00000029694,10090.ENSMUSP00000030518,10090.ENSMUSP00000030691,10090.ENSMUSP00000031617,10090.ENSMUSP00000032998,10090.ENSMUSP00000034966,10090.ENSMUSP00000035055…	Fxr1,Snap47,Aldoc,Pdlim4,Strn4,Ap3d1,Dbn1,Pak2,Nbea,Arhgef2,Capzb,Pclo,Rpl6,Rps3,Rpl4,Map4,Prkar2b,Ppp1r9b,Pfn2,Rpl7,Hnrnph1,Pcbp2,Epb41l3,Atp1a3,Syn1,Camk2b,Srgap2,Macf1,Snap91,Tanc2,Nsf,Camk2a,Fus,Srcin1,Ckap5,Hnrnpa3,Map2,Gsk3b,Abi1,Bcr,Sorbs2,Rpl14,Dnm2,Ank2,Abi2,Sept11,Rpl8
GO:0099572	Postsynaptic specialization	36	467	0.73	1.21e-13	10090.ENSMUSP00000001620,10090.ENSMUSP00000010038,10090.ENSMUSP00000021950,10090.ENSMUSP00000023467,10090.ENSMUSP00000029694,10090.ENSMUSP00000030518,10090.ENSMUSP00000030691,10090.ENSMUSP00000031617,10090.ENSMUSP00000032998,10090.ENSMUSP00000034966,10090.ENSMUSP00000035055,10090.ENSMUSP00000041732,10090.ENSMUSP00000071616,10090.ENSMUSP00000076989,10090.ENSMUSP00000077509,10090.ENSMUSP00000079098…	Fxr1,Snap47,Dbn1,Pak2,Arhgef2,Capzb,Pclo,Rpl6,Rps3,Rpl4,Map4,Ppp1r9b,Rpl7,Hnrnph1,Pcbp2,Epb41l3,Syn1,Camk2b,Srgap2,Macf1,Snap91,Tanc2,Nsf,Camk2a,Srcin1,Hnrnpa3,Map2,Gsk3b,Abi1,Bcr,Sorbs2,Rpl14,Dnm2,Ank2,Sept11,Rpl8
GO:0036477	Somatodendritic compartment	57	1168	0.53	1.36e-13	10090.ENSMUSP00000001620,10090.ENSMUSP00000001809,10090.ENSMUSP00000010038,10090.ENSMUSP00000013130,10090.ENSMUSP00000018727,10090.ENSMUSP00000018755,10090.ENSMUSP00000018851,10090.ENSMUSP00000019220,10090.ENSMUSP00000021091,10090.ENSMUSP00000021522,10090.ENSMUSP00000021950,10090.ENSMUSP00000029694,10090.ENSMUSP00000030518,10090.ENSMUSP00000030623,10090.ENSMUSP00000030691,10090.ENSMUSP00000032998…	Fxr1,Pabpc1,Snap47,Strn3,G3bp1,Pdlim4,Dync1h1,Strn4,Pafah1b1,Glrx5,Dbn1,Arhgef2,Capzb,Sfpq,Pclo,Rps3,Dcx,Hcfc1,Rpsa,Prkar2b,Ppp1r9b,Eif5a,Flnb,Rab2a,Tubb3,Plec,Kif21b,Apc,Atp1a3,Syn1,Mapk8ip3,Camk2b,Hsp90aa1,Srgap2,Snap91,Tanc2,Nsf,Ass1,Camk2a,Fus,Srcin1,Ckap5,Dctn1,Map2,Gsk3b,Copa,Stau2,Bcr,Rab1a,Sept7,Sorbs2,Agfg1,Abi2,Rufy3,Sept11,Map6,Casp3
GO:0005761	Mitochondrial ribosome	19	94	1.14	1.47e-13	10090.ENSMUSP00000001485,10090.ENSMUSP00000019026,10090.ENSMUSP00000022245,10090.ENSMUSP00000024486,10090.ENSMUSP00000029786,10090.ENSMUSP00000030365,10090.ENSMUSP00000032124,10090.ENSMUSP00000032841,10090.ENSMUSP00000035177,10090.ENSMUSP00000038305,10090.ENSMUSP00000048348,10090.ENSMUSP00000053033,10090.ENSMUSP00000062326,10090.ENSMUSP00000080743,10090.ENSMUSP00000088456,10090.ENSMUSP00000102047…	Mrpl10,Mrpl45,Mrps30,Mrps23,Mrpl9,Mrpl37,Mrpl19,Mrpl46,Mrpl3,Mrps28,Mrps35,Mrps7,Mrps27,Ptcd3,Dap3,Mrpl38,Mrpl39,Mrpl1,Mrpl16
GO:0030424	Axon	48	847	0.59	1.47e-13	10090.ENSMUSP00000001620,10090.ENSMUSP00000003572,10090.ENSMUSP00000004673,10090.ENSMUSP00000017534,10090.ENSMUSP00000018851,10090.ENSMUSP00000020420,10090.ENSMUSP00000021091,10090.ENSMUSP00000021950,10090.ENSMUSP00000027684,10090.ENSMUSP00000030691,10090.ENSMUSP00000031866,10090.ENSMUSP00000033642,10090.ENSMUSP00000033761,10090.ENSMUSP00000035055,10090.ENSMUSP00000035743,10090.ENSMUSP00000041732…	Fxr1,Gars,Ndrg2,Aldoc,Dync1h1,Ap3d1,Pafah1b1,Dbn1,Arl8a,Pclo,Mtpn,Dcx,Hcfc1,Map4,Pygb,Ppp1r9b,Btbd8,Nav1,Ywhae,Tubb3,Gsk3a,Plec,Kif21b,Apc,Epb41l3,Atp1a3,Syn1,Mapk8ip3,Hsp90aa1,Snap91,Tanc2,Camk2a,Srcin1,Dctn1,Map2,Gsk3b,Copa,Abi1,Stau2,Bcr,Sept7,Bcar1,Clasp2,Dnm2,Amph,Rufy3,Sept11,Map6
GO:0044297	Cell body	48	877	0.58	4.75e-13	10090.ENSMUSP00000001452,10090.ENSMUSP00000001620,10090.ENSMUSP00000010038,10090.ENSMUSP00000013130,10090.ENSMUSP00000018727,10090.ENSMUSP00000018851,10090.ENSMUSP00000021091,10090.ENSMUSP00000021522,10090.ENSMUSP00000021950,10090.ENSMUSP00000022842,10090.ENSMUSP00000029694,10090.ENSMUSP00000030518,10090.ENSMUSP00000030691,10090.ENSMUSP00000033642,10090.ENSMUSP00000033761,10090.ENSMUSP00000035105…	Cct3,Fxr1,Snap47,Strn3,G3bp1,Dync1h1,Pafah1b1,Glrx5,Dbn1,Cct5,Arhgef2,Capzb,Pclo,Dcx,Hcfc1,Rpsa,Prkar2b,Ppp1r9b,Eif5a,Flnb,Btbd8,Rab2a,Gfap,Tubb3,Apc,Atp1a3,Syn1,Mapk8ip3,Camk2b,Hsp90aa1,Snap91,Ass1,Camk2a,Fus,Srcin1,Ckap5,Dctn1,Map2,Gsk3b,Tcp1,Copa,Stau2,Rab1a,Sept7,Sorbs2,Agfg1,Rufy3,Casp3
GO:0099512	Supramolecular fiber	53	1064	0.54	6.07e-13	10090.ENSMUSP00000001452,10090.ENSMUSP00000001592,10090.ENSMUSP00000001620,10090.ENSMUSP00000006254,10090.ENSMUSP00000018755,10090.ENSMUSP00000018851,10090.ENSMUSP00000021091,10090.ENSMUSP00000021950,10090.ENSMUSP00000022842,10090.ENSMUSP00000028981,10090.ENSMUSP00000029694,10090.ENSMUSP00000030518,10090.ENSMUSP00000030665,10090.ENSMUSP00000031617,10090.ENSMUSP00000033642,10090.ENSMUSP00000034966…	Cct3,Jup,Fxr1,Tbcb,Pdlim4,Dync1h1,Pafah1b1,Dbn1,Cct5,Mapre1,Arhgef2,Capzb,Nudc,Rpl6,Dcx,Rpl4,Map4,Tubb4b,Fermt2,Flnb,Gfap,Nav1,Tubb3,Rcc2,Rpl7,Gsk3a,Plec,Bcas3,Kif21b,Tuba1b,Apc,Rpl15,Eml4,Macf1,Tpt1,Ckap5,Dctn1,Map2,Gsk3b,Kif2a,Tcp1,Stau2,Sorbs2,Clasp2,Myo18a,Dnm2,Ank2,Abi2,Camsap2,Map6,Camsap3,Dnm1l,Rpl17
GO:0099080	Supramolecular complex	62	1421	0.48	7.78e-13	10090.ENSMUSP00000001452,10090.ENSMUSP00000001592,10090.ENSMUSP00000001620,10090.ENSMUSP00000001809,10090.ENSMUSP00000006254,10090.ENSMUSP00000018727,10090.ENSMUSP00000018755,10090.ENSMUSP00000018851,10090.ENSMUSP00000021091,10090.ENSMUSP00000021950,10090.ENSMUSP00000022842,10090.ENSMUSP00000028981,10090.ENSMUSP00000029694,10090.ENSMUSP00000030518,10090.ENSMUSP00000030665,10090.ENSMUSP00000031617…	Cct3,Jup,Fxr1,Pabpc1,Tbcb,G3bp1,Pdlim4,Dync1h1,Pafah1b1,Dbn1,Cct5,Mapre1,Arhgef2,Capzb,Nudc,Rpl6,Dcx,Rpl4,Map4,Atxn2l,Tubb4b,Fermt2,Flnb,Pcbp1,Gfap,Nav1,Tubb3,Rcc2,Rpl7,Gsk3a,Plec,Bcas3,Kif21b,Tuba1b,Apc,Rpl15,Tardbp,Eml4,Macf1,Tpt1,Ckap5,Hnrnpa3,Dctn1,Map2,Gsk3b,Kif2a,Tcp1,Stau2,Sept7,Sorbs2,Clasp2,Myo18a,Dnm2,Prrc2c,Ank2,Abi2,Tbrg4,Camsap2,Map6,Camsap3,Dnm1l,Rpl17
GO:0005874	Microtubule	35	480	0.7	1.13e-12	10090.ENSMUSP00000001452,10090.ENSMUSP00000006254,10090.ENSMUSP00000018851,10090.ENSMUSP00000021091,10090.ENSMUSP00000022842,10090.ENSMUSP00000028981,10090.ENSMUSP00000029694,10090.ENSMUSP00000030665,10090.ENSMUSP00000033642,10090.ENSMUSP00000035055,10090.ENSMUSP00000042342,10090.ENSMUSP00000067241,10090.ENSMUSP00000071134,10090.ENSMUSP00000071163,10090.ENSMUSP00000071654,10090.ENSMUSP00000074416…	Cct3,Tbcb,Dync1h1,Pafah1b1,Cct5,Mapre1,Arhgef2,Nudc,Dcx,Map4,Tubb4b,Nav1,Tubb3,Rcc2,Gsk3a,Bcas3,Kif21b,Tuba1b,Apc,Eml4,Macf1,Tpt1,Ckap5,Dctn1,Map2,Gsk3b,Kif2a,Tcp1,Stau2,Clasp2,Dnm2,Camsap2,Map6,Camsap3,Dnm1l
GO:0022626	Cytosolic ribosome	19	119	1.04	5.38e-12	10090.ENSMUSP00000031617,10090.ENSMUSP00000032998,10090.ENSMUSP00000034966,10090.ENSMUSP00000035105,10090.ENSMUSP00000071616,10090.ENSMUSP00000079163,10090.ENSMUSP00000080354,10090.ENSMUSP00000099962,10090.ENSMUSP00000103940,10090.ENSMUSP00000104265,10090.ENSMUSP00000112977,10090.ENSMUSP00000118787,10090.ENSMUSP00000119975,10090.ENSMUSP00000120528,10090.ENSMUSP00000120807,10090.ENSMUSP00000131489…	Rpl6,Rps3,Rpl4,Rpsa,Rpl7,Rpl15,Rpl3,Rpl7a,Rps16,Rps9,Mrpl1,Rpl22,Rps15a,Rps20,Zcchc17,Rpl14,Rpl18,Rpl8,Rpl17
GO:0070013	Intracellular organelle lumen	129	4848	0.26	8.98e-12	10090.ENSMUSP00000001485,10090.ENSMUSP00000001544,10090.ENSMUSP00000002808,10090.ENSMUSP00000003029,10090.ENSMUSP00000003907,10090.ENSMUSP00000006900,10090.ENSMUSP00000011058,10090.ENSMUSP00000013130,10090.ENSMUSP00000013737,10090.ENSMUSP00000013842,10090.ENSMUSP00000015501,10090.ENSMUSP00000018755,10090.ENSMUSP00000019026,10090.ENSMUSP00000020504,10090.ENSMUSP00000021083,10090.ENSMUSP00000021226…	Mrpl10,Vwa5a,Prkra,Timm44,Gcdh,Acot13,Pdhx,Strn3,Ndufs2,Pea15a,Clpx,Pdlim4,Mrpl45,Hint1,Jpt1,Luc7l3,Glrx5,Mrps30,Tkt,Acin1,Mrps23,Prrc2a,Me2,Ak3,Aspscr1,Dtymk,Iars2,Hspa5,Ola1,Nfs1,Nbea,Etfdh,Tars2,Mrpl9,Mrpl37,Hmgcl,Sfpq,Pmpcb,Acads,Rpl6,Mrpl19,Mrpl46,Rps3,Hcfc1,Mrpl3,Amt,Atxn2l,Lars2,H2-Ke6,Mrps28,Lap3,Ppp1r9b,Tsfm,Fermt2,Thoc2,Pdpr,Coq5,Mrps35,Pakap,Mrps7,Pcbp1,Luc7l2,Ddx17,Tst,Btbd8,Mrps27,El…
GO:0005856	Cytoskeleton	80	2401	0.36	6.63e-11	10090.ENSMUSP00000000590,10090.ENSMUSP00000001452,10090.ENSMUSP00000001592,10090.ENSMUSP00000004646,10090.ENSMUSP00000005234,10090.ENSMUSP00000006254,10090.ENSMUSP00000006900,10090.ENSMUSP00000013842,10090.ENSMUSP00000018755,10090.ENSMUSP00000018851,10090.ENSMUSP00000021091,10090.ENSMUSP00000021950,10090.ENSMUSP00000022842,10090.ENSMUSP00000027684,10090.ENSMUSP00000028517,10090.ENSMUSP00000028981…	Rdx,Cct3,Jup,Coro1c,Wdr1,Tbcb,Acot13,Pea15a,Pdlim4,Dync1h1,Pafah1b1,Dbn1,Cct5,Arl8a,Ola1,Mapre1,Arhgef2,Capzb,Nudc,Pclo,Acads,Arpc1a,Mtpn,Rps3,Dcx,Ist1,Cotl1,Map4,Prkar2a,Prkar2b,Ppp1r9b,Lasp1,Tubb4b,Sh3pxd2b,Fermt2,Flnb,Gfap,Nav1,Pfn2,Ywhae,Tubb3,Rcc2,Gsk3a,Plec,Bcas3,Kif21b,Tuba1b,Apc,Epb41l3,Syn1,Camk2b,Eml4,Macf1,Srcin1,Rbm39,Tpt1,Ckap5,Hnrnpc,Dctn1,Map2,Gsk3b,Kif2a,Tcp1,Abi1,Stau2,Sept7,Sorb…
GO:0030425	Dendrite	43	832	0.55	6.76e-11	10090.ENSMUSP00000001620,10090.ENSMUSP00000001809,10090.ENSMUSP00000010038,10090.ENSMUSP00000013130,10090.ENSMUSP00000018755,10090.ENSMUSP00000019220,10090.ENSMUSP00000021522,10090.ENSMUSP00000021950,10090.ENSMUSP00000029694,10090.ENSMUSP00000030518,10090.ENSMUSP00000030623,10090.ENSMUSP00000030691,10090.ENSMUSP00000032998,10090.ENSMUSP00000033642,10090.ENSMUSP00000033761,10090.ENSMUSP00000039797…	Fxr1,Pabpc1,Snap47,Strn3,Pdlim4,Strn4,Glrx5,Dbn1,Arhgef2,Capzb,Sfpq,Pclo,Rps3,Dcx,Hcfc1,Prkar2b,Ppp1r9b,Eif5a,Tubb3,Plec,Kif21b,Apc,Atp1a3,Syn1,Mapk8ip3,Camk2b,Hsp90aa1,Srgap2,Tanc2,Nsf,Camk2a,Fus,Srcin1,Ckap5,Map2,Gsk3b,Stau2,Bcr,Sorbs2,Abi2,Rufy3,Sept11,Map6
GO:0043025	Neuronal cell body	41	784	0.56	1.59e-10	10090.ENSMUSP00000001620,10090.ENSMUSP00000010038,10090.ENSMUSP00000013130,10090.ENSMUSP00000018727,10090.ENSMUSP00000018851,10090.ENSMUSP00000021091,10090.ENSMUSP00000021522,10090.ENSMUSP00000021950,10090.ENSMUSP00000029694,10090.ENSMUSP00000030518,10090.ENSMUSP00000030691,10090.ENSMUSP00000033642,10090.ENSMUSP00000033761,10090.ENSMUSP00000035105,10090.ENSMUSP00000039797,10090.ENSMUSP00000041732…	Fxr1,Snap47,Strn3,G3bp1,Dync1h1,Pafah1b1,Glrx5,Dbn1,Arhgef2,Capzb,Pclo,Dcx,Hcfc1,Rpsa,Prkar2b,Ppp1r9b,Eif5a,Flnb,Rab2a,Tubb3,Apc,Atp1a3,Camk2b,Hsp90aa1,Snap91,Ass1,Camk2a,Fus,Srcin1,Ckap5,Dctn1,Map2,Gsk3b,Copa,Stau2,Rab1a,Sept7,Sorbs2,Agfg1,Rufy3,Casp3
GO:0031090	Organelle membrane	98	3373	0.3	2.34e-10	10090.ENSMUSP00000000090,10090.ENSMUSP00000001485,10090.ENSMUSP00000003029,10090.ENSMUSP00000003622,10090.ENSMUSP00000003907,10090.ENSMUSP00000004646,10090.ENSMUSP00000006435,10090.ENSMUSP00000010038,10090.ENSMUSP00000013737,10090.ENSMUSP00000015501,10090.ENSMUSP00000018755,10090.ENSMUSP00000019026,10090.ENSMUSP00000019226,10090.ENSMUSP00000020420,10090.ENSMUSP00000021078,10090.ENSMUSP00000021083…	Cox5a,Mrpl10,Timm44,Slc25a1,Gcdh,Coro1c,Atp6v1b2,Snap47,Ndufs2,Clpx,Pdlim4,Mrpl45,Slc25a22,Ap3d1,Fdxr,Jpt1,Pafah1b1,Sfxn1,Mrps30,Tkt,Dhrs4,Mrps23,Aspscr1,Arl8a,Atp1b1,Hspa5,Rab14,Arfgap2,Etfdh,Mrpl9,Mrpl37,Hmgcl,Ddost,Pmpcb,Acads,Mrpl19,Ldhb,Tamm41,Mrpl46,Rps3,Arcn1,Mrpl3,Slc25a20,Mrps28,Tmem33,Ndufv1,Mpst,Hacd3,Eif5a,Coq5,Mrps35,Nipsnap1,Mrps7,Tst,Btbd8,Rab2a,Mrps27,Gfap,Arfgap3,Rcc2,Plec,Pmpca,…
GO:0099513	Polymeric cytoskeletal fiber	40	810	0.53	1.52e-09	10090.ENSMUSP00000001452,10090.ENSMUSP00000001592,10090.ENSMUSP00000006254,10090.ENSMUSP00000018755,10090.ENSMUSP00000018851,10090.ENSMUSP00000021091,10090.ENSMUSP00000021950,10090.ENSMUSP00000022842,10090.ENSMUSP00000028981,10090.ENSMUSP00000029694,10090.ENSMUSP00000030665,10090.ENSMUSP00000033642,10090.ENSMUSP00000035055,10090.ENSMUSP00000042342,10090.ENSMUSP00000064691,10090.ENSMUSP00000067241…	Cct3,Jup,Tbcb,Pdlim4,Dync1h1,Pafah1b1,Dbn1,Cct5,Mapre1,Arhgef2,Nudc,Dcx,Map4,Tubb4b,Gfap,Nav1,Tubb3,Rcc2,Gsk3a,Bcas3,Kif21b,Tuba1b,Apc,Eml4,Macf1,Tpt1,Ckap5,Dctn1,Map2,Gsk3b,Kif2a,Tcp1,Stau2,Clasp2,Dnm2,Abi2,Camsap2,Map6,Camsap3,Dnm1l
GO:0031252	Cell leading edge	30	471	0.64	1.68e-09	10090.ENSMUSP00000000590,10090.ENSMUSP00000001809,10090.ENSMUSP00000004646,10090.ENSMUSP00000006435,10090.ENSMUSP00000018755,10090.ENSMUSP00000021091,10090.ENSMUSP00000021950,10090.ENSMUSP00000029694,10090.ENSMUSP00000030518,10090.ENSMUSP00000032998,10090.ENSMUSP00000041732,10090.ENSMUSP00000044554,10090.ENSMUSP00000071134,10090.ENSMUSP00000074416,10090.ENSMUSP00000078337,10090.ENSMUSP00000085683…	Rdx,Pabpc1,Coro1c,Atp6v1b2,Pdlim4,Pafah1b1,Dbn1,Arhgef2,Capzb,Rps3,Ppp1r9b,Fermt2,Tubb3,Bcas3,Apc,Mapk8ip3,Srgap2,Macf1,Srcin1,Arhgap1,Dctn1,Map2,Abi1,Sorbs2,Bcar1,Clasp2,Dnm2,Abi2,Amph,Rufy3
GO:0022625	Cytosolic large ribosomal subunit	13	68	1.12	4.81e-09	10090.ENSMUSP00000031617,10090.ENSMUSP00000034966,10090.ENSMUSP00000071616,10090.ENSMUSP00000079163,10090.ENSMUSP00000080354,10090.ENSMUSP00000099962,10090.ENSMUSP00000112977,10090.ENSMUSP00000118787,10090.ENSMUSP00000120807,10090.ENSMUSP00000131489,10090.ENSMUSP00000147816,10090.ENSMUSP00000155657,10090.ENSMUSP00000157556	Rpl6,Rpl4,Rpl7,Rpl15,Rpl3,Rpl7a,Mrpl1,Rpl22,Zcchc17,Rpl14,Rpl18,Rpl8,Rpl17
GO:0005762	Mitochondrial large ribosomal subunit	12	60	1.14	1.56e-08	10090.ENSMUSP00000001485,10090.ENSMUSP00000019026,10090.ENSMUSP00000022245,10090.ENSMUSP00000029786,10090.ENSMUSP00000030365,10090.ENSMUSP00000032124,10090.ENSMUSP00000032841,10090.ENSMUSP00000035177,10090.ENSMUSP00000102047,10090.ENSMUSP00000112283,10090.ENSMUSP00000112977,10090.ENSMUSP00000128915	Mrpl10,Mrpl45,Mrps30,Mrpl9,Mrpl37,Mrpl19,Mrpl46,Mrpl3,Mrpl38,Mrpl39,Mrpl1,Mrpl16
GO:0070161	Anchoring junction	47	1193	0.43	3.46e-08	10090.ENSMUSP00000000590,10090.ENSMUSP00000001592,10090.ENSMUSP00000005234,10090.ENSMUSP00000006435,10090.ENSMUSP00000015855,10090.ENSMUSP00000018755,10090.ENSMUSP00000019220,10090.ENSMUSP00000021950,10090.ENSMUSP00000023467,10090.ENSMUSP00000027684,10090.ENSMUSP00000027863,10090.ENSMUSP00000028981,10090.ENSMUSP00000029374,10090.ENSMUSP00000029694,10090.ENSMUSP00000030691,10090.ENSMUSP00000041732…	Rdx,Jup,Wdr1,Atp6v1b2,Prune1,Pdlim4,Strn4,Dbn1,Pak2,Arl8a,Atp1b1,Mapre1,Nbea,Arhgef2,Pclo,Ppp1r9b,Lasp1,Mpst,Sh3pxd2b,Fermt2,Flnb,Btbd8,Plec,Apc,Epb41l3,Syn1,Camk2b,Srgap2,Tanc2,Camk2a,Akr1b3,Srcin1,Anxa6,Abi1,Bcr,Sorbs2,Bcar1,Clasp2,Dnm2,Ank2,Abi2,Map4k4,Amph,Rufy3,Sept11,Camsap3,Dnm1l
GO:0030426	Growth cone	20	240	0.76	4.32e-08	10090.ENSMUSP00000001620,10090.ENSMUSP00000004673,10090.ENSMUSP00000021091,10090.ENSMUSP00000021950,10090.ENSMUSP00000030691,10090.ENSMUSP00000033642,10090.ENSMUSP00000041732,10090.ENSMUSP00000070993,10090.ENSMUSP00000071134,10090.ENSMUSP00000074661,10090.ENSMUSP00000078337,10090.ENSMUSP00000085683,10090.ENSMUSP00000091921,10090.ENSMUSP00000109646,10090.ENSMUSP00000110398,10090.ENSMUSP00000118179…	Fxr1,Ndrg2,Pafah1b1,Dbn1,Pclo,Dcx,Ppp1r9b,Ywhae,Tubb3,Kif21b,Apc,Mapk8ip3,Hsp90aa1,Map2,Gsk3b,Copa,Abi1,Clasp2,Dnm2,Rufy3
GO:0015935	Small ribosomal subunit	13	85	1.02	5.08e-08	10090.ENSMUSP00000024486,10090.ENSMUSP00000032998,10090.ENSMUSP00000035105,10090.ENSMUSP00000038305,10090.ENSMUSP00000048348,10090.ENSMUSP00000053033,10090.ENSMUSP00000062326,10090.ENSMUSP00000080743,10090.ENSMUSP00000088456,10090.ENSMUSP00000103940,10090.ENSMUSP00000104265,10090.ENSMUSP00000119975,10090.ENSMUSP00000120528	Mrps23,Rps3,Rpsa,Mrps28,Mrps35,Mrps7,Mrps27,Ptcd3,Dap3,Rps16,Rps9,Rps15a,Rps20
GO:0110165	Cellular anatomical entity	312	19694	0.04	1.05e-07	10090.ENSMUSP00000000090,10090.ENSMUSP00000000590,10090.ENSMUSP00000001186,10090.ENSMUSP00000001452,10090.ENSMUSP00000001485,10090.ENSMUSP00000001544,10090.ENSMUSP00000001592,10090.ENSMUSP00000001620,10090.ENSMUSP00000001809,10090.ENSMUSP00000002808,10090.ENSMUSP00000003029,10090.ENSMUSP00000003572,10090.ENSMUSP00000003622,10090.ENSMUSP00000003907,10090.ENSMUSP00000004646,10090.ENSMUSP00000004673…	Cox5a,Rdx,Snrnp27,Cct3,Mrpl10,Vwa5a,Jup,Fxr1,Pabpc1,Prkra,Timm44,Gars,Slc25a1,Gcdh,Coro1c,Ndrg2,Wdr1,Ube2m,Tbcb,Atp6v1b2,Acot13,Snap47,Pdhx,Strn3,Ndufs2,Pea15a,Clpx,Prune1,Aldoc,G3bp1,Pdlim4,Dync1h1,Mrpl45,Strn4,Slc25a22,Ap3d1,Hint1,Hspa4,Fdxr,Jpt1,Pafah1b1,Luc7l3,Ahsa1,Ppm1a,Glrx5,Auh,Sfxn1,Dbn1,Mrps30,Tkt,Acin1,Dhrs4,Cct5,Pak2,Mrps23,Jpt2,Prrc2a,Me2,Ak3,Prdx3,Aspscr1,Dpysl4,Dtymk,Arl8a,Pycr2,At…
GO:0005938	Cell cortex	23	351	0.65	1.76e-07	10090.ENSMUSP00000000590,10090.ENSMUSP00000004646,10090.ENSMUSP00000005234,10090.ENSMUSP00000018851,10090.ENSMUSP00000021091,10090.ENSMUSP00000021950,10090.ENSMUSP00000028981,10090.ENSMUSP00000030518,10090.ENSMUSP00000030691,10090.ENSMUSP00000034285,10090.ENSMUSP00000041732,10090.ENSMUSP00000042123,10090.ENSMUSP00000044554,10090.ENSMUSP00000052020,10090.ENSMUSP00000078337,10090.ENSMUSP00000078682…	Rdx,Coro1c,Wdr1,Dync1h1,Pafah1b1,Dbn1,Mapre1,Capzb,Pclo,Cotl1,Ppp1r9b,Lasp1,Fermt2,Flnb,Apc,Ctbp1,Crip2,Macf1,Dctn1,Sept7,Clasp2,Dvl2,Sept11
GO:0150034	Distal axon	25	420	0.61	2.28e-07	10090.ENSMUSP00000001620,10090.ENSMUSP00000004673,10090.ENSMUSP00000020420,10090.ENSMUSP00000021091,10090.ENSMUSP00000021950,10090.ENSMUSP00000030691,10090.ENSMUSP00000033642,10090.ENSMUSP00000041732,10090.ENSMUSP00000070993,10090.ENSMUSP00000071134,10090.ENSMUSP00000074661,10090.ENSMUSP00000078337,10090.ENSMUSP00000079691,10090.ENSMUSP00000085683,10090.ENSMUSP00000091921,10090.ENSMUSP00000096096…	Fxr1,Ndrg2,Ap3d1,Pafah1b1,Dbn1,Pclo,Dcx,Ppp1r9b,Ywhae,Tubb3,Kif21b,Apc,Atp1a3,Mapk8ip3,Hsp90aa1,Snap91,Map2,Gsk3b,Copa,Abi1,Sept7,Clasp2,Dnm2,Amph,Rufy3
GO:0098978	Glutamatergic synapse	28	522	0.57	2.37e-07	10090.ENSMUSP00000001620,10090.ENSMUSP00000004673,10090.ENSMUSP00000010038,10090.ENSMUSP00000020420,10090.ENSMUSP00000021950,10090.ENSMUSP00000023467,10090.ENSMUSP00000029694,10090.ENSMUSP00000030691,10090.ENSMUSP00000035105,10090.ENSMUSP00000035220,10090.ENSMUSP00000039797,10090.ENSMUSP00000068890,10090.ENSMUSP00000070993,10090.ENSMUSP00000078682,10090.ENSMUSP00000086640,10090.ENSMUSP00000087925…	Fxr1,Ndrg2,Snap47,Ap3d1,Dbn1,Pak2,Arhgef2,Pclo,Rpsa,Prkar2a,Prkar2b,Pfn2,Ywhae,Ctbp1,Ppp2r2a,Camk2b,Tanc2,Camk2a,Eef1d,Gsk3b,Abi1,Rpl22,Bcr,Sept7,Dnm2,Abi2,Amph,Sept11
GO:0030027	Lamellipodium	18	215	0.76	2.47e-07	10090.ENSMUSP00000000590,10090.ENSMUSP00000001809,10090.ENSMUSP00000004646,10090.ENSMUSP00000018755,10090.ENSMUSP00000021950,10090.ENSMUSP00000030518,10090.ENSMUSP00000041732,10090.ENSMUSP00000044554,10090.ENSMUSP00000071134,10090.ENSMUSP00000078337,10090.ENSMUSP00000095195,10090.ENSMUSP00000103222,10090.ENSMUSP00000118491,10090.ENSMUSP00000128000,10090.ENSMUSP00000129584,10090.ENSMUSP00000133564…	Rdx,Pabpc1,Coro1c,Pdlim4,Dbn1,Capzb,Ppp1r9b,Fermt2,Tubb3,Apc,Srgap2,Srcin1,Abi1,Sorbs2,Bcar1,Dnm2,Abi2,Rufy3
GO:0015630	Microtubule cytoskeleton	49	1390	0.39	4.17e-07	10090.ENSMUSP00000001452,10090.ENSMUSP00000006254,10090.ENSMUSP00000006900,10090.ENSMUSP00000013842,10090.ENSMUSP00000018851,10090.ENSMUSP00000021091,10090.ENSMUSP00000022842,10090.ENSMUSP00000027684,10090.ENSMUSP00000028517,10090.ENSMUSP00000028981,10090.ENSMUSP00000029694,10090.ENSMUSP00000030665,10090.ENSMUSP00000031524,10090.ENSMUSP00000032998,10090.ENSMUSP00000033642,10090.ENSMUSP00000034164…	Cct3,Tbcb,Acot13,Pea15a,Dync1h1,Pafah1b1,Cct5,Arl8a,Ola1,Mapre1,Arhgef2,Nudc,Acads,Rps3,Dcx,Ist1,Map4,Prkar2a,Prkar2b,Tubb4b,Nav1,Ywhae,Tubb3,Rcc2,Gsk3a,Bcas3,Kif21b,Tuba1b,Apc,Camk2b,Eml4,Macf1,Rbm39,Tpt1,Ckap5,Dctn1,Map2,Gsk3b,Kif2a,Tcp1,Stau2,Sept7,Clasp2,Dnm2,Camsap2,Sept11,Map6,Camsap3,Dnm1l
GO:0099568	Cytoplasmic region	21	327	0.65	1.06e-06	10090.ENSMUSP00000018851,10090.ENSMUSP00000020420,10090.ENSMUSP00000021091,10090.ENSMUSP00000027684,10090.ENSMUSP00000030623,10090.ENSMUSP00000030691,10090.ENSMUSP00000033642,10090.ENSMUSP00000035055,10090.ENSMUSP00000035220,10090.ENSMUSP00000078682,10090.ENSMUSP00000085683,10090.ENSMUSP00000099952,10090.ENSMUSP00000100045,10090.ENSMUSP00000106970,10090.ENSMUSP00000109552,10090.ENSMUSP00000109646…	Dync1h1,Ap3d1,Pafah1b1,Arl8a,Sfpq,Pclo,Dcx,Map4,Prkar2a,Ctbp1,Mapk8ip3,Camk2a,Akr1b3,Ckap5,Dctn1,Map2,Stau2,Sept7,Clasp2,Map6,Camsap3
GO:0015629	Actin cytoskeleton	25	510	0.53	7.47e-06	10090.ENSMUSP00000000590,10090.ENSMUSP00000001592,10090.ENSMUSP00000004646,10090.ENSMUSP00000005234,10090.ENSMUSP00000018755,10090.ENSMUSP00000021950,10090.ENSMUSP00000029694,10090.ENSMUSP00000030518,10090.ENSMUSP00000031625,10090.ENSMUSP00000031866,10090.ENSMUSP00000034285,10090.ENSMUSP00000041732,10090.ENSMUSP00000042123,10090.ENSMUSP00000044276,10090.ENSMUSP00000044554,10090.ENSMUSP00000052020…	Rdx,Jup,Coro1c,Wdr1,Pdlim4,Dbn1,Arhgef2,Capzb,Arpc1a,Mtpn,Cotl1,Ppp1r9b,Lasp1,Sh3pxd2b,Fermt2,Flnb,Macf1,Srcin1,Hnrnpc,Map2,Sept7,Bcar1,Myo18a,Abi2,Sept11
GO:0048471	Perinuclear region of cytoplasm	33	837	0.43	1.11e-05	10090.ENSMUSP00000001620,10090.ENSMUSP00000002808,10090.ENSMUSP00000004673,10090.ENSMUSP00000010038,10090.ENSMUSP00000018755,10090.ENSMUSP00000021091,10090.ENSMUSP00000021950,10090.ENSMUSP00000023467,10090.ENSMUSP00000026135,10090.ENSMUSP00000028238,10090.ENSMUSP00000030518,10090.ENSMUSP00000030691,10090.ENSMUSP00000031866,10090.ENSMUSP00000035220,10090.ENSMUSP00000039797,10090.ENSMUSP00000057664…	Fxr1,Prkra,Ndrg2,Snap47,Pdlim4,Pafah1b1,Dbn1,Pak2,Aspscr1,Rab14,Capzb,Pclo,Mtpn,Prkar2a,Prkar2b,Rab2a,Plec,Apc,Mapk8ip3,Hsp90aa1,Akr1b3,Fus,Anxa6,Arhgap1,Gsk3b,Eif4a2,Tpd52l2,Slirp,Sorbs2,Dnm2,Ank2,Map6,Dnm1l
GO:0005844	Polysome	10	78	0.95	1.52e-05	10090.ENSMUSP00000001620,10090.ENSMUSP00000031617,10090.ENSMUSP00000032998,10090.ENSMUSP00000071616,10090.ENSMUSP00000099962,10090.ENSMUSP00000101858,10090.ENSMUSP00000127903,10090.ENSMUSP00000147816,10090.ENSMUSP00000155657,10090.ENSMUSP00000157556	Fxr1,Rpl6,Rps3,Rpl7,Rpl7a,Fus,Hdlbp,Rpl18,Rpl8,Rpl17
GO:0043197	Dendritic spine	16	231	0.68	1.72e-05	10090.ENSMUSP00000001620,10090.ENSMUSP00000018755,10090.ENSMUSP00000019220,10090.ENSMUSP00000021950,10090.ENSMUSP00000030518,10090.ENSMUSP00000039797,10090.ENSMUSP00000041732,10090.ENSMUSP00000079691,10090.ENSMUSP00000095195,10090.ENSMUSP00000097904,10090.ENSMUSP00000099952,10090.ENSMUSP00000101858,10090.ENSMUSP00000110398,10090.ENSMUSP00000126377,10090.ENSMUSP00000140274,10090.ENSMUSP00000144235	Fxr1,Pdlim4,Strn4,Dbn1,Capzb,Prkar2b,Ppp1r9b,Atp1a3,Srgap2,Tanc2,Camk2a,Fus,Gsk3b,Bcr,Abi2,Sept11
GO:0120111	Neuron projection cytoplasm	11	108	0.85	3.2e-05	10090.ENSMUSP00000018851,10090.ENSMUSP00000020420,10090.ENSMUSP00000021091,10090.ENSMUSP00000027684,10090.ENSMUSP00000030623,10090.ENSMUSP00000085683,10090.ENSMUSP00000099952,10090.ENSMUSP00000106970,10090.ENSMUSP00000109646,10090.ENSMUSP00000124505,10090.ENSMUSP00000146585	Dync1h1,Ap3d1,Pafah1b1,Arl8a,Sfpq,Mapk8ip3,Camk2a,Ckap5,Map2,Stau2,Map6
GO:0005763	Mitochondrial small ribosomal subunit	7	33	1.16	3.9e-05	10090.ENSMUSP00000024486,10090.ENSMUSP00000038305,10090.ENSMUSP00000048348,10090.ENSMUSP00000053033,10090.ENSMUSP00000062326,10090.ENSMUSP00000080743,10090.ENSMUSP00000088456	Mrps23,Mrps28,Mrps35,Mrps7,Mrps27,Ptcd3,Dap3
GO:0032838	Plasma membrane bounded cell projection cytoplasm	17	282	0.62	4.36e-05	10090.ENSMUSP00000018851,10090.ENSMUSP00000020420,10090.ENSMUSP00000021091,10090.ENSMUSP00000027684,10090.ENSMUSP00000030623,10090.ENSMUSP00000033642,10090.ENSMUSP00000035055,10090.ENSMUSP00000035220,10090.ENSMUSP00000085683,10090.ENSMUSP00000099952,10090.ENSMUSP00000100045,10090.ENSMUSP00000106970,10090.ENSMUSP00000109646,10090.ENSMUSP00000124505,10090.ENSMUSP00000127641,10090.ENSMUSP00000146585…	Dync1h1,Ap3d1,Pafah1b1,Arl8a,Sfpq,Dcx,Map4,Prkar2a,Mapk8ip3,Camk2a,Akr1b3,Ckap5,Map2,Stau2,Sept7,Map6,Camsap3
GO:0005634	Nucleus	150	7541	0.14	5.65e-05	10090.ENSMUSP00000001186,10090.ENSMUSP00000001485,10090.ENSMUSP00000001544,10090.ENSMUSP00000001592,10090.ENSMUSP00000001620,10090.ENSMUSP00000001809,10090.ENSMUSP00000002808,10090.ENSMUSP00000003029,10090.ENSMUSP00000004673,10090.ENSMUSP00000005714,10090.ENSMUSP00000006900,10090.ENSMUSP00000013130,10090.ENSMUSP00000013737,10090.ENSMUSP00000013842,10090.ENSMUSP00000015501,10090.ENSMUSP00000015855…	Snrnp27,Mrpl10,Vwa5a,Jup,Fxr1,Pabpc1,Prkra,Timm44,Ndrg2,Ube2m,Acot13,Strn3,Ndufs2,Pea15a,Clpx,Prune1,G3bp1,Pdlim4,Dync1h1,Hint1,Hspa4,Jpt1,Pafah1b1,Luc7l3,Ppm1a,Glrx5,Tkt,Acin1,Dhrs4,Pak2,Mrps23,Jpt2,Prrc2a,Aspscr1,Dtymk,Hspa5,Ola1,Nfs1,Nbea,Prpf38b,Sfpq,Nudc,Mecr,Acads,Rpl6,Arpc1a,Mtpn,Mrpl19,Mrpl46,Rps3,Hcfc1,Ist1,Cotl1,Pkm,Rpl4,Rpsa,Amt,Atxn2l,Lap3,Ppp1r9b,Tsfm,Tmem33,Fermt2,Thoc2,Hacd3,Eif5a,…
GO:0030175	Filopodium	11	121	0.8	8.34e-05	10090.ENSMUSP00000000590,10090.ENSMUSP00000001620,10090.ENSMUSP00000018851,10090.ENSMUSP00000021950,10090.ENSMUSP00000041732,10090.ENSMUSP00000071134,10090.ENSMUSP00000103222,10090.ENSMUSP00000109646,10090.ENSMUSP00000118491,10090.ENSMUSP00000140274,10090.ENSMUSP00000143302	Rdx,Fxr1,Dync1h1,Dbn1,Ppp1r9b,Tubb3,Srcin1,Map2,Abi1,Abi2,Rufy3
GO:0001726	Ruffle	13	189	0.68	0.00019	10090.ENSMUSP00000000590,10090.ENSMUSP00000004646,10090.ENSMUSP00000006435,10090.ENSMUSP00000029694,10090.ENSMUSP00000032998,10090.ENSMUSP00000041732,10090.ENSMUSP00000078337,10090.ENSMUSP00000095507,10090.ENSMUSP00000106963,10090.ENSMUSP00000109646,10090.ENSMUSP00000129584,10090.ENSMUSP00000130201,10090.ENSMUSP00000133564	Rdx,Coro1c,Atp6v1b2,Arhgef2,Rps3,Ppp1r9b,Apc,Macf1,Arhgap1,Map2,Bcar1,Clasp2,Dnm2
GO:0098858	Actin-based cell projection	15	260	0.6	0.00028	10090.ENSMUSP00000000590,10090.ENSMUSP00000001620,10090.ENSMUSP00000006435,10090.ENSMUSP00000018851,10090.ENSMUSP00000021091,10090.ENSMUSP00000021950,10090.ENSMUSP00000041732,10090.ENSMUSP00000071134,10090.ENSMUSP00000100045,10090.ENSMUSP00000103222,10090.ENSMUSP00000109646,10090.ENSMUSP00000110314,10090.ENSMUSP00000118491,10090.ENSMUSP00000140274,10090.ENSMUSP00000143302	Rdx,Fxr1,Atp6v1b2,Dync1h1,Pafah1b1,Dbn1,Ppp1r9b,Tubb3,Akr1b3,Srcin1,Map2,Atp6v1a,Abi1,Abi2,Rufy3
GO:0030863	Cortical cytoskeleton	10	119	0.76	0.00043	10090.ENSMUSP00000000590,10090.ENSMUSP00000005234,10090.ENSMUSP00000021950,10090.ENSMUSP00000028981,10090.ENSMUSP00000030518,10090.ENSMUSP00000030691,10090.ENSMUSP00000034285,10090.ENSMUSP00000041732,10090.ENSMUSP00000042123,10090.ENSMUSP00000130201	Rdx,Wdr1,Dbn1,Mapre1,Capzb,Pclo,Cotl1,Ppp1r9b,Lasp1,Clasp2
GO:0032587	Ruffle membrane	9	96	0.81	0.0005	10090.ENSMUSP00000004646,10090.ENSMUSP00000029694,10090.ENSMUSP00000032998,10090.ENSMUSP00000041732,10090.ENSMUSP00000078337,10090.ENSMUSP00000095507,10090.ENSMUSP00000109646,10090.ENSMUSP00000130201,10090.ENSMUSP00000133564	Coro1c,Arhgef2,Rps3,Ppp1r9b,Apc,Macf1,Map2,Clasp2,Dnm2
GO:1990204	Oxidoreductase complex	10	122	0.75	0.00051	10090.ENSMUSP00000011058,10090.ENSMUSP00000013737,10090.ENSMUSP00000029386,10090.ENSMUSP00000032373,10090.ENSMUSP00000038069,10090.ENSMUSP00000042967,10090.ENSMUSP00000071292,10090.ENSMUSP00000130992,10090.ENSMUSP00000144904,10090.ENSMUSP00000148107	Pdhx,Ndufs2,Etfdh,Ldhb,H2-Ke6,Ndufv1,Bckdha,Gpd2,Ndufa9,Ldha
GO:1990752	Microtubule end	6	34	1.08	0.00051	10090.ENSMUSP00000028981,10090.ENSMUSP00000106970,10090.ENSMUSP00000109552,10090.ENSMUSP00000130201,10090.ENSMUSP00000142299,10090.ENSMUSP00000146896	Mapre1,Ckap5,Dctn1,Clasp2,Camsap2,Camsap3
GO:0005819	Spindle	19	429	0.48	0.00066	10090.ENSMUSP00000006900,10090.ENSMUSP00000021091,10090.ENSMUSP00000027684,10090.ENSMUSP00000028981,10090.ENSMUSP00000029694,10090.ENSMUSP00000030665,10090.ENSMUSP00000032998,10090.ENSMUSP00000035055,10090.ENSMUSP00000042342,10090.ENSMUSP00000071134,10090.ENSMUSP00000071163,10090.ENSMUSP00000087925,10090.ENSMUSP00000094528,10090.ENSMUSP00000106519,10090.ENSMUSP00000106970,10090.ENSMUSP00000109552…	Acot13,Pafah1b1,Arl8a,Mapre1,Arhgef2,Nudc,Rps3,Map4,Tubb4b,Tubb3,Rcc2,Camk2b,Eml4,Tpt1,Ckap5,Dctn1,Kif2a,Sept7,Clasp2
GO:0030016	Myofibril	14	251	0.58	0.00073	10090.ENSMUSP00000001592,10090.ENSMUSP00000001620,10090.ENSMUSP00000018755,10090.ENSMUSP00000030518,10090.ENSMUSP00000031617,10090.ENSMUSP00000034966,10090.ENSMUSP00000044554,10090.ENSMUSP00000052020,10090.ENSMUSP00000071616,10090.ENSMUSP00000073124,10090.ENSMUSP00000079163,10090.ENSMUSP00000128000,10090.ENSMUSP00000138753,10090.ENSMUSP00000157556	Jup,Fxr1,Pdlim4,Capzb,Rpl6,Rpl4,Fermt2,Flnb,Rpl7,Plec,Rpl15,Sorbs2,Ank2,Rpl17
GO:0005925	Focal adhesion	12	196	0.63	0.0011	10090.ENSMUSP00000000590,10090.ENSMUSP00000015855,10090.ENSMUSP00000028981,10090.ENSMUSP00000042123,10090.ENSMUSP00000044554,10090.ENSMUSP00000052020,10090.ENSMUSP00000073124,10090.ENSMUSP00000104511,10090.ENSMUSP00000128000,10090.ENSMUSP00000129584,10090.ENSMUSP00000130201,10090.ENSMUSP00000141400	Rdx,Prune1,Mapre1,Lasp1,Fermt2,Flnb,Plec,Anxa6,Sorbs2,Bcar1,Clasp2,Map4k4
GO:0030017	Sarcomere	13	228	0.59	0.0011	10090.ENSMUSP00000001592,10090.ENSMUSP00000018755,10090.ENSMUSP00000030518,10090.ENSMUSP00000031617,10090.ENSMUSP00000034966,10090.ENSMUSP00000044554,10090.ENSMUSP00000052020,10090.ENSMUSP00000071616,10090.ENSMUSP00000073124,10090.ENSMUSP00000079163,10090.ENSMUSP00000128000,10090.ENSMUSP00000138753,10090.ENSMUSP00000157556	Jup,Pdlim4,Capzb,Rpl6,Rpl4,Fermt2,Flnb,Rpl7,Plec,Rpl15,Sorbs2,Ank2,Rpl17
GO:0031256	Leading edge membrane	12	195	0.63	0.0011	10090.ENSMUSP00000004646,10090.ENSMUSP00000029694,10090.ENSMUSP00000032998,10090.ENSMUSP00000041732,10090.ENSMUSP00000044554,10090.ENSMUSP00000078337,10090.ENSMUSP00000085683,10090.ENSMUSP00000095507,10090.ENSMUSP00000109646,10090.ENSMUSP00000130201,10090.ENSMUSP00000133564,10090.ENSMUSP00000142766	Coro1c,Arhgef2,Rps3,Ppp1r9b,Fermt2,Apc,Mapk8ip3,Macf1,Map2,Clasp2,Dnm2,Amph
GO:0042470	Melanosome	9	108	0.76	0.0011	10090.ENSMUSP00000006435,10090.ENSMUSP00000028222,10090.ENSMUSP00000042852,10090.ENSMUSP00000057664,10090.ENSMUSP00000061851,10090.ENSMUSP00000070993,10090.ENSMUSP00000091921,10090.ENSMUSP00000104511,10090.ENSMUSP00000127330	Atp6v1b2,Hspa5,Tmem33,Rab2a,Ahcy,Ywhae,Hsp90aa1,Anxa6,Rab1a
GO:0044327	Dendritic spine head	4	13	1.33	0.0018	10090.ENSMUSP00000041732,10090.ENSMUSP00000079691,10090.ENSMUSP00000095195,10090.ENSMUSP00000101858	Ppp1r9b,Atp1a3,Srgap2,Fus
GO:0031672	A band	6	47	0.94	0.0023	10090.ENSMUSP00000031617,10090.ENSMUSP00000034966,10090.ENSMUSP00000071616,10090.ENSMUSP00000079163,10090.ENSMUSP00000138753,10090.ENSMUSP00000157556	Rpl6,Rpl4,Rpl7,Rpl15,Ank2,Rpl17
GO:0043198	Dendritic shaft	7	69	0.84	0.0023	10090.ENSMUSP00000021950,10090.ENSMUSP00000029694,10090.ENSMUSP00000039797,10090.ENSMUSP00000099364,10090.ENSMUSP00000109646,10090.ENSMUSP00000110398,10090.ENSMUSP00000124505	Dbn1,Arhgef2,Prkar2b,Nsf,Map2,Gsk3b,Stau2
GO:0022627	Cytosolic small ribosomal subunit	6	49	0.93	0.0027	10090.ENSMUSP00000032998,10090.ENSMUSP00000035105,10090.ENSMUSP00000103940,10090.ENSMUSP00000104265,10090.ENSMUSP00000119975,10090.ENSMUSP00000120528	Rps3,Rpsa,Rps16,Rps9,Rps15a,Rps20
GO:0098590	Plasma membrane region	39	1433	0.27	0.0031	10090.ENSMUSP00000000590,10090.ENSMUSP00000001592,10090.ENSMUSP00000004646,10090.ENSMUSP00000006435,10090.ENSMUSP00000018755,10090.ENSMUSP00000021950,10090.ENSMUSP00000027863,10090.ENSMUSP00000028238,10090.ENSMUSP00000028981,10090.ENSMUSP00000029374,10090.ENSMUSP00000029694,10090.ENSMUSP00000031625,10090.ENSMUSP00000032998,10090.ENSMUSP00000035220,10090.ENSMUSP00000041732,10090.ENSMUSP00000044554…	Rdx,Jup,Coro1c,Atp6v1b2,Pdlim4,Dbn1,Atp1b1,Rab14,Mapre1,Nbea,Arhgef2,Arpc1a,Rps3,Prkar2a,Ppp1r9b,Fermt2,Nipsnap1,Btbd8,Ptpn11,Pfkm,Plec,Apc,Atp1a3,Mapk8ip3,Hsp90aa1,Srgap2,Macf1,Snap91,Camk2a,Anxa6,Map2,Atp6v1a,Sept7,Sorbs2,Clasp2,Dnm2,Ank2,Dnm1l,Rab18
GO:1902737	Dendritic filopodium	3	6	1.54	0.0047	10090.ENSMUSP00000001620,10090.ENSMUSP00000021950,10090.ENSMUSP00000109646	Fxr1,Dbn1,Map2
GO:0072686	Mitotic spindle	10	182	0.58	0.0095	10090.ENSMUSP00000028981,10090.ENSMUSP00000030665,10090.ENSMUSP00000032998,10090.ENSMUSP00000035055,10090.ENSMUSP00000042342,10090.ENSMUSP00000071134,10090.ENSMUSP00000071163,10090.ENSMUSP00000094528,10090.ENSMUSP00000109552,10090.ENSMUSP00000130201	Mapre1,Nudc,Rps3,Map4,Tubb4b,Tubb3,Rcc2,Eml4,Dctn1,Clasp2
GO:0044326	Dendritic spine neck	3	9	1.36	0.0116	10090.ENSMUSP00000001620,10090.ENSMUSP00000041732,10090.ENSMUSP00000079691	Fxr1,Ppp1r9b,Atp1a3
GO:1904115	Axon cytoplasm	6	66	0.8	0.0116	10090.ENSMUSP00000018851,10090.ENSMUSP00000020420,10090.ENSMUSP00000021091,10090.ENSMUSP00000027684,10090.ENSMUSP00000085683,10090.ENSMUSP00000146585	Dync1h1,Ap3d1,Pafah1b1,Arl8a,Mapk8ip3,Map6
GO:0098793	Presynapse	22	687	0.34	0.0119	10090.ENSMUSP00000001620,10090.ENSMUSP00000006435,10090.ENSMUSP00000010038,10090.ENSMUSP00000020420,10090.ENSMUSP00000028238,10090.ENSMUSP00000030691,10090.ENSMUSP00000056529,10090.ENSMUSP00000057664,10090.ENSMUSP00000068890,10090.ENSMUSP00000078337,10090.ENSMUSP00000078682,10090.ENSMUSP00000079691,10090.ENSMUSP00000080568,10090.ENSMUSP00000096096,10090.ENSMUSP00000099952,10090.ENSMUSP00000103222…	Fxr1,Atp6v1b2,Snap47,Ap3d1,Rab14,Pclo,Btbd8,Rab2a,Pfn2,Apc,Ctbp1,Atp1a3,Syn1,Snap91,Camk2a,Srcin1,Rpl22,Rab1a,Sept7,Dnm2,Amph,Dnm1l
GO:0035371	Microtubule plus-end	4	24	1.06	0.0125	10090.ENSMUSP00000028981,10090.ENSMUSP00000106970,10090.ENSMUSP00000109552,10090.ENSMUSP00000130201	Mapre1,Ckap5,Dctn1,Clasp2
GO:0035770	Ribonucleoprotein granule	12	267	0.49	0.0142	10090.ENSMUSP00000001620,10090.ENSMUSP00000001809,10090.ENSMUSP00000018727,10090.ENSMUSP00000031617,10090.ENSMUSP00000035415,10090.ENSMUSP00000054863,10090.ENSMUSP00000081142,10090.ENSMUSP00000106970,10090.ENSMUSP00000107595,10090.ENSMUSP00000124505,10090.ENSMUSP00000138433,10090.ENSMUSP00000140835	Fxr1,Pabpc1,G3bp1,Rpl6,Atxn2l,Pcbp1,Tardbp,Ckap5,Hnrnpa3,Stau2,Prrc2c,Tbrg4
GO:0005832	Chaperonin-containing T-complex	3	10	1.32	0.0143	10090.ENSMUSP00000001452,10090.ENSMUSP00000022842,10090.ENSMUSP00000116108	Cct3,Cct5,Tcp1
GO:0070469	Respirasome	7	98	0.69	0.015	10090.ENSMUSP00000000090,10090.ENSMUSP00000013737,10090.ENSMUSP00000042967,10090.ENSMUSP00000072829,10090.ENSMUSP00000080994,10090.ENSMUSP00000138019,10090.ENSMUSP00000144904	Cox5a,Ndufs2,Ndufv1,Gm10053,mt-Co2,Cox4i1,Ndufa9
GO:0030877	Beta-catenin destruction complex	3	13	1.2	0.0266	10090.ENSMUSP00000071654,10090.ENSMUSP00000078337,10090.ENSMUSP00000110398	Gsk3a,Apc,Gsk3b
GO:0098833	Presynaptic endocytic zone	3	13	1.2	0.0266	10090.ENSMUSP00000096096,10090.ENSMUSP00000142766,10090.ENSMUSP00000155155	Snap91,Amph,Dnm1l
GO:0030672	Synaptic vesicle membrane	8	144	0.58	0.0293	10090.ENSMUSP00000006435,10090.ENSMUSP00000010038,10090.ENSMUSP00000028238,10090.ENSMUSP00000057664,10090.ENSMUSP00000078337,10090.ENSMUSP00000080568,10090.ENSMUSP00000142766,10090.ENSMUSP00000155155	Atp6v1b2,Snap47,Rab14,Rab2a,Apc,Syn1,Amph,Dnm1l
GO:0005881	Cytoplasmic microtubule	7	112	0.63	0.0298	10090.ENSMUSP00000018851,10090.ENSMUSP00000021091,10090.ENSMUSP00000028981,10090.ENSMUSP00000074416,10090.ENSMUSP00000076777,10090.ENSMUSP00000106519,10090.ENSMUSP00000130201	Dync1h1,Pafah1b1,Mapre1,Bcas3,Tuba1b,Tpt1,Clasp2
GO:0031253	Cell projection membrane	14	382	0.4	0.0326	10090.ENSMUSP00000004646,10090.ENSMUSP00000028981,10090.ENSMUSP00000029694,10090.ENSMUSP00000031625,10090.ENSMUSP00000032998,10090.ENSMUSP00000041732,10090.ENSMUSP00000044554,10090.ENSMUSP00000078337,10090.ENSMUSP00000085683,10090.ENSMUSP00000091921,10090.ENSMUSP00000095507,10090.ENSMUSP00000109646,10090.ENSMUSP00000130201,10090.ENSMUSP00000133564	Coro1c,Mapre1,Arhgef2,Arpc1a,Rps3,Ppp1r9b,Fermt2,Apc,Mapk8ip3,Hsp90aa1,Macf1,Map2,Clasp2,Dnm2
GO:0030864	Cortical actin cytoskeleton	6	84	0.69	0.0332	10090.ENSMUSP00000000590,10090.ENSMUSP00000005234,10090.ENSMUSP00000021950,10090.ENSMUSP00000034285,10090.ENSMUSP00000041732,10090.ENSMUSP00000042123	Rdx,Wdr1,Dbn1,Cotl1,Ppp1r9b,Lasp1
GO:0099092	Postsynaptic density, intracellular component	4	33	0.92	0.0332	10090.ENSMUSP00000029694,10090.ENSMUSP00000097904,10090.ENSMUSP00000126377,10090.ENSMUSP00000133564	Arhgef2,Tanc2,Bcr,Dnm2
GO:0098685	Schaffer collateral - CA1 synapse	7	116	0.62	0.0347	10090.ENSMUSP00000030518,10090.ENSMUSP00000068890,10090.ENSMUSP00000080568,10090.ENSMUSP00000096096,10090.ENSMUSP00000099952,10090.ENSMUSP00000110398,10090.ENSMUSP00000126377	Capzb,Pfn2,Syn1,Snap91,Camk2a,Gsk3b,Bcr
GO:0098830	Presynaptic endosome	2	3	1.66	0.0347	10090.ENSMUSP00000020420,10090.ENSMUSP00000096096	Ap3d1,Snap91
GO:0005777	Peroxisome	8	150	0.57	0.0349	10090.ENSMUSP00000022529,10090.ENSMUSP00000022821,10090.ENSMUSP00000030432,10090.ENSMUSP00000048925,10090.ENSMUSP00000099919,10090.ENSMUSP00000108151,10090.ENSMUSP00000131735,10090.ENSMUSP00000155155	Tkt,Dhrs4,Hmgcl,Vwa8,Crat,Pex5,Eci2,Dnm1l
GO:0010494	Cytoplasmic stress granule	6	86	0.68	0.0352	10090.ENSMUSP00000001809,10090.ENSMUSP00000018727,10090.ENSMUSP00000035415,10090.ENSMUSP00000081142,10090.ENSMUSP00000124505,10090.ENSMUSP00000138433	Pabpc1,G3bp1,Atxn2l,Tardbp,Stau2,Prrc2c
GO:0005681	Spliceosomal complex	10	227	0.48	0.0383	10090.ENSMUSP00000001809,10090.ENSMUSP00000021226,10090.ENSMUSP00000029480,10090.ENSMUSP00000055254,10090.ENSMUSP00000076989,10090.ENSMUSP00000107237,10090.ENSMUSP00000107595,10090.ENSMUSP00000120115,10090.ENSMUSP00000120595,10090.ENSMUSP00000133428	Pabpc1,Luc7l3,Prpf38b,Luc7l2,Hnrnph1,Hnrnpc,Hnrnpa3,Hnrnpm,Srsf1,Ddx39b
GO:0042788	Polysomal ribosome	4	35	0.9	0.0383	10090.ENSMUSP00000031617,10090.ENSMUSP00000099962,10090.ENSMUSP00000147816,10090.ENSMUSP00000155657	Rpl6,Rpl7a,Rpl18,Rpl8
GO:0030662	Coated vesicle membrane	7	121	0.6	0.0411	10090.ENSMUSP00000006435,10090.ENSMUSP00000034607,10090.ENSMUSP00000056529,10090.ENSMUSP00000080568,10090.ENSMUSP00000096096,10090.ENSMUSP00000110314,10090.ENSMUSP00000118179	Atp6v1b2,Arcn1,Btbd8,Syn1,Snap91,Atp6v1a,Copa
GO:0030136	Clathrin-coated vesicle	8	156	0.55	0.0419	10090.ENSMUSP00000006435,10090.ENSMUSP00000028238,10090.ENSMUSP00000056529,10090.ENSMUSP00000080568,10090.ENSMUSP00000096096,10090.ENSMUSP00000110314,10090.ENSMUSP00000133564,10090.ENSMUSP00000140073	Atp6v1b2,Rab14,Btbd8,Syn1,Snap91,Atp6v1a,Dnm2,Dvl2
GO:0005746	Mitochondrial respirasome	6	90	0.66	0.042	10090.ENSMUSP00000000090,10090.ENSMUSP00000013737,10090.ENSMUSP00000042967,10090.ENSMUSP00000080994,10090.ENSMUSP00000138019,10090.ENSMUSP00000144904	Cox5a,Ndufs2,Ndufv1,mt-Co2,Cox4i1,Ndufa9
GO:0098803	Respiratory chain complex	6	90	0.66	0.042	10090.ENSMUSP00000000090,10090.ENSMUSP00000013737,10090.ENSMUSP00000042967,10090.ENSMUSP00000080994,10090.ENSMUSP00000138019,10090.ENSMUSP00000144904	Cox5a,Ndufs2,Ndufv1,mt-Co2,Cox4i1,Ndufa9
GO:0051233	Spindle midzone	4	37	0.87	0.0439	10090.ENSMUSP00000027684,10090.ENSMUSP00000028981,10090.ENSMUSP00000071163,10090.ENSMUSP00000087925	Arl8a,Mapre1,Rcc2,Camk2b
GO:1990124	Messenger ribonucleoprotein complex	3	17	1.08	0.0439	10090.ENSMUSP00000001809,10090.ENSMUSP00000107595,10090.ENSMUSP00000124505	Pabpc1,Hnrnpa3,Stau2
GO:0090443	FAR/SIN/STRIPAK complex	2	4	1.54	0.0464	10090.ENSMUSP00000013130,10090.ENSMUSP00000019220	Strn3,Strn4
GO:0005813	Centrosome	19	637	0.31	0.0475	10090.ENSMUSP00000018851,10090.ENSMUSP00000021091,10090.ENSMUSP00000022842,10090.ENSMUSP00000028517,10090.ENSMUSP00000028981,10090.ENSMUSP00000031524,10090.ENSMUSP00000034164,10090.ENSMUSP00000035220,10090.ENSMUSP00000039797,10090.ENSMUSP00000078337,10090.ENSMUSP00000105216,10090.ENSMUSP00000106970,10090.ENSMUSP00000109552,10090.ENSMUSP00000110398,10090.ENSMUSP00000112715,10090.ENSMUSP00000116108…	Dync1h1,Pafah1b1,Cct5,Ola1,Mapre1,Acads,Ist1,Prkar2a,Prkar2b,Apc,Rbm39,Ckap5,Dctn1,Gsk3b,Kif2a,Tcp1,Dnm2,Camsap2,Camsap3
GO:0031674	I band	8	162	0.53	0.0491	10090.ENSMUSP00000001592,10090.ENSMUSP00000018755,10090.ENSMUSP00000030518,10090.ENSMUSP00000044554,10090.ENSMUSP00000052020,10090.ENSMUSP00000073124,10090.ENSMUSP00000128000,10090.ENSMUSP00000138753	Jup,Pdlim4,Capzb,Fermt2,Flnb,Plec,Sorbs2,Ank2
GO:0042641	Actomyosin	6	94	0.64	0.0491	10090.ENSMUSP00000018755,10090.ENSMUSP00000044554,10090.ENSMUSP00000052020,10090.ENSMUSP00000127641,10090.ENSMUSP00000130696,10090.ENSMUSP00000144235	Pdlim4,Fermt2,Flnb,Sept7,Myo18a,Sept11

## Sheet: GO Molecular Function (Fig 3B)
Supplemental Table S4: GO Molecular Function analysis (Fig.3B)
#term ID	term description	observed gene count	background gene count	strength	false discovery rate	matching proteins in your network (IDs)	matching proteins in your network (labels)
GO:0003735	Structural constituent of ribosome	31	175	1.09	4.84e-19	10090.ENSMUSP00000001485,10090.ENSMUSP00000022245,10090.ENSMUSP00000024486,10090.ENSMUSP00000029786,10090.ENSMUSP00000030365,10090.ENSMUSP00000031617,10090.ENSMUSP00000032124,10090.ENSMUSP00000032841,10090.ENSMUSP00000032998,10090.ENSMUSP00000034966,10090.ENSMUSP00000035105,10090.ENSMUSP00000035177,10090.ENSMUSP00000048348,10090.ENSMUSP00000053033,10090.ENSMUSP00000071616,10090.ENSMUSP00000079163…	Mrpl10,Mrps30,Mrps23,Mrpl9,Mrpl37,Rpl6,Mrpl19,Mrpl46,Rps3,Rpl4,Rpsa,Mrpl3,Mrps35,Mrps7,Rpl7,Rpl15,Rpl3,Dap3,Rpl7a,Rps16,Rps9,Mrpl39,Mrpl1,Rpl22,Rps15a,Rps20,Mrpl16,Rpl14,Rpl18,Rpl8,Rpl17
GO:0003723	RNA binding	66	1172	0.59	1.89e-17	10090.ENSMUSP00000001620,10090.ENSMUSP00000001809,10090.ENSMUSP00000002808,10090.ENSMUSP00000018727,10090.ENSMUSP00000021226,10090.ENSMUSP00000021913,10090.ENSMUSP00000022842,10090.ENSMUSP00000027921,10090.ENSMUSP00000030623,10090.ENSMUSP00000031617,10090.ENSMUSP00000032992,10090.ENSMUSP00000032998,10090.ENSMUSP00000034834,10090.ENSMUSP00000034966,10090.ENSMUSP00000035415,10090.ENSMUSP00000042342…	Fxr1,Pabpc1,Prkra,G3bp1,Luc7l3,Auh,Cct5,Iars2,Sfpq,Rpl6,Eif3c,Rps3,Pkm,Rpl4,Atxn2l,Tubb4b,Thoc2,Eif5a,Mrps7,Pcbp1,Luc7l2,Ddx17,Tst,Mrps27,Srsf7,Rpl7,Tuba1b,Hnrnph1,Pcbp2,Rpl15,Rpl3,Ptcd3,Tardbp,Eif4g3,Hsp90aa1,Sars2,Rpl7a,Zranb2,Fus,Rps16,Rps9,Rbm39,Hnrnpc,Hnrnpa3,Eif4a2,Mrpl1,Srsf3,Copa,Rpl22,Hnrnpm,Rps20,Srsf1,Zcchc17,Stau2,Slirp,Hdlbp,Mrpl16,Farsb,Rpl14,Ddx39b,Purb,Tbrg4,Rpl18,Rpl8,Rpl17,Fech
GO:0005198	Structural molecule activity	47	692	0.67	1.22e-14	10090.ENSMUSP00000001485,10090.ENSMUSP00000001592,10090.ENSMUSP00000022245,10090.ENSMUSP00000024486,10090.ENSMUSP00000029786,10090.ENSMUSP00000030365,10090.ENSMUSP00000030432,10090.ENSMUSP00000030691,10090.ENSMUSP00000031617,10090.ENSMUSP00000032124,10090.ENSMUSP00000032841,10090.ENSMUSP00000032998,10090.ENSMUSP00000034966,10090.ENSMUSP00000035105,10090.ENSMUSP00000035177,10090.ENSMUSP00000042342…	Mrpl10,Jup,Mrps30,Mrps23,Mrpl9,Mrpl37,Hmgcl,Pclo,Rpl6,Mrpl19,Mrpl46,Rps3,Rpl4,Rpsa,Mrpl3,Tubb4b,Mrps35,Mrps7,Gfap,Tubb3,Rpl7,Plec,Tuba1b,Epb41l3,Rpl15,Rpl3,Camk2b,Dap3,Macf1,H2bc3,Rpl7a,Rps16,Rps9,H2aw,Mrpl39,Mrpl1,Copa,Rpl22,Rps15a,Rps20,Mrpl16,Rpl14,H2bc18,Ank2,Rpl18,Rpl8,Rpl17
GO:1901363	Heterocyclic compound binding	154	5707	0.27	2.36e-14	10090.ENSMUSP00000001452,10090.ENSMUSP00000001620,10090.ENSMUSP00000001809,10090.ENSMUSP00000002808,10090.ENSMUSP00000003029,10090.ENSMUSP00000003572,10090.ENSMUSP00000003907,10090.ENSMUSP00000005714,10090.ENSMUSP00000006435,10090.ENSMUSP00000013737,10090.ENSMUSP00000015501,10090.ENSMUSP00000018727,10090.ENSMUSP00000018851,10090.ENSMUSP00000020504,10090.ENSMUSP00000020630,10090.ENSMUSP00000021078…	Cct3,Fxr1,Pabpc1,Prkra,Timm44,Gars,Gcdh,Ube2m,Atp6v1b2,Ndufs2,Clpx,G3bp1,Dync1h1,Hint1,Hspa4,Fdxr,Luc7l3,Auh,Tkt,Acin1,Cct5,Pak2,Me2,Ak3,Dtymk,Arl8a,Iars2,Aldh9a1,Hspa5,Rab14,Ola1,Nfs1,Tars2,Hint2,Hmgcl,Sfpq,Aacs,Acads,Rpl6,Mtpn,Ldhb,Eif3c,Rps3,Hcfc1,Naxd,Pkm,Rpl4,Prkar2a,Atxn2l,Pygb,Lars2,H2-Ke6,Pck2,Prkar2b,Aldh5a1,Tsfm,Tubb4b,Ndufv1,Thoc2,Eif5a,Vwa8,Mrps7,Pcbp1,Luc7l2,Ddx17,Tst,Rab2a,Pfkm,Ahcy…
GO:0005488	Binding	264	13419	0.13	2.94e-14	10090.ENSMUSP00000000090,10090.ENSMUSP00000000590,10090.ENSMUSP00000001452,10090.ENSMUSP00000001592,10090.ENSMUSP00000001620,10090.ENSMUSP00000001809,10090.ENSMUSP00000002808,10090.ENSMUSP00000003029,10090.ENSMUSP00000003572,10090.ENSMUSP00000003907,10090.ENSMUSP00000004646,10090.ENSMUSP00000005234,10090.ENSMUSP00000005714,10090.ENSMUSP00000006435,10090.ENSMUSP00000010038,10090.ENSMUSP00000013130…	Cox5a,Rdx,Cct3,Jup,Fxr1,Pabpc1,Prkra,Timm44,Gars,Gcdh,Coro1c,Wdr1,Ube2m,Atp6v1b2,Snap47,Strn3,Ndufs2,Pea15a,Clpx,Prune1,Aldoc,G3bp1,Pdlim4,Dync1h1,Strn4,Hint1,Hspa4,Fdxr,Pafah1b1,Luc7l3,Ahsa1,Ppm1a,Glrx5,Auh,Dbn1,Tkt,Acin1,Dhrs4,Cct5,Pak2,Me2,Ak3,Prdx3,Dpysl4,Dtymk,Arl8a,Atp1b1,Iars2,Aldh9a1,Hspa5,Rab14,Ola1,Arfgap2,Mapre1,Nfs1,Nbea,Etfdh,Arhgef2,Tars2,Hint2,Hmgcl,Capzb,Sfpq,Nudc,Pclo,Mecr,Pmpcb,…
GO:0097159	Organic cyclic compound binding	155	5792	0.27	2.94e-14	10090.ENSMUSP00000001452,10090.ENSMUSP00000001620,10090.ENSMUSP00000001809,10090.ENSMUSP00000002808,10090.ENSMUSP00000003029,10090.ENSMUSP00000003572,10090.ENSMUSP00000003907,10090.ENSMUSP00000005714,10090.ENSMUSP00000006435,10090.ENSMUSP00000013737,10090.ENSMUSP00000015501,10090.ENSMUSP00000018727,10090.ENSMUSP00000018851,10090.ENSMUSP00000020504,10090.ENSMUSP00000020630,10090.ENSMUSP00000021078…	Cct3,Fxr1,Pabpc1,Prkra,Timm44,Gars,Gcdh,Ube2m,Atp6v1b2,Ndufs2,Clpx,G3bp1,Dync1h1,Hint1,Hspa4,Fdxr,Luc7l3,Auh,Tkt,Acin1,Cct5,Pak2,Me2,Ak3,Dtymk,Arl8a,Iars2,Aldh9a1,Hspa5,Rab14,Ola1,Nfs1,Tars2,Hint2,Hmgcl,Sfpq,Aacs,Acads,Rpl6,Mtpn,Ldhb,Eif3c,Rps3,Hcfc1,Naxd,Pkm,Rpl4,Prkar2a,Atxn2l,Pygb,Lars2,H2-Ke6,Pck2,Prkar2b,Aldh5a1,Tsfm,Tubb4b,Ndufv1,Thoc2,Eif5a,Vwa8,Mrps7,Pcbp1,Luc7l2,Ddx17,Tst,Rab2a,Pfkm,Ahcy…
GO:0000166	Nucleotide binding	85	2205	0.42	4.84e-14	10090.ENSMUSP00000001452,10090.ENSMUSP00000003029,10090.ENSMUSP00000003572,10090.ENSMUSP00000003907,10090.ENSMUSP00000005714,10090.ENSMUSP00000006435,10090.ENSMUSP00000013737,10090.ENSMUSP00000015501,10090.ENSMUSP00000018727,10090.ENSMUSP00000018851,10090.ENSMUSP00000020504,10090.ENSMUSP00000020630,10090.ENSMUSP00000021078,10090.ENSMUSP00000022842,10090.ENSMUSP00000023467,10090.ENSMUSP00000025439…	Cct3,Timm44,Gars,Gcdh,Ube2m,Atp6v1b2,Ndufs2,Clpx,G3bp1,Dync1h1,Hint1,Hspa4,Fdxr,Cct5,Pak2,Me2,Ak3,Dtymk,Arl8a,Iars2,Aldh9a1,Hspa5,Rab14,Ola1,Tars2,Hint2,Hmgcl,Aacs,Acads,Ldhb,Naxd,Pkm,Prkar2a,Lars2,H2-Ke6,Pck2,Prkar2b,Aldh5a1,Tubb4b,Ndufv1,Vwa8,Ddx17,Rab2a,Pfkm,Ahcy,Phgdh,Tubb3,Gsk3a,Kif21b,Gfm1,Tuba1b,Ctbp1,Atp1a3,Syn1,Ube2o,Trio,Camk2b,Hsp90aa1,Sars2,Nsf,Acsf2,Ass1,Camk2a,Ak4,Anxa6,Atp6v1a,Gsk3…
GO:0036094	Small molecule binding	91	2586	0.38	5.24e-13	10090.ENSMUSP00000001452,10090.ENSMUSP00000003029,10090.ENSMUSP00000003572,10090.ENSMUSP00000003907,10090.ENSMUSP00000005714,10090.ENSMUSP00000006435,10090.ENSMUSP00000013737,10090.ENSMUSP00000015501,10090.ENSMUSP00000018727,10090.ENSMUSP00000018851,10090.ENSMUSP00000020504,10090.ENSMUSP00000020630,10090.ENSMUSP00000021078,10090.ENSMUSP00000022529,10090.ENSMUSP00000022842,10090.ENSMUSP00000023467…	Cct3,Timm44,Gars,Gcdh,Ube2m,Atp6v1b2,Ndufs2,Clpx,G3bp1,Dync1h1,Hint1,Hspa4,Fdxr,Tkt,Cct5,Pak2,Me2,Ak3,Dtymk,Arl8a,Iars2,Aldh9a1,Hspa5,Rab14,Ola1,Nfs1,Tars2,Hint2,Hmgcl,Aacs,Acads,Ldhb,Naxd,Pkm,Prkar2a,Pygb,Lars2,H2-Ke6,Pck2,Prkar2b,Aldh5a1,Tubb4b,Ndufv1,Vwa8,Ddx17,Rab2a,Pfkm,Ahcy,Phgdh,Tubb3,Gsk3a,Kif21b,Gfm1,Tuba1b,Ctbp1,Atp1a3,Syn1,Ube2o,Trio,Camk2b,Hsp90aa1,Sars2,Snap91,Nsf,Acsf2,Ass1,Camk2a,A…
GO:0008092	Cytoskeletal protein binding	53	1033	0.55	1.85e-12	10090.ENSMUSP00000000590,10090.ENSMUSP00000004646,10090.ENSMUSP00000005234,10090.ENSMUSP00000015855,10090.ENSMUSP00000017534,10090.ENSMUSP00000018755,10090.ENSMUSP00000021091,10090.ENSMUSP00000021950,10090.ENSMUSP00000022842,10090.ENSMUSP00000026551,10090.ENSMUSP00000028238,10090.ENSMUSP00000028981,10090.ENSMUSP00000029694,10090.ENSMUSP00000030518,10090.ENSMUSP00000031625,10090.ENSMUSP00000032998…	Rdx,Coro1c,Wdr1,Prune1,Aldoc,Pdlim4,Pafah1b1,Dbn1,Cct5,Dpysl4,Rab14,Mapre1,Arhgef2,Capzb,Arpc1a,Rps3,Dcx,Cotl1,Map4,Ppp1r9b,Lasp1,Fermt2,Flnb,Pfn2,Rcc2,Plec,Bcas3,Kif21b,Apc,Epb41l3,Syn1,Mapk8ip3,Ppp2r2a,Hsp90aa1,Eml4,Macf1,Fus,Anxa6,Ckap5,Dctn1,Map2,Gsk3b,Kif2a,Stau2,Clasp2,Myo18a,Dnm2,Ank2,Map4k4,Camsap2,Map6,Camsap3,Dnm1l
GO:0003729	mRNA binding	30	353	0.77	2.13e-11	10090.ENSMUSP00000001620,10090.ENSMUSP00000001809,10090.ENSMUSP00000018727,10090.ENSMUSP00000021226,10090.ENSMUSP00000021913,10090.ENSMUSP00000022842,10090.ENSMUSP00000031617,10090.ENSMUSP00000032998,10090.ENSMUSP00000034834,10090.ENSMUSP00000044677,10090.ENSMUSP00000053033,10090.ENSMUSP00000054863,10090.ENSMUSP00000055254,10090.ENSMUSP00000071616,10090.ENSMUSP00000077509,10090.ENSMUSP00000081142…	Fxr1,Pabpc1,G3bp1,Luc7l3,Auh,Cct5,Rpl6,Rps3,Pkm,Thoc2,Mrps7,Pcbp1,Luc7l2,Rpl7,Pcbp2,Tardbp,Eif4g3,Hsp90aa1,Fus,Hnrnpc,Hnrnpa3,Srsf3,Copa,Hnrnpm,Srsf1,Stau2,Slirp,Hdlbp,Purb,Fech
GO:0005515	Protein binding	174	7635	0.2	2.09e-10	10090.ENSMUSP00000000590,10090.ENSMUSP00000001452,10090.ENSMUSP00000001592,10090.ENSMUSP00000001620,10090.ENSMUSP00000001809,10090.ENSMUSP00000002808,10090.ENSMUSP00000003029,10090.ENSMUSP00000003572,10090.ENSMUSP00000004646,10090.ENSMUSP00000005234,10090.ENSMUSP00000010038,10090.ENSMUSP00000013130,10090.ENSMUSP00000013737,10090.ENSMUSP00000013842,10090.ENSMUSP00000015501,10090.ENSMUSP00000015855…	Rdx,Cct3,Jup,Fxr1,Pabpc1,Prkra,Timm44,Gars,Coro1c,Wdr1,Snap47,Strn3,Ndufs2,Pea15a,Clpx,Prune1,Aldoc,Pdlim4,Dync1h1,Strn4,Hspa4,Pafah1b1,Ahsa1,Ppm1a,Dbn1,Tkt,Dhrs4,Cct5,Pak2,Ak3,Prdx3,Dpysl4,Atp1b1,Aldh9a1,Hspa5,Rab14,Mapre1,Nfs1,Nbea,Arhgef2,Tars2,Capzb,Sfpq,Nudc,Pclo,Mecr,Acads,Arpc1a,Pdap1,Ldhb,Eif3c,Rps3,Dcx,Hcfc1,Ist1,Cotl1,Pkm,Map4,Rpsa,Prkar2a,Pygb,Prkar2b,Aldh5a1,Ppp1r9b,Lasp1,Mpst,0610010…
GO:0017076	Purine nucleotide binding	71	1943	0.4	2.37e-10	10090.ENSMUSP00000001452,10090.ENSMUSP00000003029,10090.ENSMUSP00000003572,10090.ENSMUSP00000003907,10090.ENSMUSP00000005714,10090.ENSMUSP00000006435,10090.ENSMUSP00000015501,10090.ENSMUSP00000018727,10090.ENSMUSP00000018851,10090.ENSMUSP00000020630,10090.ENSMUSP00000022842,10090.ENSMUSP00000023467,10090.ENSMUSP00000025696,10090.ENSMUSP00000027503,10090.ENSMUSP00000027684,10090.ENSMUSP00000027921…	Cct3,Timm44,Gars,Gcdh,Ube2m,Atp6v1b2,Clpx,G3bp1,Dync1h1,Hspa4,Cct5,Pak2,Ak3,Dtymk,Arl8a,Iars2,Hspa5,Rab14,Ola1,Tars2,Hmgcl,Aacs,Acads,Naxd,Pkm,Prkar2a,Lars2,Pck2,Prkar2b,Tubb4b,Vwa8,Ddx17,Rab2a,Pfkm,Ahcy,Tubb3,Gsk3a,Kif21b,Gfm1,Tuba1b,Atp1a3,Syn1,Ube2o,Trio,Camk2b,Hsp90aa1,Sars2,Nsf,Acsf2,Ass1,Camk2a,Ak4,Anxa6,Atp6v1a,Gsk3b,Eif4a2,Kif2a,Mthfd1l,Tcp1,Bcr,Rab1a,Sept7,Farsb,Myo18a,Eci2,Ddx39b,Dnm2,M…
GO:0032553	Ribonucleotide binding	71	1947	0.4	2.42e-10	10090.ENSMUSP00000001452,10090.ENSMUSP00000003029,10090.ENSMUSP00000003572,10090.ENSMUSP00000003907,10090.ENSMUSP00000005714,10090.ENSMUSP00000006435,10090.ENSMUSP00000015501,10090.ENSMUSP00000018727,10090.ENSMUSP00000018851,10090.ENSMUSP00000020630,10090.ENSMUSP00000022842,10090.ENSMUSP00000023467,10090.ENSMUSP00000025696,10090.ENSMUSP00000027503,10090.ENSMUSP00000027684,10090.ENSMUSP00000027921…	Cct3,Timm44,Gars,Gcdh,Ube2m,Atp6v1b2,Clpx,G3bp1,Dync1h1,Hspa4,Cct5,Pak2,Ak3,Dtymk,Arl8a,Iars2,Hspa5,Rab14,Ola1,Tars2,Hmgcl,Aacs,Acads,Naxd,Pkm,Prkar2a,Lars2,Pck2,Prkar2b,Tubb4b,Ndufv1,Vwa8,Ddx17,Rab2a,Pfkm,Tubb3,Gsk3a,Kif21b,Gfm1,Tuba1b,Atp1a3,Syn1,Ube2o,Trio,Camk2b,Hsp90aa1,Sars2,Nsf,Acsf2,Ass1,Camk2a,Ak4,Anxa6,Atp6v1a,Gsk3b,Eif4a2,Kif2a,Mthfd1l,Tcp1,Bcr,Rab1a,Sept7,Farsb,Myo18a,Eci2,Ddx39b,Dnm2…
GO:0032555	Purine ribonucleotide binding	70	1928	0.4	4.19e-10	10090.ENSMUSP00000001452,10090.ENSMUSP00000003029,10090.ENSMUSP00000003572,10090.ENSMUSP00000003907,10090.ENSMUSP00000005714,10090.ENSMUSP00000006435,10090.ENSMUSP00000015501,10090.ENSMUSP00000018727,10090.ENSMUSP00000018851,10090.ENSMUSP00000020630,10090.ENSMUSP00000022842,10090.ENSMUSP00000023467,10090.ENSMUSP00000025696,10090.ENSMUSP00000027503,10090.ENSMUSP00000027684,10090.ENSMUSP00000027921…	Cct3,Timm44,Gars,Gcdh,Ube2m,Atp6v1b2,Clpx,G3bp1,Dync1h1,Hspa4,Cct5,Pak2,Ak3,Dtymk,Arl8a,Iars2,Hspa5,Rab14,Ola1,Tars2,Hmgcl,Aacs,Acads,Naxd,Pkm,Prkar2a,Lars2,Pck2,Prkar2b,Tubb4b,Vwa8,Ddx17,Rab2a,Pfkm,Tubb3,Gsk3a,Kif21b,Gfm1,Tuba1b,Atp1a3,Syn1,Ube2o,Trio,Camk2b,Hsp90aa1,Sars2,Nsf,Acsf2,Ass1,Camk2a,Ak4,Anxa6,Atp6v1a,Gsk3b,Eif4a2,Kif2a,Mthfd1l,Tcp1,Bcr,Rab1a,Sept7,Farsb,Myo18a,Eci2,Ddx39b,Dnm2,Map4k4…
GO:0043168	Anion binding	81	2465	0.35	6.64e-10	10090.ENSMUSP00000001452,10090.ENSMUSP00000003029,10090.ENSMUSP00000003572,10090.ENSMUSP00000003907,10090.ENSMUSP00000005714,10090.ENSMUSP00000006435,10090.ENSMUSP00000015501,10090.ENSMUSP00000018727,10090.ENSMUSP00000018851,10090.ENSMUSP00000020630,10090.ENSMUSP00000021078,10090.ENSMUSP00000022529,10090.ENSMUSP00000022842,10090.ENSMUSP00000023467,10090.ENSMUSP00000025696,10090.ENSMUSP00000027503…	Cct3,Timm44,Gars,Gcdh,Ube2m,Atp6v1b2,Clpx,G3bp1,Dync1h1,Hspa4,Fdxr,Tkt,Cct5,Pak2,Ak3,Dtymk,Arl8a,Iars2,Hspa5,Rab14,Ola1,Nfs1,Tars2,Hmgcl,Aacs,Acads,Naxd,Pkm,Prkar2a,Pygb,Lars2,H2-Ke6,Pck2,Prkar2b,Aldh5a1,Tubb4b,Ndufv1,Sh3pxd2b,Fermt2,Vwa8,Ddx17,Rab2a,Pfkm,Pfn2,Tubb3,Gsk3a,Kif21b,Gfm1,Tuba1b,Atp1a3,Syn1,Ube2o,Trio,Camk2b,Hsp90aa1,Sars2,Snap91,Nsf,Acsf2,Ass1,Camk2a,Ak4,Anxa6,Atp6v1a,Gsk3b,Eif4a2,Ki…
GO:0019899	Enzyme binding	76	2347	0.35	7.45e-09	10090.ENSMUSP00000000590,10090.ENSMUSP00000001592,10090.ENSMUSP00000002808,10090.ENSMUSP00000003029,10090.ENSMUSP00000004646,10090.ENSMUSP00000013130,10090.ENSMUSP00000013737,10090.ENSMUSP00000013842,10090.ENSMUSP00000018755,10090.ENSMUSP00000019220,10090.ENSMUSP00000023467,10090.ENSMUSP00000025961,10090.ENSMUSP00000027863,10090.ENSMUSP00000028222,10090.ENSMUSP00000028981,10090.ENSMUSP00000029374…	Rdx,Jup,Prkra,Timm44,Coro1c,Strn3,Ndufs2,Pea15a,Pdlim4,Strn4,Pak2,Prdx3,Atp1b1,Hspa5,Mapre1,Nbea,Arhgef2,Sfpq,Ldhb,Rps3,Dcx,Cotl1,Prkar2a,Prkar2b,Ppp1r9b,Fermt2,Hacd3,Luc7l2,Ptpn11,Pfkm,Gfap,Elob,Ppp6r1,Ywhae,Rcc2,Gsk3a,Gm10053,Bcas3,Tuba1b,Hnrnph1,Pcbp2,Apc,Syn1,Mapk8ip3,Ppp2r2a,Trio,Camk2b,Hsp90aa1,Srgap2,Snap91,Nsf,Srcin1,Arhgap1,Hnrnpc,Pex5,Dctn1,Map2,Gsk3b,Kif2a,Tcp1,Srsf3,Srsf1,Stau2,Bcr,Gs…
GO:0097367	Carbohydrate derivative binding	74	2313	0.34	2.41e-08	10090.ENSMUSP00000001452,10090.ENSMUSP00000003029,10090.ENSMUSP00000003572,10090.ENSMUSP00000003907,10090.ENSMUSP00000005714,10090.ENSMUSP00000006435,10090.ENSMUSP00000015501,10090.ENSMUSP00000018727,10090.ENSMUSP00000018851,10090.ENSMUSP00000020630,10090.ENSMUSP00000022842,10090.ENSMUSP00000023467,10090.ENSMUSP00000025696,10090.ENSMUSP00000027503,10090.ENSMUSP00000027684,10090.ENSMUSP00000027921…	Cct3,Timm44,Gars,Gcdh,Ube2m,Atp6v1b2,Clpx,G3bp1,Dync1h1,Hspa4,Cct5,Pak2,Ak3,Dtymk,Arl8a,Iars2,Hspa5,Rab14,Ola1,Tars2,Hmgcl,Aacs,Acads,Naxd,Pkm,Prkar2a,Lars2,Pck2,Prkar2b,Tubb4b,Ndufv1,Vwa8,Ddx17,Rab2a,Pfkm,Tubb3,Gsk3a,Kif21b,Gfm1,Tuba1b,Atp1a3,Syn1,Ube2o,Trio,Camk2b,Hsp90aa1,Sars2,Nsf,Acsf2,Ass1,Camk2a,Zranb2,Ak4,Anxa6,Atp6v1a,Gsk3b,Eif4a2,Kif2a,Mthfd1l,Tcp1,Rpl22,Bcr,Rab1a,Sept7,Farsb,Myo18a,Eci…
GO:0035639	Purine ribonucleoside triphosphate binding	64	1847	0.38	2.59e-08	10090.ENSMUSP00000001452,10090.ENSMUSP00000003029,10090.ENSMUSP00000003572,10090.ENSMUSP00000005714,10090.ENSMUSP00000006435,10090.ENSMUSP00000015501,10090.ENSMUSP00000018727,10090.ENSMUSP00000018851,10090.ENSMUSP00000020630,10090.ENSMUSP00000022842,10090.ENSMUSP00000023467,10090.ENSMUSP00000025696,10090.ENSMUSP00000027503,10090.ENSMUSP00000027684,10090.ENSMUSP00000027921,10090.ENSMUSP00000028222…	Cct3,Timm44,Gars,Ube2m,Atp6v1b2,Clpx,G3bp1,Dync1h1,Hspa4,Cct5,Pak2,Ak3,Dtymk,Arl8a,Iars2,Hspa5,Rab14,Ola1,Tars2,Aacs,Naxd,Pkm,Lars2,Pck2,Tubb4b,Vwa8,Ddx17,Rab2a,Pfkm,Tubb3,Gsk3a,Kif21b,Gfm1,Tuba1b,Atp1a3,Syn1,Ube2o,Trio,Camk2b,Hsp90aa1,Sars2,Nsf,Acsf2,Ass1,Camk2a,Ak4,Anxa6,Atp6v1a,Gsk3b,Eif4a2,Kif2a,Mthfd1l,Tcp1,Bcr,Rab1a,Sept7,Farsb,Myo18a,Ddx39b,Dnm2,Map4k4,Sept11,Dnm1l,Rab18
GO:0019900	Kinase binding	41	877	0.51	2.65e-08	10090.ENSMUSP00000001592,10090.ENSMUSP00000002808,10090.ENSMUSP00000013842,10090.ENSMUSP00000023467,10090.ENSMUSP00000025961,10090.ENSMUSP00000027863,10090.ENSMUSP00000028981,10090.ENSMUSP00000029374,10090.ENSMUSP00000032373,10090.ENSMUSP00000032998,10090.ENSMUSP00000033642,10090.ENSMUSP00000035220,10090.ENSMUSP00000039797,10090.ENSMUSP00000041732,10090.ENSMUSP00000044554,10090.ENSMUSP00000058757…	Jup,Prkra,Pea15a,Pak2,Prdx3,Atp1b1,Mapre1,Nbea,Ldhb,Rps3,Dcx,Prkar2a,Prkar2b,Ppp1r9b,Fermt2,Ptpn11,Pfkm,Gfap,Rcc2,Gsk3a,Apc,Syn1,Mapk8ip3,Camk2b,Hsp90aa1,Snap91,Nsf,Srcin1,Dctn1,Map2,Gsk3b,Kif2a,Srsf1,Stau2,Gstp1,Bcar1,Clasp2,Dnm2,Ank2,Dvl2,Ldha
GO:0008017	Microtubule binding	22	268	0.75	5.51e-08	10090.ENSMUSP00000021091,10090.ENSMUSP00000028981,10090.ENSMUSP00000029694,10090.ENSMUSP00000032998,10090.ENSMUSP00000033642,10090.ENSMUSP00000035055,10090.ENSMUSP00000071163,10090.ENSMUSP00000074661,10090.ENSMUSP00000078337,10090.ENSMUSP00000094528,10090.ENSMUSP00000095507,10090.ENSMUSP00000106970,10090.ENSMUSP00000109552,10090.ENSMUSP00000109646,10090.ENSMUSP00000112715,10090.ENSMUSP00000130201…	Pafah1b1,Mapre1,Arhgef2,Rps3,Dcx,Map4,Rcc2,Kif21b,Apc,Eml4,Macf1,Ckap5,Dctn1,Map2,Kif2a,Clasp2,Dnm2,Map4k4,Camsap2,Map6,Camsap3,Dnm1l
GO:0019843	rRNA binding	13	75	1.08	8.42e-08	10090.ENSMUSP00000031617,10090.ENSMUSP00000032998,10090.ENSMUSP00000034966,10090.ENSMUSP00000053033,10090.ENSMUSP00000055743,10090.ENSMUSP00000062326,10090.ENSMUSP00000071616,10090.ENSMUSP00000080354,10090.ENSMUSP00000080743,10090.ENSMUSP00000104265,10090.ENSMUSP00000128915,10090.ENSMUSP00000155657,10090.ENSMUSP00000157556	Rpl6,Rps3,Rpl4,Mrps7,Tst,Mrps27,Rpl7,Rpl3,Ptcd3,Rps9,Mrpl16,Rpl8,Rpl17
GO:0030554	Adenyl nucleotide binding	56	1583	0.39	1.95e-07	10090.ENSMUSP00000001452,10090.ENSMUSP00000003029,10090.ENSMUSP00000003572,10090.ENSMUSP00000003907,10090.ENSMUSP00000005714,10090.ENSMUSP00000006435,10090.ENSMUSP00000015501,10090.ENSMUSP00000018727,10090.ENSMUSP00000018851,10090.ENSMUSP00000020630,10090.ENSMUSP00000022842,10090.ENSMUSP00000023467,10090.ENSMUSP00000025696,10090.ENSMUSP00000027503,10090.ENSMUSP00000027921,10090.ENSMUSP00000028222…	Cct3,Timm44,Gars,Gcdh,Ube2m,Atp6v1b2,Clpx,G3bp1,Dync1h1,Hspa4,Cct5,Pak2,Ak3,Dtymk,Iars2,Hspa5,Ola1,Tars2,Hmgcl,Aacs,Acads,Naxd,Pkm,Prkar2a,Lars2,Prkar2b,Vwa8,Ddx17,Pfkm,Ahcy,Gsk3a,Kif21b,Atp1a3,Syn1,Ube2o,Trio,Camk2b,Hsp90aa1,Sars2,Nsf,Acsf2,Ass1,Camk2a,Ak4,Atp6v1a,Gsk3b,Eif4a2,Kif2a,Mthfd1l,Tcp1,Bcr,Farsb,Myo18a,Eci2,Ddx39b,Map4k4
GO:0015631	Tubulin binding	25	384	0.65	2.64e-07	10090.ENSMUSP00000015855,10090.ENSMUSP00000021091,10090.ENSMUSP00000022842,10090.ENSMUSP00000028981,10090.ENSMUSP00000029694,10090.ENSMUSP00000032998,10090.ENSMUSP00000033642,10090.ENSMUSP00000035055,10090.ENSMUSP00000071163,10090.ENSMUSP00000074416,10090.ENSMUSP00000074661,10090.ENSMUSP00000078337,10090.ENSMUSP00000094528,10090.ENSMUSP00000095507,10090.ENSMUSP00000106970,10090.ENSMUSP00000109552…	Prune1,Pafah1b1,Cct5,Mapre1,Arhgef2,Rps3,Dcx,Map4,Rcc2,Bcas3,Kif21b,Apc,Eml4,Macf1,Ckap5,Dctn1,Map2,Kif2a,Clasp2,Dnm2,Map4k4,Camsap2,Map6,Camsap3,Dnm1l
GO:0032559	Adenyl ribonucleotide binding	55	1569	0.38	3.58e-07	10090.ENSMUSP00000001452,10090.ENSMUSP00000003029,10090.ENSMUSP00000003572,10090.ENSMUSP00000003907,10090.ENSMUSP00000005714,10090.ENSMUSP00000006435,10090.ENSMUSP00000015501,10090.ENSMUSP00000018727,10090.ENSMUSP00000018851,10090.ENSMUSP00000020630,10090.ENSMUSP00000022842,10090.ENSMUSP00000023467,10090.ENSMUSP00000025696,10090.ENSMUSP00000027503,10090.ENSMUSP00000027921,10090.ENSMUSP00000028222…	Cct3,Timm44,Gars,Gcdh,Ube2m,Atp6v1b2,Clpx,G3bp1,Dync1h1,Hspa4,Cct5,Pak2,Ak3,Dtymk,Iars2,Hspa5,Ola1,Tars2,Hmgcl,Aacs,Acads,Naxd,Pkm,Prkar2a,Lars2,Prkar2b,Vwa8,Ddx17,Pfkm,Gsk3a,Kif21b,Atp1a3,Syn1,Ube2o,Trio,Camk2b,Hsp90aa1,Sars2,Nsf,Acsf2,Ass1,Camk2a,Ak4,Atp6v1a,Gsk3b,Eif4a2,Kif2a,Mthfd1l,Tcp1,Bcr,Farsb,Myo18a,Eci2,Ddx39b,Map4k4
GO:0019901	Protein kinase binding	36	786	0.5	5.2e-07	10090.ENSMUSP00000001592,10090.ENSMUSP00000002808,10090.ENSMUSP00000013842,10090.ENSMUSP00000023467,10090.ENSMUSP00000025961,10090.ENSMUSP00000027863,10090.ENSMUSP00000028981,10090.ENSMUSP00000029374,10090.ENSMUSP00000032998,10090.ENSMUSP00000033642,10090.ENSMUSP00000035220,10090.ENSMUSP00000039797,10090.ENSMUSP00000044554,10090.ENSMUSP00000058757,10090.ENSMUSP00000071163,10090.ENSMUSP00000071654…	Jup,Prkra,Pea15a,Pak2,Prdx3,Atp1b1,Mapre1,Nbea,Rps3,Dcx,Prkar2a,Prkar2b,Fermt2,Ptpn11,Rcc2,Gsk3a,Apc,Syn1,Mapk8ip3,Camk2b,Hsp90aa1,Snap91,Nsf,Srcin1,Dctn1,Map2,Gsk3b,Kif2a,Srsf1,Stau2,Gstp1,Bcar1,Clasp2,Dnm2,Ank2,Dvl2
GO:0044877	Protein-containing complex binding	54	1602	0.37	1.77e-06	10090.ENSMUSP00000001592,10090.ENSMUSP00000004646,10090.ENSMUSP00000005234,10090.ENSMUSP00000013130,10090.ENSMUSP00000017534,10090.ENSMUSP00000019220,10090.ENSMUSP00000020630,10090.ENSMUSP00000021091,10090.ENSMUSP00000021950,10090.ENSMUSP00000028222,10090.ENSMUSP00000028517,10090.ENSMUSP00000031625,10090.ENSMUSP00000032992,10090.ENSMUSP00000032998,10090.ENSMUSP00000034164,10090.ENSMUSP00000034285…	Jup,Coro1c,Wdr1,Strn3,Aldoc,Strn4,Hspa4,Pafah1b1,Dbn1,Hspa5,Ola1,Arpc1a,Eif3c,Rps3,Ist1,Cotl1,Rpsa,Prkar2a,Ppp1r9b,Lasp1,Fermt2,Eif5a,Pakap,Flnb,Ptpn11,Mrps27,Gfap,Elob,Ywhae,Bckdha,Plec,Slc25a3,Apc,Ptcd3,Ppp2r2a,Macf1,Nsf,Atp5h,Anxa6,Ckap5,Hnrnpc,Gsk3b,Stau2,Clasp2,Myo18a,Ddx39b,Dnm2,Ank2,Camsap2,Amph,Ndufa9,Camsap3,Casp3,Dnm1l
GO:0003824	Catalytic activity	128	5633	0.19	2.32e-06	10090.ENSMUSP00000000090,10090.ENSMUSP00000001452,10090.ENSMUSP00000003572,10090.ENSMUSP00000003907,10090.ENSMUSP00000005714,10090.ENSMUSP00000006900,10090.ENSMUSP00000011058,10090.ENSMUSP00000013737,10090.ENSMUSP00000015501,10090.ENSMUSP00000015855,10090.ENSMUSP00000017534,10090.ENSMUSP00000018727,10090.ENSMUSP00000020504,10090.ENSMUSP00000021078,10090.ENSMUSP00000021514,10090.ENSMUSP00000021522…	Cox5a,Cct3,Gars,Gcdh,Ube2m,Acot13,Pdhx,Ndufs2,Clpx,Prune1,Aldoc,G3bp1,Hint1,Fdxr,Ppm1a,Glrx5,Auh,Tkt,Dhrs4,Cct5,Pak2,Me2,Ak3,Prdx3,Dpysl4,Dtymk,Arl8a,Pycr2,Iars2,Aldh9a1,Hspa5,Rab14,Ola1,Nfs1,Etfdh,Tars2,Hint2,Hmgcl,Mecr,Pmpcb,Aacs,Acads,Ldhb,Tamm41,Rps3,Naxd,Pkm,Prkar2a,Amt,Pygb,Lars2,H2-Ke6,Pck2,Lap3,Aldh5a1,Ppp1r9b,Ndufv1,Mpst,Hacd3,Hibch,Bphl,Pdpr,Coq5,Vwa8,Vcpip1,Ddx17,Tst,Rab2a,Ptpn11,Pfkm,…
GO:0051287	NAD binding	11	68	1.05	2.78e-06	10090.ENSMUSP00000013737,10090.ENSMUSP00000025439,10090.ENSMUSP00000028004,10090.ENSMUSP00000032373,10090.ENSMUSP00000038069,10090.ENSMUSP00000040591,10090.ENSMUSP00000042967,10090.ENSMUSP00000061851,10090.ENSMUSP00000064755,10090.ENSMUSP00000078682,10090.ENSMUSP00000148107	Ndufs2,Me2,Aldh9a1,Ldhb,H2-Ke6,Aldh5a1,Ndufv1,Ahcy,Phgdh,Ctbp1,Ldha
GO:0016462	Pyrophosphatase activity	31	689	0.49	9.02e-06	10090.ENSMUSP00000001452,10090.ENSMUSP00000003572,10090.ENSMUSP00000015501,10090.ENSMUSP00000015855,10090.ENSMUSP00000018727,10090.ENSMUSP00000022842,10090.ENSMUSP00000027684,10090.ENSMUSP00000028222,10090.ENSMUSP00000028238,10090.ENSMUSP00000028517,10090.ENSMUSP00000048925,10090.ENSMUSP00000055535,10090.ENSMUSP00000057664,10090.ENSMUSP00000068890,10090.ENSMUSP00000074661,10090.ENSMUSP00000076503…	Cct3,Gars,Clpx,Prune1,G3bp1,Cct5,Arl8a,Hspa5,Rab14,Ola1,Vwa8,Ddx17,Rab2a,Pfn2,Kif21b,Gfm1,Atp1a3,Hsp90aa1,Macf1,Nsf,Eif4a2,Kif2a,Tcp1,Rab1a,Sept7,Mmut,Ddx39b,Dnm2,Sept11,Dnm1l,Rab18
GO:0016491	Oxidoreductase activity	33	787	0.46	1.45e-05	10090.ENSMUSP00000000090,10090.ENSMUSP00000003907,10090.ENSMUSP00000011058,10090.ENSMUSP00000013737,10090.ENSMUSP00000021078,10090.ENSMUSP00000021522,10090.ENSMUSP00000022821,10090.ENSMUSP00000025439,10090.ENSMUSP00000025961,10090.ENSMUSP00000027802,10090.ENSMUSP00000028004,10090.ENSMUSP00000029386,10090.ENSMUSP00000030742,10090.ENSMUSP00000031524,10090.ENSMUSP00000032373,10090.ENSMUSP00000038069…	Cox5a,Gcdh,Pdhx,Ndufs2,Fdxr,Glrx5,Dhrs4,Me2,Prdx3,Pycr2,Aldh9a1,Etfdh,Mecr,Acads,Ldhb,H2-Ke6,Aldh5a1,Ndufv1,Pdpr,Phgdh,Bckdha,Gm10053,Ethe1,Ctbp1,mt-Co2,Crat,Akr1b3,Cp,Mthfd1l,Gstp1,Gpd2,Ndufa9,Ldha
GO:0017111	Nucleoside-triphosphatase activity	29	636	0.5	1.67e-05	10090.ENSMUSP00000001452,10090.ENSMUSP00000015501,10090.ENSMUSP00000018727,10090.ENSMUSP00000022842,10090.ENSMUSP00000027684,10090.ENSMUSP00000028222,10090.ENSMUSP00000028238,10090.ENSMUSP00000028517,10090.ENSMUSP00000048925,10090.ENSMUSP00000055535,10090.ENSMUSP00000057664,10090.ENSMUSP00000068890,10090.ENSMUSP00000074661,10090.ENSMUSP00000076503,10090.ENSMUSP00000079691,10090.ENSMUSP00000091921…	Cct3,Clpx,G3bp1,Cct5,Arl8a,Hspa5,Rab14,Ola1,Vwa8,Ddx17,Rab2a,Pfn2,Kif21b,Gfm1,Atp1a3,Hsp90aa1,Macf1,Nsf,Eif4a2,Kif2a,Tcp1,Rab1a,Sept7,Mmut,Ddx39b,Dnm2,Sept11,Dnm1l,Rab18
GO:0005524	ATP binding	49	1498	0.35	1.8e-05	10090.ENSMUSP00000001452,10090.ENSMUSP00000003029,10090.ENSMUSP00000003572,10090.ENSMUSP00000005714,10090.ENSMUSP00000006435,10090.ENSMUSP00000015501,10090.ENSMUSP00000018727,10090.ENSMUSP00000018851,10090.ENSMUSP00000020630,10090.ENSMUSP00000022842,10090.ENSMUSP00000023467,10090.ENSMUSP00000025696,10090.ENSMUSP00000027503,10090.ENSMUSP00000027921,10090.ENSMUSP00000028222,10090.ENSMUSP00000028517…	Cct3,Timm44,Gars,Ube2m,Atp6v1b2,Clpx,G3bp1,Dync1h1,Hspa4,Cct5,Pak2,Ak3,Dtymk,Iars2,Hspa5,Ola1,Tars2,Aacs,Naxd,Pkm,Lars2,Vwa8,Ddx17,Pfkm,Gsk3a,Kif21b,Atp1a3,Syn1,Ube2o,Trio,Camk2b,Hsp90aa1,Sars2,Nsf,Acsf2,Ass1,Camk2a,Ak4,Atp6v1a,Gsk3b,Eif4a2,Kif2a,Mthfd1l,Tcp1,Bcr,Farsb,Myo18a,Ddx39b,Map4k4
GO:0045182	Translation regulator activity	13	152	0.77	0.00011	10090.ENSMUSP00000001620,10090.ENSMUSP00000032992,10090.ENSMUSP00000042134,10090.ENSMUSP00000047008,10090.ENSMUSP00000054863,10090.ENSMUSP00000076503,10090.ENSMUSP00000081232,10090.ENSMUSP00000093955,10090.ENSMUSP00000104265,10090.ENSMUSP00000105602,10090.ENSMUSP00000110998,10090.ENSMUSP00000118787,10090.ENSMUSP00000136957	Fxr1,Eif3c,Tsfm,Eif5a,Pcbp1,Gfm1,Eif4g3,Eef1g,Rps9,Eef1d,Eif4a2,Rpl22,Purb
GO:0003779	Actin binding	22	459	0.52	0.00025	10090.ENSMUSP00000000590,10090.ENSMUSP00000004646,10090.ENSMUSP00000005234,10090.ENSMUSP00000018755,10090.ENSMUSP00000021950,10090.ENSMUSP00000030518,10090.ENSMUSP00000031625,10090.ENSMUSP00000034285,10090.ENSMUSP00000041732,10090.ENSMUSP00000042123,10090.ENSMUSP00000044554,10090.ENSMUSP00000052020,10090.ENSMUSP00000068890,10090.ENSMUSP00000073124,10090.ENSMUSP00000079098,10090.ENSMUSP00000080568…	Rdx,Coro1c,Wdr1,Pdlim4,Dbn1,Capzb,Arpc1a,Cotl1,Ppp1r9b,Lasp1,Fermt2,Flnb,Pfn2,Plec,Epb41l3,Syn1,Macf1,Anxa6,Map2,Clasp2,Myo18a,Camsap3
GO:0051010	Microtubule plus-end binding	6	21	1.29	0.00025	10090.ENSMUSP00000021091,10090.ENSMUSP00000028981,10090.ENSMUSP00000078337,10090.ENSMUSP00000106970,10090.ENSMUSP00000109552,10090.ENSMUSP00000130201	Pafah1b1,Mapre1,Apc,Ckap5,Dctn1,Clasp2
GO:0051015	Actin filament binding	15	227	0.66	0.0003	10090.ENSMUSP00000004646,10090.ENSMUSP00000005234,10090.ENSMUSP00000021950,10090.ENSMUSP00000031625,10090.ENSMUSP00000034285,10090.ENSMUSP00000041732,10090.ENSMUSP00000042123,10090.ENSMUSP00000044554,10090.ENSMUSP00000052020,10090.ENSMUSP00000073124,10090.ENSMUSP00000095507,10090.ENSMUSP00000104511,10090.ENSMUSP00000130201,10090.ENSMUSP00000130696,10090.ENSMUSP00000146896	Coro1c,Wdr1,Dbn1,Arpc1a,Cotl1,Ppp1r9b,Lasp1,Fermt2,Flnb,Plec,Macf1,Anxa6,Clasp2,Myo18a,Camsap3
GO:0140657	ATP-dependent activity	24	557	0.47	0.00047	10090.ENSMUSP00000001452,10090.ENSMUSP00000006435,10090.ENSMUSP00000015501,10090.ENSMUSP00000018727,10090.ENSMUSP00000018851,10090.ENSMUSP00000020630,10090.ENSMUSP00000022842,10090.ENSMUSP00000027863,10090.ENSMUSP00000028222,10090.ENSMUSP00000028517,10090.ENSMUSP00000048925,10090.ENSMUSP00000055535,10090.ENSMUSP00000068890,10090.ENSMUSP00000074661,10090.ENSMUSP00000079691,10090.ENSMUSP00000091921…	Cct3,Atp6v1b2,Clpx,G3bp1,Dync1h1,Hspa4,Cct5,Atp1b1,Hspa5,Ola1,Vwa8,Ddx17,Pfn2,Kif21b,Atp1a3,Hsp90aa1,Macf1,Nsf,Acsf2,Atp6v1a,Eif4a2,Kif2a,Tcp1,Ddx39b
GO:0016887	ATP hydrolysis activity	18	337	0.57	0.00049	10090.ENSMUSP00000001452,10090.ENSMUSP00000015501,10090.ENSMUSP00000018727,10090.ENSMUSP00000022842,10090.ENSMUSP00000028222,10090.ENSMUSP00000028517,10090.ENSMUSP00000048925,10090.ENSMUSP00000055535,10090.ENSMUSP00000068890,10090.ENSMUSP00000074661,10090.ENSMUSP00000079691,10090.ENSMUSP00000091921,10090.ENSMUSP00000095507,10090.ENSMUSP00000099364,10090.ENSMUSP00000110998,10090.ENSMUSP00000112715…	Cct3,Clpx,G3bp1,Cct5,Hspa5,Ola1,Vwa8,Ddx17,Pfn2,Kif21b,Atp1a3,Hsp90aa1,Macf1,Nsf,Eif4a2,Kif2a,Tcp1,Ddx39b
GO:0005525	GTP binding	19	383	0.53	0.00071	10090.ENSMUSP00000025696,10090.ENSMUSP00000027684,10090.ENSMUSP00000028238,10090.ENSMUSP00000028517,10090.ENSMUSP00000038555,10090.ENSMUSP00000042342,10090.ENSMUSP00000057664,10090.ENSMUSP00000071134,10090.ENSMUSP00000076503,10090.ENSMUSP00000076777,10090.ENSMUSP00000091921,10090.ENSMUSP00000102559,10090.ENSMUSP00000104511,10090.ENSMUSP00000127330,10090.ENSMUSP00000127641,10090.ENSMUSP00000133564…	Ak3,Arl8a,Rab14,Ola1,Pck2,Tubb4b,Rab2a,Tubb3,Gfm1,Tuba1b,Hsp90aa1,Ak4,Anxa6,Rab1a,Sept7,Dnm2,Sept11,Dnm1l,Rab18
GO:0042802	Identical protein binding	62	2406	0.25	0.0008	10090.ENSMUSP00000001620,10090.ENSMUSP00000002808,10090.ENSMUSP00000003572,10090.ENSMUSP00000017534,10090.ENSMUSP00000018755,10090.ENSMUSP00000021091,10090.ENSMUSP00000022529,10090.ENSMUSP00000022821,10090.ENSMUSP00000023467,10090.ENSMUSP00000025696,10090.ENSMUSP00000025961,10090.ENSMUSP00000028004,10090.ENSMUSP00000028981,10090.ENSMUSP00000029147,10090.ENSMUSP00000029752,10090.ENSMUSP00000030623…	Fxr1,Prkra,Gars,Aldoc,Pdlim4,Pafah1b1,Tkt,Dhrs4,Pak2,Ak3,Prdx3,Aldh9a1,Mapre1,Nfs1,Tars2,Sfpq,Acads,Ldhb,Hcfc1,Ist1,Pkm,Prkar2a,Pygb,Aldh5a1,Mpst,0610010F05Rik,Flnb,Pfkm,Ahcy,Gfap,Ywhae,Rpl7,Ethe1,Hnrnph1,Ctbp1,Syn1,Tardbp,Camk2b,Hsp90aa1,Srgap2,Ass1,Camk2a,Fus,Anxa6,Hnrnpc,Dctn1,Mthfd1l,Tpd52l2,Rpl22,Zcchc17,Sept7,Sorbs2,Tpi1,Mmut,Ddx39b,Dvl2,Abi2,Ldha,Hmgcs1,Dnm1l,Eci1,Fech
GO:0140662	ATP-dependent protein folding chaperone	6	28	1.17	0.00087	10090.ENSMUSP00000001452,10090.ENSMUSP00000015501,10090.ENSMUSP00000020630,10090.ENSMUSP00000022842,10090.ENSMUSP00000028222,10090.ENSMUSP00000116108	Cct3,Clpx,Hspa4,Cct5,Hspa5,Tcp1
GO:0019904	Protein domain specific binding	30	844	0.39	0.001	10090.ENSMUSP00000000590,10090.ENSMUSP00000013130,10090.ENSMUSP00000019220,10090.ENSMUSP00000028222,10090.ENSMUSP00000034164,10090.ENSMUSP00000035220,10090.ENSMUSP00000039797,10090.ENSMUSP00000044276,10090.ENSMUSP00000048678,10090.ENSMUSP00000058757,10090.ENSMUSP00000070983,10090.ENSMUSP00000070993,10090.ENSMUSP00000071163,10090.ENSMUSP00000078682,10090.ENSMUSP00000091921,10090.ENSMUSP00000096096…	Rdx,Strn3,Strn4,Hspa5,Ist1,Prkar2a,Prkar2b,Sh3pxd2b,Pakap,Ptpn11,Srsf7,Ywhae,Rcc2,Ctbp1,Hsp90aa1,Snap91,Nsf,Srcin1,Rbm39,Arhgap1,Hnrnpc,Abi1,Hnrnpm,Srsf1,Sorbs2,Bcar1,Dnm2,Dvl2,Abi2,Dnm1l
GO:0016874	Ligase activity	12	168	0.69	0.0012	10090.ENSMUSP00000003572,10090.ENSMUSP00000027921,10090.ENSMUSP00000029752,10090.ENSMUSP00000031445,10090.ENSMUSP00000036710,10090.ENSMUSP00000092216,10090.ENSMUSP00000099453,10090.ENSMUSP00000099904,10090.ENSMUSP00000102147,10090.ENSMUSP00000110314,10090.ENSMUSP00000112897,10090.ENSMUSP00000129828	Gars,Iars2,Tars2,Aacs,Lars2,Sars2,Acsf2,Ass1,Atp5h,Atp6v1a,Mthfd1l,Farsb
GO:0090079	Translation regulator activity, nucleic acid binding	10	115	0.78	0.0014	10090.ENSMUSP00000032992,10090.ENSMUSP00000042134,10090.ENSMUSP00000047008,10090.ENSMUSP00000054863,10090.ENSMUSP00000076503,10090.ENSMUSP00000081232,10090.ENSMUSP00000093955,10090.ENSMUSP00000105602,10090.ENSMUSP00000110998,10090.ENSMUSP00000136957	Eif3c,Tsfm,Eif5a,Pcbp1,Gfm1,Eif4g3,Eef1g,Eef1d,Eif4a2,Purb
GO:0044183	Protein folding chaperone	7	50	0.98	0.0016	10090.ENSMUSP00000001452,10090.ENSMUSP00000015501,10090.ENSMUSP00000020630,10090.ENSMUSP00000022842,10090.ENSMUSP00000028222,10090.ENSMUSP00000091921,10090.ENSMUSP00000116108	Cct3,Clpx,Hspa4,Cct5,Hspa5,Hsp90aa1,Tcp1
GO:0003746	Translation elongation factor activity	5	20	1.24	0.0023	10090.ENSMUSP00000042134,10090.ENSMUSP00000047008,10090.ENSMUSP00000076503,10090.ENSMUSP00000093955,10090.ENSMUSP00000105602	Tsfm,Eif5a,Gfm1,Eef1g,Eef1d
GO:0005200	Structural constituent of cytoskeleton	8	77	0.85	0.0028	10090.ENSMUSP00000042342,10090.ENSMUSP00000064691,10090.ENSMUSP00000071134,10090.ENSMUSP00000073124,10090.ENSMUSP00000076777,10090.ENSMUSP00000079098,10090.ENSMUSP00000087925,10090.ENSMUSP00000138753	Tubb4b,Gfap,Tubb3,Plec,Tuba1b,Epb41l3,Camk2b,Ank2
GO:0003730	mRNA 3-UTR binding	9	102	0.78	0.0029	10090.ENSMUSP00000001620,10090.ENSMUSP00000001809,10090.ENSMUSP00000021913,10090.ENSMUSP00000022842,10090.ENSMUSP00000054863,10090.ENSMUSP00000081142,10090.ENSMUSP00000101858,10090.ENSMUSP00000107237,10090.ENSMUSP00000107595	Fxr1,Pabpc1,Auh,Cct5,Pcbp1,Tardbp,Fus,Hnrnpc,Hnrnpa3
GO:0051018	Protein kinase A binding	7	57	0.93	0.0032	10090.ENSMUSP00000029374,10090.ENSMUSP00000032998,10090.ENSMUSP00000035220,10090.ENSMUSP00000039797,10090.ENSMUSP00000048678,10090.ENSMUSP00000071654,10090.ENSMUSP00000110398	Nbea,Rps3,Prkar2a,Prkar2b,Pakap,Gsk3a,Gsk3b
GO:0043167	Ion binding	119	5972	0.14	0.005	10090.ENSMUSP00000000090,10090.ENSMUSP00000001452,10090.ENSMUSP00000003029,10090.ENSMUSP00000003572,10090.ENSMUSP00000003907,10090.ENSMUSP00000005714,10090.ENSMUSP00000006435,10090.ENSMUSP00000013737,10090.ENSMUSP00000015501,10090.ENSMUSP00000015855,10090.ENSMUSP00000018727,10090.ENSMUSP00000018755,10090.ENSMUSP00000018851,10090.ENSMUSP00000020630,10090.ENSMUSP00000021078,10090.ENSMUSP00000021514…	Cox5a,Cct3,Timm44,Gars,Gcdh,Ube2m,Atp6v1b2,Ndufs2,Clpx,Prune1,G3bp1,Pdlim4,Dync1h1,Hspa4,Fdxr,Ppm1a,Glrx5,Tkt,Cct5,Pak2,Me2,Ak3,Dtymk,Arl8a,Iars2,Hspa5,Rab14,Ola1,Arfgap2,Nfs1,Etfdh,Arhgef2,Tars2,Hmgcl,Pclo,Pmpcb,Aacs,Acads,Naxd,Pkm,Prkar2a,Pygb,Lars2,H2-Ke6,Pck2,Prkar2b,Lap3,Aldh5a1,Lasp1,Tubb4b,Ndufv1,Sh3pxd2b,Fermt2,Vwa8,Zc2hc1a,Ddx17,Rab2a,Pfkm,Ahcy,Arfgap3,Pfn2,Srsf7,Tubb3,Bckdha,Gsk3a,Gm100…
GO:0004812	aminoacyl-tRNA ligase activity	6	42	0.99	0.0053	10090.ENSMUSP00000003572,10090.ENSMUSP00000027921,10090.ENSMUSP00000029752,10090.ENSMUSP00000036710,10090.ENSMUSP00000092216,10090.ENSMUSP00000129828	Gars,Iars2,Tars2,Lars2,Sars2,Farsb
GO:0050780	Dopamine receptor binding	5	25	1.14	0.0053	10090.ENSMUSP00000041732,10090.ENSMUSP00000058757,10090.ENSMUSP00000079691,10090.ENSMUSP00000099364,10090.ENSMUSP00000133564	Ppp1r9b,Ptpn11,Atp1a3,Nsf,Dnm2
GO:0016829	Lyase activity	12	204	0.61	0.0058	10090.ENSMUSP00000017534,10090.ENSMUSP00000021913,10090.ENSMUSP00000025439,10090.ENSMUSP00000030432,10090.ENSMUSP00000032998,10090.ENSMUSP00000033901,10090.ENSMUSP00000038555,10090.ENSMUSP00000044955,10090.ENSMUSP00000067830,10090.ENSMUSP00000130858,10090.ENSMUSP00000157291,10090.ENSMUSP00000157791	Aldoc,Auh,Me2,Hmgcl,Rps3,Naxd,Pck2,Hacd3,Dglucy,Tpi1,Eci1,Fech
GO:0008097	5S rRNA binding	4	13	1.33	0.0069	10090.ENSMUSP00000034966,10090.ENSMUSP00000055743,10090.ENSMUSP00000071616,10090.ENSMUSP00000080354	Rpl4,Tst,Rpl7,Rpl3
GO:0031625	Ubiquitin protein ligase binding	15	316	0.51	0.0075	10090.ENSMUSP00000013737,10090.ENSMUSP00000028222,10090.ENSMUSP00000035220,10090.ENSMUSP00000039797,10090.ENSMUSP00000066210,10090.ENSMUSP00000070993,10090.ENSMUSP00000076777,10090.ENSMUSP00000077509,10090.ENSMUSP00000078337,10090.ENSMUSP00000091921,10090.ENSMUSP00000110398,10090.ENSMUSP00000116108,10090.ENSMUSP00000130858,10090.ENSMUSP00000140274,10090.ENSMUSP00000155155	Ndufs2,Hspa5,Prkar2a,Prkar2b,Elob,Ywhae,Tuba1b,Pcbp2,Apc,Hsp90aa1,Gsk3b,Tcp1,Tpi1,Abi2,Dnm1l
GO:0051020	GTPase binding	15	324	0.5	0.0096	10090.ENSMUSP00000004646,10090.ENSMUSP00000013130,10090.ENSMUSP00000023467,10090.ENSMUSP00000029694,10090.ENSMUSP00000066736,10090.ENSMUSP00000071163,10090.ENSMUSP00000091921,10090.ENSMUSP00000095195,10090.ENSMUSP00000099364,10090.ENSMUSP00000106963,10090.ENSMUSP00000108151,10090.ENSMUSP00000140073,10090.ENSMUSP00000140274,10090.ENSMUSP00000152454,10090.ENSMUSP00000155155	Coro1c,Strn3,Pak2,Arhgef2,Ppp6r1,Rcc2,Hsp90aa1,Srgap2,Nsf,Arhgap1,Pex5,Dvl2,Abi2,Gdi2,Dnm1l
GO:0031267	Small GTPase binding	14	288	0.52	0.0098	10090.ENSMUSP00000004646,10090.ENSMUSP00000013130,10090.ENSMUSP00000023467,10090.ENSMUSP00000029694,10090.ENSMUSP00000066736,10090.ENSMUSP00000071163,10090.ENSMUSP00000095195,10090.ENSMUSP00000099364,10090.ENSMUSP00000106963,10090.ENSMUSP00000108151,10090.ENSMUSP00000140073,10090.ENSMUSP00000140274,10090.ENSMUSP00000152454,10090.ENSMUSP00000155155	Coro1c,Strn3,Pak2,Arhgef2,Ppp6r1,Rcc2,Srgap2,Nsf,Arhgap1,Pex5,Dvl2,Abi2,Gdi2,Dnm1l
GO:0008135	Translation factor activity, RNA binding	8	97	0.75	0.0101	10090.ENSMUSP00000032992,10090.ENSMUSP00000042134,10090.ENSMUSP00000047008,10090.ENSMUSP00000076503,10090.ENSMUSP00000081232,10090.ENSMUSP00000093955,10090.ENSMUSP00000105602,10090.ENSMUSP00000110998	Eif3c,Tsfm,Eif5a,Gfm1,Eif4g3,Eef1g,Eef1d,Eif4a2
GO:0016616	Oxidoreductase activity, acting on the CH-OH group of donors, NAD or NADP as acceptor	10	154	0.65	0.0101	10090.ENSMUSP00000022821,10090.ENSMUSP00000025439,10090.ENSMUSP00000030742,10090.ENSMUSP00000032373,10090.ENSMUSP00000038069,10090.ENSMUSP00000064755,10090.ENSMUSP00000078682,10090.ENSMUSP00000100045,10090.ENSMUSP00000130992,10090.ENSMUSP00000148107	Dhrs4,Me2,Mecr,Ldhb,H2-Ke6,Phgdh,Ctbp1,Akr1b3,Gpd2,Ldha
GO:0034236	Protein kinase A catalytic subunit binding	4	15	1.26	0.0101	10090.ENSMUSP00000035220,10090.ENSMUSP00000039797,10090.ENSMUSP00000071654,10090.ENSMUSP00000110398	Prkar2a,Prkar2b,Gsk3a,Gsk3b
GO:0043022	Ribosome binding	7	74	0.81	0.0118	10090.ENSMUSP00000028222,10090.ENSMUSP00000028517,10090.ENSMUSP00000032992,10090.ENSMUSP00000035105,10090.ENSMUSP00000047008,10090.ENSMUSP00000062326,10090.ENSMUSP00000124505	Hspa5,Ola1,Eif3c,Rpsa,Eif5a,Mrps27,Stau2
GO:0003676	Nucleic acid binding	77	3580	0.17	0.0155	10090.ENSMUSP00000001620,10090.ENSMUSP00000001809,10090.ENSMUSP00000002808,10090.ENSMUSP00000018727,10090.ENSMUSP00000021226,10090.ENSMUSP00000021913,10090.ENSMUSP00000022793,10090.ENSMUSP00000022842,10090.ENSMUSP00000027921,10090.ENSMUSP00000030623,10090.ENSMUSP00000031617,10090.ENSMUSP00000031866,10090.ENSMUSP00000032992,10090.ENSMUSP00000032998,10090.ENSMUSP00000033761,10090.ENSMUSP00000034834…	Fxr1,Pabpc1,Prkra,G3bp1,Luc7l3,Auh,Acin1,Cct5,Iars2,Sfpq,Rpl6,Mtpn,Eif3c,Rps3,Hcfc1,Pkm,Rpl4,Atxn2l,Tsfm,Tubb4b,Thoc2,Eif5a,Mrps7,Pcbp1,Luc7l2,Ddx17,Tst,Mrps27,Srsf7,Rpl7,Gfm1,Tuba1b,Hnrnph1,Pcbp2,Rpl15,Rpl3,Ptcd3,Tardbp,Eif4g3,Hsp90aa1,Sars2,Eef1g,H2bc3,Rpl7a,Zranb2,Fus,Rps16,Rps9,H2aw,Rbm39,Eef1d,Hnrnpc,Hnrnpa3,Eif4a2,Mrpl1,Srsf3,Copa,Rpl22,Hnrnpm,Rps20,Srsf1,Zcchc17,Stau2,Slirp,Hdlbp,Mrpl16,Fa…
GO:0009055	Electron transfer activity	6	56	0.87	0.0177	10090.ENSMUSP00000000090,10090.ENSMUSP00000013737,10090.ENSMUSP00000029386,10090.ENSMUSP00000042967,10090.ENSMUSP00000072829,10090.ENSMUSP00000080994	Cox5a,Ndufs2,Etfdh,Ndufv1,Gm10053,mt-Co2
GO:0016835	Carbon-oxygen lyase activity	7	81	0.77	0.0184	10090.ENSMUSP00000021913,10090.ENSMUSP00000032998,10090.ENSMUSP00000033901,10090.ENSMUSP00000044955,10090.ENSMUSP00000067830,10090.ENSMUSP00000130858,10090.ENSMUSP00000157291	Auh,Rps3,Naxd,Hacd3,Dglucy,Tpi1,Eci1
GO:0043021	Ribonucleoprotein complex binding	10	180	0.58	0.0288	10090.ENSMUSP00000028222,10090.ENSMUSP00000028517,10090.ENSMUSP00000032992,10090.ENSMUSP00000035105,10090.ENSMUSP00000047008,10090.ENSMUSP00000062326,10090.ENSMUSP00000080743,10090.ENSMUSP00000106970,10090.ENSMUSP00000107237,10090.ENSMUSP00000124505	Hspa5,Ola1,Eif3c,Rpsa,Eif5a,Mrps27,Ptcd3,Ckap5,Hnrnpc,Stau2
GO:0051011	Microtubule minus-end binding	3	9	1.36	0.0384	10090.ENSMUSP00000095507,10090.ENSMUSP00000142299,10090.ENSMUSP00000146896	Macf1,Camsap2,Camsap3
GO:0016903	Oxidoreductase activity, acting on the aldehyde or oxo group of donors	6	67	0.79	0.0407	10090.ENSMUSP00000011058,10090.ENSMUSP00000022821,10090.ENSMUSP00000028004,10090.ENSMUSP00000040591,10090.ENSMUSP00000071292,10090.ENSMUSP00000100045	Pdhx,Dhrs4,Aldh9a1,Aldh5a1,Bckdha,Akr1b3
GO:0051082	Unfolded protein binding	7	94	0.71	0.0407	10090.ENSMUSP00000001452,10090.ENSMUSP00000015501,10090.ENSMUSP00000022842,10090.ENSMUSP00000028222,10090.ENSMUSP00000030665,10090.ENSMUSP00000091921,10090.ENSMUSP00000116108	Cct3,Clpx,Cct5,Hspa5,Nudc,Hsp90aa1,Tcp1

## Sheet: GO Biological Process
Supplemental Table S4: GO Biological Process analysis
#term ID	term description	observed gene count	background gene count	strength	false discovery rate	matching proteins in your network (IDs)	matching proteins in your network (labels)
GO:0006412	Translation	51	390	0.95	4.5e-27	10090.ENSMUSP00000001485,10090.ENSMUSP00000003572,10090.ENSMUSP00000019026,10090.ENSMUSP00000022245,10090.ENSMUSP00000024486,10090.ENSMUSP00000027921,10090.ENSMUSP00000029752,10090.ENSMUSP00000029786,10090.ENSMUSP00000030365,10090.ENSMUSP00000031617,10090.ENSMUSP00000032124,10090.ENSMUSP00000032841,10090.ENSMUSP00000032992,10090.ENSMUSP00000032998,10090.ENSMUSP00000034966,10090.ENSMUSP00000035105…	Mrpl10,Gars,Mrpl45,Mrps30,Mrps23,Iars2,Tars2,Mrpl9,Mrpl37,Rpl6,Mrpl19,Mrpl46,Eif3c,Rps3,Rpl4,Rpsa,Mrpl3,Lars2,Mrps28,Tsfm,Eif5a,Mrps35,Mrps7,Mrps27,Rpl7,Gfm1,Rpl15,Rpl3,Ptcd3,Eif4g3,Dap3,Sars2,Eef1g,Rpl7a,Mrpl38,Rps16,Rps9,Eef1d,Ckap5,Eif4a2,Mrpl39,Mrpl1,Rpl22,Rps15a,Rps20,Mrpl16,Farsb,Rpl14,Rpl18,Rpl8,Rpl17
GO:0043604	Amide biosynthetic process	54	522	0.85	9.17e-25	10090.ENSMUSP00000001485,10090.ENSMUSP00000003572,10090.ENSMUSP00000003907,10090.ENSMUSP00000011058,10090.ENSMUSP00000019026,10090.ENSMUSP00000022245,10090.ENSMUSP00000024486,10090.ENSMUSP00000027921,10090.ENSMUSP00000029752,10090.ENSMUSP00000029786,10090.ENSMUSP00000030365,10090.ENSMUSP00000031617,10090.ENSMUSP00000032124,10090.ENSMUSP00000032841,10090.ENSMUSP00000032992,10090.ENSMUSP00000032998…	Mrpl10,Gars,Gcdh,Pdhx,Mrpl45,Mrps30,Mrps23,Iars2,Tars2,Mrpl9,Mrpl37,Rpl6,Mrpl19,Mrpl46,Eif3c,Rps3,Rpl4,Rpsa,Mrpl3,Lars2,Mrps28,Tsfm,Eif5a,Mrps35,Mrps7,Mrps27,Rpl7,Gfm1,Rpl15,Rpl3,Ptcd3,Eif4g3,Dap3,Sars2,Eef1g,Ass1,Rpl7a,Mrpl38,Rps16,Rps9,Eef1d,Ckap5,Eif4a2,Mrpl39,Mrpl1,Rpl22,Rps15a,Rps20,Mrpl16,Farsb,Rpl14,Rpl18,Rpl8,Rpl17
GO:0006518	Peptide metabolic process	54	562	0.82	1.9e-23	10090.ENSMUSP00000001485,10090.ENSMUSP00000003572,10090.ENSMUSP00000019026,10090.ENSMUSP00000022245,10090.ENSMUSP00000024486,10090.ENSMUSP00000027921,10090.ENSMUSP00000029752,10090.ENSMUSP00000029786,10090.ENSMUSP00000030365,10090.ENSMUSP00000031617,10090.ENSMUSP00000032124,10090.ENSMUSP00000032841,10090.ENSMUSP00000032992,10090.ENSMUSP00000032998,10090.ENSMUSP00000034966,10090.ENSMUSP00000035105…	Mrpl10,Gars,Mrpl45,Mrps30,Mrps23,Iars2,Tars2,Mrpl9,Mrpl37,Rpl6,Mrpl19,Mrpl46,Eif3c,Rps3,Rpl4,Rpsa,Mrpl3,Lars2,Mrps28,Tsfm,Eif5a,Mrps35,Mrps7,Mrps27,Rpl7,Ethe1,Gfm1,Rpl15,Rpl3,Ptcd3,Eif4g3,Dap3,Sars2,Eef1g,Rpl7a,Mrpl38,Rps16,Rps9,Nln,Eef1d,Ckap5,Eif4a2,Mrpl39,Mrpl1,Rpl22,Rps15a,Rps20,Mrpl16,Gstp1,Farsb,Rpl14,Rpl18,Rpl8,Rpl17
GO:0044237	Cellular metabolic process	182	6530	0.28	2.14e-20	10090.ENSMUSP00000000090,10090.ENSMUSP00000001186,10090.ENSMUSP00000001485,10090.ENSMUSP00000001809,10090.ENSMUSP00000002808,10090.ENSMUSP00000003572,10090.ENSMUSP00000003907,10090.ENSMUSP00000006435,10090.ENSMUSP00000011058,10090.ENSMUSP00000013737,10090.ENSMUSP00000015501,10090.ENSMUSP00000017534,10090.ENSMUSP00000018727,10090.ENSMUSP00000019026,10090.ENSMUSP00000019226,10090.ENSMUSP00000020504…	Cox5a,Snrnp27,Mrpl10,Pabpc1,Prkra,Gars,Gcdh,Atp6v1b2,Pdhx,Ndufs2,Clpx,Aldoc,G3bp1,Mrpl45,Slc25a22,Hint1,Fdxr,Luc7l3,Ppm1a,Glrx5,Auh,Sfxn1,Mrps30,Tkt,Acin1,Dhrs4,Pak2,Mrps23,Me2,Ak3,Prdx3,Dtymk,Pycr2,Atp1b1,Iars2,Aldh9a1,Hspa5,Ola1,Nfs1,Etfdh,Prpf38b,Tars2,Mrpl9,Mrpl37,Hmgcl,Ddost,Sfpq,Mecr,Aacs,Acads,Rpl6,Mtpn,Mrpl19,Ldhb,Tamm41,Mrpl46,Eif3c,Rps3,Naxd,Pkm,Rpl4,Rpsa,Mrpl3,Prkar2a,Amt,Atxn2l,Pygb,L…
GO:0043603	Cellular amide metabolic process	59	821	0.69	4.57e-20	10090.ENSMUSP00000001485,10090.ENSMUSP00000003572,10090.ENSMUSP00000003907,10090.ENSMUSP00000011058,10090.ENSMUSP00000019026,10090.ENSMUSP00000022245,10090.ENSMUSP00000024486,10090.ENSMUSP00000027921,10090.ENSMUSP00000029752,10090.ENSMUSP00000029786,10090.ENSMUSP00000030365,10090.ENSMUSP00000030432,10090.ENSMUSP00000031617,10090.ENSMUSP00000032124,10090.ENSMUSP00000032841,10090.ENSMUSP00000032992…	Mrpl10,Gars,Gcdh,Pdhx,Mrpl45,Mrps30,Mrps23,Iars2,Tars2,Mrpl9,Mrpl37,Hmgcl,Rpl6,Mrpl19,Mrpl46,Eif3c,Rps3,Rpl4,Rpsa,Mrpl3,Lars2,Mrps28,Tsfm,Eif5a,Mrps35,Mrps7,Mrps27,Rpl7,Ethe1,Gfm1,Rpl15,Rpl3,Ptcd3,Eif4g3,Dap3,Sars2,Eef1g,Ass1,Rpl7a,Mrpl38,Rps16,Rps9,Nln,Eef1d,Ckap5,Eif4a2,Mrpl39,Mrpl1,Rpl22,Rps15a,Rps20,Mrpl16,Gstp1,Farsb,Rpl14,Rpl18,Hmgcs1,Rpl8,Rpl17
GO:1901566	Organonitrogen compound biosynthetic process	73	1293	0.59	8.08e-20	10090.ENSMUSP00000001485,10090.ENSMUSP00000003572,10090.ENSMUSP00000003907,10090.ENSMUSP00000011058,10090.ENSMUSP00000013737,10090.ENSMUSP00000019026,10090.ENSMUSP00000021514,10090.ENSMUSP00000022245,10090.ENSMUSP00000024486,10090.ENSMUSP00000025696,10090.ENSMUSP00000027503,10090.ENSMUSP00000027802,10090.ENSMUSP00000027921,10090.ENSMUSP00000028004,10090.ENSMUSP00000029147,10090.ENSMUSP00000029752…	Mrpl10,Gars,Gcdh,Pdhx,Ndufs2,Mrpl45,Ppm1a,Mrps30,Mrps23,Ak3,Dtymk,Pycr2,Iars2,Aldh9a1,Nfs1,Tars2,Mrpl9,Mrpl37,Ddost,Rpl6,Mrpl19,Mrpl46,Eif3c,Rps3,Pkm,Rpl4,Rpsa,Mrpl3,Lars2,Mrps28,Tsfm,Ndufv1,Hacd3,Eif5a,Mrps35,Mrps7,Mrps27,Phgdh,Rpl7,Gfm1,Rpl15,Rpl3,Ptcd3,Eif4g3,Dap3,Sars2,Eef1g,Ass1,Rpl7a,Mrpl38,Atp5h,Ak4,Rps16,Rps9,Eef1d,Ckap5,Atp6v1a,Eif4a2,Mrpl39,Mthfd1l,Mrpl1,Rpl22,Rps15a,Rps20,Mrpl16,Gstp1,…
GO:0032543	Mitochondrial translation	25	109	1.2	1.3e-17	10090.ENSMUSP00000001485,10090.ENSMUSP00000003572,10090.ENSMUSP00000019026,10090.ENSMUSP00000022245,10090.ENSMUSP00000024486,10090.ENSMUSP00000027921,10090.ENSMUSP00000029786,10090.ENSMUSP00000030365,10090.ENSMUSP00000032124,10090.ENSMUSP00000032841,10090.ENSMUSP00000035177,10090.ENSMUSP00000036710,10090.ENSMUSP00000038305,10090.ENSMUSP00000042134,10090.ENSMUSP00000048348,10090.ENSMUSP00000053033…	Mrpl10,Gars,Mrpl45,Mrps30,Mrps23,Iars2,Mrpl9,Mrpl37,Mrpl19,Mrpl46,Mrpl3,Lars2,Mrps28,Tsfm,Mrps35,Mrps7,Mrps27,Gfm1,Ptcd3,Dap3,Sars2,Mrpl38,Mrpl39,Mrpl1,Mrpl16
GO:0034641	Cellular nitrogen compound metabolic process	118	3393	0.38	1.97e-17	10090.ENSMUSP00000001186,10090.ENSMUSP00000001485,10090.ENSMUSP00000001809,10090.ENSMUSP00000002808,10090.ENSMUSP00000003572,10090.ENSMUSP00000003907,10090.ENSMUSP00000006435,10090.ENSMUSP00000011058,10090.ENSMUSP00000013737,10090.ENSMUSP00000015501,10090.ENSMUSP00000017534,10090.ENSMUSP00000018727,10090.ENSMUSP00000019026,10090.ENSMUSP00000020504,10090.ENSMUSP00000021226,10090.ENSMUSP00000022245…	Snrnp27,Mrpl10,Pabpc1,Prkra,Gars,Gcdh,Atp6v1b2,Pdhx,Ndufs2,Clpx,Aldoc,G3bp1,Mrpl45,Hint1,Luc7l3,Mrps30,Acin1,Mrps23,Ak3,Dtymk,Atp1b1,Iars2,Aldh9a1,Ola1,Prpf38b,Tars2,Mrpl9,Mrpl37,Hmgcl,Sfpq,Rpl6,Mtpn,Mrpl19,Mrpl46,Eif3c,Rps3,Naxd,Pkm,Rpl4,Rpsa,Mrpl3,Atxn2l,Lars2,Mrps28,Tsfm,Ndufv1,0610010F05Rik,Thoc2,Eif5a,Mrps35,Vcpip1,Mrps7,Pcbp1,Luc7l2,Ddx17,Pfkm,Ahcy,Mrps27,Elob,Srsf7,Rpl7,Ethe1,Gfm1,Hnrnph1,…
GO:0034645	Cellular macromolecule biosynthetic process	53	781	0.67	7.31e-17	10090.ENSMUSP00000001485,10090.ENSMUSP00000003572,10090.ENSMUSP00000019026,10090.ENSMUSP00000021514,10090.ENSMUSP00000022245,10090.ENSMUSP00000024486,10090.ENSMUSP00000027921,10090.ENSMUSP00000029752,10090.ENSMUSP00000029786,10090.ENSMUSP00000030365,10090.ENSMUSP00000030538,10090.ENSMUSP00000031617,10090.ENSMUSP00000032124,10090.ENSMUSP00000032841,10090.ENSMUSP00000032992,10090.ENSMUSP00000032998…	Mrpl10,Gars,Mrpl45,Ppm1a,Mrps30,Mrps23,Iars2,Tars2,Mrpl9,Mrpl37,Ddost,Rpl6,Mrpl19,Mrpl46,Eif3c,Rps3,Rpl4,Rpsa,Mrpl3,Lars2,Mrps28,Tsfm,Eif5a,Mrps35,Mrps7,Mrps27,Rpl7,Gfm1,Rpl15,Rpl3,Ptcd3,Eif4g3,Dap3,Sars2,Eef1g,Rpl7a,Mrpl38,Rps16,Rps9,Eef1d,Ckap5,Eif4a2,Mrpl39,Mrpl1,Rpl22,Rps15a,Rps20,Mrpl16,Farsb,Rpl14,Rpl18,Rpl8,Rpl17
GO:0140053	Mitochondrial gene expression	26	141	1.1	1.83e-16	10090.ENSMUSP00000001485,10090.ENSMUSP00000003572,10090.ENSMUSP00000019026,10090.ENSMUSP00000022245,10090.ENSMUSP00000024486,10090.ENSMUSP00000027921,10090.ENSMUSP00000029786,10090.ENSMUSP00000030365,10090.ENSMUSP00000032124,10090.ENSMUSP00000032841,10090.ENSMUSP00000035177,10090.ENSMUSP00000036710,10090.ENSMUSP00000038305,10090.ENSMUSP00000042134,10090.ENSMUSP00000048348,10090.ENSMUSP00000053033…	Mrpl10,Gars,Mrpl45,Mrps30,Mrps23,Iars2,Mrpl9,Mrpl37,Mrpl19,Mrpl46,Mrpl3,Lars2,Mrps28,Tsfm,Mrps35,Mrps7,Mrps27,Gfm1,Ptcd3,Dap3,Sars2,Mrpl38,Mrpl39,Mrpl1,Mrpl16,Tbrg4
GO:0044249	Cellular biosynthetic process	92	2297	0.44	2.54e-16	10090.ENSMUSP00000001485,10090.ENSMUSP00000003572,10090.ENSMUSP00000003907,10090.ENSMUSP00000011058,10090.ENSMUSP00000013737,10090.ENSMUSP00000019026,10090.ENSMUSP00000021078,10090.ENSMUSP00000021514,10090.ENSMUSP00000022245,10090.ENSMUSP00000022529,10090.ENSMUSP00000024486,10090.ENSMUSP00000025696,10090.ENSMUSP00000027503,10090.ENSMUSP00000027802,10090.ENSMUSP00000027921,10090.ENSMUSP00000028004…	Mrpl10,Gars,Gcdh,Pdhx,Ndufs2,Mrpl45,Fdxr,Ppm1a,Mrps30,Tkt,Mrps23,Ak3,Dtymk,Pycr2,Iars2,Aldh9a1,Nfs1,Tars2,Mrpl9,Mrpl37,Hmgcl,Ddost,Mecr,Rpl6,Mrpl19,Ldhb,Tamm41,Mrpl46,Eif3c,Rps3,Pkm,Rpl4,Rpsa,Mrpl3,Lars2,H2-Ke6,Mrps28,Pck2,Tsfm,Ndufv1,Mpst,Hacd3,Eif5a,Coq5,Mrps35,Mrps7,Ddx17,Mrps27,Phgdh,Elob,Rpl7,Gfm1,Rpl15,Rpl3,Ptcd3,Eif4g3,Dap3,Hsp90aa1,Sars2,Eef1g,Ass1,Rpl7a,Akr1b3,Mrpl38,Atp5h,Ak4,Rps16,Rps9…
GO:1901576	Organic substance biosynthetic process	94	2392	0.43	2.82e-16	10090.ENSMUSP00000001485,10090.ENSMUSP00000003572,10090.ENSMUSP00000003907,10090.ENSMUSP00000011058,10090.ENSMUSP00000013737,10090.ENSMUSP00000017534,10090.ENSMUSP00000019026,10090.ENSMUSP00000021078,10090.ENSMUSP00000021514,10090.ENSMUSP00000022245,10090.ENSMUSP00000022529,10090.ENSMUSP00000024486,10090.ENSMUSP00000025696,10090.ENSMUSP00000027503,10090.ENSMUSP00000027802,10090.ENSMUSP00000027921…	Mrpl10,Gars,Gcdh,Pdhx,Ndufs2,Aldoc,Mrpl45,Fdxr,Ppm1a,Mrps30,Tkt,Mrps23,Ak3,Dtymk,Pycr2,Iars2,Aldh9a1,Nfs1,Tars2,Mrpl9,Hint2,Mrpl37,Hmgcl,Ddost,Mecr,Rpl6,Mrpl19,Ldhb,Tamm41,Mrpl46,Eif3c,Rps3,Pkm,Rpl4,Rpsa,Mrpl3,Lars2,H2-Ke6,Mrps28,Pck2,Tsfm,Ndufv1,Hacd3,Eif5a,Coq5,Mrps35,Mrps7,Ddx17,Mrps27,Phgdh,Elob,Rpl7,Gfm1,Rpl15,Rpl3,Ptcd3,Eif4g3,Dap3,Hsp90aa1,Sars2,Eef1g,Ass1,Rpl7a,Akr1b3,Mrpl38,Atp5h,Ak4,Rps…
GO:0044271	Cellular nitrogen compound biosynthetic process	71	1452	0.53	3.91e-16	10090.ENSMUSP00000001485,10090.ENSMUSP00000003572,10090.ENSMUSP00000003907,10090.ENSMUSP00000011058,10090.ENSMUSP00000013737,10090.ENSMUSP00000019026,10090.ENSMUSP00000022245,10090.ENSMUSP00000024486,10090.ENSMUSP00000025696,10090.ENSMUSP00000027503,10090.ENSMUSP00000027921,10090.ENSMUSP00000028004,10090.ENSMUSP00000029752,10090.ENSMUSP00000029786,10090.ENSMUSP00000030365,10090.ENSMUSP00000031617…	Mrpl10,Gars,Gcdh,Pdhx,Ndufs2,Mrpl45,Mrps30,Mrps23,Ak3,Dtymk,Iars2,Aldh9a1,Tars2,Mrpl9,Mrpl37,Rpl6,Mrpl19,Mrpl46,Eif3c,Rps3,Pkm,Rpl4,Rpsa,Mrpl3,Lars2,Mrps28,Tsfm,Ndufv1,Eif5a,Mrps35,Mrps7,Ddx17,Mrps27,Elob,Rpl7,Gfm1,Rpl15,Rpl3,Ptcd3,Eif4g3,Dap3,Hsp90aa1,Sars2,Eef1g,Ass1,Rpl7a,Mrpl38,Atp5h,Ak4,Rps16,Rps9,Eef1d,Ckap5,Atp6v1a,Gsk3b,Eif4a2,Mrpl39,Mthfd1l,Mrpl1,Rpl22,Rps15a,Rps20,Mrpl16,Farsb,Rpl14,Tco…
GO:0009058	Biosynthetic process	95	2467	0.42	5.54e-16	10090.ENSMUSP00000001485,10090.ENSMUSP00000003572,10090.ENSMUSP00000003907,10090.ENSMUSP00000011058,10090.ENSMUSP00000013737,10090.ENSMUSP00000017534,10090.ENSMUSP00000019026,10090.ENSMUSP00000021078,10090.ENSMUSP00000021514,10090.ENSMUSP00000022245,10090.ENSMUSP00000022529,10090.ENSMUSP00000024486,10090.ENSMUSP00000025696,10090.ENSMUSP00000027503,10090.ENSMUSP00000027802,10090.ENSMUSP00000027921…	Mrpl10,Gars,Gcdh,Pdhx,Ndufs2,Aldoc,Mrpl45,Fdxr,Ppm1a,Mrps30,Tkt,Mrps23,Ak3,Dtymk,Pycr2,Iars2,Aldh9a1,Nfs1,Tars2,Mrpl9,Hint2,Mrpl37,Hmgcl,Ddost,Mecr,Rpl6,Mrpl19,Ldhb,Tamm41,Mrpl46,Eif3c,Rps3,Pkm,Rpl4,Rpsa,Mrpl3,Lars2,H2-Ke6,Mrps28,Pck2,Tsfm,Ndufv1,Mpst,Hacd3,Eif5a,Coq5,Mrps35,Mrps7,Ddx17,Mrps27,Phgdh,Elob,Rpl7,Gfm1,Rpl15,Rpl3,Ptcd3,Eif4g3,Dap3,Hsp90aa1,Sars2,Eef1g,Ass1,Rpl7a,Akr1b3,Mrpl38,Atp5h,Ak…
GO:0008152	Metabolic process	195	8096	0.22	1.88e-15	10090.ENSMUSP00000000090,10090.ENSMUSP00000001186,10090.ENSMUSP00000001485,10090.ENSMUSP00000001809,10090.ENSMUSP00000002808,10090.ENSMUSP00000003572,10090.ENSMUSP00000003907,10090.ENSMUSP00000005714,10090.ENSMUSP00000006435,10090.ENSMUSP00000006900,10090.ENSMUSP00000011058,10090.ENSMUSP00000013737,10090.ENSMUSP00000015501,10090.ENSMUSP00000017534,10090.ENSMUSP00000018727,10090.ENSMUSP00000019026…	Cox5a,Snrnp27,Mrpl10,Pabpc1,Prkra,Gars,Gcdh,Ube2m,Atp6v1b2,Acot13,Pdhx,Ndufs2,Clpx,Aldoc,G3bp1,Mrpl45,Slc25a22,Hint1,Fdxr,Pafah1b1,Luc7l3,Ppm1a,Glrx5,Auh,Sfxn1,Mrps30,Tkt,Acin1,Dhrs4,Pak2,Mrps23,Me2,Ak3,Prdx3,Dtymk,Pycr2,Atp1b1,Iars2,Aldh9a1,Hspa5,Ola1,Nfs1,Etfdh,Prpf38b,Tars2,Mrpl9,Hint2,Mrpl37,Hmgcl,Ddost,Sfpq,Mecr,Pmpcb,Aacs,Acads,Rpl6,Mtpn,Mrpl19,Ldhb,Tamm41,Mrpl46,Eif3c,Rps3,Hcfc1,Naxd,Pkm,R…
GO:0010467	Gene expression	86	2145	0.44	3.87e-15	10090.ENSMUSP00000001186,10090.ENSMUSP00000001485,10090.ENSMUSP00000001809,10090.ENSMUSP00000002808,10090.ENSMUSP00000003572,10090.ENSMUSP00000019026,10090.ENSMUSP00000021226,10090.ENSMUSP00000021522,10090.ENSMUSP00000022245,10090.ENSMUSP00000022793,10090.ENSMUSP00000024486,10090.ENSMUSP00000027921,10090.ENSMUSP00000029480,10090.ENSMUSP00000029752,10090.ENSMUSP00000029786,10090.ENSMUSP00000030365…	Snrnp27,Mrpl10,Pabpc1,Prkra,Gars,Mrpl45,Luc7l3,Glrx5,Mrps30,Acin1,Mrps23,Iars2,Prpf38b,Tars2,Mrpl9,Mrpl37,Sfpq,Pmpcb,Rpl6,Mrpl19,Mrpl46,Eif3c,Rps3,Rpl4,Rpsa,Mrpl3,Lars2,Mrps28,Tsfm,0610010F05Rik,Thoc2,Eif5a,Mrps35,Mrps7,Pcbp1,Luc7l2,Ddx17,Mrps27,Gfap,Elob,Srsf7,Rpl7,Gm10053,Plec,Pmpca,Gfm1,Hnrnph1,Rpl15,Rpl3,Ptcd3,Tardbp,Eif4g3,Dap3,Sars2,Eef1g,Rpl7a,Zranb2,Fus,Mrpl38,Rps16,Rps9,Rbm39,Eef1d,Ckap5…
GO:0071704	Organic substance metabolic process	185	7673	0.22	4.84e-14	10090.ENSMUSP00000001186,10090.ENSMUSP00000001485,10090.ENSMUSP00000001809,10090.ENSMUSP00000002808,10090.ENSMUSP00000003572,10090.ENSMUSP00000003907,10090.ENSMUSP00000005714,10090.ENSMUSP00000006435,10090.ENSMUSP00000006900,10090.ENSMUSP00000011058,10090.ENSMUSP00000013737,10090.ENSMUSP00000015501,10090.ENSMUSP00000017534,10090.ENSMUSP00000018727,10090.ENSMUSP00000019026,10090.ENSMUSP00000020504…	Snrnp27,Mrpl10,Pabpc1,Prkra,Gars,Gcdh,Ube2m,Atp6v1b2,Acot13,Pdhx,Ndufs2,Clpx,Aldoc,G3bp1,Mrpl45,Hint1,Fdxr,Pafah1b1,Luc7l3,Ppm1a,Glrx5,Auh,Mrps30,Tkt,Acin1,Dhrs4,Pak2,Mrps23,Me2,Ak3,Prdx3,Dtymk,Pycr2,Atp1b1,Iars2,Aldh9a1,Hspa5,Ola1,Nfs1,Etfdh,Prpf38b,Tars2,Mrpl9,Hint2,Mrpl37,Hmgcl,Ddost,Sfpq,Mecr,Pmpcb,Aacs,Acads,Rpl6,Mtpn,Mrpl19,Ldhb,Tamm41,Mrpl46,Eif3c,Rps3,Hcfc1,Naxd,Pkm,Rpl4,Rpsa,Mrpl3,Amt,At…
GO:0009987	Cellular process	293	16238	0.09	1.43e-13	10090.ENSMUSP00000000090,10090.ENSMUSP00000000590,10090.ENSMUSP00000001186,10090.ENSMUSP00000001452,10090.ENSMUSP00000001485,10090.ENSMUSP00000001592,10090.ENSMUSP00000001620,10090.ENSMUSP00000001809,10090.ENSMUSP00000002808,10090.ENSMUSP00000003029,10090.ENSMUSP00000003572,10090.ENSMUSP00000003622,10090.ENSMUSP00000003907,10090.ENSMUSP00000004646,10090.ENSMUSP00000004673,10090.ENSMUSP00000005234…	Cox5a,Rdx,Snrnp27,Cct3,Mrpl10,Jup,Fxr1,Pabpc1,Prkra,Timm44,Gars,Slc25a1,Gcdh,Coro1c,Ndrg2,Wdr1,Tbcb,Atp6v1b2,Acot13,Snap47,Pdhx,Ndufs2,Pea15a,Clpx,Aldoc,G3bp1,Pdlim4,Dync1h1,Mrpl45,Slc25a22,Ap3d1,Hint1,Hspa4,Fdxr,Pafah1b1,Luc7l3,Ahsa1,Ppm1a,Glrx5,Auh,Sfxn1,Dbn1,Mrps30,Tkt,Acin1,Dhrs4,Cct5,Pak2,Mrps23,Prrc2a,Me2,Ak3,Prdx3,Aspscr1,Dpysl4,Dtymk,Arl8a,Pycr2,Atp1b1,Iars2,Aldh9a1,Hspa5,Rab14,Ola1,Arfga…
GO:0044238	Primary metabolic process	175	7247	0.22	9.2e-13	10090.ENSMUSP00000001186,10090.ENSMUSP00000001485,10090.ENSMUSP00000001809,10090.ENSMUSP00000002808,10090.ENSMUSP00000003572,10090.ENSMUSP00000003907,10090.ENSMUSP00000005714,10090.ENSMUSP00000006435,10090.ENSMUSP00000006900,10090.ENSMUSP00000011058,10090.ENSMUSP00000013737,10090.ENSMUSP00000015501,10090.ENSMUSP00000017534,10090.ENSMUSP00000018727,10090.ENSMUSP00000019026,10090.ENSMUSP00000020504…	Snrnp27,Mrpl10,Pabpc1,Prkra,Gars,Gcdh,Ube2m,Atp6v1b2,Acot13,Pdhx,Ndufs2,Clpx,Aldoc,G3bp1,Mrpl45,Hint1,Fdxr,Pafah1b1,Luc7l3,Ppm1a,Glrx5,Auh,Mrps30,Acin1,Dhrs4,Pak2,Mrps23,Ak3,Prdx3,Dtymk,Pycr2,Atp1b1,Iars2,Hspa5,Ola1,Nfs1,Etfdh,Prpf38b,Tars2,Mrpl9,Hint2,Mrpl37,Hmgcl,Ddost,Sfpq,Mecr,Pmpcb,Aacs,Acads,Rpl6,Mrpl19,Tamm41,Mrpl46,Eif3c,Rps3,Hcfc1,Naxd,Pkm,Rpl4,Rpsa,Mrpl3,Amt,Atxn2l,Pygb,Lars2,H2-Ke6,Mrp…
GO:0002181	Cytoplasmic translation	20	127	1.04	2.45e-11	10090.ENSMUSP00000031617,10090.ENSMUSP00000032992,10090.ENSMUSP00000032998,10090.ENSMUSP00000034966,10090.ENSMUSP00000035105,10090.ENSMUSP00000071616,10090.ENSMUSP00000079163,10090.ENSMUSP00000080354,10090.ENSMUSP00000099962,10090.ENSMUSP00000103940,10090.ENSMUSP00000104265,10090.ENSMUSP00000106970,10090.ENSMUSP00000110998,10090.ENSMUSP00000118787,10090.ENSMUSP00000119975,10090.ENSMUSP00000120528…	Rpl6,Eif3c,Rps3,Rpl4,Rpsa,Rpl7,Rpl15,Rpl3,Rpl7a,Rps16,Rps9,Ckap5,Eif4a2,Rpl22,Rps15a,Rps20,Rpl14,Rpl18,Rpl8,Rpl17
GO:0044281	Small molecule metabolic process	67	1658	0.44	2.68e-11	10090.ENSMUSP00000003572,10090.ENSMUSP00000003907,10090.ENSMUSP00000006435,10090.ENSMUSP00000011058,10090.ENSMUSP00000013737,10090.ENSMUSP00000015501,10090.ENSMUSP00000017534,10090.ENSMUSP00000020504,10090.ENSMUSP00000021078,10090.ENSMUSP00000021913,10090.ENSMUSP00000021930,10090.ENSMUSP00000022821,10090.ENSMUSP00000025439,10090.ENSMUSP00000025696,10090.ENSMUSP00000027503,10090.ENSMUSP00000027802…	Gars,Gcdh,Atp6v1b2,Pdhx,Ndufs2,Clpx,Aldoc,Hint1,Fdxr,Auh,Sfxn1,Dhrs4,Me2,Ak3,Dtymk,Pycr2,Atp1b1,Iars2,Ola1,Etfdh,Tars2,Hmgcl,Mecr,Aacs,Acads,Ldhb,Naxd,Pkm,Amt,Lars2,H2-Ke6,Pck2,Prkar2b,Aldh5a1,Ndufv1,Mpst,Hacd3,Hibch,Coq5,Tst,Pfkm,Ahcy,Phgdh,Dglucy,Bckdha,Sars2,Acsf2,Ass1,Crat,Akr1b3,Atp5h,Ak4,Pex5,Atp6v1a,Mthfd1l,Hdlbp,Gstp1,Farsb,Tpi1,Mmut,Gpd2,Eci2,Ndufa9,Ldha,Hmgcs1,Eci1,Fech
GO:0019752	Carboxylic acid metabolic process	45	843	0.57	1.09e-10	10090.ENSMUSP00000003572,10090.ENSMUSP00000003907,10090.ENSMUSP00000011058,10090.ENSMUSP00000017534,10090.ENSMUSP00000021913,10090.ENSMUSP00000025439,10090.ENSMUSP00000027802,10090.ENSMUSP00000027921,10090.ENSMUSP00000029386,10090.ENSMUSP00000029752,10090.ENSMUSP00000030432,10090.ENSMUSP00000030742,10090.ENSMUSP00000031445,10090.ENSMUSP00000031524,10090.ENSMUSP00000032373,10090.ENSMUSP00000034834…	Gars,Gcdh,Pdhx,Aldoc,Auh,Me2,Pycr2,Iars2,Etfdh,Tars2,Hmgcl,Mecr,Aacs,Acads,Ldhb,Pkm,Amt,Lars2,H2-Ke6,Pck2,Prkar2b,Aldh5a1,Mpst,Hacd3,Hibch,Tst,Pfkm,Ahcy,Phgdh,Dglucy,Bckdha,Sars2,Acsf2,Ass1,Crat,Akr1b3,Pex5,Mthfd1l,Gstp1,Farsb,Tpi1,Mmut,Eci2,Ldha,Eci1
GO:0009059	Macromolecule biosynthetic process	58	1377	0.46	3.39e-10	10090.ENSMUSP00000001485,10090.ENSMUSP00000003572,10090.ENSMUSP00000019026,10090.ENSMUSP00000021514,10090.ENSMUSP00000022245,10090.ENSMUSP00000024486,10090.ENSMUSP00000027921,10090.ENSMUSP00000029752,10090.ENSMUSP00000029786,10090.ENSMUSP00000030365,10090.ENSMUSP00000030538,10090.ENSMUSP00000031617,10090.ENSMUSP00000032124,10090.ENSMUSP00000032841,10090.ENSMUSP00000032992,10090.ENSMUSP00000032998…	Mrpl10,Gars,Mrpl45,Ppm1a,Mrps30,Mrps23,Iars2,Tars2,Mrpl9,Mrpl37,Ddost,Rpl6,Mrpl19,Mrpl46,Eif3c,Rps3,Rpl4,Rpsa,Mrpl3,Lars2,Mrps28,Tsfm,Eif5a,Mrps35,Mrps7,Ddx17,Mrps27,Elob,Rpl7,Gfm1,Rpl15,Rpl3,Ptcd3,Eif4g3,Dap3,Hsp90aa1,Sars2,Eef1g,Rpl7a,Mrpl38,Rps16,Rps9,Eef1d,Ckap5,Gsk3b,Eif4a2,Mrpl39,Mrpl1,Rpl22,Rps15a,Rps20,Mrpl16,Farsb,Rpl14,Tcof1,Rpl18,Rpl8,Rpl17
GO:0006807	Nitrogen compound metabolic process	157	6657	0.21	9.84e-10	10090.ENSMUSP00000001186,10090.ENSMUSP00000001485,10090.ENSMUSP00000001809,10090.ENSMUSP00000002808,10090.ENSMUSP00000003572,10090.ENSMUSP00000003907,10090.ENSMUSP00000005714,10090.ENSMUSP00000006435,10090.ENSMUSP00000011058,10090.ENSMUSP00000013737,10090.ENSMUSP00000015501,10090.ENSMUSP00000017534,10090.ENSMUSP00000018727,10090.ENSMUSP00000019026,10090.ENSMUSP00000020504,10090.ENSMUSP00000021226…	Snrnp27,Mrpl10,Pabpc1,Prkra,Gars,Gcdh,Ube2m,Atp6v1b2,Pdhx,Ndufs2,Clpx,Aldoc,G3bp1,Mrpl45,Hint1,Luc7l3,Ppm1a,Glrx5,Auh,Mrps30,Acin1,Pak2,Mrps23,Ak3,Prdx3,Dtymk,Pycr2,Atp1b1,Iars2,Aldh9a1,Hspa5,Ola1,Nfs1,Prpf38b,Tars2,Mrpl9,Mrpl37,Hmgcl,Ddost,Sfpq,Pmpcb,Rpl6,Mtpn,Mrpl19,Mrpl46,Eif3c,Rps3,Hcfc1,Naxd,Pkm,Rpl4,Rpsa,Mrpl3,Amt,Atxn2l,Lars2,Mrps28,Lap3,Aldh5a1,Tsfm,Ndufv1,Mpst,0610010F05Rik,Thoc2,Hacd3,H…
GO:0071840	Cellular component organization or biogenesis	139	5681	0.23	4.26e-09	10090.ENSMUSP00000000590,10090.ENSMUSP00000001452,10090.ENSMUSP00000001592,10090.ENSMUSP00000003029,10090.ENSMUSP00000004646,10090.ENSMUSP00000004673,10090.ENSMUSP00000005234,10090.ENSMUSP00000006900,10090.ENSMUSP00000010038,10090.ENSMUSP00000013737,10090.ENSMUSP00000018727,10090.ENSMUSP00000018755,10090.ENSMUSP00000018851,10090.ENSMUSP00000020420,10090.ENSMUSP00000020630,10090.ENSMUSP00000021091…	Rdx,Cct3,Jup,Timm44,Coro1c,Ndrg2,Wdr1,Acot13,Snap47,Ndufs2,G3bp1,Pdlim4,Dync1h1,Ap3d1,Hspa4,Pafah1b1,Luc7l3,Glrx5,Dbn1,Acin1,Pak2,Prdx3,Dpysl4,Aldh9a1,Rab14,Arfgap2,Mapre1,Nfs1,Arhgef2,Hmgcl,Capzb,Sfpq,Nudc,Pclo,Pmpcb,Rpl6,Arpc1a,Mtpn,Eif3c,Rps3,Dcx,Hcfc1,Ist1,Cotl1,Rpl4,Map4,Rpsa,Atxn2l,H2-Ke6,Ppp1r9b,Tubb4b,Tmem33,Sh3pxd2b,Fermt2,Pakap,Vcpip1,Flnb,Mrps7,Luc7l2,Ddx17,Btbd8,Rab2a,Ptpn11,Gfap,Phgd…
GO:1901564	Organonitrogen compound metabolic process	128	5039	0.24	4.26e-09	10090.ENSMUSP00000001485,10090.ENSMUSP00000002808,10090.ENSMUSP00000003572,10090.ENSMUSP00000003907,10090.ENSMUSP00000005714,10090.ENSMUSP00000006435,10090.ENSMUSP00000011058,10090.ENSMUSP00000013737,10090.ENSMUSP00000015501,10090.ENSMUSP00000017534,10090.ENSMUSP00000019026,10090.ENSMUSP00000020504,10090.ENSMUSP00000021514,10090.ENSMUSP00000021522,10090.ENSMUSP00000021913,10090.ENSMUSP00000022245…	Mrpl10,Prkra,Gars,Gcdh,Ube2m,Atp6v1b2,Pdhx,Ndufs2,Clpx,Aldoc,Mrpl45,Hint1,Ppm1a,Glrx5,Auh,Mrps30,Pak2,Mrps23,Ak3,Prdx3,Dtymk,Pycr2,Atp1b1,Iars2,Aldh9a1,Hspa5,Ola1,Nfs1,Tars2,Mrpl9,Mrpl37,Hmgcl,Ddost,Sfpq,Pmpcb,Rpl6,Mtpn,Mrpl19,Mrpl46,Eif3c,Rps3,Hcfc1,Naxd,Pkm,Rpl4,Rpsa,Mrpl3,Amt,Lars2,Mrps28,Lap3,Aldh5a1,Tsfm,Ndufv1,Mpst,Hacd3,Hibch,Eif5a,Mrps35,Vcpip1,Mrps7,Tst,Ptpn11,Pfkm,Ahcy,Mrps27,Phgdh,Elob…
GO:0007010	Cytoskeleton organization	51	1243	0.45	2.23e-08	10090.ENSMUSP00000004646,10090.ENSMUSP00000005234,10090.ENSMUSP00000018755,10090.ENSMUSP00000018851,10090.ENSMUSP00000021091,10090.ENSMUSP00000021950,10090.ENSMUSP00000028981,10090.ENSMUSP00000029694,10090.ENSMUSP00000030518,10090.ENSMUSP00000030665,10090.ENSMUSP00000030691,10090.ENSMUSP00000031625,10090.ENSMUSP00000032998,10090.ENSMUSP00000033642,10090.ENSMUSP00000035055,10090.ENSMUSP00000041732…	Coro1c,Wdr1,Pdlim4,Dync1h1,Pafah1b1,Dbn1,Mapre1,Arhgef2,Capzb,Nudc,Pclo,Arpc1a,Rps3,Dcx,Map4,Ppp1r9b,Tubb4b,Pakap,Flnb,Gfap,Nav1,Pfn2,Tubb3,Plec,Bcas3,Tuba1b,Apc,Epb41l3,Camk2b,Eml4,Srgap2,Macf1,Ckap5,Dctn1,Map2,Gsk3b,Kif2a,Abi1,Bcr,Sept7,Sorbs2,Bcar1,Clasp2,Myo18a,Ank2,Agfg1,Abi2,Camsap2,Rufy3,Map6,Camsap3
GO:0016043	Cellular component organization	133	5482	0.22	3.03e-08	10090.ENSMUSP00000000590,10090.ENSMUSP00000001452,10090.ENSMUSP00000001592,10090.ENSMUSP00000003029,10090.ENSMUSP00000004646,10090.ENSMUSP00000004673,10090.ENSMUSP00000005234,10090.ENSMUSP00000006900,10090.ENSMUSP00000010038,10090.ENSMUSP00000013737,10090.ENSMUSP00000018727,10090.ENSMUSP00000018755,10090.ENSMUSP00000018851,10090.ENSMUSP00000020420,10090.ENSMUSP00000020630,10090.ENSMUSP00000021091…	Rdx,Cct3,Jup,Timm44,Coro1c,Ndrg2,Wdr1,Acot13,Snap47,Ndufs2,G3bp1,Pdlim4,Dync1h1,Ap3d1,Hspa4,Pafah1b1,Luc7l3,Glrx5,Dbn1,Acin1,Pak2,Prdx3,Dpysl4,Aldh9a1,Rab14,Arfgap2,Mapre1,Nfs1,Arhgef2,Hmgcl,Capzb,Sfpq,Nudc,Pclo,Pmpcb,Rpl6,Arpc1a,Mtpn,Eif3c,Rps3,Dcx,Hcfc1,Ist1,Cotl1,Rpl4,Map4,Rpsa,Atxn2l,H2-Ke6,Ppp1r9b,Tubb4b,Tmem33,Sh3pxd2b,Fermt2,Pakap,Vcpip1,Flnb,Mrps7,Luc7l2,Btbd8,Rab2a,Ptpn11,Gfap,Phgdh,Arfg…
GO:0006996	Organelle organization	96	3482	0.28	9.67e-08	10090.ENSMUSP00000003029,10090.ENSMUSP00000004646,10090.ENSMUSP00000005234,10090.ENSMUSP00000010038,10090.ENSMUSP00000013737,10090.ENSMUSP00000018727,10090.ENSMUSP00000018755,10090.ENSMUSP00000018851,10090.ENSMUSP00000020420,10090.ENSMUSP00000020630,10090.ENSMUSP00000021091,10090.ENSMUSP00000021950,10090.ENSMUSP00000022793,10090.ENSMUSP00000025961,10090.ENSMUSP00000028238,10090.ENSMUSP00000028691…	Timm44,Coro1c,Wdr1,Snap47,Ndufs2,G3bp1,Pdlim4,Dync1h1,Ap3d1,Hspa4,Pafah1b1,Dbn1,Acin1,Prdx3,Rab14,Arfgap2,Mapre1,Arhgef2,Hmgcl,Capzb,Sfpq,Nudc,Pclo,Pmpcb,Rpl6,Arpc1a,Rps3,Dcx,Hcfc1,Map4,Rpsa,Atxn2l,Ppp1r9b,Tubb4b,Tmem33,Sh3pxd2b,Pakap,Vcpip1,Flnb,Mrps7,Btbd8,Rab2a,Gfap,Arfgap3,Ubap2l,Nav1,Pfn2,Tubb3,Gsk3a,Plec,Bcas3,Pmpca,Tuba1b,Apc,Ctbp1,Epb41l3,Tardbp,Camk2b,Dap3,Hsp90aa1,Eml4,Srgap2,Macf1,Snap…
GO:0044087	Regulation of cellular component biogenesis	44	1031	0.47	1.62e-07	10090.ENSMUSP00000000590,10090.ENSMUSP00000001620,10090.ENSMUSP00000004646,10090.ENSMUSP00000015855,10090.ENSMUSP00000018727,10090.ENSMUSP00000018755,10090.ENSMUSP00000018851,10090.ENSMUSP00000021514,10090.ENSMUSP00000021950,10090.ENSMUSP00000023467,10090.ENSMUSP00000028222,10090.ENSMUSP00000028981,10090.ENSMUSP00000029694,10090.ENSMUSP00000030518,10090.ENSMUSP00000031625,10090.ENSMUSP00000031866…	Rdx,Fxr1,Coro1c,Prune1,G3bp1,Pdlim4,Dync1h1,Ppm1a,Dbn1,Pak2,Hspa5,Mapre1,Arhgef2,Capzb,Arpc1a,Mtpn,Rps3,Hcfc1,Cotl1,Map4,Sh3pxd2b,Fermt2,Ptpn11,Pfn2,Rcc2,Bcas3,Apc,Hsp90aa1,Macf1,Snap91,Ckap5,Pex5,Dctn1,Map2,Gsk3b,Stau2,Sept7,Clasp2,Dnm2,Abi2,Map4k4,Camsap2,Camsap3,Gdi2
GO:0031344	Regulation of cell projection organization	37	783	0.51	3.37e-07	10090.ENSMUSP00000000590,10090.ENSMUSP00000001620,10090.ENSMUSP00000004646,10090.ENSMUSP00000021091,10090.ENSMUSP00000021950,10090.ENSMUSP00000023467,10090.ENSMUSP00000028222,10090.ENSMUSP00000030518,10090.ENSMUSP00000033642,10090.ENSMUSP00000034164,10090.ENSMUSP00000034966,10090.ENSMUSP00000035055,10090.ENSMUSP00000044677,10090.ENSMUSP00000064691,10090.ENSMUSP00000068890,10090.ENSMUSP00000071163…	Rdx,Fxr1,Coro1c,Pafah1b1,Dbn1,Pak2,Hspa5,Capzb,Dcx,Ist1,Rpl4,Map4,Thoc2,Gfap,Pfn2,Rcc2,Gsk3a,Bcas3,Apc,Camk2b,Hsp90aa1,Macf1,Snap91,Tanc2,Srcin1,Map2,Gsk3b,Stau2,Sept7,Dnm2,Dvl2,Abi2,Camsap2,Rufy3,Map6,Gdi2,Dnm1l
GO:0006520	Cellular amino acid metabolic process	21	262	0.74	4.04e-07	10090.ENSMUSP00000003572,10090.ENSMUSP00000003907,10090.ENSMUSP00000021913,10090.ENSMUSP00000027802,10090.ENSMUSP00000027921,10090.ENSMUSP00000029752,10090.ENSMUSP00000030432,10090.ENSMUSP00000035230,10090.ENSMUSP00000036710,10090.ENSMUSP00000040591,10090.ENSMUSP00000043061,10090.ENSMUSP00000045606,10090.ENSMUSP00000055743,10090.ENSMUSP00000061851,10090.ENSMUSP00000064755,10090.ENSMUSP00000067830…	Gars,Gcdh,Auh,Pycr2,Iars2,Tars2,Hmgcl,Amt,Lars2,Aldh5a1,Mpst,Hibch,Tst,Ahcy,Phgdh,Dglucy,Bckdha,Sars2,Ass1,Farsb,Mmut
GO:0051493	Regulation of cytoskeleton organization	31	572	0.57	4.04e-07	10090.ENSMUSP00000000590,10090.ENSMUSP00000005234,10090.ENSMUSP00000015855,10090.ENSMUSP00000018755,10090.ENSMUSP00000018851,10090.ENSMUSP00000021091,10090.ENSMUSP00000021950,10090.ENSMUSP00000023467,10090.ENSMUSP00000028981,10090.ENSMUSP00000029694,10090.ENSMUSP00000030518,10090.ENSMUSP00000031625,10090.ENSMUSP00000031866,10090.ENSMUSP00000032998,10090.ENSMUSP00000034285,10090.ENSMUSP00000044276…	Rdx,Wdr1,Prune1,Pdlim4,Dync1h1,Pafah1b1,Dbn1,Pak2,Mapre1,Arhgef2,Capzb,Arpc1a,Mtpn,Rps3,Cotl1,Sh3pxd2b,Fermt2,Pfn2,Bcas3,Apc,Eml4,Ckap5,Dctn1,Map2,Gsk3b,Stau2,Clasp2,Abi2,Camsap2,Map6,Camsap3
GO:0043254	Regulation of protein-containing complex assembly	27	442	0.62	4.39e-07	10090.ENSMUSP00000000590,10090.ENSMUSP00000015855,10090.ENSMUSP00000021514,10090.ENSMUSP00000021950,10090.ENSMUSP00000028222,10090.ENSMUSP00000028981,10090.ENSMUSP00000029694,10090.ENSMUSP00000030518,10090.ENSMUSP00000031625,10090.ENSMUSP00000031866,10090.ENSMUSP00000032998,10090.ENSMUSP00000033761,10090.ENSMUSP00000034285,10090.ENSMUSP00000044554,10090.ENSMUSP00000058757,10090.ENSMUSP00000068890…	Rdx,Prune1,Ppm1a,Dbn1,Hspa5,Mapre1,Arhgef2,Capzb,Arpc1a,Mtpn,Rps3,Hcfc1,Cotl1,Fermt2,Ptpn11,Pfn2,Apc,Hsp90aa1,Snap91,Ckap5,Pex5,Dctn1,Map2,Gsk3b,Clasp2,Camsap2,Camsap3
GO:0120035	Regulation of plasma membrane bounded cell projection organization	36	766	0.51	6e-07	10090.ENSMUSP00000000590,10090.ENSMUSP00000001620,10090.ENSMUSP00000004646,10090.ENSMUSP00000021091,10090.ENSMUSP00000021950,10090.ENSMUSP00000023467,10090.ENSMUSP00000028222,10090.ENSMUSP00000030518,10090.ENSMUSP00000033642,10090.ENSMUSP00000034164,10090.ENSMUSP00000034966,10090.ENSMUSP00000035055,10090.ENSMUSP00000044677,10090.ENSMUSP00000064691,10090.ENSMUSP00000068890,10090.ENSMUSP00000071163…	Rdx,Fxr1,Coro1c,Pafah1b1,Dbn1,Pak2,Hspa5,Capzb,Dcx,Ist1,Rpl4,Map4,Thoc2,Gfap,Pfn2,Rcc2,Gsk3a,Bcas3,Apc,Camk2b,Hsp90aa1,Macf1,Snap91,Tanc2,Srcin1,Map2,Gsk3b,Stau2,Sept7,Dnm2,Abi2,Camsap2,Rufy3,Map6,Gdi2,Dnm1l
GO:0051641	Cellular localization	80	2778	0.3	6.78e-07	10090.ENSMUSP00000000590,10090.ENSMUSP00000001592,10090.ENSMUSP00000003029,10090.ENSMUSP00000004646,10090.ENSMUSP00000010038,10090.ENSMUSP00000018851,10090.ENSMUSP00000020420,10090.ENSMUSP00000020630,10090.ENSMUSP00000021091,10090.ENSMUSP00000021514,10090.ENSMUSP00000021950,10090.ENSMUSP00000023467,10090.ENSMUSP00000026135,10090.ENSMUSP00000027684,10090.ENSMUSP00000027863,10090.ENSMUSP00000028222…	Rdx,Jup,Timm44,Coro1c,Snap47,Dync1h1,Ap3d1,Hspa4,Pafah1b1,Ppm1a,Dbn1,Pak2,Aspscr1,Arl8a,Atp1b1,Hspa5,Rab14,Arfgap2,Mapre1,Nbea,Arhgef2,Sfpq,Nudc,Pclo,Pmpcb,Ist1,Arcn1,Map4,Slc25a20,Ppp1r9b,Sh3pxd2b,Fermt2,Thoc2,Eif5a,Pakap,Btbd8,Rab2a,Gfap,Arfgap3,Ywhae,Rcc2,Gsk3a,Plec,Pmpca,Epb41l3,Syn1,Ube2o,Mapk8ip3,Hsp90aa1,Eml4,Macf1,Snap91,Tanc2,Nsf,Camk2a,Arhgap1,Ckap5,Pex5,Dctn1,Gsk3b,Tcp1,Srsf3,Copa,Srsf…
GO:1902903	Regulation of supramolecular fiber organization	25	405	0.63	1.42e-06	10090.ENSMUSP00000000590,10090.ENSMUSP00000005234,10090.ENSMUSP00000015855,10090.ENSMUSP00000018755,10090.ENSMUSP00000021950,10090.ENSMUSP00000023467,10090.ENSMUSP00000028981,10090.ENSMUSP00000029694,10090.ENSMUSP00000030518,10090.ENSMUSP00000031625,10090.ENSMUSP00000031866,10090.ENSMUSP00000032998,10090.ENSMUSP00000034285,10090.ENSMUSP00000044276,10090.ENSMUSP00000044554,10090.ENSMUSP00000068890…	Rdx,Wdr1,Prune1,Pdlim4,Dbn1,Pak2,Mapre1,Arhgef2,Capzb,Arpc1a,Mtpn,Rps3,Cotl1,Sh3pxd2b,Fermt2,Pfn2,Apc,Eml4,Ckap5,Dctn1,Map2,Clasp2,Abi2,Camsap2,Camsap3
GO:0051128	Regulation of cellular component organization	74	2546	0.3	2.2e-06	10090.ENSMUSP00000000590,10090.ENSMUSP00000001452,10090.ENSMUSP00000001620,10090.ENSMUSP00000004646,10090.ENSMUSP00000005234,10090.ENSMUSP00000015855,10090.ENSMUSP00000018727,10090.ENSMUSP00000018755,10090.ENSMUSP00000018851,10090.ENSMUSP00000021091,10090.ENSMUSP00000021514,10090.ENSMUSP00000021950,10090.ENSMUSP00000022842,10090.ENSMUSP00000023467,10090.ENSMUSP00000028222,10090.ENSMUSP00000028981…	Rdx,Cct3,Fxr1,Coro1c,Wdr1,Prune1,G3bp1,Pdlim4,Dync1h1,Pafah1b1,Ppm1a,Dbn1,Cct5,Pak2,Hspa5,Mapre1,Arhgef2,Capzb,Sfpq,Arpc1a,Mtpn,Rps3,Dcx,Hcfc1,Ist1,Cotl1,Rpl4,Map4,Ppp1r9b,Tmem33,Sh3pxd2b,Fermt2,Thoc2,Eif5a,Ptpn11,Gfap,Pfn2,Rcc2,Gsk3a,Bcas3,Apc,Epb41l3,Eif4g3,Camk2b,Hsp90aa1,Eml4,Macf1,Snap91,Tanc2,Nsf,Srcin1,Ckap5,Pex5,Dctn1,Map2,Gsk3b,Fhl1,Tcp1,Stau2,Sept7,Clasp2,Ddx39b,Dnm2,Dvl2,Abi2,Map4k4,Ca…
GO:0070507	Regulation of microtubule cytoskeleton organization	16	163	0.83	2.6e-06	10090.ENSMUSP00000015855,10090.ENSMUSP00000018851,10090.ENSMUSP00000021091,10090.ENSMUSP00000028981,10090.ENSMUSP00000029694,10090.ENSMUSP00000032998,10090.ENSMUSP00000078337,10090.ENSMUSP00000094528,10090.ENSMUSP00000106970,10090.ENSMUSP00000109552,10090.ENSMUSP00000109646,10090.ENSMUSP00000110398,10090.ENSMUSP00000130201,10090.ENSMUSP00000142299,10090.ENSMUSP00000146585,10090.ENSMUSP00000146896	Prune1,Dync1h1,Pafah1b1,Mapre1,Arhgef2,Rps3,Apc,Eml4,Ckap5,Dctn1,Map2,Gsk3b,Clasp2,Camsap2,Map6,Camsap3
GO:0032787	Monocarboxylic acid metabolic process	29	559	0.55	2.99e-06	10090.ENSMUSP00000003907,10090.ENSMUSP00000011058,10090.ENSMUSP00000017534,10090.ENSMUSP00000021913,10090.ENSMUSP00000025439,10090.ENSMUSP00000029386,10090.ENSMUSP00000030742,10090.ENSMUSP00000031445,10090.ENSMUSP00000031524,10090.ENSMUSP00000032373,10090.ENSMUSP00000034834,10090.ENSMUSP00000038069,10090.ENSMUSP00000038555,10090.ENSMUSP00000039797,10090.ENSMUSP00000040591,10090.ENSMUSP00000044955…	Gcdh,Pdhx,Aldoc,Auh,Me2,Etfdh,Mecr,Aacs,Acads,Ldhb,Pkm,H2-Ke6,Pck2,Prkar2b,Aldh5a1,Hacd3,Pfkm,Phgdh,Acsf2,Crat,Akr1b3,Pex5,Mthfd1l,Gstp1,Tpi1,Mmut,Eci2,Ldha,Eci1
GO:0032271	Regulation of protein polymerization	18	220	0.75	3.99e-06	10090.ENSMUSP00000000590,10090.ENSMUSP00000015855,10090.ENSMUSP00000021950,10090.ENSMUSP00000028981,10090.ENSMUSP00000030518,10090.ENSMUSP00000031625,10090.ENSMUSP00000031866,10090.ENSMUSP00000032998,10090.ENSMUSP00000034285,10090.ENSMUSP00000068890,10090.ENSMUSP00000078337,10090.ENSMUSP00000091921,10090.ENSMUSP00000106970,10090.ENSMUSP00000109552,10090.ENSMUSP00000109646,10090.ENSMUSP00000130201…	Rdx,Prune1,Dbn1,Mapre1,Capzb,Arpc1a,Mtpn,Rps3,Cotl1,Pfn2,Apc,Hsp90aa1,Ckap5,Dctn1,Map2,Clasp2,Camsap2,Camsap3
GO:0032989	Cellular component morphogenesis	32	678	0.51	4.02e-06	10090.ENSMUSP00000005234,10090.ENSMUSP00000021091,10090.ENSMUSP00000021950,10090.ENSMUSP00000026551,10090.ENSMUSP00000033642,10090.ENSMUSP00000034164,10090.ENSMUSP00000058757,10090.ENSMUSP00000065468,10090.ENSMUSP00000071134,10090.ENSMUSP00000073124,10090.ENSMUSP00000078337,10090.ENSMUSP00000079098,10090.ENSMUSP00000085683,10090.ENSMUSP00000087714,10090.ENSMUSP00000087925,10090.ENSMUSP00000091921…	Wdr1,Pafah1b1,Dbn1,Dpysl4,Dcx,Ist1,Ptpn11,Nyap2,Tubb3,Plec,Apc,Epb41l3,Mapk8ip3,Trio,Camk2b,Hsp90aa1,Srgap2,Snap91,Camk2a,Ckap5,Map2,Gsk3b,Abi1,Slirp,Rab1a,Sept7,Dnm2,Ank2,Agfg1,Map4k4,Map6,Dnm1l
GO:0051649	Establishment of localization in cell	58	1802	0.35	4.31e-06	10090.ENSMUSP00000003029,10090.ENSMUSP00000004646,10090.ENSMUSP00000010038,10090.ENSMUSP00000018851,10090.ENSMUSP00000020420,10090.ENSMUSP00000020630,10090.ENSMUSP00000021091,10090.ENSMUSP00000021514,10090.ENSMUSP00000026135,10090.ENSMUSP00000027684,10090.ENSMUSP00000028222,10090.ENSMUSP00000028238,10090.ENSMUSP00000028691,10090.ENSMUSP00000028981,10090.ENSMUSP00000029374,10090.ENSMUSP00000029694…	Timm44,Coro1c,Snap47,Dync1h1,Ap3d1,Hspa4,Pafah1b1,Ppm1a,Aspscr1,Arl8a,Hspa5,Rab14,Arfgap2,Mapre1,Nbea,Arhgef2,Sfpq,Nudc,Pclo,Pmpcb,Arcn1,Map4,Slc25a20,Thoc2,Btbd8,Rab2a,Gfap,Arfgap3,Ywhae,Gsk3a,Pmpca,Syn1,Ube2o,Mapk8ip3,Hsp90aa1,Eml4,Macf1,Snap91,Tanc2,Nsf,Camk2a,Arhgap1,Pex5,Dctn1,Gsk3b,Srsf3,Copa,Stau2,Bcr,Rab1a,Clasp2,Ddx39b,Dnm2,Amph,Map6,Camsap3,Dnm1l,Rab18
GO:0033043	Regulation of organelle organization	45	1231	0.4	6.97e-06	10090.ENSMUSP00000000590,10090.ENSMUSP00000001452,10090.ENSMUSP00000005234,10090.ENSMUSP00000015855,10090.ENSMUSP00000018727,10090.ENSMUSP00000018755,10090.ENSMUSP00000018851,10090.ENSMUSP00000021091,10090.ENSMUSP00000021950,10090.ENSMUSP00000022842,10090.ENSMUSP00000023467,10090.ENSMUSP00000028981,10090.ENSMUSP00000029694,10090.ENSMUSP00000030518,10090.ENSMUSP00000030623,10090.ENSMUSP00000031625…	Rdx,Cct3,Wdr1,Prune1,G3bp1,Pdlim4,Dync1h1,Pafah1b1,Dbn1,Cct5,Pak2,Mapre1,Arhgef2,Capzb,Sfpq,Arpc1a,Mtpn,Rps3,Cotl1,Map4,Tmem33,Sh3pxd2b,Fermt2,Pfn2,Gsk3a,Bcas3,Apc,Eif4g3,Camk2b,Eml4,Ckap5,Dctn1,Map2,Gsk3b,Tcp1,Stau2,Sept7,Clasp2,Dnm2,Abi2,Camsap2,Map6,Camsap3,Gdi2,Dnm1l
GO:0010608	Post-transcriptional regulation of gene expression	28	550	0.54	7.19e-06	10090.ENSMUSP00000001620,10090.ENSMUSP00000001809,10090.ENSMUSP00000032992,10090.ENSMUSP00000032998,10090.ENSMUSP00000034834,10090.ENSMUSP00000042134,10090.ENSMUSP00000047008,10090.ENSMUSP00000054863,10090.ENSMUSP00000062326,10090.ENSMUSP00000076503,10090.ENSMUSP00000080743,10090.ENSMUSP00000081142,10090.ENSMUSP00000081232,10090.ENSMUSP00000093955,10090.ENSMUSP00000101858,10090.ENSMUSP00000104265…	Fxr1,Pabpc1,Eif3c,Rps3,Pkm,Tsfm,Eif5a,Pcbp1,Mrps27,Gfm1,Ptcd3,Tardbp,Eif4g3,Eef1g,Fus,Rps9,Eef1d,Ckap5,Eif4a2,Rpl22,Hnrnpm,Srsf1,Zcchc17,Ddx39b,Tcof1,Purb,Tbrg4,Fech
GO:0031110	Regulation of microtubule polymerization or depolymerization	12	93	0.95	1.15e-05	10090.ENSMUSP00000015855,10090.ENSMUSP00000028981,10090.ENSMUSP00000029694,10090.ENSMUSP00000032998,10090.ENSMUSP00000078337,10090.ENSMUSP00000094528,10090.ENSMUSP00000106970,10090.ENSMUSP00000109552,10090.ENSMUSP00000109646,10090.ENSMUSP00000130201,10090.ENSMUSP00000142299,10090.ENSMUSP00000146896	Prune1,Mapre1,Arhgef2,Rps3,Apc,Eml4,Ckap5,Dctn1,Map2,Clasp2,Camsap2,Camsap3
GO:0000902	Cell morphogenesis	34	794	0.47	1.19e-05	10090.ENSMUSP00000005234,10090.ENSMUSP00000021091,10090.ENSMUSP00000021950,10090.ENSMUSP00000026551,10090.ENSMUSP00000029694,10090.ENSMUSP00000030518,10090.ENSMUSP00000033642,10090.ENSMUSP00000034164,10090.ENSMUSP00000044554,10090.ENSMUSP00000044677,10090.ENSMUSP00000052020,10090.ENSMUSP00000058757,10090.ENSMUSP00000065468,10090.ENSMUSP00000071134,10090.ENSMUSP00000073124,10090.ENSMUSP00000078337…	Wdr1,Pafah1b1,Dbn1,Dpysl4,Arhgef2,Capzb,Dcx,Ist1,Fermt2,Thoc2,Flnb,Ptpn11,Nyap2,Tubb3,Plec,Apc,Epb41l3,Mapk8ip3,Trio,Camk2b,Hsp90aa1,Srgap2,Snap91,Camk2a,Srcin1,Map2,Gsk3b,Abi1,Rab1a,Sept7,Dnm2,Abi2,Map4k4,Map6
GO:0031113	Regulation of microtubule polymerization	10	57	1.08	1.19e-05	10090.ENSMUSP00000015855,10090.ENSMUSP00000028981,10090.ENSMUSP00000032998,10090.ENSMUSP00000078337,10090.ENSMUSP00000106970,10090.ENSMUSP00000109552,10090.ENSMUSP00000109646,10090.ENSMUSP00000130201,10090.ENSMUSP00000142299,10090.ENSMUSP00000146896	Prune1,Mapre1,Rps3,Apc,Ckap5,Dctn1,Map2,Clasp2,Camsap2,Camsap3
GO:0051130	Positive regulation of cellular component organization	44	1213	0.4	1.19e-05	10090.ENSMUSP00000001452,10090.ENSMUSP00000004646,10090.ENSMUSP00000005234,10090.ENSMUSP00000018727,10090.ENSMUSP00000018755,10090.ENSMUSP00000018851,10090.ENSMUSP00000021091,10090.ENSMUSP00000021950,10090.ENSMUSP00000022842,10090.ENSMUSP00000028222,10090.ENSMUSP00000028981,10090.ENSMUSP00000030623,10090.ENSMUSP00000032998,10090.ENSMUSP00000033642,10090.ENSMUSP00000034164,10090.ENSMUSP00000034966…	Cct3,Coro1c,Wdr1,G3bp1,Pdlim4,Dync1h1,Pafah1b1,Dbn1,Cct5,Hspa5,Mapre1,Sfpq,Rps3,Dcx,Ist1,Rpl4,Sh3pxd2b,Fermt2,Eif5a,Ptpn11,Pfn2,Gsk3a,Bcas3,Apc,Eif4g3,Camk2b,Hsp90aa1,Macf1,Snap91,Ckap5,Dctn1,Gsk3b,Tcp1,Stau2,Sept7,Clasp2,Dnm2,Dvl2,Abi2,Map4k4,Amph,Rufy3,Map6,Dnm1l
GO:0070727	Cellular macromolecule localization	61	2009	0.32	1.19e-05	10090.ENSMUSP00000000590,10090.ENSMUSP00000001592,10090.ENSMUSP00000003029,10090.ENSMUSP00000004646,10090.ENSMUSP00000010038,10090.ENSMUSP00000020420,10090.ENSMUSP00000020630,10090.ENSMUSP00000021091,10090.ENSMUSP00000021514,10090.ENSMUSP00000021950,10090.ENSMUSP00000023467,10090.ENSMUSP00000026135,10090.ENSMUSP00000027684,10090.ENSMUSP00000027863,10090.ENSMUSP00000028222,10090.ENSMUSP00000028238…	Rdx,Jup,Timm44,Coro1c,Snap47,Ap3d1,Hspa4,Pafah1b1,Ppm1a,Dbn1,Pak2,Aspscr1,Arl8a,Atp1b1,Hspa5,Rab14,Arfgap2,Mapre1,Nbea,Pclo,Pmpcb,Ist1,Arcn1,Ppp1r9b,Sh3pxd2b,Fermt2,Eif5a,Pakap,Rab2a,Gfap,Arfgap3,Ywhae,Rcc2,Plec,Pmpca,Epb41l3,Mapk8ip3,Hsp90aa1,Macf1,Snap91,Nsf,Arhgap1,Ckap5,Pex5,Gsk3b,Tcp1,Copa,Srsf1,Stau2,Bcr,Rab1a,Sept7,Clasp2,Dnm2,Ank2,Dvl2,Sept11,Camsap3,Gdi2,Dnm1l,Rab18
GO:0031175	Neuron projection development	33	763	0.47	1.44e-05	10090.ENSMUSP00000021091,10090.ENSMUSP00000021950,10090.ENSMUSP00000023467,10090.ENSMUSP00000026551,10090.ENSMUSP00000033642,10090.ENSMUSP00000034164,10090.ENSMUSP00000035055,10090.ENSMUSP00000041732,10090.ENSMUSP00000056529,10090.ENSMUSP00000058757,10090.ENSMUSP00000064691,10090.ENSMUSP00000064755,10090.ENSMUSP00000065468,10090.ENSMUSP00000071134,10090.ENSMUSP00000078337,10090.ENSMUSP00000079098…	Pafah1b1,Dbn1,Pak2,Dpysl4,Dcx,Ist1,Map4,Ppp1r9b,Btbd8,Ptpn11,Gfap,Phgdh,Nyap2,Tubb3,Apc,Epb41l3,Mapk8ip3,Trio,Hsp90aa1,Srgap2,Snap91,Camk2a,Map2,Gsk3b,Abi1,Sept7,Dnm2,Abi2,Map4k4,Camsap2,Map6,Camsap3,Casp3
GO:0046034	ATP metabolic process	15	165	0.8	1.51e-05	10090.ENSMUSP00000006435,10090.ENSMUSP00000013737,10090.ENSMUSP00000015501,10090.ENSMUSP00000017534,10090.ENSMUSP00000025696,10090.ENSMUSP00000027863,10090.ENSMUSP00000028517,10090.ENSMUSP00000034834,10090.ENSMUSP00000042967,10090.ENSMUSP00000059801,10090.ENSMUSP00000102147,10090.ENSMUSP00000102559,10090.ENSMUSP00000110314,10090.ENSMUSP00000130858,10090.ENSMUSP00000144904	Atp6v1b2,Ndufs2,Clpx,Aldoc,Ak3,Atp1b1,Ola1,Pkm,Ndufv1,Pfkm,Atp5h,Ak4,Atp6v1a,Tpi1,Ndufa9
GO:0120032	Regulation of plasma membrane bounded cell projection assembly	17	218	0.73	1.55e-05	10090.ENSMUSP00000000590,10090.ENSMUSP00000001620,10090.ENSMUSP00000004646,10090.ENSMUSP00000021950,10090.ENSMUSP00000030518,10090.ENSMUSP00000035055,10090.ENSMUSP00000068890,10090.ENSMUSP00000071163,10090.ENSMUSP00000074416,10090.ENSMUSP00000078337,10090.ENSMUSP00000091921,10090.ENSMUSP00000110398,10090.ENSMUSP00000124505,10090.ENSMUSP00000127641,10090.ENSMUSP00000133564,10090.ENSMUSP00000140274…	Rdx,Fxr1,Coro1c,Dbn1,Capzb,Map4,Pfn2,Rcc2,Bcas3,Apc,Hsp90aa1,Gsk3b,Stau2,Sept7,Dnm2,Abi2,Gdi2
GO:0033036	Macromolecule localization	69	2441	0.29	1.76e-05	10090.ENSMUSP00000000590,10090.ENSMUSP00000001592,10090.ENSMUSP00000003029,10090.ENSMUSP00000004646,10090.ENSMUSP00000010038,10090.ENSMUSP00000020420,10090.ENSMUSP00000020630,10090.ENSMUSP00000021091,10090.ENSMUSP00000021514,10090.ENSMUSP00000021950,10090.ENSMUSP00000023467,10090.ENSMUSP00000026135,10090.ENSMUSP00000027684,10090.ENSMUSP00000027863,10090.ENSMUSP00000028222,10090.ENSMUSP00000028238…	Rdx,Jup,Timm44,Coro1c,Snap47,Ap3d1,Hspa4,Pafah1b1,Ppm1a,Dbn1,Pak2,Aspscr1,Arl8a,Atp1b1,Hspa5,Rab14,Arfgap2,Mapre1,Nbea,Pclo,Pmpcb,Ist1,Arcn1,Slc25a20,Ppp1r9b,Sh3pxd2b,Fermt2,Thoc2,Eif5a,Pakap,Tst,Rab2a,Gfap,Arfgap3,Srsf7,Ywhae,Rcc2,Plec,Pmpca,Epb41l3,Mapk8ip3,Hsp90aa1,Macf1,Snap91,Nsf,Arhgap1,Ckap5,Hnrnpa3,Pex5,Gsk3b,Tcp1,Srsf3,Copa,Srsf1,Stau2,Bcr,Rab1a,Sept7,Hdlbp,Clasp2,Ddx39b,Dnm2,Ank2,Dvl2,S…
GO:0006091	Generation of precursor metabolites and energy	22	378	0.6	2.28e-05	10090.ENSMUSP00000000090,10090.ENSMUSP00000013737,10090.ENSMUSP00000017534,10090.ENSMUSP00000019226,10090.ENSMUSP00000022529,10090.ENSMUSP00000029386,10090.ENSMUSP00000030432,10090.ENSMUSP00000034834,10090.ENSMUSP00000035743,10090.ENSMUSP00000042967,10090.ENSMUSP00000059801,10090.ENSMUSP00000071654,10090.ENSMUSP00000072829,10090.ENSMUSP00000073124,10090.ENSMUSP00000080994,10090.ENSMUSP00000102147…	Cox5a,Ndufs2,Aldoc,Slc25a22,Tkt,Etfdh,Hmgcl,Pkm,Pygb,Ndufv1,Pfkm,Gsk3a,Gm10053,Plec,mt-Co2,Atp5h,Slc25a18,Gsk3b,Tpi1,Cox4i1,Ndufa9,Ldha
GO:0008104	Protein localization	60	2005	0.31	2.28e-05	10090.ENSMUSP00000000590,10090.ENSMUSP00000001592,10090.ENSMUSP00000003029,10090.ENSMUSP00000004646,10090.ENSMUSP00000010038,10090.ENSMUSP00000020420,10090.ENSMUSP00000020630,10090.ENSMUSP00000021091,10090.ENSMUSP00000021514,10090.ENSMUSP00000021950,10090.ENSMUSP00000023467,10090.ENSMUSP00000026135,10090.ENSMUSP00000027684,10090.ENSMUSP00000027863,10090.ENSMUSP00000028222,10090.ENSMUSP00000028238…	Rdx,Jup,Timm44,Coro1c,Snap47,Ap3d1,Hspa4,Pafah1b1,Ppm1a,Dbn1,Pak2,Aspscr1,Arl8a,Atp1b1,Hspa5,Rab14,Arfgap2,Mapre1,Nbea,Pclo,Pmpcb,Ist1,Arcn1,Ppp1r9b,Sh3pxd2b,Fermt2,Eif5a,Pakap,Rab2a,Gfap,Arfgap3,Ywhae,Rcc2,Plec,Pmpca,Epb41l3,Mapk8ip3,Hsp90aa1,Macf1,Snap91,Nsf,Arhgap1,Pex5,Gsk3b,Tcp1,Copa,Srsf1,Stau2,Bcr,Rab1a,Sept7,Clasp2,Dnm2,Ank2,Dvl2,Sept11,Camsap3,Gdi2,Dnm1l,Rab18
GO:0051179	Localization	107	4555	0.21	2.28e-05	10090.ENSMUSP00000000090,10090.ENSMUSP00000000590,10090.ENSMUSP00000001452,10090.ENSMUSP00000001592,10090.ENSMUSP00000003029,10090.ENSMUSP00000003622,10090.ENSMUSP00000004646,10090.ENSMUSP00000006435,10090.ENSMUSP00000010038,10090.ENSMUSP00000013737,10090.ENSMUSP00000013842,10090.ENSMUSP00000018851,10090.ENSMUSP00000019226,10090.ENSMUSP00000020420,10090.ENSMUSP00000020630,10090.ENSMUSP00000021091…	Cox5a,Rdx,Cct3,Jup,Timm44,Slc25a1,Coro1c,Atp6v1b2,Snap47,Ndufs2,Pea15a,Dync1h1,Slc25a22,Ap3d1,Hspa4,Pafah1b1,Ppm1a,Sfxn1,Dbn1,Cct5,Pak2,Jpt2,Aspscr1,Arl8a,Atp1b1,Hspa5,Rab14,Arfgap2,Mapre1,Nbea,Arhgef2,Sfpq,Nudc,Pclo,Pmpcb,Ist1,Arcn1,Map4,Slc25a20,Ppp1r9b,Lasp1,Ndufv1,Sh3pxd2b,Fermt2,Thoc2,Eif5a,Pakap,Tst,Btbd8,Rab2a,Gfap,Arfgap3,Srsf7,Ywhae,Rcc2,Gsk3a,Plec,Pmpca,Slc25a3,Epb41l3,Atp1a3,Syn1,Ube2o…
GO:0071705	Nitrogen compound transport	51	1574	0.35	2.32e-05	10090.ENSMUSP00000003029,10090.ENSMUSP00000010038,10090.ENSMUSP00000019226,10090.ENSMUSP00000020420,10090.ENSMUSP00000020630,10090.ENSMUSP00000021091,10090.ENSMUSP00000021514,10090.ENSMUSP00000021930,10090.ENSMUSP00000026135,10090.ENSMUSP00000027684,10090.ENSMUSP00000028222,10090.ENSMUSP00000028238,10090.ENSMUSP00000028691,10090.ENSMUSP00000029374,10090.ENSMUSP00000030691,10090.ENSMUSP00000030882…	Timm44,Snap47,Slc25a22,Ap3d1,Hspa4,Pafah1b1,Ppm1a,Sfxn1,Aspscr1,Arl8a,Hspa5,Rab14,Arfgap2,Nbea,Pclo,Pmpcb,Ist1,Arcn1,Slc25a20,Thoc2,Eif5a,Tst,Rab2a,Gfap,Arfgap3,Srsf7,Ywhae,Pmpca,Mapk8ip3,Hsp90aa1,Macf1,Snap91,Nsf,Arhgap1,Ckap5,Hnrnpa3,Pex5,Slc25a18,Gsk3b,Tcp1,Srsf3,Copa,Srsf1,Bcr,Rab1a,Ddx39b,Dnm2,Ank2,Camsap3,Gdi2,Rab18
GO:1901360	Organic cyclic compound metabolic process	81	3110	0.25	2.67e-05	10090.ENSMUSP00000001186,10090.ENSMUSP00000001809,10090.ENSMUSP00000002808,10090.ENSMUSP00000003572,10090.ENSMUSP00000003907,10090.ENSMUSP00000006435,10090.ENSMUSP00000011058,10090.ENSMUSP00000013737,10090.ENSMUSP00000015501,10090.ENSMUSP00000017534,10090.ENSMUSP00000018727,10090.ENSMUSP00000020504,10090.ENSMUSP00000021078,10090.ENSMUSP00000021226,10090.ENSMUSP00000022793,10090.ENSMUSP00000022821…	Snrnp27,Pabpc1,Prkra,Gars,Gcdh,Atp6v1b2,Pdhx,Ndufs2,Clpx,Aldoc,G3bp1,Hint1,Fdxr,Luc7l3,Acin1,Dhrs4,Ak3,Dtymk,Pycr2,Atp1b1,Iars2,Ola1,Nfs1,Prpf38b,Tars2,Hint2,Hmgcl,Sfpq,Mtpn,Rps3,Naxd,Pkm,Atxn2l,Lars2,H2-Ke6,Ndufv1,0610010F05Rik,Thoc2,Vcpip1,Pcbp1,Luc7l2,Ddx17,Pfkm,Ahcy,Elob,Srsf7,Rpl7,Hnrnph1,Tardbp,Hsp90aa1,Sars2,Rpl7a,Akr1b3,Zranb2,Fus,Atp5h,Ak4,Rps16,H2aw,Rbm39,Eef1d,Hnrnpc,Hnrnpa3,Atp6v1a,Gs…
GO:0065008	Regulation of biological quality	96	3943	0.22	2.69e-05	10090.ENSMUSP00000000590,10090.ENSMUSP00000001452,10090.ENSMUSP00000001592,10090.ENSMUSP00000001620,10090.ENSMUSP00000001809,10090.ENSMUSP00000002808,10090.ENSMUSP00000005234,10090.ENSMUSP00000006435,10090.ENSMUSP00000006900,10090.ENSMUSP00000010038,10090.ENSMUSP00000018851,10090.ENSMUSP00000019226,10090.ENSMUSP00000020420,10090.ENSMUSP00000021091,10090.ENSMUSP00000021930,10090.ENSMUSP00000021950…	Rdx,Cct3,Jup,Fxr1,Pabpc1,Prkra,Wdr1,Atp6v1b2,Acot13,Snap47,Dync1h1,Slc25a22,Ap3d1,Pafah1b1,Sfxn1,Dbn1,Acin1,Dhrs4,Cct5,Prdx3,Aspscr1,Atp1b1,Iars2,Aldh9a1,Rab14,Nbea,Tars2,Capzb,Ddost,Pclo,Aacs,Arpc1a,Mtpn,Dcx,Hcfc1,Ist1,Cotl1,Rpl4,Lars2,H2-Ke6,Pck2,Aldh5a1,Fermt2,Hacd3,Eif5a,Ptpn11,Pfkm,Gfap,Ubap2l,Pfn2,Ywhae,Gsk3a,Plec,Apc,Atp1a3,Syn1,mt-Co2,Tardbp,Mapk8ip3,Camk2b,Hsp90aa1,Macf1,Snap91,Tanc2,Cam…
GO:0060341	Regulation of cellular localization	40	1088	0.4	2.91e-05	10090.ENSMUSP00000000590,10090.ENSMUSP00000001452,10090.ENSMUSP00000001592,10090.ENSMUSP00000018851,10090.ENSMUSP00000019226,10090.ENSMUSP00000021514,10090.ENSMUSP00000021950,10090.ENSMUSP00000022842,10090.ENSMUSP00000028238,10090.ENSMUSP00000031445,10090.ENSMUSP00000033761,10090.ENSMUSP00000038555,10090.ENSMUSP00000041732,10090.ENSMUSP00000044554,10090.ENSMUSP00000044677,10090.ENSMUSP00000051248…	Rdx,Cct3,Jup,Dync1h1,Slc25a22,Ppm1a,Dbn1,Cct5,Rab14,Aacs,Hcfc1,Pck2,Ppp1r9b,Fermt2,Thoc2,Vcpip1,Ptpn11,Pfkm,Ywhae,Gsk3a,Bcas3,Apc,Tardbp,Camk2b,Hsp90aa1,Snap91,Camk2a,Srcin1,Arhgap1,Dctn1,Map2,Gsk3b,Tcp1,Hnrnpm,Sorbs2,Clasp2,Myo18a,Rufy3,Gdi2,Dnm1l
GO:0007399	Nervous system development	63	2190	0.3	3.61e-05	10090.ENSMUSP00000004673,10090.ENSMUSP00000006254,10090.ENSMUSP00000013737,10090.ENSMUSP00000021091,10090.ENSMUSP00000021950,10090.ENSMUSP00000023467,10090.ENSMUSP00000026551,10090.ENSMUSP00000028222,10090.ENSMUSP00000029694,10090.ENSMUSP00000030691,10090.ENSMUSP00000031866,10090.ENSMUSP00000033642,10090.ENSMUSP00000034164,10090.ENSMUSP00000034607,10090.ENSMUSP00000035055,10090.ENSMUSP00000040591…	Ndrg2,Tbcb,Ndufs2,Pafah1b1,Dbn1,Pak2,Dpysl4,Hspa5,Arhgef2,Pclo,Mtpn,Dcx,Ist1,Arcn1,Map4,Aldh5a1,Ppp1r9b,Mpst,Thoc2,Btbd8,Ptpn11,Gfap,Phgdh,Nyap2,Nav1,Ywhae,Tubb3,Gsk3a,Plec,Apc,Epb41l3,Atp1a3,Syn1,Mapk8ip3,Trio,Camk2b,Hsp90aa1,Srgap2,Snap91,Camk2a,Ak4,Ckap5,Pex5,Dctn1,Map2,Gsk3b,Kif2a,Mthfd1l,Abi1,Bcr,Sept7,Gstp1,Dnm2,Ank2,Dvl2,Abi2,Map4k4,Camsap2,Rufy3,Map6,Camsap3,Casp3,Rab18
GO:0032880	Regulation of protein localization	37	976	0.42	4.26e-05	10090.ENSMUSP00000000590,10090.ENSMUSP00000001452,10090.ENSMUSP00000001592,10090.ENSMUSP00000019226,10090.ENSMUSP00000021514,10090.ENSMUSP00000021950,10090.ENSMUSP00000022842,10090.ENSMUSP00000028238,10090.ENSMUSP00000031445,10090.ENSMUSP00000033761,10090.ENSMUSP00000038555,10090.ENSMUSP00000041732,10090.ENSMUSP00000044554,10090.ENSMUSP00000051248,10090.ENSMUSP00000058757,10090.ENSMUSP00000059801…	Rdx,Cct3,Jup,Slc25a22,Ppm1a,Dbn1,Cct5,Rab14,Aacs,Hcfc1,Pck2,Ppp1r9b,Fermt2,Vcpip1,Ptpn11,Pfkm,Ywhae,Gsk3a,Bcas3,Apc,Tardbp,Camk2b,Hsp90aa1,Snap91,Camk2a,Srcin1,Dctn1,Map2,Gsk3b,Tcp1,Hnrnpm,Sorbs2,Clasp2,Myo18a,Rufy3,Gdi2,Dnm1l
GO:0032990	Cell part morphogenesis	27	574	0.51	4.26e-05	10090.ENSMUSP00000021091,10090.ENSMUSP00000021950,10090.ENSMUSP00000026551,10090.ENSMUSP00000033642,10090.ENSMUSP00000034164,10090.ENSMUSP00000058757,10090.ENSMUSP00000065468,10090.ENSMUSP00000071134,10090.ENSMUSP00000073124,10090.ENSMUSP00000078337,10090.ENSMUSP00000079098,10090.ENSMUSP00000085683,10090.ENSMUSP00000087714,10090.ENSMUSP00000087925,10090.ENSMUSP00000091921,10090.ENSMUSP00000095195…	Pafah1b1,Dbn1,Dpysl4,Dcx,Ist1,Ptpn11,Nyap2,Tubb3,Plec,Apc,Epb41l3,Mapk8ip3,Trio,Camk2b,Hsp90aa1,Srgap2,Snap91,Camk2a,Map2,Gsk3b,Abi1,Slirp,Sept7,Dnm2,Map4k4,Map6,Dnm1l
GO:0008380	RNA splicing	21	364	0.6	4.44e-05	10090.ENSMUSP00000001186,10090.ENSMUSP00000001809,10090.ENSMUSP00000021226,10090.ENSMUSP00000022793,10090.ENSMUSP00000029480,10090.ENSMUSP00000030623,10090.ENSMUSP00000044677,10090.ENSMUSP00000055254,10090.ENSMUSP00000055535,10090.ENSMUSP00000070983,10090.ENSMUSP00000076989,10090.ENSMUSP00000081142,10090.ENSMUSP00000101673,10090.ENSMUSP00000101858,10090.ENSMUSP00000105216,10090.ENSMUSP00000107237…	Snrnp27,Pabpc1,Luc7l3,Acin1,Prpf38b,Sfpq,Thoc2,Luc7l2,Ddx17,Srsf7,Hnrnph1,Tardbp,Zranb2,Fus,Rbm39,Hnrnpc,Hnrnpa3,Srsf3,Hnrnpm,Srsf1,Ddx39b
GO:1903829	Positive regulation of protein localization	25	504	0.53	4.61e-05	10090.ENSMUSP00000000590,10090.ENSMUSP00000001452,10090.ENSMUSP00000001592,10090.ENSMUSP00000021514,10090.ENSMUSP00000022842,10090.ENSMUSP00000031445,10090.ENSMUSP00000033761,10090.ENSMUSP00000038555,10090.ENSMUSP00000041732,10090.ENSMUSP00000044554,10090.ENSMUSP00000059801,10090.ENSMUSP00000070993,10090.ENSMUSP00000071654,10090.ENSMUSP00000074416,10090.ENSMUSP00000078337,10090.ENSMUSP00000081142…	Rdx,Cct3,Jup,Ppm1a,Cct5,Aacs,Hcfc1,Pck2,Ppp1r9b,Fermt2,Pfkm,Ywhae,Gsk3a,Bcas3,Apc,Tardbp,Hsp90aa1,Dctn1,Gsk3b,Tcp1,Hnrnpm,Clasp2,Myo18a,Rufy3,Dnm1l
GO:0044085	Cellular component biogenesis	71	2631	0.27	5e-05	10090.ENSMUSP00000000590,10090.ENSMUSP00000001452,10090.ENSMUSP00000001592,10090.ENSMUSP00000004646,10090.ENSMUSP00000005234,10090.ENSMUSP00000006900,10090.ENSMUSP00000010038,10090.ENSMUSP00000013737,10090.ENSMUSP00000018727,10090.ENSMUSP00000018851,10090.ENSMUSP00000020420,10090.ENSMUSP00000020630,10090.ENSMUSP00000021091,10090.ENSMUSP00000021226,10090.ENSMUSP00000021522,10090.ENSMUSP00000023467…	Rdx,Cct3,Jup,Coro1c,Wdr1,Acot13,Snap47,Ndufs2,G3bp1,Dync1h1,Ap3d1,Hspa4,Pafah1b1,Luc7l3,Glrx5,Pak2,Aldh9a1,Rab14,Mapre1,Nfs1,Capzb,Pclo,Rpl6,Eif3c,Rps3,Dcx,Rpsa,Atxn2l,H2-Ke6,Ppp1r9b,Sh3pxd2b,Fermt2,Vcpip1,Mrps7,Luc7l2,Ddx17,Ubap2l,Rcc2,Rpl7,Plec,Apc,Ctbp1,Epb41l3,Hsp90aa1,Srgap2,Snap91,H2bc3,Rpl7a,Fus,Rps16,Ckap5,Pex5,Dctn1,Kif2a,Mrpl1,Srsf1,Bcr,Rab1a,Sept7,Farsb,Clasp2,Rpl14,Ddx39b,H2bc18,Prrc2…
GO:0046483	Heterocycle metabolic process	74	2789	0.26	5e-05	10090.ENSMUSP00000001186,10090.ENSMUSP00000001809,10090.ENSMUSP00000002808,10090.ENSMUSP00000003572,10090.ENSMUSP00000003907,10090.ENSMUSP00000006435,10090.ENSMUSP00000011058,10090.ENSMUSP00000013737,10090.ENSMUSP00000015501,10090.ENSMUSP00000017534,10090.ENSMUSP00000018727,10090.ENSMUSP00000020504,10090.ENSMUSP00000021226,10090.ENSMUSP00000022793,10090.ENSMUSP00000025696,10090.ENSMUSP00000027503…	Snrnp27,Pabpc1,Prkra,Gars,Gcdh,Atp6v1b2,Pdhx,Ndufs2,Clpx,Aldoc,G3bp1,Hint1,Luc7l3,Acin1,Ak3,Dtymk,Pycr2,Atp1b1,Iars2,Ola1,Nfs1,Prpf38b,Tars2,Hmgcl,Sfpq,Rps3,Naxd,Pkm,Atxn2l,Lars2,Ndufv1,0610010F05Rik,Thoc2,Vcpip1,Pcbp1,Luc7l2,Ddx17,Pfkm,Ahcy,Elob,Srsf7,Rpl7,Hnrnph1,Tardbp,Hsp90aa1,Sars2,Rpl7a,Zranb2,Fus,Atp5h,Ak4,Rps16,H2aw,Rbm39,Eef1d,Hnrnpc,Hnrnpa3,Atp6v1a,Gsk3b,Mthfd1l,Mrpl1,Srsf3,Hnrnpm,Srsf1…
GO:0046907	Intracellular transport	45	1342	0.36	5e-05	10090.ENSMUSP00000003029,10090.ENSMUSP00000004646,10090.ENSMUSP00000018851,10090.ENSMUSP00000020420,10090.ENSMUSP00000020630,10090.ENSMUSP00000021091,10090.ENSMUSP00000021514,10090.ENSMUSP00000026135,10090.ENSMUSP00000027684,10090.ENSMUSP00000028222,10090.ENSMUSP00000028238,10090.ENSMUSP00000029374,10090.ENSMUSP00000030623,10090.ENSMUSP00000030665,10090.ENSMUSP00000030882,10090.ENSMUSP00000034607…	Timm44,Coro1c,Dync1h1,Ap3d1,Hspa4,Pafah1b1,Ppm1a,Aspscr1,Arl8a,Hspa5,Rab14,Nbea,Sfpq,Nudc,Pmpcb,Arcn1,Slc25a20,Thoc2,Btbd8,Rab2a,Gfap,Ywhae,Gsk3a,Pmpca,Ube2o,Mapk8ip3,Hsp90aa1,Macf1,Tanc2,Nsf,Camk2a,Arhgap1,Pex5,Dctn1,Gsk3b,Srsf3,Copa,Stau2,Bcr,Rab1a,Ddx39b,Map6,Camsap3,Dnm1l,Rab18
GO:0051234	Establishment of localization	95	3947	0.22	5e-05	10090.ENSMUSP00000000090,10090.ENSMUSP00000000590,10090.ENSMUSP00000001452,10090.ENSMUSP00000003029,10090.ENSMUSP00000003622,10090.ENSMUSP00000004646,10090.ENSMUSP00000006435,10090.ENSMUSP00000010038,10090.ENSMUSP00000013737,10090.ENSMUSP00000013842,10090.ENSMUSP00000018851,10090.ENSMUSP00000019226,10090.ENSMUSP00000020420,10090.ENSMUSP00000020630,10090.ENSMUSP00000021091,10090.ENSMUSP00000021514…	Cox5a,Rdx,Cct3,Timm44,Slc25a1,Coro1c,Atp6v1b2,Snap47,Ndufs2,Pea15a,Dync1h1,Slc25a22,Ap3d1,Hspa4,Pafah1b1,Ppm1a,Sfxn1,Cct5,Jpt2,Aspscr1,Arl8a,Atp1b1,Hspa5,Rab14,Arfgap2,Mapre1,Nbea,Arhgef2,Sfpq,Nudc,Pclo,Pmpcb,Ist1,Arcn1,Map4,Slc25a20,Lasp1,Ndufv1,Thoc2,Eif5a,Tst,Btbd8,Rab2a,Gfap,Arfgap3,Srsf7,Ywhae,Rcc2,Gsk3a,Pmpca,Slc25a3,Atp1a3,Syn1,Ube2o,mt-Co2,Mapk8ip3,Camk2b,Hsp90aa1,Eml4,Macf1,Snap91,Tanc2,…
GO:0009141	Nucleoside triphosphate metabolic process	16	220	0.7	6.91e-05	10090.ENSMUSP00000006435,10090.ENSMUSP00000013737,10090.ENSMUSP00000015501,10090.ENSMUSP00000017534,10090.ENSMUSP00000025696,10090.ENSMUSP00000027503,10090.ENSMUSP00000027863,10090.ENSMUSP00000028517,10090.ENSMUSP00000034834,10090.ENSMUSP00000042967,10090.ENSMUSP00000059801,10090.ENSMUSP00000102147,10090.ENSMUSP00000102559,10090.ENSMUSP00000110314,10090.ENSMUSP00000130858,10090.ENSMUSP00000144904	Atp6v1b2,Ndufs2,Clpx,Aldoc,Ak3,Dtymk,Atp1b1,Ola1,Pkm,Ndufv1,Pfkm,Atp5h,Ak4,Atp6v1a,Tpi1,Ndufa9
GO:0044260	Cellular macromolecule metabolic process	67	2450	0.28	7.17e-05	10090.ENSMUSP00000001485,10090.ENSMUSP00000001809,10090.ENSMUSP00000003572,10090.ENSMUSP00000019026,10090.ENSMUSP00000021514,10090.ENSMUSP00000022245,10090.ENSMUSP00000024486,10090.ENSMUSP00000027921,10090.ENSMUSP00000028222,10090.ENSMUSP00000029752,10090.ENSMUSP00000029786,10090.ENSMUSP00000030365,10090.ENSMUSP00000030538,10090.ENSMUSP00000030623,10090.ENSMUSP00000031617,10090.ENSMUSP00000032124…	Mrpl10,Pabpc1,Gars,Mrpl45,Ppm1a,Mrps30,Mrps23,Iars2,Hspa5,Tars2,Mrpl9,Mrpl37,Ddost,Sfpq,Rpl6,Mrpl19,Mrpl46,Eif3c,Rps3,Rpl4,Rpsa,Mrpl3,Pygb,Lars2,Mrps28,Tsfm,0610010F05Rik,Eif5a,Mrps35,Vcpip1,Mrps7,Pfkm,Mrps27,Rpl7,Gsk3a,Gfm1,Pcbp2,Apc,Rpl15,Rpl3,Ptcd3,Eif4g3,Dap3,Hsp90aa1,Sars2,Eef1g,Rpl7a,Mrpl38,Rps16,Rps9,H2aw,Eef1d,Ckap5,Gsk3b,Eif4a2,Mrpl39,Mrpl1,Rpl22,Rps15a,Rps20,Mrpl16,Farsb,Rpl14,Purb,Rpl1…
GO:1904951	Positive regulation of establishment of protein localization	20	348	0.6	8.18e-05	10090.ENSMUSP00000001452,10090.ENSMUSP00000001592,10090.ENSMUSP00000021514,10090.ENSMUSP00000022842,10090.ENSMUSP00000031445,10090.ENSMUSP00000033761,10090.ENSMUSP00000038555,10090.ENSMUSP00000059801,10090.ENSMUSP00000070993,10090.ENSMUSP00000071654,10090.ENSMUSP00000074416,10090.ENSMUSP00000081142,10090.ENSMUSP00000091921,10090.ENSMUSP00000109552,10090.ENSMUSP00000110398,10090.ENSMUSP00000116108…	Cct3,Jup,Ppm1a,Cct5,Aacs,Hcfc1,Pck2,Pfkm,Ywhae,Gsk3a,Bcas3,Tardbp,Hsp90aa1,Dctn1,Gsk3b,Tcp1,Hnrnpm,Myo18a,Rufy3,Dnm1l
GO:0007163	Establishment or maintenance of cell polarity	16	226	0.69	9.2e-05	10090.ENSMUSP00000005234,10090.ENSMUSP00000021091,10090.ENSMUSP00000028981,10090.ENSMUSP00000029694,10090.ENSMUSP00000035055,10090.ENSMUSP00000078337,10090.ENSMUSP00000091921,10090.ENSMUSP00000095507,10090.ENSMUSP00000096096,10090.ENSMUSP00000106970,10090.ENSMUSP00000109552,10090.ENSMUSP00000109646,10090.ENSMUSP00000110398,10090.ENSMUSP00000130201,10090.ENSMUSP00000130696,10090.ENSMUSP00000146896	Wdr1,Pafah1b1,Mapre1,Arhgef2,Map4,Apc,Hsp90aa1,Macf1,Snap91,Ckap5,Dctn1,Map2,Gsk3b,Clasp2,Myo18a,Camsap3
GO:1901879	Regulation of protein depolymerization	11	98	0.89	9.46e-05	10090.ENSMUSP00000000590,10090.ENSMUSP00000005234,10090.ENSMUSP00000029694,10090.ENSMUSP00000030518,10090.ENSMUSP00000031866,10090.ENSMUSP00000078337,10090.ENSMUSP00000094528,10090.ENSMUSP00000109646,10090.ENSMUSP00000130201,10090.ENSMUSP00000142299,10090.ENSMUSP00000146896	Rdx,Wdr1,Arhgef2,Capzb,Mtpn,Apc,Eml4,Map2,Clasp2,Camsap2,Camsap3
GO:0006139	Nucleobase-containing compound metabolic process	70	2638	0.26	0.0001	10090.ENSMUSP00000001186,10090.ENSMUSP00000001809,10090.ENSMUSP00000002808,10090.ENSMUSP00000003572,10090.ENSMUSP00000003907,10090.ENSMUSP00000006435,10090.ENSMUSP00000011058,10090.ENSMUSP00000013737,10090.ENSMUSP00000015501,10090.ENSMUSP00000017534,10090.ENSMUSP00000018727,10090.ENSMUSP00000020504,10090.ENSMUSP00000021226,10090.ENSMUSP00000022793,10090.ENSMUSP00000025696,10090.ENSMUSP00000027503…	Snrnp27,Pabpc1,Prkra,Gars,Gcdh,Atp6v1b2,Pdhx,Ndufs2,Clpx,Aldoc,G3bp1,Hint1,Luc7l3,Acin1,Ak3,Dtymk,Atp1b1,Iars2,Ola1,Prpf38b,Tars2,Hmgcl,Sfpq,Rps3,Naxd,Pkm,Atxn2l,Lars2,Ndufv1,0610010F05Rik,Thoc2,Vcpip1,Pcbp1,Luc7l2,Ddx17,Pfkm,Ahcy,Elob,Srsf7,Rpl7,Hnrnph1,Tardbp,Hsp90aa1,Sars2,Rpl7a,Zranb2,Fus,Atp5h,Ak4,Rps16,H2aw,Rbm39,Eef1d,Hnrnpc,Hnrnpa3,Atp6v1a,Gsk3b,Mrpl1,Srsf3,Hnrnpm,Srsf1,Farsb,Tpi1,Rpl14,D…
GO:0006725	Cellular aromatic compound metabolic process	74	2859	0.25	0.00011	10090.ENSMUSP00000001186,10090.ENSMUSP00000001809,10090.ENSMUSP00000002808,10090.ENSMUSP00000003572,10090.ENSMUSP00000003907,10090.ENSMUSP00000006435,10090.ENSMUSP00000011058,10090.ENSMUSP00000013737,10090.ENSMUSP00000015501,10090.ENSMUSP00000017534,10090.ENSMUSP00000018727,10090.ENSMUSP00000020504,10090.ENSMUSP00000021226,10090.ENSMUSP00000022793,10090.ENSMUSP00000025696,10090.ENSMUSP00000027503…	Snrnp27,Pabpc1,Prkra,Gars,Gcdh,Atp6v1b2,Pdhx,Ndufs2,Clpx,Aldoc,G3bp1,Hint1,Luc7l3,Acin1,Ak3,Dtymk,Atp1b1,Iars2,Ola1,Prpf38b,Tars2,Hmgcl,Sfpq,Mtpn,Rps3,Naxd,Pkm,Atxn2l,Lars2,Ndufv1,0610010F05Rik,Thoc2,Vcpip1,Pcbp1,Luc7l2,Ddx17,Pfkm,Ahcy,Elob,Srsf7,Rpl7,Hnrnph1,Tardbp,Hsp90aa1,Sars2,Rpl7a,Akr1b3,Zranb2,Fus,Atp5h,Ak4,Rps16,H2aw,Rbm39,Eef1d,Hnrnpc,Hnrnpa3,Atp6v1a,Gsk3b,Mthfd1l,Mrpl1,Srsf3,Hnrnpm,Srsf…
GO:0048666	Neuron development	35	943	0.41	0.00012	10090.ENSMUSP00000021091,10090.ENSMUSP00000021950,10090.ENSMUSP00000023467,10090.ENSMUSP00000026551,10090.ENSMUSP00000033642,10090.ENSMUSP00000034164,10090.ENSMUSP00000035055,10090.ENSMUSP00000041732,10090.ENSMUSP00000044677,10090.ENSMUSP00000056529,10090.ENSMUSP00000058757,10090.ENSMUSP00000064691,10090.ENSMUSP00000064755,10090.ENSMUSP00000065468,10090.ENSMUSP00000071134,10090.ENSMUSP00000078337…	Pafah1b1,Dbn1,Pak2,Dpysl4,Dcx,Ist1,Map4,Ppp1r9b,Thoc2,Btbd8,Ptpn11,Gfap,Phgdh,Nyap2,Tubb3,Apc,Epb41l3,Syn1,Mapk8ip3,Trio,Hsp90aa1,Srgap2,Snap91,Camk2a,Map2,Gsk3b,Abi1,Sept7,Dnm2,Abi2,Map4k4,Camsap2,Map6,Camsap3,Casp3
GO:0022607	Cellular component assembly	65	2396	0.27	0.00013	10090.ENSMUSP00000000590,10090.ENSMUSP00000001452,10090.ENSMUSP00000001592,10090.ENSMUSP00000004646,10090.ENSMUSP00000005234,10090.ENSMUSP00000006900,10090.ENSMUSP00000010038,10090.ENSMUSP00000013737,10090.ENSMUSP00000018727,10090.ENSMUSP00000018851,10090.ENSMUSP00000020420,10090.ENSMUSP00000020630,10090.ENSMUSP00000021091,10090.ENSMUSP00000021226,10090.ENSMUSP00000021522,10090.ENSMUSP00000023467…	Rdx,Cct3,Jup,Coro1c,Wdr1,Acot13,Snap47,Ndufs2,G3bp1,Dync1h1,Ap3d1,Hspa4,Pafah1b1,Luc7l3,Glrx5,Pak2,Aldh9a1,Rab14,Mapre1,Nfs1,Capzb,Pclo,Rpl6,Eif3c,Rps3,Dcx,Rpsa,Atxn2l,H2-Ke6,Ppp1r9b,Sh3pxd2b,Fermt2,Vcpip1,Mrps7,Luc7l2,Ubap2l,Rcc2,Plec,Apc,Ctbp1,Epb41l3,Hsp90aa1,Srgap2,Snap91,H2bc3,Fus,Ckap5,Pex5,Dctn1,Kif2a,Srsf1,Bcr,Rab1a,Sept7,Farsb,Clasp2,Ddx39b,H2bc18,Prrc2c,Ank2,Agfg1,Abi2,Ndufa9,Dnm1l,Fech
GO:0045184	Establishment of protein localization	42	1263	0.36	0.00014	10090.ENSMUSP00000000590,10090.ENSMUSP00000003029,10090.ENSMUSP00000004646,10090.ENSMUSP00000010038,10090.ENSMUSP00000020420,10090.ENSMUSP00000020630,10090.ENSMUSP00000021091,10090.ENSMUSP00000021514,10090.ENSMUSP00000026135,10090.ENSMUSP00000027684,10090.ENSMUSP00000028222,10090.ENSMUSP00000028238,10090.ENSMUSP00000028691,10090.ENSMUSP00000029374,10090.ENSMUSP00000030691,10090.ENSMUSP00000030882…	Rdx,Timm44,Coro1c,Snap47,Ap3d1,Hspa4,Pafah1b1,Ppm1a,Aspscr1,Arl8a,Hspa5,Rab14,Arfgap2,Nbea,Pclo,Pmpcb,Ist1,Arcn1,Eif5a,Rab2a,Gfap,Arfgap3,Ywhae,Rcc2,Pmpca,Mapk8ip3,Hsp90aa1,Macf1,Snap91,Nsf,Arhgap1,Pex5,Gsk3b,Tcp1,Copa,Bcr,Rab1a,Dnm2,Ank2,Camsap3,Gdi2,Rab18
GO:0044282	Small molecule catabolic process	20	367	0.57	0.00016	10090.ENSMUSP00000003907,10090.ENSMUSP00000021913,10090.ENSMUSP00000029386,10090.ENSMUSP00000030432,10090.ENSMUSP00000031524,10090.ENSMUSP00000034834,10090.ENSMUSP00000035230,10090.ENSMUSP00000038555,10090.ENSMUSP00000040591,10090.ENSMUSP00000045606,10090.ENSMUSP00000059801,10090.ENSMUSP00000061851,10090.ENSMUSP00000071292,10090.ENSMUSP00000099919,10090.ENSMUSP00000108151,10090.ENSMUSP00000130858…	Gcdh,Auh,Etfdh,Hmgcl,Acads,Pkm,Amt,Pck2,Aldh5a1,Hibch,Pfkm,Ahcy,Bckdha,Crat,Pex5,Tpi1,Gpd2,Eci2,Ldha,Eci1
GO:0032886	Regulation of microtubule-based process	17	272	0.63	0.00018	10090.ENSMUSP00000015855,10090.ENSMUSP00000018851,10090.ENSMUSP00000021091,10090.ENSMUSP00000028981,10090.ENSMUSP00000029694,10090.ENSMUSP00000032998,10090.ENSMUSP00000078337,10090.ENSMUSP00000094528,10090.ENSMUSP00000095507,10090.ENSMUSP00000106970,10090.ENSMUSP00000109552,10090.ENSMUSP00000109646,10090.ENSMUSP00000110398,10090.ENSMUSP00000130201,10090.ENSMUSP00000142299,10090.ENSMUSP00000146585…	Prune1,Dync1h1,Pafah1b1,Mapre1,Arhgef2,Rps3,Apc,Eml4,Macf1,Ckap5,Dctn1,Map2,Gsk3b,Clasp2,Camsap2,Map6,Camsap3
GO:0031111	Negative regulation of microtubule polymerization or depolymerization	8	47	1.07	0.00019	10090.ENSMUSP00000028981,10090.ENSMUSP00000029694,10090.ENSMUSP00000078337,10090.ENSMUSP00000094528,10090.ENSMUSP00000109646,10090.ENSMUSP00000130201,10090.ENSMUSP00000142299,10090.ENSMUSP00000146896	Mapre1,Arhgef2,Apc,Eml4,Map2,Clasp2,Camsap2,Camsap3
GO:0044283	Small molecule biosynthetic process	22	444	0.53	0.00019	10090.ENSMUSP00000017534,10090.ENSMUSP00000021078,10090.ENSMUSP00000027503,10090.ENSMUSP00000027802,10090.ENSMUSP00000030432,10090.ENSMUSP00000030742,10090.ENSMUSP00000032373,10090.ENSMUSP00000034834,10090.ENSMUSP00000038069,10090.ENSMUSP00000038555,10090.ENSMUSP00000044955,10090.ENSMUSP00000048001,10090.ENSMUSP00000064755,10090.ENSMUSP00000099904,10090.ENSMUSP00000100045,10090.ENSMUSP00000112897…	Aldoc,Fdxr,Dtymk,Pycr2,Hmgcl,Mecr,Ldhb,Pkm,H2-Ke6,Pck2,Hacd3,Coq5,Phgdh,Ass1,Akr1b3,Mthfd1l,Gstp1,Tpi1,Gpd2,Ndufa9,Ldha,Hmgcs1
GO:0051893	Regulation of focal adhesion assembly	9	65	0.98	0.00019	10090.ENSMUSP00000004646,10090.ENSMUSP00000044554,10090.ENSMUSP00000058757,10090.ENSMUSP00000071163,10090.ENSMUSP00000074416,10090.ENSMUSP00000095507,10090.ENSMUSP00000130201,10090.ENSMUSP00000141400,10090.ENSMUSP00000146896	Coro1c,Fermt2,Ptpn11,Rcc2,Bcas3,Macf1,Clasp2,Map4k4,Camsap3
GO:0007017	Microtubule-based process	32	840	0.42	0.0002	10090.ENSMUSP00000018851,10090.ENSMUSP00000020420,10090.ENSMUSP00000021091,10090.ENSMUSP00000027684,10090.ENSMUSP00000028981,10090.ENSMUSP00000029694,10090.ENSMUSP00000030623,10090.ENSMUSP00000030665,10090.ENSMUSP00000032998,10090.ENSMUSP00000033642,10090.ENSMUSP00000035055,10090.ENSMUSP00000042342,10090.ENSMUSP00000067241,10090.ENSMUSP00000071134,10090.ENSMUSP00000074416,10090.ENSMUSP00000074661…	Dync1h1,Ap3d1,Pafah1b1,Arl8a,Mapre1,Arhgef2,Sfpq,Nudc,Rps3,Dcx,Map4,Tubb4b,Nav1,Tubb3,Bcas3,Kif21b,Tuba1b,Apc,Mapk8ip3,Eml4,Srgap2,Ckap5,Dctn1,Map2,Kif2a,Stau2,Slirp,Rab1a,Clasp2,Camsap2,Map6,Camsap3
GO:0015980	Energy derivation by oxidation of organic compounds	17	275	0.63	0.0002	10090.ENSMUSP00000000090,10090.ENSMUSP00000013737,10090.ENSMUSP00000019226,10090.ENSMUSP00000029386,10090.ENSMUSP00000035743,10090.ENSMUSP00000042967,10090.ENSMUSP00000059801,10090.ENSMUSP00000071654,10090.ENSMUSP00000072829,10090.ENSMUSP00000073124,10090.ENSMUSP00000080994,10090.ENSMUSP00000102147,10090.ENSMUSP00000108302,10090.ENSMUSP00000110398,10090.ENSMUSP00000138019,10090.ENSMUSP00000144904…	Cox5a,Ndufs2,Slc25a22,Etfdh,Pygb,Ndufv1,Pfkm,Gsk3a,Gm10053,Plec,mt-Co2,Atp5h,Slc25a18,Gsk3b,Cox4i1,Ndufa9,Ldha
GO:0034248	Regulation of cellular amide metabolic process	24	519	0.5	0.0002	10090.ENSMUSP00000001620,10090.ENSMUSP00000001809,10090.ENSMUSP00000032992,10090.ENSMUSP00000032998,10090.ENSMUSP00000034834,10090.ENSMUSP00000042134,10090.ENSMUSP00000047008,10090.ENSMUSP00000054863,10090.ENSMUSP00000062326,10090.ENSMUSP00000071654,10090.ENSMUSP00000076503,10090.ENSMUSP00000080743,10090.ENSMUSP00000081142,10090.ENSMUSP00000081232,10090.ENSMUSP00000093955,10090.ENSMUSP00000104265…	Fxr1,Pabpc1,Eif3c,Rps3,Pkm,Tsfm,Eif5a,Pcbp1,Mrps27,Gsk3a,Gfm1,Ptcd3,Tardbp,Eif4g3,Eef1g,Rps9,Eef1d,Eif4a2,Rpl22,Ddx39b,Tcof1,Purb,Casp3,Fech
GO:0009117	Nucleotide metabolic process	23	484	0.52	0.00021	10090.ENSMUSP00000003572,10090.ENSMUSP00000003907,10090.ENSMUSP00000006435,10090.ENSMUSP00000011058,10090.ENSMUSP00000013737,10090.ENSMUSP00000015501,10090.ENSMUSP00000017534,10090.ENSMUSP00000020504,10090.ENSMUSP00000025696,10090.ENSMUSP00000027503,10090.ENSMUSP00000027863,10090.ENSMUSP00000028517,10090.ENSMUSP00000030432,10090.ENSMUSP00000033901,10090.ENSMUSP00000034834,10090.ENSMUSP00000042967…	Gars,Gcdh,Atp6v1b2,Pdhx,Ndufs2,Clpx,Aldoc,Hint1,Ak3,Dtymk,Atp1b1,Ola1,Hmgcl,Naxd,Pkm,Ndufv1,Pfkm,Atp5h,Ak4,Atp6v1a,Tpi1,Ndufa9,Hmgcs1
GO:0097435	Supramolecular fiber organization	25	562	0.49	0.00022	10090.ENSMUSP00000004646,10090.ENSMUSP00000005234,10090.ENSMUSP00000018851,10090.ENSMUSP00000021091,10090.ENSMUSP00000021950,10090.ENSMUSP00000028981,10090.ENSMUSP00000029694,10090.ENSMUSP00000030518,10090.ENSMUSP00000031625,10090.ENSMUSP00000041732,10090.ENSMUSP00000048678,10090.ENSMUSP00000064691,10090.ENSMUSP00000073124,10090.ENSMUSP00000078337,10090.ENSMUSP00000106970,10090.ENSMUSP00000109552…	Coro1c,Wdr1,Dync1h1,Pafah1b1,Dbn1,Mapre1,Arhgef2,Capzb,Arpc1a,Ppp1r9b,Pakap,Gfap,Plec,Apc,Ckap5,Dctn1,Abi1,Sorbs2,Bcar1,Clasp2,Agfg1,Abi2,Camsap2,Rufy3,Camsap3
GO:0043244	Regulation of protein-containing complex disassembly	12	135	0.79	0.00023	10090.ENSMUSP00000000590,10090.ENSMUSP00000005234,10090.ENSMUSP00000029694,10090.ENSMUSP00000030518,10090.ENSMUSP00000031866,10090.ENSMUSP00000047008,10090.ENSMUSP00000078337,10090.ENSMUSP00000094528,10090.ENSMUSP00000109646,10090.ENSMUSP00000130201,10090.ENSMUSP00000142299,10090.ENSMUSP00000146896	Rdx,Wdr1,Arhgef2,Capzb,Mtpn,Eif5a,Apc,Eml4,Map2,Clasp2,Camsap2,Camsap3
GO:0006397	mRNA processing	22	452	0.53	0.00024	10090.ENSMUSP00000001186,10090.ENSMUSP00000001809,10090.ENSMUSP00000021226,10090.ENSMUSP00000022793,10090.ENSMUSP00000029480,10090.ENSMUSP00000030623,10090.ENSMUSP00000044677,10090.ENSMUSP00000054863,10090.ENSMUSP00000055254,10090.ENSMUSP00000055535,10090.ENSMUSP00000070983,10090.ENSMUSP00000076989,10090.ENSMUSP00000081142,10090.ENSMUSP00000101673,10090.ENSMUSP00000105216,10090.ENSMUSP00000107237…	Snrnp27,Pabpc1,Luc7l3,Acin1,Prpf38b,Sfpq,Thoc2,Pcbp1,Luc7l2,Ddx17,Srsf7,Hnrnph1,Tardbp,Zranb2,Rbm39,Hnrnpc,Hnrnpa3,Srsf3,Hnrnpm,Srsf1,Ddx39b,Tbrg4
GO:0015031	Protein transport	39	1162	0.36	0.00024	10090.ENSMUSP00000003029,10090.ENSMUSP00000010038,10090.ENSMUSP00000020420,10090.ENSMUSP00000020630,10090.ENSMUSP00000021091,10090.ENSMUSP00000021514,10090.ENSMUSP00000026135,10090.ENSMUSP00000027684,10090.ENSMUSP00000028222,10090.ENSMUSP00000028238,10090.ENSMUSP00000028691,10090.ENSMUSP00000029374,10090.ENSMUSP00000030691,10090.ENSMUSP00000030882,10090.ENSMUSP00000034164,10090.ENSMUSP00000034607…	Timm44,Snap47,Ap3d1,Hspa4,Pafah1b1,Ppm1a,Aspscr1,Arl8a,Hspa5,Rab14,Arfgap2,Nbea,Pclo,Pmpcb,Ist1,Arcn1,Eif5a,Rab2a,Gfap,Arfgap3,Ywhae,Pmpca,Mapk8ip3,Hsp90aa1,Macf1,Snap91,Nsf,Arhgap1,Pex5,Gsk3b,Tcp1,Copa,Bcr,Rab1a,Dnm2,Ank2,Camsap3,Gdi2,Rab18
GO:1901605	Alpha-amino acid metabolic process	14	190	0.71	0.00024	10090.ENSMUSP00000003907,10090.ENSMUSP00000021913,10090.ENSMUSP00000027802,10090.ENSMUSP00000030432,10090.ENSMUSP00000035230,10090.ENSMUSP00000040591,10090.ENSMUSP00000043061,10090.ENSMUSP00000045606,10090.ENSMUSP00000055743,10090.ENSMUSP00000061851,10090.ENSMUSP00000064755,10090.ENSMUSP00000067830,10090.ENSMUSP00000099904,10090.ENSMUSP00000130941	Gcdh,Auh,Pycr2,Hmgcl,Amt,Aldh5a1,Mpst,Hibch,Tst,Ahcy,Phgdh,Dglucy,Ass1,Mmut
GO:0006810	Transport	89	3782	0.21	0.00026	10090.ENSMUSP00000000090,10090.ENSMUSP00000001452,10090.ENSMUSP00000003029,10090.ENSMUSP00000003622,10090.ENSMUSP00000004646,10090.ENSMUSP00000006435,10090.ENSMUSP00000010038,10090.ENSMUSP00000013737,10090.ENSMUSP00000013842,10090.ENSMUSP00000018851,10090.ENSMUSP00000019226,10090.ENSMUSP00000020420,10090.ENSMUSP00000020630,10090.ENSMUSP00000021091,10090.ENSMUSP00000021514,10090.ENSMUSP00000021930…	Cox5a,Cct3,Timm44,Slc25a1,Coro1c,Atp6v1b2,Snap47,Ndufs2,Pea15a,Dync1h1,Slc25a22,Ap3d1,Hspa4,Pafah1b1,Ppm1a,Sfxn1,Cct5,Jpt2,Aspscr1,Arl8a,Atp1b1,Hspa5,Rab14,Arfgap2,Nbea,Sfpq,Nudc,Pclo,Pmpcb,Ist1,Arcn1,Slc25a20,Lasp1,Ndufv1,Thoc2,Eif5a,Tst,Btbd8,Rab2a,Gfap,Arfgap3,Srsf7,Ywhae,Gsk3a,Pmpca,Slc25a3,Atp1a3,Syn1,Ube2o,mt-Co2,Mapk8ip3,Camk2b,Hsp90aa1,Macf1,Snap91,Tanc2,Nsf,Camk2a,Atp5h,Srcin1,Cp,Anxa6,A…
GO:0007026	Negative regulation of microtubule depolymerization	7	34	1.15	0.00026	10090.ENSMUSP00000029694,10090.ENSMUSP00000078337,10090.ENSMUSP00000094528,10090.ENSMUSP00000109646,10090.ENSMUSP00000130201,10090.ENSMUSP00000142299,10090.ENSMUSP00000146896	Arhgef2,Apc,Eml4,Map2,Clasp2,Camsap2,Camsap3
GO:0022008	Neurogenesis	45	1448	0.33	0.00026	10090.ENSMUSP00000013737,10090.ENSMUSP00000021091,10090.ENSMUSP00000021950,10090.ENSMUSP00000023467,10090.ENSMUSP00000026551,10090.ENSMUSP00000028222,10090.ENSMUSP00000029694,10090.ENSMUSP00000031866,10090.ENSMUSP00000033642,10090.ENSMUSP00000034164,10090.ENSMUSP00000035055,10090.ENSMUSP00000041732,10090.ENSMUSP00000044677,10090.ENSMUSP00000056529,10090.ENSMUSP00000058757,10090.ENSMUSP00000064691…	Ndufs2,Pafah1b1,Dbn1,Pak2,Dpysl4,Hspa5,Arhgef2,Mtpn,Dcx,Ist1,Map4,Ppp1r9b,Thoc2,Btbd8,Ptpn11,Gfap,Phgdh,Nyap2,Nav1,Ywhae,Tubb3,Plec,Apc,Epb41l3,Syn1,Mapk8ip3,Trio,Hsp90aa1,Srgap2,Snap91,Camk2a,Ckap5,Pex5,Map2,Gsk3b,Abi1,Sept7,Gstp1,Dnm2,Abi2,Map4k4,Camsap2,Map6,Camsap3,Casp3
GO:0031346	Positive regulation of cell projection organization	22	456	0.52	0.00026	10090.ENSMUSP00000004646,10090.ENSMUSP00000021091,10090.ENSMUSP00000021950,10090.ENSMUSP00000028222,10090.ENSMUSP00000033642,10090.ENSMUSP00000034164,10090.ENSMUSP00000034966,10090.ENSMUSP00000074416,10090.ENSMUSP00000078337,10090.ENSMUSP00000087925,10090.ENSMUSP00000091921,10090.ENSMUSP00000095507,10090.ENSMUSP00000096096,10090.ENSMUSP00000110398,10090.ENSMUSP00000124505,10090.ENSMUSP00000127641…	Coro1c,Pafah1b1,Dbn1,Hspa5,Dcx,Ist1,Rpl4,Bcas3,Apc,Camk2b,Hsp90aa1,Macf1,Snap91,Gsk3b,Stau2,Sept7,Dnm2,Dvl2,Abi2,Rufy3,Map6,Dnm1l
GO:0048699	Generation of neurons	41	1259	0.35	0.00026	10090.ENSMUSP00000021091,10090.ENSMUSP00000021950,10090.ENSMUSP00000023467,10090.ENSMUSP00000026551,10090.ENSMUSP00000028222,10090.ENSMUSP00000029694,10090.ENSMUSP00000031866,10090.ENSMUSP00000033642,10090.ENSMUSP00000034164,10090.ENSMUSP00000035055,10090.ENSMUSP00000041732,10090.ENSMUSP00000044677,10090.ENSMUSP00000056529,10090.ENSMUSP00000058757,10090.ENSMUSP00000064691,10090.ENSMUSP00000064755…	Pafah1b1,Dbn1,Pak2,Dpysl4,Hspa5,Arhgef2,Mtpn,Dcx,Ist1,Map4,Ppp1r9b,Thoc2,Btbd8,Ptpn11,Gfap,Phgdh,Nyap2,Nav1,Ywhae,Tubb3,Apc,Epb41l3,Syn1,Mapk8ip3,Trio,Hsp90aa1,Srgap2,Snap91,Camk2a,Pex5,Map2,Gsk3b,Abi1,Sept7,Dnm2,Abi2,Map4k4,Camsap2,Map6,Camsap3,Casp3
GO:0006417	Regulation of translation	22	458	0.52	0.00027	10090.ENSMUSP00000001620,10090.ENSMUSP00000001809,10090.ENSMUSP00000032992,10090.ENSMUSP00000032998,10090.ENSMUSP00000034834,10090.ENSMUSP00000042134,10090.ENSMUSP00000047008,10090.ENSMUSP00000054863,10090.ENSMUSP00000062326,10090.ENSMUSP00000076503,10090.ENSMUSP00000080743,10090.ENSMUSP00000081142,10090.ENSMUSP00000081232,10090.ENSMUSP00000093955,10090.ENSMUSP00000104265,10090.ENSMUSP00000105602…	Fxr1,Pabpc1,Eif3c,Rps3,Pkm,Tsfm,Eif5a,Pcbp1,Mrps27,Gfm1,Ptcd3,Tardbp,Eif4g3,Eef1g,Rps9,Eef1d,Eif4a2,Rpl22,Ddx39b,Tcof1,Purb,Fech
GO:0019693	Ribose phosphate metabolic process	21	422	0.54	0.00027	10090.ENSMUSP00000003907,10090.ENSMUSP00000006435,10090.ENSMUSP00000011058,10090.ENSMUSP00000013737,10090.ENSMUSP00000015501,10090.ENSMUSP00000017534,10090.ENSMUSP00000020504,10090.ENSMUSP00000022529,10090.ENSMUSP00000025696,10090.ENSMUSP00000027863,10090.ENSMUSP00000028517,10090.ENSMUSP00000030432,10090.ENSMUSP00000034834,10090.ENSMUSP00000042967,10090.ENSMUSP00000059801,10090.ENSMUSP00000102147…	Gcdh,Atp6v1b2,Pdhx,Ndufs2,Clpx,Aldoc,Hint1,Tkt,Ak3,Atp1b1,Ola1,Hmgcl,Pkm,Ndufv1,Pfkm,Atp5h,Ak4,Atp6v1a,Tpi1,Ndufa9,Hmgcs1
GO:0009150	Purine ribonucleotide metabolic process	20	390	0.55	0.0003	10090.ENSMUSP00000003907,10090.ENSMUSP00000006435,10090.ENSMUSP00000011058,10090.ENSMUSP00000013737,10090.ENSMUSP00000015501,10090.ENSMUSP00000017534,10090.ENSMUSP00000020504,10090.ENSMUSP00000025696,10090.ENSMUSP00000027863,10090.ENSMUSP00000028517,10090.ENSMUSP00000030432,10090.ENSMUSP00000034834,10090.ENSMUSP00000042967,10090.ENSMUSP00000059801,10090.ENSMUSP00000102147,10090.ENSMUSP00000102559…	Gcdh,Atp6v1b2,Pdhx,Ndufs2,Clpx,Aldoc,Hint1,Ak3,Atp1b1,Ola1,Hmgcl,Pkm,Ndufv1,Pfkm,Atp5h,Ak4,Atp6v1a,Tpi1,Ndufa9,Hmgcs1
GO:0048858	Cell projection morphogenesis	24	538	0.49	0.0003	10090.ENSMUSP00000021091,10090.ENSMUSP00000021950,10090.ENSMUSP00000026551,10090.ENSMUSP00000033642,10090.ENSMUSP00000034164,10090.ENSMUSP00000058757,10090.ENSMUSP00000065468,10090.ENSMUSP00000071134,10090.ENSMUSP00000078337,10090.ENSMUSP00000079098,10090.ENSMUSP00000085683,10090.ENSMUSP00000087714,10090.ENSMUSP00000087925,10090.ENSMUSP00000091921,10090.ENSMUSP00000095195,10090.ENSMUSP00000096096…	Pafah1b1,Dbn1,Dpysl4,Dcx,Ist1,Ptpn11,Nyap2,Tubb3,Apc,Epb41l3,Mapk8ip3,Trio,Camk2b,Hsp90aa1,Srgap2,Snap91,Camk2a,Map2,Gsk3b,Abi1,Sept7,Dnm2,Map4k4,Map6
GO:0051129	Negative regulation of cellular component organization	29	740	0.43	0.00031	10090.ENSMUSP00000000590,10090.ENSMUSP00000004646,10090.ENSMUSP00000021091,10090.ENSMUSP00000021514,10090.ENSMUSP00000021950,10090.ENSMUSP00000023467,10090.ENSMUSP00000028222,10090.ENSMUSP00000028981,10090.ENSMUSP00000029694,10090.ENSMUSP00000030518,10090.ENSMUSP00000035055,10090.ENSMUSP00000044677,10090.ENSMUSP00000064691,10090.ENSMUSP00000068890,10090.ENSMUSP00000071163,10090.ENSMUSP00000071654…	Rdx,Coro1c,Pafah1b1,Ppm1a,Dbn1,Pak2,Hspa5,Mapre1,Arhgef2,Capzb,Map4,Thoc2,Gfap,Pfn2,Rcc2,Gsk3a,Bcas3,Apc,Eml4,Pex5,Map2,Gsk3b,Clasp2,Dnm2,Camsap2,Rufy3,Camsap3,Gdi2,Dnm1l
GO:0072521	Purine-containing compound metabolic process	21	429	0.53	0.00033	10090.ENSMUSP00000003907,10090.ENSMUSP00000006435,10090.ENSMUSP00000011058,10090.ENSMUSP00000013737,10090.ENSMUSP00000015501,10090.ENSMUSP00000017534,10090.ENSMUSP00000020504,10090.ENSMUSP00000025696,10090.ENSMUSP00000027863,10090.ENSMUSP00000028517,10090.ENSMUSP00000030432,10090.ENSMUSP00000034834,10090.ENSMUSP00000042967,10090.ENSMUSP00000059801,10090.ENSMUSP00000061851,10090.ENSMUSP00000102147…	Gcdh,Atp6v1b2,Pdhx,Ndufs2,Clpx,Aldoc,Hint1,Ak3,Atp1b1,Ola1,Hmgcl,Pkm,Ndufv1,Pfkm,Ahcy,Atp5h,Ak4,Atp6v1a,Tpi1,Ndufa9,Hmgcs1
GO:0006090	Pyruvate metabolic process	9	73	0.93	0.00036	10090.ENSMUSP00000011058,10090.ENSMUSP00000017534,10090.ENSMUSP00000025439,10090.ENSMUSP00000032373,10090.ENSMUSP00000034834,10090.ENSMUSP00000038555,10090.ENSMUSP00000059801,10090.ENSMUSP00000130858,10090.ENSMUSP00000148107	Pdhx,Aldoc,Me2,Ldhb,Pkm,Pck2,Pfkm,Tpi1,Ldha
GO:0046395	Carboxylic acid catabolic process	15	231	0.65	0.00039	10090.ENSMUSP00000003907,10090.ENSMUSP00000021913,10090.ENSMUSP00000029386,10090.ENSMUSP00000030432,10090.ENSMUSP00000031524,10090.ENSMUSP00000035230,10090.ENSMUSP00000038555,10090.ENSMUSP00000040591,10090.ENSMUSP00000045606,10090.ENSMUSP00000061851,10090.ENSMUSP00000071292,10090.ENSMUSP00000099919,10090.ENSMUSP00000108151,10090.ENSMUSP00000131735,10090.ENSMUSP00000157291	Gcdh,Auh,Etfdh,Hmgcl,Acads,Amt,Pck2,Aldh5a1,Hibch,Ahcy,Bckdha,Crat,Pex5,Eci2,Eci1
GO:0055086	Nucleobase-containing small molecule metabolic process	24	550	0.48	0.00041	10090.ENSMUSP00000003572,10090.ENSMUSP00000003907,10090.ENSMUSP00000006435,10090.ENSMUSP00000011058,10090.ENSMUSP00000013737,10090.ENSMUSP00000015501,10090.ENSMUSP00000017534,10090.ENSMUSP00000020504,10090.ENSMUSP00000025696,10090.ENSMUSP00000027503,10090.ENSMUSP00000027863,10090.ENSMUSP00000028517,10090.ENSMUSP00000030432,10090.ENSMUSP00000033901,10090.ENSMUSP00000034834,10090.ENSMUSP00000042967…	Gars,Gcdh,Atp6v1b2,Pdhx,Ndufs2,Clpx,Aldoc,Hint1,Ak3,Dtymk,Atp1b1,Ola1,Hmgcl,Naxd,Pkm,Ndufv1,Pfkm,Ahcy,Atp5h,Ak4,Atp6v1a,Tpi1,Ndufa9,Hmgcs1
GO:0010638	Positive regulation of organelle organization	24	551	0.48	0.00042	10090.ENSMUSP00000001452,10090.ENSMUSP00000005234,10090.ENSMUSP00000018727,10090.ENSMUSP00000018755,10090.ENSMUSP00000018851,10090.ENSMUSP00000022842,10090.ENSMUSP00000028981,10090.ENSMUSP00000030623,10090.ENSMUSP00000032998,10090.ENSMUSP00000044276,10090.ENSMUSP00000044554,10090.ENSMUSP00000068890,10090.ENSMUSP00000071654,10090.ENSMUSP00000074416,10090.ENSMUSP00000078337,10090.ENSMUSP00000081232…	Cct3,Wdr1,G3bp1,Pdlim4,Dync1h1,Cct5,Mapre1,Sfpq,Rps3,Sh3pxd2b,Fermt2,Pfn2,Gsk3a,Bcas3,Apc,Eif4g3,Camk2b,Ckap5,Dctn1,Gsk3b,Tcp1,Sept7,Abi2,Dnm1l
GO:0051494	Negative regulation of cytoskeleton organization	13	174	0.71	0.00042	10090.ENSMUSP00000000590,10090.ENSMUSP00000021950,10090.ENSMUSP00000023467,10090.ENSMUSP00000028981,10090.ENSMUSP00000029694,10090.ENSMUSP00000030518,10090.ENSMUSP00000068890,10090.ENSMUSP00000078337,10090.ENSMUSP00000094528,10090.ENSMUSP00000109646,10090.ENSMUSP00000130201,10090.ENSMUSP00000142299,10090.ENSMUSP00000146896	Rdx,Dbn1,Pak2,Mapre1,Arhgef2,Capzb,Pfn2,Apc,Eml4,Map2,Clasp2,Camsap2,Camsap3
GO:1902904	Negative regulation of supramolecular fiber organization	13	175	0.71	0.00044	10090.ENSMUSP00000000590,10090.ENSMUSP00000021950,10090.ENSMUSP00000023467,10090.ENSMUSP00000028981,10090.ENSMUSP00000029694,10090.ENSMUSP00000030518,10090.ENSMUSP00000068890,10090.ENSMUSP00000078337,10090.ENSMUSP00000094528,10090.ENSMUSP00000109646,10090.ENSMUSP00000130201,10090.ENSMUSP00000142299,10090.ENSMUSP00000146896	Rdx,Dbn1,Pak2,Mapre1,Arhgef2,Capzb,Pfn2,Apc,Eml4,Map2,Clasp2,Camsap2,Camsap3
GO:0050772	Positive regulation of axonogenesis	10	98	0.85	0.00045	10090.ENSMUSP00000021091,10090.ENSMUSP00000021950,10090.ENSMUSP00000033642,10090.ENSMUSP00000034164,10090.ENSMUSP00000034966,10090.ENSMUSP00000095507,10090.ENSMUSP00000096096,10090.ENSMUSP00000110398,10090.ENSMUSP00000143302,10090.ENSMUSP00000146585	Pafah1b1,Dbn1,Dcx,Ist1,Rpl4,Macf1,Snap91,Gsk3b,Rufy3,Map6
GO:1901880	Negative regulation of protein depolymerization	9	77	0.91	0.00049	10090.ENSMUSP00000000590,10090.ENSMUSP00000029694,10090.ENSMUSP00000030518,10090.ENSMUSP00000078337,10090.ENSMUSP00000094528,10090.ENSMUSP00000109646,10090.ENSMUSP00000130201,10090.ENSMUSP00000142299,10090.ENSMUSP00000146896	Rdx,Arhgef2,Capzb,Apc,Eml4,Map2,Clasp2,Camsap2,Camsap3
GO:0000226	Microtubule cytoskeleton organization	24	559	0.47	0.0005	10090.ENSMUSP00000018851,10090.ENSMUSP00000021091,10090.ENSMUSP00000028981,10090.ENSMUSP00000029694,10090.ENSMUSP00000030665,10090.ENSMUSP00000032998,10090.ENSMUSP00000033642,10090.ENSMUSP00000035055,10090.ENSMUSP00000042342,10090.ENSMUSP00000067241,10090.ENSMUSP00000071134,10090.ENSMUSP00000074416,10090.ENSMUSP00000076777,10090.ENSMUSP00000078337,10090.ENSMUSP00000094528,10090.ENSMUSP00000095195…	Dync1h1,Pafah1b1,Mapre1,Arhgef2,Nudc,Rps3,Dcx,Map4,Tubb4b,Nav1,Tubb3,Bcas3,Tuba1b,Apc,Eml4,Srgap2,Ckap5,Dctn1,Map2,Kif2a,Clasp2,Camsap2,Map6,Camsap3
GO:0120036	Plasma membrane bounded cell projection organization	39	1210	0.35	0.0005	10090.ENSMUSP00000000590,10090.ENSMUSP00000021091,10090.ENSMUSP00000021950,10090.ENSMUSP00000023467,10090.ENSMUSP00000026551,10090.ENSMUSP00000028981,10090.ENSMUSP00000030518,10090.ENSMUSP00000033642,10090.ENSMUSP00000034164,10090.ENSMUSP00000035055,10090.ENSMUSP00000041732,10090.ENSMUSP00000056529,10090.ENSMUSP00000058757,10090.ENSMUSP00000064691,10090.ENSMUSP00000064755,10090.ENSMUSP00000065468…	Rdx,Pafah1b1,Dbn1,Pak2,Dpysl4,Mapre1,Capzb,Dcx,Ist1,Map4,Ppp1r9b,Btbd8,Ptpn11,Gfap,Phgdh,Nyap2,Tubb3,Apc,Epb41l3,Atp1a3,Mapk8ip3,Trio,Hsp90aa1,Srgap2,Snap91,Camk2a,Ckap5,Dctn1,Map2,Gsk3b,Abi1,Sept7,Dnm2,Abi2,Map4k4,Camsap2,Map6,Camsap3,Casp3
GO:0030030	Cell projection organization	40	1259	0.34	0.00051	10090.ENSMUSP00000000590,10090.ENSMUSP00000021091,10090.ENSMUSP00000021950,10090.ENSMUSP00000023467,10090.ENSMUSP00000026551,10090.ENSMUSP00000028981,10090.ENSMUSP00000030518,10090.ENSMUSP00000033642,10090.ENSMUSP00000034164,10090.ENSMUSP00000035055,10090.ENSMUSP00000041732,10090.ENSMUSP00000056529,10090.ENSMUSP00000058757,10090.ENSMUSP00000064691,10090.ENSMUSP00000064755,10090.ENSMUSP00000065468…	Rdx,Pafah1b1,Dbn1,Pak2,Dpysl4,Mapre1,Capzb,Dcx,Ist1,Map4,Ppp1r9b,Btbd8,Ptpn11,Gfap,Phgdh,Nyap2,Tubb3,Apc,Epb41l3,Atp1a3,Mapk8ip3,Trio,Camk2b,Hsp90aa1,Srgap2,Snap91,Camk2a,Ckap5,Dctn1,Map2,Gsk3b,Abi1,Sept7,Dnm2,Abi2,Map4k4,Camsap2,Map6,Camsap3,Casp3
GO:0061387	Regulation of extent of cell growth	11	125	0.78	0.00052	10090.ENSMUSP00000021091,10090.ENSMUSP00000021950,10090.ENSMUSP00000033642,10090.ENSMUSP00000034164,10090.ENSMUSP00000034966,10090.ENSMUSP00000095507,10090.ENSMUSP00000109646,10090.ENSMUSP00000110398,10090.ENSMUSP00000130201,10090.ENSMUSP00000133564,10090.ENSMUSP00000143302	Pafah1b1,Dbn1,Dcx,Ist1,Rpl4,Macf1,Map2,Gsk3b,Clasp2,Dnm2,Rufy3
GO:0051648	Vesicle localization	13	180	0.7	0.00054	10090.ENSMUSP00000018851,10090.ENSMUSP00000020420,10090.ENSMUSP00000021091,10090.ENSMUSP00000028691,10090.ENSMUSP00000030691,10090.ENSMUSP00000056529,10090.ENSMUSP00000064893,10090.ENSMUSP00000080568,10090.ENSMUSP00000096096,10090.ENSMUSP00000097904,10090.ENSMUSP00000109552,10090.ENSMUSP00000127330,10090.ENSMUSP00000130201	Dync1h1,Ap3d1,Pafah1b1,Arfgap2,Pclo,Btbd8,Arfgap3,Syn1,Snap91,Tanc2,Dctn1,Rab1a,Clasp2
GO:0061001	Regulation of dendritic spine morphogenesis	8	58	0.98	0.00054	10090.ENSMUSP00000021091,10090.ENSMUSP00000021950,10090.ENSMUSP00000087925,10090.ENSMUSP00000097904,10090.ENSMUSP00000103222,10090.ENSMUSP00000124505,10090.ENSMUSP00000140274,10090.ENSMUSP00000155155	Pafah1b1,Dbn1,Camk2b,Tanc2,Srcin1,Stau2,Abi2,Dnm1l
GO:0048812	Neuron projection morphogenesis	23	525	0.48	0.00055	10090.ENSMUSP00000021091,10090.ENSMUSP00000021950,10090.ENSMUSP00000026551,10090.ENSMUSP00000033642,10090.ENSMUSP00000034164,10090.ENSMUSP00000058757,10090.ENSMUSP00000065468,10090.ENSMUSP00000071134,10090.ENSMUSP00000078337,10090.ENSMUSP00000079098,10090.ENSMUSP00000085683,10090.ENSMUSP00000087714,10090.ENSMUSP00000091921,10090.ENSMUSP00000095195,10090.ENSMUSP00000096096,10090.ENSMUSP00000099952…	Pafah1b1,Dbn1,Dpysl4,Dcx,Ist1,Ptpn11,Nyap2,Tubb3,Apc,Epb41l3,Mapk8ip3,Trio,Hsp90aa1,Srgap2,Snap91,Camk2a,Map2,Gsk3b,Abi1,Sept7,Dnm2,Map4k4,Map6
GO:0022904	Respiratory electron transport chain	10	102	0.83	0.00057	10090.ENSMUSP00000000090,10090.ENSMUSP00000013737,10090.ENSMUSP00000019226,10090.ENSMUSP00000029386,10090.ENSMUSP00000042967,10090.ENSMUSP00000072829,10090.ENSMUSP00000073124,10090.ENSMUSP00000080994,10090.ENSMUSP00000108302,10090.ENSMUSP00000138019	Cox5a,Ndufs2,Slc25a22,Etfdh,Ndufv1,Gm10053,Plec,mt-Co2,Slc25a18,Cox4i1
GO:0030182	Neuron differentiation	38	1180	0.35	0.00064	10090.ENSMUSP00000021091,10090.ENSMUSP00000021950,10090.ENSMUSP00000023467,10090.ENSMUSP00000026551,10090.ENSMUSP00000028222,10090.ENSMUSP00000031866,10090.ENSMUSP00000033642,10090.ENSMUSP00000034164,10090.ENSMUSP00000035055,10090.ENSMUSP00000041732,10090.ENSMUSP00000044677,10090.ENSMUSP00000056529,10090.ENSMUSP00000058757,10090.ENSMUSP00000064691,10090.ENSMUSP00000064755,10090.ENSMUSP00000065468…	Pafah1b1,Dbn1,Pak2,Dpysl4,Hspa5,Mtpn,Dcx,Ist1,Map4,Ppp1r9b,Thoc2,Btbd8,Ptpn11,Gfap,Phgdh,Nyap2,Tubb3,Apc,Epb41l3,Syn1,Mapk8ip3,Trio,Hsp90aa1,Srgap2,Snap91,Camk2a,Pex5,Map2,Gsk3b,Abi1,Sept7,Dnm2,Abi2,Map4k4,Camsap2,Map6,Camsap3,Casp3
GO:0032535	Regulation of cellular component size	20	417	0.52	0.00065	10090.ENSMUSP00000000590,10090.ENSMUSP00000005234,10090.ENSMUSP00000021091,10090.ENSMUSP00000021950,10090.ENSMUSP00000030518,10090.ENSMUSP00000030691,10090.ENSMUSP00000031625,10090.ENSMUSP00000031866,10090.ENSMUSP00000033642,10090.ENSMUSP00000034164,10090.ENSMUSP00000034285,10090.ENSMUSP00000034966,10090.ENSMUSP00000068890,10090.ENSMUSP00000091921,10090.ENSMUSP00000095507,10090.ENSMUSP00000109646…	Rdx,Wdr1,Pafah1b1,Dbn1,Capzb,Pclo,Arpc1a,Mtpn,Dcx,Ist1,Cotl1,Rpl4,Pfn2,Hsp90aa1,Macf1,Map2,Gsk3b,Clasp2,Dnm2,Rufy3
GO:0071702	Organic substance transport	54	1971	0.28	0.00065	10090.ENSMUSP00000003029,10090.ENSMUSP00000003622,10090.ENSMUSP00000010038,10090.ENSMUSP00000013842,10090.ENSMUSP00000019226,10090.ENSMUSP00000020420,10090.ENSMUSP00000020630,10090.ENSMUSP00000021091,10090.ENSMUSP00000021514,10090.ENSMUSP00000021930,10090.ENSMUSP00000026135,10090.ENSMUSP00000027684,10090.ENSMUSP00000028222,10090.ENSMUSP00000028238,10090.ENSMUSP00000028691,10090.ENSMUSP00000029374…	Timm44,Slc25a1,Snap47,Pea15a,Slc25a22,Ap3d1,Hspa4,Pafah1b1,Ppm1a,Sfxn1,Aspscr1,Arl8a,Hspa5,Rab14,Arfgap2,Nbea,Pclo,Pmpcb,Ist1,Arcn1,Slc25a20,Thoc2,Eif5a,Tst,Rab2a,Gfap,Arfgap3,Srsf7,Ywhae,Pmpca,Mapk8ip3,Hsp90aa1,Macf1,Snap91,Nsf,Arhgap1,Ckap5,Hnrnpa3,Pex5,Slc25a18,Gsk3b,Tcp1,Srsf3,Copa,Srsf1,Bcr,Rab1a,Hdlbp,Ddx39b,Dnm2,Ank2,Camsap3,Gdi2,Rab18
GO:0008361	Regulation of cell size	14	216	0.65	0.00071	10090.ENSMUSP00000000590,10090.ENSMUSP00000021091,10090.ENSMUSP00000021950,10090.ENSMUSP00000031866,10090.ENSMUSP00000033642,10090.ENSMUSP00000034164,10090.ENSMUSP00000034966,10090.ENSMUSP00000091921,10090.ENSMUSP00000095507,10090.ENSMUSP00000109646,10090.ENSMUSP00000110398,10090.ENSMUSP00000130201,10090.ENSMUSP00000133564,10090.ENSMUSP00000143302	Rdx,Pafah1b1,Dbn1,Mtpn,Dcx,Ist1,Rpl4,Hsp90aa1,Macf1,Map2,Gsk3b,Clasp2,Dnm2,Rufy3
GO:0022603	Regulation of anatomical structure morphogenesis	34	1013	0.36	0.00087	10090.ENSMUSP00000000590,10090.ENSMUSP00000001592,10090.ENSMUSP00000004646,10090.ENSMUSP00000005234,10090.ENSMUSP00000021091,10090.ENSMUSP00000021950,10090.ENSMUSP00000023467,10090.ENSMUSP00000030518,10090.ENSMUSP00000033642,10090.ENSMUSP00000034164,10090.ENSMUSP00000034834,10090.ENSMUSP00000034966,10090.ENSMUSP00000044554,10090.ENSMUSP00000071163,10090.ENSMUSP00000078337,10090.ENSMUSP00000079098…	Rdx,Jup,Coro1c,Wdr1,Pafah1b1,Dbn1,Pak2,Capzb,Dcx,Ist1,Pkm,Rpl4,Fermt2,Rcc2,Apc,Epb41l3,Camk2b,Macf1,Snap91,Tanc2,Srcin1,Map2,Gsk3b,Stau2,Bcr,Sept7,Bcar1,Clasp2,Dnm2,Dvl2,Abi2,Rufy3,Map6,Dnm1l
GO:0001952	Regulation of cell-matrix adhesion	11	137	0.74	0.0011	10090.ENSMUSP00000001592,10090.ENSMUSP00000004646,10090.ENSMUSP00000044554,10090.ENSMUSP00000058757,10090.ENSMUSP00000071163,10090.ENSMUSP00000074416,10090.ENSMUSP00000095507,10090.ENSMUSP00000110398,10090.ENSMUSP00000130201,10090.ENSMUSP00000141400,10090.ENSMUSP00000146896	Jup,Coro1c,Fermt2,Ptpn11,Rcc2,Bcas3,Macf1,Gsk3b,Clasp2,Map4k4,Camsap3
GO:0006635	Fatty acid beta-oxidation	8	65	0.93	0.0011	10090.ENSMUSP00000003907,10090.ENSMUSP00000021913,10090.ENSMUSP00000029386,10090.ENSMUSP00000031524,10090.ENSMUSP00000099919,10090.ENSMUSP00000108151,10090.ENSMUSP00000131735,10090.ENSMUSP00000157291	Gcdh,Auh,Etfdh,Acads,Crat,Pex5,Eci2,Eci1
GO:0032388	Positive regulation of intracellular transport	13	197	0.66	0.0012	10090.ENSMUSP00000000590,10090.ENSMUSP00000001592,10090.ENSMUSP00000018851,10090.ENSMUSP00000021514,10090.ENSMUSP00000070993,10090.ENSMUSP00000071654,10090.ENSMUSP00000074416,10090.ENSMUSP00000081142,10090.ENSMUSP00000091921,10090.ENSMUSP00000109552,10090.ENSMUSP00000109646,10090.ENSMUSP00000110398,10090.ENSMUSP00000143302	Rdx,Jup,Dync1h1,Ppm1a,Ywhae,Gsk3a,Bcas3,Tardbp,Hsp90aa1,Dctn1,Map2,Gsk3b,Rufy3
GO:0051650	Establishment of vesicle localization	12	168	0.69	0.0013	10090.ENSMUSP00000018851,10090.ENSMUSP00000020420,10090.ENSMUSP00000021091,10090.ENSMUSP00000028691,10090.ENSMUSP00000030691,10090.ENSMUSP00000056529,10090.ENSMUSP00000064893,10090.ENSMUSP00000096096,10090.ENSMUSP00000097904,10090.ENSMUSP00000109552,10090.ENSMUSP00000127330,10090.ENSMUSP00000130201	Dync1h1,Ap3d1,Pafah1b1,Arfgap2,Pclo,Btbd8,Arfgap3,Snap91,Tanc2,Dctn1,Rab1a,Clasp2
GO:0010975	Regulation of neuron projection development	23	562	0.45	0.0014	10090.ENSMUSP00000021091,10090.ENSMUSP00000021950,10090.ENSMUSP00000023467,10090.ENSMUSP00000028222,10090.ENSMUSP00000033642,10090.ENSMUSP00000034164,10090.ENSMUSP00000034966,10090.ENSMUSP00000044677,10090.ENSMUSP00000064691,10090.ENSMUSP00000071654,10090.ENSMUSP00000087925,10090.ENSMUSP00000095507,10090.ENSMUSP00000096096,10090.ENSMUSP00000097904,10090.ENSMUSP00000103222,10090.ENSMUSP00000109646…	Pafah1b1,Dbn1,Pak2,Hspa5,Dcx,Ist1,Rpl4,Thoc2,Gfap,Gsk3a,Camk2b,Macf1,Snap91,Tanc2,Srcin1,Map2,Gsk3b,Stau2,Abi2,Camsap2,Rufy3,Map6,Dnm1l
GO:0051222	Positive regulation of protein transport	17	332	0.55	0.0014	10090.ENSMUSP00000001592,10090.ENSMUSP00000021514,10090.ENSMUSP00000031445,10090.ENSMUSP00000033761,10090.ENSMUSP00000038555,10090.ENSMUSP00000059801,10090.ENSMUSP00000070993,10090.ENSMUSP00000071654,10090.ENSMUSP00000074416,10090.ENSMUSP00000081142,10090.ENSMUSP00000091921,10090.ENSMUSP00000109552,10090.ENSMUSP00000110398,10090.ENSMUSP00000120115,10090.ENSMUSP00000130696,10090.ENSMUSP00000143302…	Jup,Ppm1a,Aacs,Hcfc1,Pck2,Pfkm,Ywhae,Gsk3a,Bcas3,Tardbp,Hsp90aa1,Dctn1,Gsk3b,Hnrnpm,Myo18a,Rufy3,Dnm1l
GO:0009062	Fatty acid catabolic process	9	91	0.83	0.0015	10090.ENSMUSP00000003907,10090.ENSMUSP00000021913,10090.ENSMUSP00000029386,10090.ENSMUSP00000031524,10090.ENSMUSP00000038555,10090.ENSMUSP00000099919,10090.ENSMUSP00000108151,10090.ENSMUSP00000131735,10090.ENSMUSP00000157291	Gcdh,Auh,Etfdh,Acads,Pck2,Crat,Pex5,Eci2,Eci1
GO:0043170	Macromolecule metabolic process	120	5860	0.15	0.0015	10090.ENSMUSP00000001186,10090.ENSMUSP00000001485,10090.ENSMUSP00000001809,10090.ENSMUSP00000002808,10090.ENSMUSP00000003572,10090.ENSMUSP00000005714,10090.ENSMUSP00000015501,10090.ENSMUSP00000018727,10090.ENSMUSP00000019026,10090.ENSMUSP00000020504,10090.ENSMUSP00000021226,10090.ENSMUSP00000021514,10090.ENSMUSP00000021522,10090.ENSMUSP00000022245,10090.ENSMUSP00000022793,10090.ENSMUSP00000023467…	Snrnp27,Mrpl10,Pabpc1,Prkra,Gars,Ube2m,Clpx,G3bp1,Mrpl45,Hint1,Luc7l3,Ppm1a,Glrx5,Mrps30,Acin1,Pak2,Mrps23,Prdx3,Iars2,Hspa5,Nfs1,Prpf38b,Tars2,Mrpl9,Mrpl37,Ddost,Sfpq,Pmpcb,Rpl6,Mrpl19,Mrpl46,Eif3c,Rps3,Hcfc1,Pkm,Rpl4,Rpsa,Mrpl3,Atxn2l,Pygb,Lars2,Mrps28,Lap3,Tsfm,0610010F05Rik,Thoc2,Eif5a,Mrps35,Vcpip1,Mrps7,Pcbp1,Luc7l2,Ddx17,Ptpn11,Pfkm,Mrps27,Gfap,Elob,Srsf7,Rpl7,Gsk3a,Gm10053,Plec,Pmpca,Gfm1…
GO:0019674	NAD metabolic process	6	32	1.11	0.0016	10090.ENSMUSP00000032373,10090.ENSMUSP00000034834,10090.ENSMUSP00000038555,10090.ENSMUSP00000059801,10090.ENSMUSP00000130858,10090.ENSMUSP00000148107	Ldhb,Pkm,Pck2,Pfkm,Tpi1,Ldha
GO:0048468	Cell development	54	2044	0.26	0.0016	10090.ENSMUSP00000000590,10090.ENSMUSP00000004646,10090.ENSMUSP00000005234,10090.ENSMUSP00000021091,10090.ENSMUSP00000021950,10090.ENSMUSP00000023467,10090.ENSMUSP00000026551,10090.ENSMUSP00000033642,10090.ENSMUSP00000034164,10090.ENSMUSP00000035055,10090.ENSMUSP00000041732,10090.ENSMUSP00000044554,10090.ENSMUSP00000044677,10090.ENSMUSP00000052020,10090.ENSMUSP00000056529,10090.ENSMUSP00000058757…	Rdx,Coro1c,Wdr1,Pafah1b1,Dbn1,Pak2,Dpysl4,Dcx,Ist1,Map4,Ppp1r9b,Fermt2,Thoc2,Flnb,Btbd8,Ptpn11,Gfap,Phgdh,Nyap2,Tubb3,Plec,Apc,Epb41l3,Syn1,Mapk8ip3,Trio,Hsp90aa1,Srgap2,Snap91,Camk2a,Akr1b3,Srcin1,Anxa6,Ckap5,Pex5,Map2,Gsk3b,Abi1,Stau2,Slirp,Rab1a,Sept7,Sorbs2,Gstp1,Dnm2,Tcof1,Ank2,Agfg1,Abi2,Map4k4,Camsap2,Map6,Camsap3,Casp3
GO:0070201	Regulation of establishment of protein localization	24	609	0.43	0.0016	10090.ENSMUSP00000001452,10090.ENSMUSP00000001592,10090.ENSMUSP00000019226,10090.ENSMUSP00000021514,10090.ENSMUSP00000022842,10090.ENSMUSP00000031445,10090.ENSMUSP00000033761,10090.ENSMUSP00000038555,10090.ENSMUSP00000058757,10090.ENSMUSP00000059801,10090.ENSMUSP00000070993,10090.ENSMUSP00000071654,10090.ENSMUSP00000074416,10090.ENSMUSP00000081142,10090.ENSMUSP00000091921,10090.ENSMUSP00000096096…	Cct3,Jup,Slc25a22,Ppm1a,Cct5,Aacs,Hcfc1,Pck2,Ptpn11,Pfkm,Ywhae,Gsk3a,Bcas3,Tardbp,Hsp90aa1,Snap91,Srcin1,Dctn1,Gsk3b,Tcp1,Hnrnpm,Myo18a,Rufy3,Dnm1l
GO:0010810	Regulation of cell-substrate adhesion	14	237	0.61	0.0017	10090.ENSMUSP00000001592,10090.ENSMUSP00000004646,10090.ENSMUSP00000021950,10090.ENSMUSP00000044554,10090.ENSMUSP00000058757,10090.ENSMUSP00000071163,10090.ENSMUSP00000074416,10090.ENSMUSP00000095507,10090.ENSMUSP00000110398,10090.ENSMUSP00000129584,10090.ENSMUSP00000130201,10090.ENSMUSP00000133564,10090.ENSMUSP00000141400,10090.ENSMUSP00000146896	Jup,Coro1c,Dbn1,Fermt2,Ptpn11,Rcc2,Bcas3,Macf1,Gsk3b,Bcar1,Clasp2,Dnm2,Map4k4,Camsap3
GO:0030029	Actin filament-based process	24	611	0.43	0.0017	10090.ENSMUSP00000004646,10090.ENSMUSP00000005234,10090.ENSMUSP00000018755,10090.ENSMUSP00000021091,10090.ENSMUSP00000021950,10090.ENSMUSP00000029694,10090.ENSMUSP00000030518,10090.ENSMUSP00000031625,10090.ENSMUSP00000041732,10090.ENSMUSP00000048678,10090.ENSMUSP00000052020,10090.ENSMUSP00000068890,10090.ENSMUSP00000073124,10090.ENSMUSP00000079098,10090.ENSMUSP00000087925,10090.ENSMUSP00000095195…	Coro1c,Wdr1,Pdlim4,Pafah1b1,Dbn1,Arhgef2,Capzb,Arpc1a,Ppp1r9b,Pakap,Flnb,Pfn2,Plec,Epb41l3,Camk2b,Srgap2,Abi1,Bcr,Sorbs2,Bcar1,Myo18a,Ank2,Abi2,Rufy3
GO:0006396	RNA processing	29	828	0.38	0.0018	10090.ENSMUSP00000001186,10090.ENSMUSP00000001809,10090.ENSMUSP00000002808,10090.ENSMUSP00000021226,10090.ENSMUSP00000022793,10090.ENSMUSP00000029480,10090.ENSMUSP00000030623,10090.ENSMUSP00000044677,10090.ENSMUSP00000054863,10090.ENSMUSP00000055254,10090.ENSMUSP00000055535,10090.ENSMUSP00000070983,10090.ENSMUSP00000071616,10090.ENSMUSP00000076989,10090.ENSMUSP00000081142,10090.ENSMUSP00000099962…	Snrnp27,Pabpc1,Prkra,Luc7l3,Acin1,Prpf38b,Sfpq,Thoc2,Pcbp1,Luc7l2,Ddx17,Srsf7,Rpl7,Hnrnph1,Tardbp,Rpl7a,Zranb2,Fus,Rps16,Rbm39,Hnrnpc,Hnrnpa3,Mrpl1,Srsf3,Hnrnpm,Srsf1,Rpl14,Ddx39b,Tbrg4
GO:0016071	mRNA metabolic process	24	613	0.43	0.0018	10090.ENSMUSP00000001186,10090.ENSMUSP00000001809,10090.ENSMUSP00000021226,10090.ENSMUSP00000022793,10090.ENSMUSP00000029480,10090.ENSMUSP00000030623,10090.ENSMUSP00000035415,10090.ENSMUSP00000044677,10090.ENSMUSP00000054863,10090.ENSMUSP00000055254,10090.ENSMUSP00000055535,10090.ENSMUSP00000070983,10090.ENSMUSP00000076989,10090.ENSMUSP00000081142,10090.ENSMUSP00000101673,10090.ENSMUSP00000105216…	Snrnp27,Pabpc1,Luc7l3,Acin1,Prpf38b,Sfpq,Atxn2l,Thoc2,Pcbp1,Luc7l2,Ddx17,Srsf7,Hnrnph1,Tardbp,Zranb2,Rbm39,Eef1d,Hnrnpc,Hnrnpa3,Srsf3,Hnrnpm,Srsf1,Ddx39b,Tbrg4
GO:0010769	Regulation of cell morphogenesis involved in differentiation	10	121	0.76	0.002	10090.ENSMUSP00000004646,10090.ENSMUSP00000021091,10090.ENSMUSP00000021950,10090.ENSMUSP00000044554,10090.ENSMUSP00000071163,10090.ENSMUSP00000087925,10090.ENSMUSP00000124505,10090.ENSMUSP00000129584,10090.ENSMUSP00000133564,10090.ENSMUSP00000155155	Coro1c,Pafah1b1,Dbn1,Fermt2,Rcc2,Camk2b,Stau2,Bcar1,Dnm2,Dnm1l
GO:0022604	Regulation of cell morphogenesis	17	346	0.53	0.0021	10090.ENSMUSP00000000590,10090.ENSMUSP00000004646,10090.ENSMUSP00000005234,10090.ENSMUSP00000021091,10090.ENSMUSP00000021950,10090.ENSMUSP00000030518,10090.ENSMUSP00000044554,10090.ENSMUSP00000071163,10090.ENSMUSP00000079098,10090.ENSMUSP00000087925,10090.ENSMUSP00000095507,10090.ENSMUSP00000124505,10090.ENSMUSP00000127641,10090.ENSMUSP00000129584,10090.ENSMUSP00000133564,10090.ENSMUSP00000140073…	Rdx,Coro1c,Wdr1,Pafah1b1,Dbn1,Capzb,Fermt2,Rcc2,Epb41l3,Camk2b,Macf1,Stau2,Sept7,Bcar1,Dnm2,Dvl2,Dnm1l
GO:0006631	Fatty acid metabolic process	18	385	0.51	0.0023	10090.ENSMUSP00000003907,10090.ENSMUSP00000021913,10090.ENSMUSP00000029386,10090.ENSMUSP00000030742,10090.ENSMUSP00000031445,10090.ENSMUSP00000031524,10090.ENSMUSP00000038069,10090.ENSMUSP00000038555,10090.ENSMUSP00000039797,10090.ENSMUSP00000044955,10090.ENSMUSP00000099453,10090.ENSMUSP00000099919,10090.ENSMUSP00000100045,10090.ENSMUSP00000108151,10090.ENSMUSP00000129565,10090.ENSMUSP00000130941…	Gcdh,Auh,Etfdh,Mecr,Aacs,Acads,H2-Ke6,Pck2,Prkar2b,Hacd3,Acsf2,Crat,Akr1b3,Pex5,Gstp1,Mmut,Eci2,Eci1
GO:0032386	Regulation of intracellular transport	17	350	0.52	0.0024	10090.ENSMUSP00000000590,10090.ENSMUSP00000001592,10090.ENSMUSP00000018851,10090.ENSMUSP00000021514,10090.ENSMUSP00000021950,10090.ENSMUSP00000044677,10090.ENSMUSP00000058757,10090.ENSMUSP00000070993,10090.ENSMUSP00000071654,10090.ENSMUSP00000074416,10090.ENSMUSP00000081142,10090.ENSMUSP00000091921,10090.ENSMUSP00000106963,10090.ENSMUSP00000109552,10090.ENSMUSP00000109646,10090.ENSMUSP00000110398…	Rdx,Jup,Dync1h1,Ppm1a,Dbn1,Thoc2,Ptpn11,Ywhae,Gsk3a,Bcas3,Tardbp,Hsp90aa1,Arhgap1,Dctn1,Map2,Gsk3b,Rufy3
GO:0050770	Regulation of axonogenesis	12	182	0.66	0.0024	10090.ENSMUSP00000021091,10090.ENSMUSP00000021950,10090.ENSMUSP00000023467,10090.ENSMUSP00000033642,10090.ENSMUSP00000034164,10090.ENSMUSP00000034966,10090.ENSMUSP00000095507,10090.ENSMUSP00000096096,10090.ENSMUSP00000109646,10090.ENSMUSP00000110398,10090.ENSMUSP00000143302,10090.ENSMUSP00000146585	Pafah1b1,Dbn1,Pak2,Dcx,Ist1,Rpl4,Macf1,Snap91,Map2,Gsk3b,Rufy3,Map6
GO:0044089	Positive regulation of cellular component biogenesis	22	551	0.44	0.0028	10090.ENSMUSP00000018727,10090.ENSMUSP00000018755,10090.ENSMUSP00000018851,10090.ENSMUSP00000028981,10090.ENSMUSP00000032998,10090.ENSMUSP00000044276,10090.ENSMUSP00000044554,10090.ENSMUSP00000058757,10090.ENSMUSP00000068890,10090.ENSMUSP00000074416,10090.ENSMUSP00000078337,10090.ENSMUSP00000091921,10090.ENSMUSP00000096096,10090.ENSMUSP00000106970,10090.ENSMUSP00000109552,10090.ENSMUSP00000110398…	G3bp1,Pdlim4,Dync1h1,Mapre1,Rps3,Sh3pxd2b,Fermt2,Ptpn11,Pfn2,Bcas3,Apc,Hsp90aa1,Snap91,Ckap5,Dctn1,Gsk3b,Stau2,Sept7,Clasp2,Dnm2,Abi2,Map4k4
GO:0051495	Positive regulation of cytoskeleton organization	13	217	0.62	0.0028	10090.ENSMUSP00000005234,10090.ENSMUSP00000018755,10090.ENSMUSP00000018851,10090.ENSMUSP00000028981,10090.ENSMUSP00000032998,10090.ENSMUSP00000044276,10090.ENSMUSP00000044554,10090.ENSMUSP00000068890,10090.ENSMUSP00000074416,10090.ENSMUSP00000078337,10090.ENSMUSP00000106970,10090.ENSMUSP00000109552,10090.ENSMUSP00000140274	Wdr1,Pdlim4,Dync1h1,Mapre1,Rps3,Sh3pxd2b,Fermt2,Pfn2,Bcas3,Apc,Ckap5,Dctn1,Abi2
GO:0051293	Establishment of spindle localization	7	56	0.94	0.003	10090.ENSMUSP00000018851,10090.ENSMUSP00000021091,10090.ENSMUSP00000028981,10090.ENSMUSP00000029694,10090.ENSMUSP00000035055,10090.ENSMUSP00000109552,10090.ENSMUSP00000130201	Dync1h1,Pafah1b1,Mapre1,Arhgef2,Map4,Dctn1,Clasp2
GO:0030036	Actin cytoskeleton organization	22	555	0.44	0.0031	10090.ENSMUSP00000004646,10090.ENSMUSP00000005234,10090.ENSMUSP00000018755,10090.ENSMUSP00000021091,10090.ENSMUSP00000021950,10090.ENSMUSP00000029694,10090.ENSMUSP00000030518,10090.ENSMUSP00000031625,10090.ENSMUSP00000041732,10090.ENSMUSP00000048678,10090.ENSMUSP00000052020,10090.ENSMUSP00000068890,10090.ENSMUSP00000073124,10090.ENSMUSP00000079098,10090.ENSMUSP00000087925,10090.ENSMUSP00000118491…	Coro1c,Wdr1,Pdlim4,Pafah1b1,Dbn1,Arhgef2,Capzb,Arpc1a,Ppp1r9b,Pakap,Flnb,Pfn2,Plec,Epb41l3,Camk2b,Abi1,Bcr,Sorbs2,Bcar1,Myo18a,Abi2,Rufy3
GO:0008088	Axo-dendritic transport	8	79	0.84	0.0033	10090.ENSMUSP00000018851,10090.ENSMUSP00000020420,10090.ENSMUSP00000021091,10090.ENSMUSP00000027684,10090.ENSMUSP00000030623,10090.ENSMUSP00000085683,10090.ENSMUSP00000124505,10090.ENSMUSP00000146585	Dync1h1,Ap3d1,Pafah1b1,Arl8a,Sfpq,Mapk8ip3,Stau2,Map6
GO:0051656	Establishment of organelle localization	18	402	0.49	0.0037	10090.ENSMUSP00000018851,10090.ENSMUSP00000020420,10090.ENSMUSP00000021091,10090.ENSMUSP00000028691,10090.ENSMUSP00000028981,10090.ENSMUSP00000029694,10090.ENSMUSP00000030665,10090.ENSMUSP00000030691,10090.ENSMUSP00000035055,10090.ENSMUSP00000056529,10090.ENSMUSP00000064893,10090.ENSMUSP00000094528,10090.ENSMUSP00000096096,10090.ENSMUSP00000097904,10090.ENSMUSP00000109552,10090.ENSMUSP00000127330…	Dync1h1,Ap3d1,Pafah1b1,Arfgap2,Mapre1,Arhgef2,Nudc,Pclo,Map4,Btbd8,Arfgap3,Eml4,Snap91,Tanc2,Dctn1,Rab1a,Clasp2,Map6
GO:0010639	Negative regulation of organelle organization	17	367	0.5	0.004	10090.ENSMUSP00000000590,10090.ENSMUSP00000021950,10090.ENSMUSP00000023467,10090.ENSMUSP00000028981,10090.ENSMUSP00000029694,10090.ENSMUSP00000030518,10090.ENSMUSP00000035055,10090.ENSMUSP00000068890,10090.ENSMUSP00000078337,10090.ENSMUSP00000094528,10090.ENSMUSP00000109646,10090.ENSMUSP00000130201,10090.ENSMUSP00000133564,10090.ENSMUSP00000142299,10090.ENSMUSP00000146896,10090.ENSMUSP00000152454…	Rdx,Dbn1,Pak2,Mapre1,Arhgef2,Capzb,Map4,Pfn2,Apc,Eml4,Map2,Clasp2,Dnm2,Camsap2,Camsap3,Gdi2,Dnm1l
GO:0019538	Protein metabolic process	87	4003	0.18	0.0046	10090.ENSMUSP00000001485,10090.ENSMUSP00000002808,10090.ENSMUSP00000003572,10090.ENSMUSP00000005714,10090.ENSMUSP00000015501,10090.ENSMUSP00000019026,10090.ENSMUSP00000020504,10090.ENSMUSP00000021514,10090.ENSMUSP00000021522,10090.ENSMUSP00000022245,10090.ENSMUSP00000023467,10090.ENSMUSP00000024486,10090.ENSMUSP00000025961,10090.ENSMUSP00000027921,10090.ENSMUSP00000028222,10090.ENSMUSP00000029147…	Mrpl10,Prkra,Gars,Ube2m,Clpx,Mrpl45,Hint1,Ppm1a,Glrx5,Mrps30,Pak2,Mrps23,Prdx3,Iars2,Hspa5,Nfs1,Tars2,Mrpl9,Mrpl37,Ddost,Sfpq,Pmpcb,Rpl6,Mrpl19,Mrpl46,Eif3c,Rps3,Hcfc1,Pkm,Rpl4,Rpsa,Mrpl3,Lars2,Mrps28,Lap3,Tsfm,Eif5a,Mrps35,Vcpip1,Mrps7,Ptpn11,Mrps27,Elob,Rpl7,Gsk3a,Gm10053,Pmpca,Gfm1,Pcbp2,Apc,Rpl15,Rpl3,Ptcd3,Ube2o,Eif4g3,Ppp2r2a,Trio,Camk2b,Dap3,Sars2,Eef1g,Camk2a,Rpl7a,Mrpl38,Rps16,Rps9,Nln,E…
GO:0034063	Stress granule assembly	5	24	1.16	0.0048	10090.ENSMUSP00000018727,10090.ENSMUSP00000018851,10090.ENSMUSP00000035415,10090.ENSMUSP00000066138,10090.ENSMUSP00000138433	G3bp1,Dync1h1,Atxn2l,Ubap2l,Prrc2c
GO:0030516	Regulation of axon extension	9	110	0.75	0.005	10090.ENSMUSP00000021091,10090.ENSMUSP00000021950,10090.ENSMUSP00000034966,10090.ENSMUSP00000095507,10090.ENSMUSP00000109646,10090.ENSMUSP00000110398,10090.ENSMUSP00000130201,10090.ENSMUSP00000133564,10090.ENSMUSP00000143302	Pafah1b1,Dbn1,Rpl4,Macf1,Map2,Gsk3b,Clasp2,Dnm2,Rufy3
GO:0000904	Cell morphogenesis involved in differentiation	23	620	0.41	0.0053	10090.ENSMUSP00000005234,10090.ENSMUSP00000021091,10090.ENSMUSP00000033642,10090.ENSMUSP00000034164,10090.ENSMUSP00000044554,10090.ENSMUSP00000052020,10090.ENSMUSP00000058757,10090.ENSMUSP00000071134,10090.ENSMUSP00000078337,10090.ENSMUSP00000085683,10090.ENSMUSP00000087714,10090.ENSMUSP00000091921,10090.ENSMUSP00000095195,10090.ENSMUSP00000096096,10090.ENSMUSP00000099952,10090.ENSMUSP00000103222…	Wdr1,Pafah1b1,Dcx,Ist1,Fermt2,Flnb,Ptpn11,Tubb3,Apc,Mapk8ip3,Trio,Hsp90aa1,Srgap2,Snap91,Camk2a,Srcin1,Map2,Gsk3b,Abi1,Rab1a,Sept7,Abi2,Map6
GO:0006418	tRNA aminoacylation for protein translation	6	42	0.99	0.0054	10090.ENSMUSP00000003572,10090.ENSMUSP00000027921,10090.ENSMUSP00000029752,10090.ENSMUSP00000036710,10090.ENSMUSP00000092216,10090.ENSMUSP00000129828	Gars,Iars2,Tars2,Lars2,Sars2,Farsb
GO:0006734	NADH metabolic process	6	42	0.99	0.0054	10090.ENSMUSP00000034834,10090.ENSMUSP00000038555,10090.ENSMUSP00000059801,10090.ENSMUSP00000130858,10090.ENSMUSP00000130992,10090.ENSMUSP00000148107	Pkm,Pck2,Pfkm,Tpi1,Gpd2,Ldha
GO:0006886	Intracellular protein transport	24	671	0.39	0.0062	10090.ENSMUSP00000003029,10090.ENSMUSP00000020420,10090.ENSMUSP00000020630,10090.ENSMUSP00000021514,10090.ENSMUSP00000026135,10090.ENSMUSP00000028222,10090.ENSMUSP00000028238,10090.ENSMUSP00000029374,10090.ENSMUSP00000030882,10090.ENSMUSP00000057664,10090.ENSMUSP00000064691,10090.ENSMUSP00000070993,10090.ENSMUSP00000075762,10090.ENSMUSP00000085683,10090.ENSMUSP00000091921,10090.ENSMUSP00000095507…	Timm44,Ap3d1,Hspa4,Ppm1a,Aspscr1,Hspa5,Rab14,Nbea,Pmpcb,Rab2a,Gfap,Ywhae,Pmpca,Mapk8ip3,Hsp90aa1,Macf1,Nsf,Pex5,Gsk3b,Copa,Bcr,Rab1a,Camsap3,Rab18
GO:0045333	Cellular respiration	12	204	0.61	0.0062	10090.ENSMUSP00000000090,10090.ENSMUSP00000013737,10090.ENSMUSP00000019226,10090.ENSMUSP00000029386,10090.ENSMUSP00000042967,10090.ENSMUSP00000072829,10090.ENSMUSP00000073124,10090.ENSMUSP00000080994,10090.ENSMUSP00000102147,10090.ENSMUSP00000108302,10090.ENSMUSP00000138019,10090.ENSMUSP00000144904	Cox5a,Ndufs2,Slc25a22,Etfdh,Ndufv1,Gm10053,Plec,mt-Co2,Atp5h,Slc25a18,Cox4i1,Ndufa9
GO:0051640	Organelle localization	21	543	0.43	0.0062	10090.ENSMUSP00000018851,10090.ENSMUSP00000020420,10090.ENSMUSP00000021091,10090.ENSMUSP00000028691,10090.ENSMUSP00000028981,10090.ENSMUSP00000029694,10090.ENSMUSP00000030665,10090.ENSMUSP00000030691,10090.ENSMUSP00000034607,10090.ENSMUSP00000035055,10090.ENSMUSP00000056529,10090.ENSMUSP00000064893,10090.ENSMUSP00000080568,10090.ENSMUSP00000094528,10090.ENSMUSP00000096096,10090.ENSMUSP00000097904…	Dync1h1,Ap3d1,Pafah1b1,Arfgap2,Mapre1,Arhgef2,Nudc,Pclo,Arcn1,Map4,Btbd8,Arfgap3,Syn1,Eml4,Snap91,Tanc2,Dctn1,Rab1a,Clasp2,Map6,Dnm1l
GO:0009142	Nucleoside triphosphate biosynthetic process	9	115	0.73	0.0066	10090.ENSMUSP00000013737,10090.ENSMUSP00000025696,10090.ENSMUSP00000027503,10090.ENSMUSP00000034834,10090.ENSMUSP00000042967,10090.ENSMUSP00000102147,10090.ENSMUSP00000102559,10090.ENSMUSP00000110314,10090.ENSMUSP00000144904	Ndufs2,Ak3,Dtymk,Pkm,Ndufv1,Atp5h,Ak4,Atp6v1a,Ndufa9
GO:0034330	Cell junction organization	21	547	0.42	0.0067	10090.ENSMUSP00000001592,10090.ENSMUSP00000004673,10090.ENSMUSP00000005234,10090.ENSMUSP00000021950,10090.ENSMUSP00000023467,10090.ENSMUSP00000030691,10090.ENSMUSP00000044554,10090.ENSMUSP00000068890,10090.ENSMUSP00000071163,10090.ENSMUSP00000073124,10090.ENSMUSP00000079098,10090.ENSMUSP00000080568,10090.ENSMUSP00000087925,10090.ENSMUSP00000095195,10090.ENSMUSP00000106970,10090.ENSMUSP00000109552…	Jup,Ndrg2,Wdr1,Dbn1,Pak2,Pclo,Fermt2,Pfn2,Rcc2,Plec,Epb41l3,Syn1,Camk2b,Srgap2,Ckap5,Dctn1,Bcr,Sept7,Ank2,Abi2,Camsap3
GO:0007015	Actin filament organization	14	276	0.54	0.007	10090.ENSMUSP00000004646,10090.ENSMUSP00000005234,10090.ENSMUSP00000021950,10090.ENSMUSP00000029694,10090.ENSMUSP00000030518,10090.ENSMUSP00000031625,10090.ENSMUSP00000041732,10090.ENSMUSP00000048678,10090.ENSMUSP00000073124,10090.ENSMUSP00000118491,10090.ENSMUSP00000128000,10090.ENSMUSP00000129584,10090.ENSMUSP00000140274,10090.ENSMUSP00000143302	Coro1c,Wdr1,Dbn1,Arhgef2,Capzb,Arpc1a,Ppp1r9b,Pakap,Plec,Abi1,Sorbs2,Bcar1,Abi2,Rufy3
GO:0010256	Endomembrane system organization	20	508	0.43	0.007	10090.ENSMUSP00000004646,10090.ENSMUSP00000010038,10090.ENSMUSP00000020420,10090.ENSMUSP00000021091,10090.ENSMUSP00000042852,10090.ENSMUSP00000051248,10090.ENSMUSP00000057664,10090.ENSMUSP00000073124,10090.ENSMUSP00000074416,10090.ENSMUSP00000079098,10090.ENSMUSP00000081142,10090.ENSMUSP00000104511,10090.ENSMUSP00000108151,10090.ENSMUSP00000109552,10090.ENSMUSP00000127330,10090.ENSMUSP00000130201…	Coro1c,Snap47,Ap3d1,Pafah1b1,Tmem33,Vcpip1,Rab2a,Plec,Bcas3,Epb41l3,Tardbp,Anxa6,Pex5,Dctn1,Rab1a,Clasp2,Myo18a,Ank2,Agfg1,Rab18
GO:0030010	Establishment of cell polarity	10	147	0.67	0.0077	10090.ENSMUSP00000021091,10090.ENSMUSP00000028981,10090.ENSMUSP00000029694,10090.ENSMUSP00000035055,10090.ENSMUSP00000091921,10090.ENSMUSP00000109552,10090.ENSMUSP00000109646,10090.ENSMUSP00000110398,10090.ENSMUSP00000130696,10090.ENSMUSP00000146896	Pafah1b1,Mapre1,Arhgef2,Map4,Hsp90aa1,Dctn1,Map2,Gsk3b,Myo18a,Camsap3
GO:0051050	Positive regulation of transport	33	1101	0.31	0.0077	10090.ENSMUSP00000000590,10090.ENSMUSP00000001592,10090.ENSMUSP00000018851,10090.ENSMUSP00000021514,10090.ENSMUSP00000027863,10090.ENSMUSP00000030691,10090.ENSMUSP00000031445,10090.ENSMUSP00000033642,10090.ENSMUSP00000033761,10090.ENSMUSP00000038555,10090.ENSMUSP00000058757,10090.ENSMUSP00000059801,10090.ENSMUSP00000070993,10090.ENSMUSP00000071654,10090.ENSMUSP00000074416,10090.ENSMUSP00000081142…	Rdx,Jup,Dync1h1,Ppm1a,Atp1b1,Pclo,Aacs,Dcx,Hcfc1,Pck2,Ptpn11,Pfkm,Ywhae,Gsk3a,Bcas3,Tardbp,Hsp90aa1,Snap91,Camk2a,Ckap5,Dctn1,Map2,Gsk3b,Fhl1,Hnrnpm,Bcr,Clasp2,Myo18a,Dnm2,Ank2,Amph,Rufy3,Dnm1l
GO:0016358	Dendrite development	10	148	0.67	0.008	10090.ENSMUSP00000023467,10090.ENSMUSP00000033642,10090.ENSMUSP00000041732,10090.ENSMUSP00000095195,10090.ENSMUSP00000099952,10090.ENSMUSP00000109646,10090.ENSMUSP00000118491,10090.ENSMUSP00000127641,10090.ENSMUSP00000140274,10090.ENSMUSP00000146585	Pak2,Dcx,Ppp1r9b,Srgap2,Camk2a,Map2,Abi1,Sept7,Abi2,Map6
GO:0140694	Non-membrane-bounded organelle assembly	15	317	0.51	0.008	10090.ENSMUSP00000005234,10090.ENSMUSP00000018727,10090.ENSMUSP00000018851,10090.ENSMUSP00000028981,10090.ENSMUSP00000031617,10090.ENSMUSP00000032998,10090.ENSMUSP00000035105,10090.ENSMUSP00000035415,10090.ENSMUSP00000044276,10090.ENSMUSP00000053033,10090.ENSMUSP00000066138,10090.ENSMUSP00000073124,10090.ENSMUSP00000112715,10090.ENSMUSP00000130201,10090.ENSMUSP00000138433	Wdr1,G3bp1,Dync1h1,Mapre1,Rpl6,Rps3,Rpsa,Atxn2l,Sh3pxd2b,Mrps7,Ubap2l,Plec,Kif2a,Clasp2,Prrc2c
GO:0006403	RNA localization	11	180	0.62	0.0083	10090.ENSMUSP00000044677,10090.ENSMUSP00000047008,10090.ENSMUSP00000055743,10090.ENSMUSP00000070983,10090.ENSMUSP00000106970,10090.ENSMUSP00000107595,10090.ENSMUSP00000116108,10090.ENSMUSP00000117045,10090.ENSMUSP00000120595,10090.ENSMUSP00000124505,10090.ENSMUSP00000133428	Thoc2,Eif5a,Tst,Srsf7,Ckap5,Hnrnpa3,Tcp1,Srsf3,Srsf1,Stau2,Ddx39b
GO:0031333	Negative regulation of protein-containing complex assembly	10	149	0.67	0.0083	10090.ENSMUSP00000000590,10090.ENSMUSP00000021514,10090.ENSMUSP00000028222,10090.ENSMUSP00000028981,10090.ENSMUSP00000029694,10090.ENSMUSP00000030518,10090.ENSMUSP00000068890,10090.ENSMUSP00000108151,10090.ENSMUSP00000109646,10090.ENSMUSP00000110398	Rdx,Ppm1a,Hspa5,Mapre1,Arhgef2,Capzb,Pfn2,Pex5,Map2,Gsk3b
GO:0051301	Cell division	20	518	0.42	0.0086	10090.ENSMUSP00000018851,10090.ENSMUSP00000021091,10090.ENSMUSP00000027684,10090.ENSMUSP00000028981,10090.ENSMUSP00000029694,10090.ENSMUSP00000030665,10090.ENSMUSP00000032998,10090.ENSMUSP00000034164,10090.ENSMUSP00000035055,10090.ENSMUSP00000044677,10090.ENSMUSP00000071163,10090.ENSMUSP00000073124,10090.ENSMUSP00000078337,10090.ENSMUSP00000094528,10090.ENSMUSP00000106970,10090.ENSMUSP00000109552…	Dync1h1,Pafah1b1,Arl8a,Mapre1,Arhgef2,Nudc,Rps3,Ist1,Map4,Thoc2,Rcc2,Plec,Apc,Eml4,Ckap5,Dctn1,Kif2a,Sept7,Clasp2,Sept11
GO:0060284	Regulation of cell development	22	603	0.4	0.0086	10090.ENSMUSP00000004646,10090.ENSMUSP00000015855,10090.ENSMUSP00000021091,10090.ENSMUSP00000021950,10090.ENSMUSP00000029694,10090.ENSMUSP00000033642,10090.ENSMUSP00000034164,10090.ENSMUSP00000034966,10090.ENSMUSP00000044554,10090.ENSMUSP00000064691,10090.ENSMUSP00000071163,10090.ENSMUSP00000087925,10090.ENSMUSP00000095507,10090.ENSMUSP00000096096,10090.ENSMUSP00000109646,10090.ENSMUSP00000110398…	Coro1c,Prune1,Pafah1b1,Dbn1,Arhgef2,Dcx,Ist1,Rpl4,Fermt2,Gfap,Rcc2,Camk2b,Macf1,Snap91,Map2,Gsk3b,Stau2,Bcar1,Dnm2,Rufy3,Map6,Dnm1l
GO:0007275	Multicellular organism development	94	4513	0.16	0.0088	10090.ENSMUSP00000002808,10090.ENSMUSP00000004673,10090.ENSMUSP00000005234,10090.ENSMUSP00000006254,10090.ENSMUSP00000013737,10090.ENSMUSP00000018755,10090.ENSMUSP00000021091,10090.ENSMUSP00000021522,10090.ENSMUSP00000021930,10090.ENSMUSP00000021950,10090.ENSMUSP00000022793,10090.ENSMUSP00000023467,10090.ENSMUSP00000025961,10090.ENSMUSP00000026551,10090.ENSMUSP00000028222,10090.ENSMUSP00000029694…	Prkra,Ndrg2,Wdr1,Tbcb,Ndufs2,Pdlim4,Pafah1b1,Glrx5,Sfxn1,Dbn1,Acin1,Pak2,Prdx3,Dpysl4,Hspa5,Arhgef2,Pclo,Aacs,Mtpn,Dcx,Hcfc1,Ist1,Arcn1,Pkm,Map4,Slc25a20,Pck2,Aldh5a1,Ppp1r9b,Mpst,0610010F05Rik,Sh3pxd2b,Fermt2,Thoc2,Btbd8,Ptpn11,Gfap,Phgdh,Nyap2,Nav1,Ywhae,Tubb3,Gsk3a,Plec,Bcas3,Apc,Epb41l3,Atp1a3,Syn1,Crip2,Mapk8ip3,Trio,Camk2b,Hsp90aa1,Srgap2,Macf1,Snap91,Tanc2,Ass1,Camk2a,Akr1b3,Ak4,Anxa6,Ckap…
GO:0032879	Regulation of localization	57	2366	0.22	0.0089	10090.ENSMUSP00000000590,10090.ENSMUSP00000001452,10090.ENSMUSP00000001592,10090.ENSMUSP00000013842,10090.ENSMUSP00000018851,10090.ENSMUSP00000019226,10090.ENSMUSP00000020420,10090.ENSMUSP00000021514,10090.ENSMUSP00000021950,10090.ENSMUSP00000022842,10090.ENSMUSP00000026135,10090.ENSMUSP00000027863,10090.ENSMUSP00000028238,10090.ENSMUSP00000030691,10090.ENSMUSP00000031445,10090.ENSMUSP00000033642…	Rdx,Cct3,Jup,Pea15a,Dync1h1,Slc25a22,Ap3d1,Ppm1a,Dbn1,Cct5,Aspscr1,Atp1b1,Rab14,Pclo,Aacs,Dcx,Hcfc1,Pck2,Ppp1r9b,Fermt2,Thoc2,Vcpip1,Ptpn11,Pfkm,Gfap,Pfn2,Ywhae,Gsk3a,Bcas3,Apc,Syn1,Tardbp,Camk2b,Hsp90aa1,Snap91,Nsf,Camk2a,Srcin1,Anxa6,Arhgap1,Ckap5,Dctn1,Map2,Gsk3b,Fhl1,Tcp1,Hnrnpm,Bcr,Sorbs2,Clasp2,Myo18a,Dnm2,Ank2,Amph,Rufy3,Gdi2,Dnm1l
GO:0032970	Regulation of actin filament-based process	18	438	0.45	0.0089	10090.ENSMUSP00000000590,10090.ENSMUSP00000001592,10090.ENSMUSP00000005234,10090.ENSMUSP00000018755,10090.ENSMUSP00000021950,10090.ENSMUSP00000023467,10090.ENSMUSP00000030518,10090.ENSMUSP00000031625,10090.ENSMUSP00000031866,10090.ENSMUSP00000034285,10090.ENSMUSP00000044276,10090.ENSMUSP00000044554,10090.ENSMUSP00000068890,10090.ENSMUSP00000074416,10090.ENSMUSP00000124505,10090.ENSMUSP00000130201…	Rdx,Jup,Wdr1,Pdlim4,Dbn1,Pak2,Capzb,Arpc1a,Mtpn,Cotl1,Sh3pxd2b,Fermt2,Pfn2,Bcas3,Stau2,Clasp2,Ank2,Abi2
GO:0061003	Positive regulation of dendritic spine morphogenesis	5	29	1.07	0.0091	10090.ENSMUSP00000021091,10090.ENSMUSP00000021950,10090.ENSMUSP00000087925,10090.ENSMUSP00000124505,10090.ENSMUSP00000155155	Pafah1b1,Dbn1,Camk2b,Stau2,Dnm1l
GO:0048856	Anatomical structure development	110	5513	0.14	0.0098	10090.ENSMUSP00000000590,10090.ENSMUSP00000001592,10090.ENSMUSP00000001620,10090.ENSMUSP00000002808,10090.ENSMUSP00000004646,10090.ENSMUSP00000004673,10090.ENSMUSP00000005234,10090.ENSMUSP00000006254,10090.ENSMUSP00000013737,10090.ENSMUSP00000017534,10090.ENSMUSP00000018755,10090.ENSMUSP00000021091,10090.ENSMUSP00000021522,10090.ENSMUSP00000021930,10090.ENSMUSP00000021950,10090.ENSMUSP00000022793…	Rdx,Jup,Fxr1,Prkra,Coro1c,Ndrg2,Wdr1,Tbcb,Ndufs2,Aldoc,Pdlim4,Pafah1b1,Glrx5,Sfxn1,Dbn1,Acin1,Pak2,Prdx3,Dpysl4,Hspa5,Arhgef2,Capzb,Pclo,Aacs,Mtpn,Dcx,Hcfc1,Ist1,Arcn1,Pkm,Map4,Slc25a20,Pck2,Aldh5a1,Ppp1r9b,Mpst,0610010F05Rik,Sh3pxd2b,Fermt2,Thoc2,Flnb,Ddx17,Tst,Btbd8,Ptpn11,Gfap,Phgdh,Nyap2,Nav1,Ywhae,Tubb3,Gsk3a,Plec,Bcas3,Apc,Epb41l3,Atp1a3,Syn1,mt-Co2,Crip2,Mapk8ip3,Trio,Camk2b,Hsp90aa1,Srgap…
GO:0090316	Positive regulation of intracellular protein transport	10	153	0.65	0.0098	10090.ENSMUSP00000001592,10090.ENSMUSP00000021514,10090.ENSMUSP00000070993,10090.ENSMUSP00000071654,10090.ENSMUSP00000074416,10090.ENSMUSP00000081142,10090.ENSMUSP00000091921,10090.ENSMUSP00000109552,10090.ENSMUSP00000110398,10090.ENSMUSP00000143302	Jup,Ppm1a,Ywhae,Gsk3a,Bcas3,Tardbp,Hsp90aa1,Dctn1,Gsk3b,Rufy3
GO:0046459	Short-chain fatty acid metabolic process	4	15	1.26	0.0104	10090.ENSMUSP00000031524,10090.ENSMUSP00000038555,10090.ENSMUSP00000099919,10090.ENSMUSP00000130941	Acads,Pck2,Crat,Mmut
GO:1902600	Proton transmembrane transport	9	125	0.7	0.0105	10090.ENSMUSP00000000090,10090.ENSMUSP00000006435,10090.ENSMUSP00000019226,10090.ENSMUSP00000027863,10090.ENSMUSP00000079691,10090.ENSMUSP00000080994,10090.ENSMUSP00000102147,10090.ENSMUSP00000108302,10090.ENSMUSP00000110314	Cox5a,Atp6v1b2,Slc25a22,Atp1b1,Atp1a3,mt-Co2,Atp5h,Slc25a18,Atp6v1a
GO:0031345	Negative regulation of cell projection organization	12	221	0.57	0.011	10090.ENSMUSP00000021091,10090.ENSMUSP00000030518,10090.ENSMUSP00000035055,10090.ENSMUSP00000044677,10090.ENSMUSP00000064691,10090.ENSMUSP00000068890,10090.ENSMUSP00000071654,10090.ENSMUSP00000109646,10090.ENSMUSP00000110398,10090.ENSMUSP00000133564,10090.ENSMUSP00000143302,10090.ENSMUSP00000152454	Pafah1b1,Capzb,Map4,Thoc2,Gfap,Pfn2,Gsk3a,Map2,Gsk3b,Dnm2,Rufy3,Gdi2
GO:0110053	Regulation of actin filament organization	14	294	0.52	0.0117	10090.ENSMUSP00000000590,10090.ENSMUSP00000005234,10090.ENSMUSP00000018755,10090.ENSMUSP00000021950,10090.ENSMUSP00000023467,10090.ENSMUSP00000030518,10090.ENSMUSP00000031625,10090.ENSMUSP00000031866,10090.ENSMUSP00000034285,10090.ENSMUSP00000044276,10090.ENSMUSP00000044554,10090.ENSMUSP00000068890,10090.ENSMUSP00000130201,10090.ENSMUSP00000140274	Rdx,Wdr1,Pdlim4,Dbn1,Pak2,Capzb,Arpc1a,Mtpn,Cotl1,Sh3pxd2b,Fermt2,Pfn2,Clasp2,Abi2
GO:1902850	Microtubule cytoskeleton organization involved in mitosis	9	127	0.69	0.0117	10090.ENSMUSP00000021091,10090.ENSMUSP00000028981,10090.ENSMUSP00000029694,10090.ENSMUSP00000030665,10090.ENSMUSP00000035055,10090.ENSMUSP00000106970,10090.ENSMUSP00000109552,10090.ENSMUSP00000112715,10090.ENSMUSP00000130201	Pafah1b1,Mapre1,Arhgef2,Nudc,Map4,Ckap5,Dctn1,Kif2a,Clasp2
GO:0048869	Cellular developmental process	84	3955	0.17	0.0119	10090.ENSMUSP00000000590,10090.ENSMUSP00000001620,10090.ENSMUSP00000004646,10090.ENSMUSP00000004673,10090.ENSMUSP00000005234,10090.ENSMUSP00000006254,10090.ENSMUSP00000013737,10090.ENSMUSP00000017534,10090.ENSMUSP00000020420,10090.ENSMUSP00000021091,10090.ENSMUSP00000021930,10090.ENSMUSP00000021950,10090.ENSMUSP00000022793,10090.ENSMUSP00000023467,10090.ENSMUSP00000025253,10090.ENSMUSP00000025961…	Rdx,Fxr1,Coro1c,Ndrg2,Wdr1,Tbcb,Ndufs2,Aldoc,Ap3d1,Pafah1b1,Sfxn1,Dbn1,Acin1,Pak2,Prrc2a,Prdx3,Dpysl4,Hspa5,Arhgef2,Mtpn,Dcx,Ist1,Map4,Pck2,Ppp1r9b,Sh3pxd2b,Fermt2,Thoc2,Flnb,Ddx17,Tst,Btbd8,Ptpn11,Gfap,Phgdh,Nyap2,Nav1,Ywhae,Tubb3,Plec,Apc,Ctbp1,Epb41l3,Syn1,Mapk8ip3,Trio,Camk2b,Hsp90aa1,Srgap2,Snap91,Camk2a,Akr1b3,Srcin1,Anxa6,Ckap5,Pex5,Map2,Gsk3b,Fhl1,Kif2a,Abi1,Rpl22,Stau2,Slirp,Bcr,Rab1a,Se…
GO:0061024	Membrane organization	25	755	0.36	0.0119	10090.ENSMUSP00000004646,10090.ENSMUSP00000010038,10090.ENSMUSP00000020420,10090.ENSMUSP00000020630,10090.ENSMUSP00000021091,10090.ENSMUSP00000028691,10090.ENSMUSP00000042852,10090.ENSMUSP00000051248,10090.ENSMUSP00000056529,10090.ENSMUSP00000064893,10090.ENSMUSP00000071654,10090.ENSMUSP00000073124,10090.ENSMUSP00000079098,10090.ENSMUSP00000081142,10090.ENSMUSP00000091921,10090.ENSMUSP00000096096…	Coro1c,Snap47,Ap3d1,Hspa4,Pafah1b1,Arfgap2,Tmem33,Vcpip1,Btbd8,Arfgap3,Gsk3a,Plec,Epb41l3,Tardbp,Hsp90aa1,Snap91,Camk2a,Anxa6,Pex5,Dctn1,Gsk3b,Rab1a,Myo18a,Ank2,Dnm1l
GO:0051223	Regulation of protein transport	21	580	0.4	0.0126	10090.ENSMUSP00000001592,10090.ENSMUSP00000019226,10090.ENSMUSP00000021514,10090.ENSMUSP00000031445,10090.ENSMUSP00000033761,10090.ENSMUSP00000038555,10090.ENSMUSP00000058757,10090.ENSMUSP00000059801,10090.ENSMUSP00000070993,10090.ENSMUSP00000071654,10090.ENSMUSP00000074416,10090.ENSMUSP00000081142,10090.ENSMUSP00000091921,10090.ENSMUSP00000096096,10090.ENSMUSP00000103222,10090.ENSMUSP00000109552…	Jup,Slc25a22,Ppm1a,Aacs,Hcfc1,Pck2,Ptpn11,Pfkm,Ywhae,Gsk3a,Bcas3,Tardbp,Hsp90aa1,Snap91,Srcin1,Dctn1,Gsk3b,Hnrnpm,Myo18a,Rufy3,Dnm1l
GO:1901889	Negative regulation of cell junction assembly	5	32	1.03	0.0129	10090.ENSMUSP00000004646,10090.ENSMUSP00000071163,10090.ENSMUSP00000074416,10090.ENSMUSP00000110398,10090.ENSMUSP00000130201	Coro1c,Rcc2,Bcas3,Gsk3b,Clasp2
GO:1902905	Positive regulation of supramolecular fiber organization	11	192	0.6	0.0129	10090.ENSMUSP00000005234,10090.ENSMUSP00000018755,10090.ENSMUSP00000028981,10090.ENSMUSP00000032998,10090.ENSMUSP00000044276,10090.ENSMUSP00000044554,10090.ENSMUSP00000068890,10090.ENSMUSP00000078337,10090.ENSMUSP00000106970,10090.ENSMUSP00000109552,10090.ENSMUSP00000140274	Wdr1,Pdlim4,Mapre1,Rps3,Sh3pxd2b,Fermt2,Pfn2,Apc,Ckap5,Dctn1,Abi2
GO:0045773	Positive regulation of axon extension	6	52	0.9	0.0131	10090.ENSMUSP00000021091,10090.ENSMUSP00000021950,10090.ENSMUSP00000034966,10090.ENSMUSP00000095507,10090.ENSMUSP00000110398,10090.ENSMUSP00000143302	Pafah1b1,Dbn1,Rpl4,Macf1,Gsk3b,Rufy3
GO:0016070	RNA metabolic process	40	1498	0.26	0.0134	10090.ENSMUSP00000001186,10090.ENSMUSP00000001809,10090.ENSMUSP00000002808,10090.ENSMUSP00000003572,10090.ENSMUSP00000021226,10090.ENSMUSP00000022793,10090.ENSMUSP00000027921,10090.ENSMUSP00000029480,10090.ENSMUSP00000029752,10090.ENSMUSP00000030623,10090.ENSMUSP00000035415,10090.ENSMUSP00000036710,10090.ENSMUSP00000044677,10090.ENSMUSP00000054863,10090.ENSMUSP00000055254,10090.ENSMUSP00000055535…	Snrnp27,Pabpc1,Prkra,Gars,Luc7l3,Acin1,Iars2,Prpf38b,Tars2,Sfpq,Atxn2l,Lars2,Thoc2,Pcbp1,Luc7l2,Ddx17,Elob,Srsf7,Rpl7,Hnrnph1,Tardbp,Sars2,Rpl7a,Zranb2,Fus,Rps16,Rbm39,Eef1d,Hnrnpc,Hnrnpa3,Gsk3b,Mrpl1,Srsf3,Hnrnpm,Srsf1,Farsb,Rpl14,Ddx39b,Tcof1,Tbrg4
GO:0050769	Positive regulation of neurogenesis	14	300	0.51	0.0137	10090.ENSMUSP00000021091,10090.ENSMUSP00000021950,10090.ENSMUSP00000033642,10090.ENSMUSP00000034164,10090.ENSMUSP00000034966,10090.ENSMUSP00000064691,10090.ENSMUSP00000087925,10090.ENSMUSP00000095507,10090.ENSMUSP00000096096,10090.ENSMUSP00000110398,10090.ENSMUSP00000124505,10090.ENSMUSP00000143302,10090.ENSMUSP00000146585,10090.ENSMUSP00000155155	Pafah1b1,Dbn1,Dcx,Ist1,Rpl4,Gfap,Camk2b,Macf1,Snap91,Gsk3b,Stau2,Rufy3,Map6,Dnm1l
GO:0030154	Cell differentiation	83	3918	0.16	0.0138	10090.ENSMUSP00000000590,10090.ENSMUSP00000001620,10090.ENSMUSP00000004646,10090.ENSMUSP00000004673,10090.ENSMUSP00000005234,10090.ENSMUSP00000006254,10090.ENSMUSP00000013737,10090.ENSMUSP00000017534,10090.ENSMUSP00000020420,10090.ENSMUSP00000021091,10090.ENSMUSP00000021930,10090.ENSMUSP00000021950,10090.ENSMUSP00000022793,10090.ENSMUSP00000023467,10090.ENSMUSP00000025253,10090.ENSMUSP00000025961…	Rdx,Fxr1,Coro1c,Ndrg2,Wdr1,Tbcb,Ndufs2,Aldoc,Ap3d1,Pafah1b1,Sfxn1,Dbn1,Acin1,Pak2,Prrc2a,Prdx3,Dpysl4,Hspa5,Arhgef2,Mtpn,Dcx,Ist1,Map4,Pck2,Ppp1r9b,Sh3pxd2b,Fermt2,Thoc2,Flnb,Ddx17,Tst,Btbd8,Ptpn11,Gfap,Phgdh,Nyap2,Nav1,Ywhae,Tubb3,Plec,Apc,Ctbp1,Epb41l3,Syn1,Mapk8ip3,Trio,Camk2b,Hsp90aa1,Srgap2,Snap91,Camk2a,Akr1b3,Srcin1,Anxa6,Ckap5,Pex5,Map2,Gsk3b,Fhl1,Kif2a,Abi1,Rpl22,Stau2,Slirp,Bcr,Rab1a,Se…
GO:0031116	Positive regulation of microtubule polymerization	5	33	1.02	0.0143	10090.ENSMUSP00000028981,10090.ENSMUSP00000032998,10090.ENSMUSP00000078337,10090.ENSMUSP00000106970,10090.ENSMUSP00000109552	Mapre1,Rps3,Apc,Ckap5,Dctn1
GO:0010720	Positive regulation of cell development	16	379	0.46	0.0144	10090.ENSMUSP00000021091,10090.ENSMUSP00000021950,10090.ENSMUSP00000033642,10090.ENSMUSP00000034164,10090.ENSMUSP00000034966,10090.ENSMUSP00000044554,10090.ENSMUSP00000064691,10090.ENSMUSP00000087925,10090.ENSMUSP00000095507,10090.ENSMUSP00000096096,10090.ENSMUSP00000110398,10090.ENSMUSP00000124505,10090.ENSMUSP00000133564,10090.ENSMUSP00000143302,10090.ENSMUSP00000146585,10090.ENSMUSP00000155155	Pafah1b1,Dbn1,Dcx,Ist1,Rpl4,Fermt2,Gfap,Camk2b,Macf1,Snap91,Gsk3b,Stau2,Dnm2,Rufy3,Map6,Dnm1l
GO:0006900	Vesicle budding from membrane	7	77	0.8	0.0145	10090.ENSMUSP00000020420,10090.ENSMUSP00000028691,10090.ENSMUSP00000056529,10090.ENSMUSP00000064893,10090.ENSMUSP00000096096,10090.ENSMUSP00000127330,10090.ENSMUSP00000130696	Ap3d1,Arfgap2,Btbd8,Arfgap3,Snap91,Rab1a,Myo18a
GO:0048731	System development	86	4105	0.16	0.0145	10090.ENSMUSP00000002808,10090.ENSMUSP00000004673,10090.ENSMUSP00000005234,10090.ENSMUSP00000006254,10090.ENSMUSP00000013737,10090.ENSMUSP00000018755,10090.ENSMUSP00000021091,10090.ENSMUSP00000021522,10090.ENSMUSP00000021930,10090.ENSMUSP00000021950,10090.ENSMUSP00000022793,10090.ENSMUSP00000023467,10090.ENSMUSP00000025961,10090.ENSMUSP00000026551,10090.ENSMUSP00000028222,10090.ENSMUSP00000029694…	Prkra,Ndrg2,Wdr1,Tbcb,Ndufs2,Pdlim4,Pafah1b1,Glrx5,Sfxn1,Dbn1,Acin1,Pak2,Prdx3,Dpysl4,Hspa5,Arhgef2,Pclo,Aacs,Mtpn,Dcx,Ist1,Arcn1,Pkm,Map4,Pck2,Aldh5a1,Ppp1r9b,Mpst,0610010F05Rik,Sh3pxd2b,Thoc2,Btbd8,Ptpn11,Gfap,Phgdh,Nyap2,Nav1,Ywhae,Tubb3,Gsk3a,Plec,Bcas3,Apc,Epb41l3,Atp1a3,Syn1,Crip2,Mapk8ip3,Trio,Camk2b,Hsp90aa1,Srgap2,Snap91,Ass1,Camk2a,Akr1b3,Ak4,Anxa6,Ckap5,Pex5,Dctn1,Map2,Gsk3b,Kif2a,Mthf…
GO:0051895	Negative regulation of focal adhesion assembly	4	17	1.21	0.0145	10090.ENSMUSP00000004646,10090.ENSMUSP00000071163,10090.ENSMUSP00000074416,10090.ENSMUSP00000130201	Coro1c,Rcc2,Bcas3,Clasp2
GO:0000398	mRNA splicing, via spliceosome	12	231	0.55	0.0149	10090.ENSMUSP00000021226,10090.ENSMUSP00000029480,10090.ENSMUSP00000030623,10090.ENSMUSP00000055254,10090.ENSMUSP00000055535,10090.ENSMUSP00000070983,10090.ENSMUSP00000107237,10090.ENSMUSP00000107595,10090.ENSMUSP00000117045,10090.ENSMUSP00000120115,10090.ENSMUSP00000120595,10090.ENSMUSP00000133428	Luc7l3,Prpf38b,Sfpq,Luc7l2,Ddx17,Srsf7,Hnrnpc,Hnrnpa3,Srsf3,Hnrnpm,Srsf1,Ddx39b
GO:0099504	Synaptic vesicle cycle	9	133	0.67	0.0149	10090.ENSMUSP00000010038,10090.ENSMUSP00000020420,10090.ENSMUSP00000030691,10090.ENSMUSP00000056529,10090.ENSMUSP00000080568,10090.ENSMUSP00000096096,10090.ENSMUSP00000133564,10090.ENSMUSP00000142766,10090.ENSMUSP00000155155	Snap47,Ap3d1,Pclo,Btbd8,Syn1,Snap91,Dnm2,Amph,Dnm1l
GO:0030705	Cytoskeleton-dependent intracellular transport	11	199	0.58	0.0162	10090.ENSMUSP00000018851,10090.ENSMUSP00000020420,10090.ENSMUSP00000021091,10090.ENSMUSP00000027684,10090.ENSMUSP00000030623,10090.ENSMUSP00000085683,10090.ENSMUSP00000097904,10090.ENSMUSP00000124505,10090.ENSMUSP00000127330,10090.ENSMUSP00000146585,10090.ENSMUSP00000146896	Dync1h1,Ap3d1,Pafah1b1,Arl8a,Sfpq,Mapk8ip3,Tanc2,Stau2,Rab1a,Map6,Camsap3
GO:0051348	Negative regulation of transferase activity	13	270	0.52	0.0164	10090.ENSMUSP00000004646,10090.ENSMUSP00000025961,10090.ENSMUSP00000035220,10090.ENSMUSP00000039797,10090.ENSMUSP00000071654,10090.ENSMUSP00000073124,10090.ENSMUSP00000078337,10090.ENSMUSP00000103222,10090.ENSMUSP00000110398,10090.ENSMUSP00000110998,10090.ENSMUSP00000120528,10090.ENSMUSP00000129565,10090.ENSMUSP00000147767	Coro1c,Prdx3,Prkar2a,Prkar2b,Gsk3a,Plec,Apc,Srcin1,Gsk3b,Eif4a2,Rps20,Gstp1,Casp3
GO:0010970	Transport along microtubule	10	167	0.62	0.0168	10090.ENSMUSP00000018851,10090.ENSMUSP00000020420,10090.ENSMUSP00000021091,10090.ENSMUSP00000027684,10090.ENSMUSP00000030623,10090.ENSMUSP00000085683,10090.ENSMUSP00000124505,10090.ENSMUSP00000127330,10090.ENSMUSP00000146585,10090.ENSMUSP00000146896	Dync1h1,Ap3d1,Pafah1b1,Arl8a,Sfpq,Mapk8ip3,Stau2,Rab1a,Map6,Camsap3
GO:0032956	Regulation of actin cytoskeleton organization	16	389	0.45	0.0181	10090.ENSMUSP00000000590,10090.ENSMUSP00000005234,10090.ENSMUSP00000018755,10090.ENSMUSP00000021950,10090.ENSMUSP00000023467,10090.ENSMUSP00000030518,10090.ENSMUSP00000031625,10090.ENSMUSP00000031866,10090.ENSMUSP00000034285,10090.ENSMUSP00000044276,10090.ENSMUSP00000044554,10090.ENSMUSP00000068890,10090.ENSMUSP00000074416,10090.ENSMUSP00000124505,10090.ENSMUSP00000130201,10090.ENSMUSP00000140274	Rdx,Wdr1,Pdlim4,Dbn1,Pak2,Capzb,Arpc1a,Mtpn,Cotl1,Sh3pxd2b,Fermt2,Pfn2,Bcas3,Stau2,Clasp2,Abi2
GO:0034250	Positive regulation of cellular amide metabolic process	10	172	0.6	0.0208	10090.ENSMUSP00000001620,10090.ENSMUSP00000034834,10090.ENSMUSP00000047008,10090.ENSMUSP00000054863,10090.ENSMUSP00000062326,10090.ENSMUSP00000071654,10090.ENSMUSP00000081232,10090.ENSMUSP00000104265,10090.ENSMUSP00000133428,10090.ENSMUSP00000147767	Fxr1,Pkm,Eif5a,Pcbp1,Mrps27,Gsk3a,Eif4g3,Rps9,Ddx39b,Casp3
GO:0046031	ADP metabolic process	6	58	0.85	0.0208	10090.ENSMUSP00000017534,10090.ENSMUSP00000025696,10090.ENSMUSP00000034834,10090.ENSMUSP00000059801,10090.ENSMUSP00000102559,10090.ENSMUSP00000130858	Aldoc,Ak3,Pkm,Pfkm,Ak4,Tpi1
GO:0048488	Synaptic vesicle endocytosis	6	58	0.85	0.0208	10090.ENSMUSP00000020420,10090.ENSMUSP00000056529,10090.ENSMUSP00000096096,10090.ENSMUSP00000133564,10090.ENSMUSP00000142766,10090.ENSMUSP00000155155	Ap3d1,Btbd8,Snap91,Dnm2,Amph,Dnm1l
GO:2001222	Regulation of neuron migration	6	58	0.85	0.0208	10090.ENSMUSP00000029694,10090.ENSMUSP00000085683,10090.ENSMUSP00000087925,10090.ENSMUSP00000095195,10090.ENSMUSP00000099952,10090.ENSMUSP00000110398	Arhgef2,Mapk8ip3,Camk2b,Srgap2,Camk2a,Gsk3b
GO:0031647	Regulation of protein stability	14	317	0.48	0.0213	10090.ENSMUSP00000001452,10090.ENSMUSP00000002808,10090.ENSMUSP00000022842,10090.ENSMUSP00000027863,10090.ENSMUSP00000030538,10090.ENSMUSP00000033761,10090.ENSMUSP00000068890,10090.ENSMUSP00000081142,10090.ENSMUSP00000085683,10090.ENSMUSP00000091921,10090.ENSMUSP00000116108,10090.ENSMUSP00000131514,10090.ENSMUSP00000138753,10090.ENSMUSP00000147767	Cct3,Prkra,Cct5,Atp1b1,Ddost,Hcfc1,Pfn2,Tardbp,Mapk8ip3,Hsp90aa1,Tcp1,Isoc2a,Ank2,Casp3
GO:0120033	Negative regulation of plasma membrane bounded cell projection assembly	5	37	0.97	0.0213	10090.ENSMUSP00000030518,10090.ENSMUSP00000035055,10090.ENSMUSP00000068890,10090.ENSMUSP00000133564,10090.ENSMUSP00000152454	Capzb,Map4,Pfn2,Dnm2,Gdi2
GO:0019637	Organophosphate metabolic process	27	888	0.32	0.0216	10090.ENSMUSP00000003572,10090.ENSMUSP00000003907,10090.ENSMUSP00000006435,10090.ENSMUSP00000011058,10090.ENSMUSP00000013737,10090.ENSMUSP00000015501,10090.ENSMUSP00000017534,10090.ENSMUSP00000020504,10090.ENSMUSP00000022529,10090.ENSMUSP00000025696,10090.ENSMUSP00000027503,10090.ENSMUSP00000027863,10090.ENSMUSP00000028517,10090.ENSMUSP00000029147,10090.ENSMUSP00000030432,10090.ENSMUSP00000032461…	Gars,Gcdh,Atp6v1b2,Pdhx,Ndufs2,Clpx,Aldoc,Hint1,Tkt,Ak3,Dtymk,Atp1b1,Ola1,Nfs1,Hmgcl,Tamm41,Naxd,Pkm,Ndufv1,Pfkm,Atp5h,Ak4,Atp6v1a,Tpi1,Gpd2,Ndufa9,Hmgcs1
GO:0007005	Mitochondrion organization	18	481	0.41	0.0219	10090.ENSMUSP00000003029,10090.ENSMUSP00000013737,10090.ENSMUSP00000020630,10090.ENSMUSP00000025961,10090.ENSMUSP00000030432,10090.ENSMUSP00000030882,10090.ENSMUSP00000071654,10090.ENSMUSP00000073124,10090.ENSMUSP00000075762,10090.ENSMUSP00000088456,10090.ENSMUSP00000091921,10090.ENSMUSP00000099952,10090.ENSMUSP00000108151,10090.ENSMUSP00000110398,10090.ENSMUSP00000112283,10090.ENSMUSP00000125341…	Timm44,Ndufs2,Hspa4,Prdx3,Hmgcl,Pmpcb,Gsk3a,Plec,Pmpca,Dap3,Hsp90aa1,Camk2a,Pex5,Gsk3b,Mrpl39,Slirp,Ndufa9,Dnm1l
GO:0032502	Developmental process	116	6028	0.12	0.0219	10090.ENSMUSP00000000590,10090.ENSMUSP00000001592,10090.ENSMUSP00000001620,10090.ENSMUSP00000002808,10090.ENSMUSP00000004646,10090.ENSMUSP00000004673,10090.ENSMUSP00000005234,10090.ENSMUSP00000006254,10090.ENSMUSP00000013737,10090.ENSMUSP00000017534,10090.ENSMUSP00000018755,10090.ENSMUSP00000020420,10090.ENSMUSP00000021091,10090.ENSMUSP00000021522,10090.ENSMUSP00000021930,10090.ENSMUSP00000021950…	Rdx,Jup,Fxr1,Prkra,Coro1c,Ndrg2,Wdr1,Tbcb,Ndufs2,Aldoc,Pdlim4,Ap3d1,Pafah1b1,Glrx5,Sfxn1,Dbn1,Acin1,Pak2,Prrc2a,Prdx3,Dpysl4,Hspa5,Arhgef2,Capzb,Pclo,Aacs,Mtpn,Dcx,Hcfc1,Ist1,Arcn1,Pkm,Map4,Slc25a20,Pck2,Aldh5a1,Ppp1r9b,Mpst,0610010F05Rik,Sh3pxd2b,Fermt2,Thoc2,Flnb,Ddx17,Tst,Btbd8,Ptpn11,Gfap,Phgdh,Nyap2,Nav1,Ywhae,Tubb3,Gsk3a,Plec,Bcas3,Apc,Ctbp1,Epb41l3,Atp1a3,Syn1,mt-Co2,Eif4g3,Crip2,Mapk8ip3,…
GO:0043933	Protein-containing complex organization	37	1388	0.26	0.0219	10090.ENSMUSP00000001452,10090.ENSMUSP00000005234,10090.ENSMUSP00000006900,10090.ENSMUSP00000010038,10090.ENSMUSP00000013737,10090.ENSMUSP00000020630,10090.ENSMUSP00000021226,10090.ENSMUSP00000028004,10090.ENSMUSP00000028981,10090.ENSMUSP00000031617,10090.ENSMUSP00000032992,10090.ENSMUSP00000035105,10090.ENSMUSP00000038069,10090.ENSMUSP00000041732,10090.ENSMUSP00000044276,10090.ENSMUSP00000044554…	Cct3,Wdr1,Acot13,Snap47,Ndufs2,Hspa4,Luc7l3,Aldh9a1,Mapre1,Rpl6,Eif3c,Rpsa,H2-Ke6,Ppp1r9b,Sh3pxd2b,Fermt2,Mrps7,Luc7l2,Plec,Apc,Hsp90aa1,Snap91,H2bc3,Nsf,Fus,H2aw,Ckap5,Pex5,Gsk3b,Srsf1,Farsb,Clasp2,Ddx39b,H2bc18,Ndufa9,Dnm1l,Fech
GO:0048638	Regulation of developmental growth	16	398	0.44	0.0219	10090.ENSMUSP00000021091,10090.ENSMUSP00000021950,10090.ENSMUSP00000033642,10090.ENSMUSP00000034164,10090.ENSMUSP00000034966,10090.ENSMUSP00000044276,10090.ENSMUSP00000071654,10090.ENSMUSP00000078337,10090.ENSMUSP00000095507,10090.ENSMUSP00000108151,10090.ENSMUSP00000109646,10090.ENSMUSP00000110398,10090.ENSMUSP00000130201,10090.ENSMUSP00000133428,10090.ENSMUSP00000133564,10090.ENSMUSP00000143302	Pafah1b1,Dbn1,Dcx,Ist1,Rpl4,Sh3pxd2b,Gsk3a,Apc,Macf1,Pex5,Map2,Gsk3b,Clasp2,Ddx39b,Dnm2,Rufy3
GO:1900024	Regulation of substrate adhesion-dependent cell spreading	6	59	0.85	0.0219	10090.ENSMUSP00000004646,10090.ENSMUSP00000021950,10090.ENSMUSP00000044554,10090.ENSMUSP00000071163,10090.ENSMUSP00000129584,10090.ENSMUSP00000133564	Coro1c,Dbn1,Fermt2,Rcc2,Bcar1,Dnm2
GO:0046390	Ribose phosphate biosynthetic process	11	209	0.56	0.0224	10090.ENSMUSP00000003907,10090.ENSMUSP00000011058,10090.ENSMUSP00000013737,10090.ENSMUSP00000022529,10090.ENSMUSP00000025696,10090.ENSMUSP00000034834,10090.ENSMUSP00000042967,10090.ENSMUSP00000102147,10090.ENSMUSP00000102559,10090.ENSMUSP00000110314,10090.ENSMUSP00000144904	Gcdh,Pdhx,Ndufs2,Tkt,Ak3,Pkm,Ndufv1,Atp5h,Ak4,Atp6v1a,Ndufa9
GO:0006754	ATP biosynthetic process	7	85	0.75	0.0228	10090.ENSMUSP00000013737,10090.ENSMUSP00000025696,10090.ENSMUSP00000034834,10090.ENSMUSP00000042967,10090.ENSMUSP00000102147,10090.ENSMUSP00000110314,10090.ENSMUSP00000144904	Ndufs2,Ak3,Pkm,Ndufv1,Atp5h,Atp6v1a,Ndufa9
GO:0098930	Axonal transport	6	60	0.84	0.023	10090.ENSMUSP00000018851,10090.ENSMUSP00000020420,10090.ENSMUSP00000021091,10090.ENSMUSP00000027684,10090.ENSMUSP00000085683,10090.ENSMUSP00000146585	Dync1h1,Ap3d1,Pafah1b1,Arl8a,Mapk8ip3,Map6
GO:0006839	Mitochondrial transport	9	144	0.63	0.0234	10090.ENSMUSP00000003029,10090.ENSMUSP00000020630,10090.ENSMUSP00000030882,10090.ENSMUSP00000035222,10090.ENSMUSP00000071654,10090.ENSMUSP00000075762,10090.ENSMUSP00000091921,10090.ENSMUSP00000099952,10090.ENSMUSP00000110398	Timm44,Hspa4,Pmpcb,Slc25a20,Gsk3a,Pmpca,Hsp90aa1,Camk2a,Gsk3b
GO:1990542	Mitochondrial transmembrane transport	7	86	0.75	0.0239	10090.ENSMUSP00000003029,10090.ENSMUSP00000003622,10090.ENSMUSP00000019226,10090.ENSMUSP00000021930,10090.ENSMUSP00000055743,10090.ENSMUSP00000075987,10090.ENSMUSP00000108302	Timm44,Slc25a1,Slc25a22,Sfxn1,Tst,Slc25a3,Slc25a18
GO:0009083	Branched-chain amino acid catabolic process	4	21	1.12	0.0257	10090.ENSMUSP00000021913,10090.ENSMUSP00000030432,10090.ENSMUSP00000045606,10090.ENSMUSP00000071292	Auh,Hmgcl,Hibch,Bckdha
GO:0032231	Regulation of actin filament bundle assembly	8	116	0.68	0.0263	10090.ENSMUSP00000000590,10090.ENSMUSP00000018755,10090.ENSMUSP00000021950,10090.ENSMUSP00000023467,10090.ENSMUSP00000044276,10090.ENSMUSP00000044554,10090.ENSMUSP00000068890,10090.ENSMUSP00000130201	Rdx,Pdlim4,Dbn1,Pak2,Sh3pxd2b,Fermt2,Pfn2,Clasp2
GO:0048194	Golgi vesicle budding	3	8	1.41	0.0272	10090.ENSMUSP00000028691,10090.ENSMUSP00000064893,10090.ENSMUSP00000130696	Arfgap2,Arfgap3,Myo18a
GO:0030865	Cortical cytoskeleton organization	6	63	0.82	0.0283	10090.ENSMUSP00000004646,10090.ENSMUSP00000005234,10090.ENSMUSP00000021091,10090.ENSMUSP00000073124,10090.ENSMUSP00000079098,10090.ENSMUSP00000127641	Coro1c,Wdr1,Pafah1b1,Plec,Epb41l3,Sept7
GO:0031122	Cytoplasmic microtubule organization	6	63	0.82	0.0283	10090.ENSMUSP00000018851,10090.ENSMUSP00000021091,10090.ENSMUSP00000078337,10090.ENSMUSP00000109552,10090.ENSMUSP00000142299,10090.ENSMUSP00000146896	Dync1h1,Pafah1b1,Apc,Dctn1,Camsap2,Camsap3
GO:0009165	Nucleotide biosynthetic process	12	253	0.51	0.0284	10090.ENSMUSP00000003572,10090.ENSMUSP00000003907,10090.ENSMUSP00000011058,10090.ENSMUSP00000013737,10090.ENSMUSP00000025696,10090.ENSMUSP00000027503,10090.ENSMUSP00000034834,10090.ENSMUSP00000042967,10090.ENSMUSP00000102147,10090.ENSMUSP00000102559,10090.ENSMUSP00000110314,10090.ENSMUSP00000144904	Gars,Gcdh,Pdhx,Ndufs2,Ak3,Dtymk,Pkm,Ndufv1,Atp5h,Ak4,Atp6v1a,Ndufa9
GO:0006450	Regulation of translational fidelity	4	22	1.1	0.0291	10090.ENSMUSP00000027921,10090.ENSMUSP00000029752,10090.ENSMUSP00000036710,10090.ENSMUSP00000104265	Iars2,Tars2,Lars2,Rps9
GO:0040001	Establishment of mitotic spindle localization	5	41	0.92	0.0296	10090.ENSMUSP00000021091,10090.ENSMUSP00000028981,10090.ENSMUSP00000029694,10090.ENSMUSP00000109552,10090.ENSMUSP00000130201	Pafah1b1,Mapre1,Arhgef2,Dctn1,Clasp2
GO:0048008	Platelet-derived growth factor receptor signaling pathway	5	41	0.92	0.0296	10090.ENSMUSP00000031627,10090.ENSMUSP00000058757,10090.ENSMUSP00000126377,10090.ENSMUSP00000129584,10090.ENSMUSP00000130201	Pdap1,Ptpn11,Bcr,Bcar1,Clasp2
GO:0048639	Positive regulation of developmental growth	11	219	0.54	0.0302	10090.ENSMUSP00000021091,10090.ENSMUSP00000021950,10090.ENSMUSP00000033642,10090.ENSMUSP00000034164,10090.ENSMUSP00000034966,10090.ENSMUSP00000044276,10090.ENSMUSP00000095507,10090.ENSMUSP00000108151,10090.ENSMUSP00000110398,10090.ENSMUSP00000133428,10090.ENSMUSP00000143302	Pafah1b1,Dbn1,Dcx,Ist1,Rpl4,Sh3pxd2b,Macf1,Pex5,Gsk3b,Ddx39b,Rufy3
GO:0006119	Oxidative phosphorylation	8	120	0.66	0.0309	10090.ENSMUSP00000000090,10090.ENSMUSP00000013737,10090.ENSMUSP00000042967,10090.ENSMUSP00000072829,10090.ENSMUSP00000080994,10090.ENSMUSP00000102147,10090.ENSMUSP00000138019,10090.ENSMUSP00000144904	Cox5a,Ndufs2,Ndufv1,Gm10053,mt-Co2,Atp5h,Cox4i1,Ndufa9
GO:0010927	Cellular component assembly involved in morphogenesis	8	120	0.66	0.0309	10090.ENSMUSP00000005234,10090.ENSMUSP00000021091,10090.ENSMUSP00000073124,10090.ENSMUSP00000079098,10090.ENSMUSP00000106970,10090.ENSMUSP00000127330,10090.ENSMUSP00000138753,10090.ENSMUSP00000140170	Wdr1,Pafah1b1,Plec,Epb41l3,Ckap5,Rab1a,Ank2,Agfg1
GO:0009152	Purine ribonucleotide biosynthetic process	10	185	0.57	0.031	10090.ENSMUSP00000003907,10090.ENSMUSP00000011058,10090.ENSMUSP00000013737,10090.ENSMUSP00000025696,10090.ENSMUSP00000034834,10090.ENSMUSP00000042967,10090.ENSMUSP00000102147,10090.ENSMUSP00000102559,10090.ENSMUSP00000110314,10090.ENSMUSP00000144904	Gcdh,Pdhx,Ndufs2,Ak3,Pkm,Ndufv1,Atp5h,Ak4,Atp6v1a,Ndufa9
GO:0022618	Ribonucleoprotein complex assembly	10	185	0.57	0.031	10090.ENSMUSP00000021226,10090.ENSMUSP00000031617,10090.ENSMUSP00000032992,10090.ENSMUSP00000035105,10090.ENSMUSP00000053033,10090.ENSMUSP00000055254,10090.ENSMUSP00000091921,10090.ENSMUSP00000106970,10090.ENSMUSP00000120595,10090.ENSMUSP00000133428	Luc7l3,Rpl6,Eif3c,Rpsa,Mrps7,Luc7l2,Hsp90aa1,Ckap5,Srsf1,Ddx39b
GO:0001558	Regulation of cell growth	17	459	0.41	0.0319	10090.ENSMUSP00000021091,10090.ENSMUSP00000021950,10090.ENSMUSP00000031866,10090.ENSMUSP00000033642,10090.ENSMUSP00000034164,10090.ENSMUSP00000034966,10090.ENSMUSP00000041732,10090.ENSMUSP00000071654,10090.ENSMUSP00000079098,10090.ENSMUSP00000095507,10090.ENSMUSP00000109646,10090.ENSMUSP00000110398,10090.ENSMUSP00000110417,10090.ENSMUSP00000130201,10090.ENSMUSP00000133428,10090.ENSMUSP00000133564…	Pafah1b1,Dbn1,Mtpn,Dcx,Ist1,Rpl4,Ppp1r9b,Gsk3a,Epb41l3,Macf1,Map2,Gsk3b,Fhl1,Clasp2,Ddx39b,Dnm2,Rufy3
GO:0006007	Glucose catabolic process	4	23	1.08	0.0324	10090.ENSMUSP00000034834,10090.ENSMUSP00000059801,10090.ENSMUSP00000130858,10090.ENSMUSP00000148107	Pkm,Pfkm,Tpi1,Ldha
GO:0036466	Synaptic vesicle recycling via endosome	3	9	1.36	0.0337	10090.ENSMUSP00000020420,10090.ENSMUSP00000056529,10090.ENSMUSP00000155155	Ap3d1,Btbd8,Dnm1l
GO:0050767	Regulation of neurogenesis	17	462	0.4	0.0339	10090.ENSMUSP00000015855,10090.ENSMUSP00000021091,10090.ENSMUSP00000021950,10090.ENSMUSP00000029694,10090.ENSMUSP00000033642,10090.ENSMUSP00000034164,10090.ENSMUSP00000034966,10090.ENSMUSP00000064691,10090.ENSMUSP00000087925,10090.ENSMUSP00000095507,10090.ENSMUSP00000096096,10090.ENSMUSP00000109646,10090.ENSMUSP00000110398,10090.ENSMUSP00000124505,10090.ENSMUSP00000143302,10090.ENSMUSP00000146585…	Prune1,Pafah1b1,Dbn1,Arhgef2,Dcx,Ist1,Rpl4,Gfap,Camk2b,Macf1,Snap91,Map2,Gsk3b,Stau2,Rufy3,Map6,Dnm1l
GO:0051294	Establishment of spindle orientation	5	43	0.9	0.0346	10090.ENSMUSP00000021091,10090.ENSMUSP00000028981,10090.ENSMUSP00000029694,10090.ENSMUSP00000035055,10090.ENSMUSP00000109552	Pafah1b1,Mapre1,Arhgef2,Map4,Dctn1
GO:1901888	Regulation of cell junction assembly	11	225	0.53	0.0358	10090.ENSMUSP00000004646,10090.ENSMUSP00000044554,10090.ENSMUSP00000058757,10090.ENSMUSP00000071163,10090.ENSMUSP00000074416,10090.ENSMUSP00000095507,10090.ENSMUSP00000110398,10090.ENSMUSP00000124505,10090.ENSMUSP00000130201,10090.ENSMUSP00000141400,10090.ENSMUSP00000146896	Coro1c,Fermt2,Ptpn11,Rcc2,Bcas3,Macf1,Gsk3b,Stau2,Clasp2,Map4k4,Camsap3
GO:0006790	Sulfur compound metabolic process	14	343	0.45	0.0385	10090.ENSMUSP00000003907,10090.ENSMUSP00000011058,10090.ENSMUSP00000021522,10090.ENSMUSP00000029147,10090.ENSMUSP00000030432,10090.ENSMUSP00000043061,10090.ENSMUSP00000055743,10090.ENSMUSP00000061851,10090.ENSMUSP00000064755,10090.ENSMUSP00000076433,10090.ENSMUSP00000093955,10090.ENSMUSP00000129565,10090.ENSMUSP00000130941,10090.ENSMUSP00000153064	Gcdh,Pdhx,Glrx5,Nfs1,Hmgcl,Mpst,Tst,Ahcy,Phgdh,Ethe1,Eef1g,Gstp1,Mmut,Hmgcs1
GO:0000278	Mitotic cell cycle	20	603	0.36	0.0396	10090.ENSMUSP00000018851,10090.ENSMUSP00000021091,10090.ENSMUSP00000028981,10090.ENSMUSP00000029694,10090.ENSMUSP00000030665,10090.ENSMUSP00000035055,10090.ENSMUSP00000042342,10090.ENSMUSP00000051248,10090.ENSMUSP00000058757,10090.ENSMUSP00000071134,10090.ENSMUSP00000076777,10090.ENSMUSP00000078337,10090.ENSMUSP00000087925,10090.ENSMUSP00000094528,10090.ENSMUSP00000099952,10090.ENSMUSP00000106970…	Dync1h1,Pafah1b1,Mapre1,Arhgef2,Nudc,Map4,Tubb4b,Vcpip1,Ptpn11,Tubb3,Tuba1b,Apc,Camk2b,Eml4,Camk2a,Ckap5,Dctn1,Kif2a,Sept7,Clasp2
GO:0022613	Ribonucleoprotein complex biogenesis	16	428	0.41	0.0404	10090.ENSMUSP00000021226,10090.ENSMUSP00000031617,10090.ENSMUSP00000032992,10090.ENSMUSP00000035105,10090.ENSMUSP00000053033,10090.ENSMUSP00000055254,10090.ENSMUSP00000055535,10090.ENSMUSP00000071616,10090.ENSMUSP00000091921,10090.ENSMUSP00000099962,10090.ENSMUSP00000103940,10090.ENSMUSP00000106970,10090.ENSMUSP00000112977,10090.ENSMUSP00000120595,10090.ENSMUSP00000131489,10090.ENSMUSP00000133428	Luc7l3,Rpl6,Eif3c,Rpsa,Mrps7,Luc7l2,Ddx17,Rpl7,Hsp90aa1,Rpl7a,Rps16,Ckap5,Mrpl1,Srsf1,Rpl14,Ddx39b
GO:0051668	Localization within membrane	19	559	0.37	0.0404	10090.ENSMUSP00000000590,10090.ENSMUSP00000001592,10090.ENSMUSP00000010038,10090.ENSMUSP00000020420,10090.ENSMUSP00000020630,10090.ENSMUSP00000027863,10090.ENSMUSP00000028222,10090.ENSMUSP00000028238,10090.ENSMUSP00000044276,10090.ENSMUSP00000044554,10090.ENSMUSP00000079098,10090.ENSMUSP00000091921,10090.ENSMUSP00000095507,10090.ENSMUSP00000099364,10090.ENSMUSP00000099952,10090.ENSMUSP00000108151…	Rdx,Jup,Snap47,Ap3d1,Hspa4,Atp1b1,Hspa5,Rab14,Sh3pxd2b,Fermt2,Epb41l3,Hsp90aa1,Macf1,Nsf,Camk2a,Pex5,Clasp2,Dnm2,Ank2
GO:0050807	Regulation of synapse organization	12	267	0.49	0.0406	10090.ENSMUSP00000021091,10090.ENSMUSP00000021950,10090.ENSMUSP00000087925,10090.ENSMUSP00000096096,10090.ENSMUSP00000097904,10090.ENSMUSP00000103222,10090.ENSMUSP00000109552,10090.ENSMUSP00000110398,10090.ENSMUSP00000124505,10090.ENSMUSP00000140274,10090.ENSMUSP00000144235,10090.ENSMUSP00000155155	Pafah1b1,Dbn1,Camk2b,Snap91,Tanc2,Srcin1,Dctn1,Gsk3b,Stau2,Abi2,Sept11,Dnm1l
GO:0051246	Regulation of protein metabolic process	61	2782	0.18	0.0406	10090.ENSMUSP00000000590,10090.ENSMUSP00000001620,10090.ENSMUSP00000001809,10090.ENSMUSP00000004646,10090.ENSMUSP00000015501,10090.ENSMUSP00000020630,10090.ENSMUSP00000023467,10090.ENSMUSP00000025961,10090.ENSMUSP00000026135,10090.ENSMUSP00000028222,10090.ENSMUSP00000029694,10090.ENSMUSP00000030192,10090.ENSMUSP00000031866,10090.ENSMUSP00000032992,10090.ENSMUSP00000032998,10090.ENSMUSP00000033761…	Rdx,Fxr1,Pabpc1,Coro1c,Clpx,Hspa4,Pak2,Prdx3,Aspscr1,Hspa5,Arhgef2,Hint2,Mtpn,Eif3c,Rps3,Hcfc1,Ist1,Pkm,Prkar2a,Prkar2b,Ppp1r9b,Tsfm,Fermt2,Eif5a,Pcbp1,Ptpn11,Mrps27,Gfap,Ppp6r1,Pfn2,Ywhae,Gsk3a,Gm10053,Plec,Gfm1,Apc,Ctbp1,Ptcd3,Ube2o,Tardbp,Eif4g3,Mapk8ip3,Hsp90aa1,Eef1g,Nsf,Srcin1,Rps9,Eef1d,Gsk3b,Eif4a2,Abi1,Rpl22,Rps20,Rab1a,Gstp1,Ddx39b,Tcof1,Purb,Dvl2,Casp3,Fech
GO:0000380	Alternative mRNA splicing, via spliceosome	4	25	1.04	0.0407	10090.ENSMUSP00000030623,10090.ENSMUSP00000055535,10090.ENSMUSP00000120115,10090.ENSMUSP00000120595	Sfpq,Ddx17,Hnrnpm,Srsf1
GO:0019400	Alditol metabolic process	4	25	1.04	0.0407	10090.ENSMUSP00000038555,10090.ENSMUSP00000100045,10090.ENSMUSP00000130858,10090.ENSMUSP00000130992	Pck2,Akr1b3,Tpi1,Gpd2
GO:0009132	Nucleoside diphosphate metabolic process	7	97	0.7	0.0408	10090.ENSMUSP00000017534,10090.ENSMUSP00000025696,10090.ENSMUSP00000027503,10090.ENSMUSP00000034834,10090.ENSMUSP00000059801,10090.ENSMUSP00000102559,10090.ENSMUSP00000130858	Aldoc,Ak3,Dtymk,Pkm,Pfkm,Ak4,Tpi1
GO:1904851	Positive regulation of establishment of protein localization to telomere	3	10	1.32	0.0408	10090.ENSMUSP00000001452,10090.ENSMUSP00000022842,10090.ENSMUSP00000116108	Cct3,Cct5,Tcp1
GO:0061564	Axon development	16	431	0.41	0.0416	10090.ENSMUSP00000021091,10090.ENSMUSP00000033642,10090.ENSMUSP00000034164,10090.ENSMUSP00000058757,10090.ENSMUSP00000071134,10090.ENSMUSP00000078337,10090.ENSMUSP00000079098,10090.ENSMUSP00000085683,10090.ENSMUSP00000087714,10090.ENSMUSP00000091921,10090.ENSMUSP00000096096,10090.ENSMUSP00000109646,10090.ENSMUSP00000110398,10090.ENSMUSP00000127641,10090.ENSMUSP00000142299,10090.ENSMUSP00000147767	Pafah1b1,Dcx,Ist1,Ptpn11,Tubb3,Apc,Epb41l3,Mapk8ip3,Trio,Hsp90aa1,Snap91,Map2,Gsk3b,Sept7,Camsap2,Casp3
GO:0006605	Protein targeting	11	232	0.51	0.0424	10090.ENSMUSP00000003029,10090.ENSMUSP00000020420,10090.ENSMUSP00000020630,10090.ENSMUSP00000028222,10090.ENSMUSP00000029374,10090.ENSMUSP00000030882,10090.ENSMUSP00000070993,10090.ENSMUSP00000075762,10090.ENSMUSP00000091921,10090.ENSMUSP00000095507,10090.ENSMUSP00000108151	Timm44,Ap3d1,Hspa4,Hspa5,Nbea,Pmpcb,Ywhae,Pmpca,Hsp90aa1,Macf1,Pex5
GO:0050658	RNA transport	9	161	0.59	0.0424	10090.ENSMUSP00000044677,10090.ENSMUSP00000047008,10090.ENSMUSP00000055743,10090.ENSMUSP00000070983,10090.ENSMUSP00000106970,10090.ENSMUSP00000107595,10090.ENSMUSP00000117045,10090.ENSMUSP00000120595,10090.ENSMUSP00000133428	Thoc2,Eif5a,Tst,Srsf7,Ckap5,Hnrnpa3,Srsf3,Srsf1,Ddx39b
GO:1903312	Negative regulation of mRNA metabolic process	7	98	0.69	0.0424	10090.ENSMUSP00000001809,10090.ENSMUSP00000022793,10090.ENSMUSP00000070983,10090.ENSMUSP00000081142,10090.ENSMUSP00000101858,10090.ENSMUSP00000107237,10090.ENSMUSP00000120595	Pabpc1,Acin1,Srsf7,Tardbp,Fus,Hnrnpc,Srsf1
GO:0048193	Golgi vesicle transport	12	270	0.49	0.0425	10090.ENSMUSP00000020420,10090.ENSMUSP00000028238,10090.ENSMUSP00000028691,10090.ENSMUSP00000029374,10090.ENSMUSP00000034607,10090.ENSMUSP00000064893,10090.ENSMUSP00000095507,10090.ENSMUSP00000099364,10090.ENSMUSP00000118179,10090.ENSMUSP00000127330,10090.ENSMUSP00000130696,10090.ENSMUSP00000133564	Ap3d1,Rab14,Arfgap2,Nbea,Arcn1,Arfgap3,Macf1,Nsf,Copa,Rab1a,Myo18a,Dnm2
GO:0050821	Protein stabilization	10	196	0.55	0.0425	10090.ENSMUSP00000001452,10090.ENSMUSP00000002808,10090.ENSMUSP00000022842,10090.ENSMUSP00000027863,10090.ENSMUSP00000033761,10090.ENSMUSP00000068890,10090.ENSMUSP00000085683,10090.ENSMUSP00000091921,10090.ENSMUSP00000116108,10090.ENSMUSP00000138753	Cct3,Prkra,Cct5,Atp1b1,Hcfc1,Pfn2,Mapk8ip3,Hsp90aa1,Tcp1,Ank2
GO:0034329	Cell junction assembly	12	271	0.48	0.0435	10090.ENSMUSP00000001592,10090.ENSMUSP00000005234,10090.ENSMUSP00000023467,10090.ENSMUSP00000030691,10090.ENSMUSP00000044554,10090.ENSMUSP00000071163,10090.ENSMUSP00000073124,10090.ENSMUSP00000079098,10090.ENSMUSP00000095195,10090.ENSMUSP00000126377,10090.ENSMUSP00000138753,10090.ENSMUSP00000140274	Jup,Wdr1,Pak2,Pclo,Fermt2,Rcc2,Plec,Epb41l3,Srgap2,Bcr,Ank2,Abi2
GO:0034332	Adherens junction organization	5	47	0.87	0.0454	10090.ENSMUSP00000023467,10090.ENSMUSP00000044554,10090.ENSMUSP00000073124,10090.ENSMUSP00000140274,10090.ENSMUSP00000146896	Pak2,Fermt2,Plec,Abi2,Camsap3
GO:0033157	Regulation of intracellular protein transport	11	235	0.51	0.0458	10090.ENSMUSP00000001592,10090.ENSMUSP00000021514,10090.ENSMUSP00000058757,10090.ENSMUSP00000070993,10090.ENSMUSP00000071654,10090.ENSMUSP00000074416,10090.ENSMUSP00000081142,10090.ENSMUSP00000091921,10090.ENSMUSP00000109552,10090.ENSMUSP00000110398,10090.ENSMUSP00000143302	Jup,Ppm1a,Ptpn11,Ywhae,Gsk3a,Bcas3,Tardbp,Hsp90aa1,Dctn1,Gsk3b,Rufy3
GO:0009653	Anatomical structure morphogenesis	54	2406	0.19	0.0478	10090.ENSMUSP00000002808,10090.ENSMUSP00000005234,10090.ENSMUSP00000021091,10090.ENSMUSP00000021950,10090.ENSMUSP00000026551,10090.ENSMUSP00000028222,10090.ENSMUSP00000029694,10090.ENSMUSP00000030518,10090.ENSMUSP00000031866,10090.ENSMUSP00000033642,10090.ENSMUSP00000034164,10090.ENSMUSP00000044276,10090.ENSMUSP00000044554,10090.ENSMUSP00000044677,10090.ENSMUSP00000052020,10090.ENSMUSP00000058757…	Prkra,Wdr1,Pafah1b1,Dbn1,Dpysl4,Hspa5,Arhgef2,Capzb,Mtpn,Dcx,Ist1,Sh3pxd2b,Fermt2,Thoc2,Flnb,Ptpn11,Nyap2,Tubb3,Gsk3a,Plec,Bcas3,Apc,Epb41l3,Mapk8ip3,Trio,Camk2b,Hsp90aa1,Srgap2,Macf1,Snap91,Camk2a,Srcin1,Anxa6,Ckap5,Map2,Gsk3b,Mthfd1l,Abi1,Stau2,Slirp,Bcr,Rab1a,Sept7,Dnm2,Tcof1,Ank2,Dvl2,Agfg1,Abi2,Map4k4,Map6,Camsap3,Casp3,Dnm1l
GO:0021987	Cerebral cortex development	8	132	0.62	0.0481	10090.ENSMUSP00000021091,10090.ENSMUSP00000033642,10090.ENSMUSP00000041732,10090.ENSMUSP00000070993,10090.ENSMUSP00000079691,10090.ENSMUSP00000095195,10090.ENSMUSP00000108151,10090.ENSMUSP00000110398	Pafah1b1,Dcx,Ppp1r9b,Ywhae,Atp1a3,Srgap2,Pex5,Gsk3b
GO:0032273	Positive regulation of protein polymerization	7	101	0.68	0.0481	10090.ENSMUSP00000028981,10090.ENSMUSP00000032998,10090.ENSMUSP00000068890,10090.ENSMUSP00000078337,10090.ENSMUSP00000091921,10090.ENSMUSP00000106970,10090.ENSMUSP00000109552	Mapre1,Rps3,Pfn2,Apc,Hsp90aa1,Ckap5,Dctn1
GO:0044417	Translocation of molecules into host	3	11	1.27	0.0481	10090.ENSMUSP00000044677,10090.ENSMUSP00000116108,10090.ENSMUSP00000133428	Thoc2,Tcp1,Ddx39b
GO:0019319	Hexose biosynthetic process	5	48	0.86	0.0483	10090.ENSMUSP00000017534,10090.ENSMUSP00000038555,10090.ENSMUSP00000100045,10090.ENSMUSP00000130858,10090.ENSMUSP00000130992	Aldoc,Pck2,Akr1b3,Tpi1,Gpd2
GO:0030307	Positive regulation of cell growth	10	201	0.53	0.0489	10090.ENSMUSP00000021091,10090.ENSMUSP00000021950,10090.ENSMUSP00000031866,10090.ENSMUSP00000033642,10090.ENSMUSP00000034164,10090.ENSMUSP00000034966,10090.ENSMUSP00000095507,10090.ENSMUSP00000110398,10090.ENSMUSP00000133428,10090.ENSMUSP00000143302	Pafah1b1,Dbn1,Mtpn,Dcx,Ist1,Rpl4,Macf1,Gsk3b,Ddx39b,Rufy3

## Sheet: KEGG Pathways
Supplemental Table S4: KEGG Pathways analysis
#term ID	term description	observed gene count	background gene count	strength	false discovery rate	matching proteins in your network (IDs)	matching proteins in your network (labels)
mmu03010	Ribosome	24	126	1.12	5.76e-16	10090.ENSMUSP00000001485,10090.ENSMUSP00000029786,10090.ENSMUSP00000031617,10090.ENSMUSP00000032124,10090.ENSMUSP00000032998,10090.ENSMUSP00000034966,10090.ENSMUSP00000035105,10090.ENSMUSP00000035177,10090.ENSMUSP00000053033,10090.ENSMUSP00000071616,10090.ENSMUSP00000079163,10090.ENSMUSP00000080354,10090.ENSMUSP00000099962,10090.ENSMUSP00000103940,10090.ENSMUSP00000104265,10090.ENSMUSP00000112977…	Mrpl10,Mrpl9,Rpl6,Mrpl19,Rps3,Rpl4,Rpsa,Mrpl3,Mrps7,Rpl7,Rpl15,Rpl3,Rpl7a,Rps16,Rps9,Mrpl1,Rpl22,Rps15a,Rps20,Mrpl16,Rpl14,Rpl18,Rpl8,Rpl17
mmu01100	Metabolic pathways	55	1534	0.39	1.38e-07	10090.ENSMUSP00000000090,10090.ENSMUSP00000003907,10090.ENSMUSP00000006435,10090.ENSMUSP00000011058,10090.ENSMUSP00000013737,10090.ENSMUSP00000015855,10090.ENSMUSP00000017534,10090.ENSMUSP00000021091,10090.ENSMUSP00000021913,10090.ENSMUSP00000022529,10090.ENSMUSP00000022821,10090.ENSMUSP00000027503,10090.ENSMUSP00000027802,10090.ENSMUSP00000028004,10090.ENSMUSP00000029147,10090.ENSMUSP00000030432…	Cox5a,Gcdh,Atp6v1b2,Pdhx,Ndufs2,Prune1,Aldoc,Pafah1b1,Auh,Tkt,Dhrs4,Dtymk,Pycr2,Aldh9a1,Nfs1,Hmgcl,Ddost,Mecr,Aacs,Acads,Ldhb,Pkm,Amt,Pygb,H2-Ke6,Pck2,Lap3,Aldh5a1,Ndufv1,Mpst,Hacd3,Hibch,Coq5,Tst,Pfkm,Ahcy,Phgdh,Dglucy,Bckdha,Ethe1,mt-Co2,Ass1,Akr1b3,Atp5h,Ak4,Atp6v1a,Mthfd1l,Gstp1,Tpi1,Mmut,Cox4i1,Ndufa9,Ldha,Hmgcs1,Fech
mmu05014	Amyotrophic lateral sclerosis	22	362	0.62	4.6e-06	10090.ENSMUSP00000000090,10090.ENSMUSP00000013737,10090.ENSMUSP00000028222,10090.ENSMUSP00000035415,10090.ENSMUSP00000042342,10090.ENSMUSP00000042967,10090.ENSMUSP00000068890,10090.ENSMUSP00000070983,10090.ENSMUSP00000071134,10090.ENSMUSP00000072829,10090.ENSMUSP00000076777,10090.ENSMUSP00000080994,10090.ENSMUSP00000081142,10090.ENSMUSP00000101858,10090.ENSMUSP00000102147,10090.ENSMUSP00000107595…	Cox5a,Ndufs2,Hspa5,Atxn2l,Tubb4b,Ndufv1,Pfn2,Srsf7,Tubb3,Gm10053,Tuba1b,mt-Co2,Tardbp,Fus,Atp5h,Hnrnpa3,Dctn1,Srsf3,Rab1a,Cox4i1,Ndufa9,Casp3
mmu03040	Spliceosome	13	131	0.83	1.34e-05	10090.ENSMUSP00000001186,10090.ENSMUSP00000022793,10090.ENSMUSP00000029480,10090.ENSMUSP00000044677,10090.ENSMUSP00000054863,10090.ENSMUSP00000070983,10090.ENSMUSP00000101858,10090.ENSMUSP00000107237,10090.ENSMUSP00000107595,10090.ENSMUSP00000117045,10090.ENSMUSP00000120115,10090.ENSMUSP00000120595,10090.ENSMUSP00000133428	Snrnp27,Acin1,Prpf38b,Thoc2,Pcbp1,Srsf7,Fus,Hnrnpc,Hnrnpa3,Srsf3,Hnrnpm,Srsf1,Ddx39b
mmu00280	Valine, leucine and isoleucine degradation	9	55	1.05	2.06e-05	10090.ENSMUSP00000021913,10090.ENSMUSP00000028004,10090.ENSMUSP00000030432,10090.ENSMUSP00000031445,10090.ENSMUSP00000031524,10090.ENSMUSP00000045606,10090.ENSMUSP00000071292,10090.ENSMUSP00000130941,10090.ENSMUSP00000153064	Auh,Aldh9a1,Hmgcl,Aacs,Acads,Hibch,Bckdha,Mmut,Hmgcs1
mmu01200	Carbon metabolism	11	122	0.79	0.00019	10090.ENSMUSP00000017534,10090.ENSMUSP00000022529,10090.ENSMUSP00000025439,10090.ENSMUSP00000031524,10090.ENSMUSP00000034834,10090.ENSMUSP00000035230,10090.ENSMUSP00000045606,10090.ENSMUSP00000059801,10090.ENSMUSP00000064755,10090.ENSMUSP00000130858,10090.ENSMUSP00000130941	Aldoc,Tkt,Me2,Acads,Pkm,Amt,Hibch,Pfkm,Phgdh,Tpi1,Mmut
mmu00010	Glycolysis / Gluconeogenesis	8	65	0.93	0.00046	10090.ENSMUSP00000017534,10090.ENSMUSP00000028004,10090.ENSMUSP00000032373,10090.ENSMUSP00000034834,10090.ENSMUSP00000038555,10090.ENSMUSP00000059801,10090.ENSMUSP00000130858,10090.ENSMUSP00000148107	Aldoc,Aldh9a1,Ldhb,Pkm,Pck2,Pfkm,Tpi1,Ldha
mmu05012	Parkinson disease	14	238	0.61	0.00073	10090.ENSMUSP00000000090,10090.ENSMUSP00000013737,10090.ENSMUSP00000028222,10090.ENSMUSP00000042342,10090.ENSMUSP00000042967,10090.ENSMUSP00000071134,10090.ENSMUSP00000072829,10090.ENSMUSP00000076777,10090.ENSMUSP00000080994,10090.ENSMUSP00000099952,10090.ENSMUSP00000102147,10090.ENSMUSP00000138019,10090.ENSMUSP00000144904,10090.ENSMUSP00000147767	Cox5a,Ndufs2,Hspa5,Tubb4b,Ndufv1,Tubb3,Gm10053,Tuba1b,mt-Co2,Camk2a,Atp5h,Cox4i1,Ndufa9,Casp3
mmu00640	Propanoate metabolism	6	34	1.08	0.00077	10090.ENSMUSP00000031524,10090.ENSMUSP00000032373,10090.ENSMUSP00000045606,10090.ENSMUSP00000071292,10090.ENSMUSP00000130941,10090.ENSMUSP00000148107	Acads,Ldhb,Hibch,Bckdha,Mmut,Ldha
mmu01230	Biosynthesis of amino acids	8	77	0.85	0.00099	10090.ENSMUSP00000017534,10090.ENSMUSP00000022529,10090.ENSMUSP00000027802,10090.ENSMUSP00000034834,10090.ENSMUSP00000059801,10090.ENSMUSP00000064755,10090.ENSMUSP00000099904,10090.ENSMUSP00000130858	Aldoc,Tkt,Pycr2,Pkm,Pfkm,Phgdh,Ass1,Tpi1
mmu00620	Pyruvate metabolism	6	39	1.03	0.0013	10090.ENSMUSP00000025439,10090.ENSMUSP00000028004,10090.ENSMUSP00000032373,10090.ENSMUSP00000034834,10090.ENSMUSP00000038555,10090.ENSMUSP00000148107	Me2,Aldh9a1,Ldhb,Pkm,Pck2,Ldha
mmu05020	Prion disease	14	263	0.56	0.0014	10090.ENSMUSP00000000090,10090.ENSMUSP00000013737,10090.ENSMUSP00000028222,10090.ENSMUSP00000042342,10090.ENSMUSP00000042967,10090.ENSMUSP00000071134,10090.ENSMUSP00000072829,10090.ENSMUSP00000076777,10090.ENSMUSP00000080994,10090.ENSMUSP00000102147,10090.ENSMUSP00000110398,10090.ENSMUSP00000138019,10090.ENSMUSP00000144904,10090.ENSMUSP00000147767	Cox5a,Ndufs2,Hspa5,Tubb4b,Ndufv1,Tubb3,Gm10053,Tuba1b,mt-Co2,Atp5h,Gsk3b,Cox4i1,Ndufa9,Casp3
mmu00970	Aminoacyl-tRNA biosynthesis	6	44	0.97	0.002	10090.ENSMUSP00000003572,10090.ENSMUSP00000027921,10090.ENSMUSP00000029752,10090.ENSMUSP00000036710,10090.ENSMUSP00000092216,10090.ENSMUSP00000129828	Gars,Iars2,Tars2,Lars2,Sars2,Farsb
mmu00650	Butanoate metabolism	5	28	1.09	0.0022	10090.ENSMUSP00000030432,10090.ENSMUSP00000031445,10090.ENSMUSP00000031524,10090.ENSMUSP00000040591,10090.ENSMUSP00000153064	Hmgcl,Aacs,Acads,Aldh5a1,Hmgcs1
mmu04932	Non-alcoholic fatty liver disease	10	147	0.67	0.0022	10090.ENSMUSP00000000090,10090.ENSMUSP00000013737,10090.ENSMUSP00000042967,10090.ENSMUSP00000071654,10090.ENSMUSP00000072829,10090.ENSMUSP00000080994,10090.ENSMUSP00000110398,10090.ENSMUSP00000138019,10090.ENSMUSP00000144904,10090.ENSMUSP00000147767	Cox5a,Ndufs2,Ndufv1,Gsk3a,Gm10053,mt-Co2,Gsk3b,Cox4i1,Ndufa9,Casp3
mmu00270	Cysteine and methionine metabolism	6	50	0.92	0.003	10090.ENSMUSP00000032373,10090.ENSMUSP00000043061,10090.ENSMUSP00000055743,10090.ENSMUSP00000061851,10090.ENSMUSP00000064755,10090.ENSMUSP00000148107	Ldhb,Mpst,Tst,Ahcy,Phgdh,Ldha
mmu00190	Oxidative phosphorylation	9	130	0.68	0.0035	10090.ENSMUSP00000000090,10090.ENSMUSP00000006435,10090.ENSMUSP00000013737,10090.ENSMUSP00000042967,10090.ENSMUSP00000080994,10090.ENSMUSP00000102147,10090.ENSMUSP00000110314,10090.ENSMUSP00000138019,10090.ENSMUSP00000144904	Cox5a,Atp6v1b2,Ndufs2,Ndufv1,mt-Co2,Atp5h,Atp6v1a,Cox4i1,Ndufa9
mmu03013	RNA transport	10	170	0.61	0.0052	10090.ENSMUSP00000001620,10090.ENSMUSP00000001809,10090.ENSMUSP00000022793,10090.ENSMUSP00000032992,10090.ENSMUSP00000044677,10090.ENSMUSP00000081142,10090.ENSMUSP00000081232,10090.ENSMUSP00000101858,10090.ENSMUSP00000110998,10090.ENSMUSP00000133428	Fxr1,Pabpc1,Acin1,Eif3c,Thoc2,Tardbp,Eif4g3,Fus,Eif4a2,Ddx39b
mmu05010	Alzheimer disease	15	360	0.46	0.0063	10090.ENSMUSP00000000090,10090.ENSMUSP00000013737,10090.ENSMUSP00000042342,10090.ENSMUSP00000042967,10090.ENSMUSP00000071134,10090.ENSMUSP00000072829,10090.ENSMUSP00000076777,10090.ENSMUSP00000078337,10090.ENSMUSP00000080994,10090.ENSMUSP00000102147,10090.ENSMUSP00000110398,10090.ENSMUSP00000138019,10090.ENSMUSP00000140073,10090.ENSMUSP00000144904,10090.ENSMUSP00000147767	Cox5a,Ndufs2,Tubb4b,Ndufv1,Tubb3,Gm10053,Tuba1b,Apc,mt-Co2,Atp5h,Gsk3b,Cox4i1,Dvl2,Ndufa9,Casp3
mmu04122	Sulfur relay system	3	8	1.41	0.0073	10090.ENSMUSP00000029147,10090.ENSMUSP00000043061,10090.ENSMUSP00000055743	Nfs1,Mpst,Tst
mmu05016	Huntington disease	13	297	0.48	0.0089	10090.ENSMUSP00000000090,10090.ENSMUSP00000013737,10090.ENSMUSP00000042342,10090.ENSMUSP00000042967,10090.ENSMUSP00000071134,10090.ENSMUSP00000072829,10090.ENSMUSP00000076777,10090.ENSMUSP00000080994,10090.ENSMUSP00000102147,10090.ENSMUSP00000109552,10090.ENSMUSP00000138019,10090.ENSMUSP00000144904,10090.ENSMUSP00000147767	Cox5a,Ndufs2,Tubb4b,Ndufv1,Tubb3,Gm10053,Tuba1b,mt-Co2,Atp5h,Dctn1,Cox4i1,Ndufa9,Casp3
mmu04922	Glucagon signaling pathway	7	99	0.69	0.0126	10090.ENSMUSP00000032373,10090.ENSMUSP00000034834,10090.ENSMUSP00000035743,10090.ENSMUSP00000038555,10090.ENSMUSP00000059801,10090.ENSMUSP00000099952,10090.ENSMUSP00000148107	Ldhb,Pkm,Pygb,Pck2,Pfkm,Camk2a,Ldha
mmu00920	Sulfur metabolism	3	11	1.27	0.0136	10090.ENSMUSP00000043061,10090.ENSMUSP00000055743,10090.ENSMUSP00000076433	Mpst,Tst,Ethe1
mmu00071	Fatty acid degradation	5	50	0.84	0.0156	10090.ENSMUSP00000003907,10090.ENSMUSP00000028004,10090.ENSMUSP00000031524,10090.ENSMUSP00000131735,10090.ENSMUSP00000157291	Gcdh,Aldh9a1,Acads,Eci2,Eci1
mmu05132	Salmonella infection	10	212	0.51	0.0188	10090.ENSMUSP00000018851,10090.ENSMUSP00000031625,10090.ENSMUSP00000032998,10090.ENSMUSP00000052020,10090.ENSMUSP00000068890,10090.ENSMUSP00000072829,10090.ENSMUSP00000091921,10090.ENSMUSP00000118491,10090.ENSMUSP00000133564,10090.ENSMUSP00000147767	Dync1h1,Arpc1a,Rps3,Flnb,Pfn2,Gm10053,Hsp90aa1,Abi1,Dnm2,Casp3
mmu00051	Fructose and mannose metabolism	4	35	0.9	0.0291	10090.ENSMUSP00000017534,10090.ENSMUSP00000059801,10090.ENSMUSP00000100045,10090.ENSMUSP00000130858	Aldoc,Pfkm,Akr1b3,Tpi1
mmu03015	mRNA surveillance pathway	6	94	0.64	0.0389	10090.ENSMUSP00000001809,10090.ENSMUSP00000022793,10090.ENSMUSP00000081142,10090.ENSMUSP00000086640,10090.ENSMUSP00000101858,10090.ENSMUSP00000133428	Pabpc1,Acin1,Tardbp,Ppp2r2a,Fus,Ddx39b
