# Supplementary material for: BioID2-Based Tau Interactome Reveals Novel and Known Protein Interactions Associated with Multiple Cellular Pathways
Source: J Proteome Res. 2025 Sep 5;24(10):5099–115. doi: 10.1021/acs.jproteome.5c00473 (PMC12495503; doi:10.1021/acs.jproteome.5c00473)
Supplement: Supplementary file 6 [file pr5c00473_si_006.xlsx]

## Sheet: Kavanagh et al., 2022
Supplemental Table S5: Proteins identified as tau protein interactors in at least one of the tau interactome studies included in (Kavanagh et al., 2022)
Protein	Identified in Human studies or animal models
ZZEF1	Human Studies
ZW10	Human Studies
ZSCAN18	Human Studies
ZRANB2	Human Studies
ZNF785	Human Studies
ZNF706	Human Studies
ZNF638	Human Studies
ZNF365	Human Studies
ZN532	Human Studies
ZN142	Human Studies
ZMYM4	Human Studies
ZMPSTE24	Human Studies
ZIM3	Human Studies
ZG16B	Human Studies
ZFYVE27	Human Studies
ZC3H15	Human Studies
ZC3H11B	Human Studies
ZACN	Human Studies
YTHDF2	Human Studies
YTHDF1	Human Studies
YPEL5	Human Studies
YLPM1	Human Studies
YKT6	Human Studies
YJEFN3	Human Studies
YIF1B	Human Studies
YIF1A	Human Studies
YD022	Human Studies
YBX3	Human Studies
YBX2	Human Studies
YBX1	Human Studies
YARS2	Human Studies
YARS1	Human Studies
YARS	Human Studies
XRCC6	Human Studies
XRCC5	Human Studies
XPOT	Human Studies
XPO7	Human Studies
XPO6	Human Studies
XPNPEP1	Human Studies
XP32	Human Studies
WRNIP1	Human Studies
WIPI2	Human Studies
WFS1	Human Studies
WDR87	Human Studies
WDR82	Human Studies
WDR77	Human Studies
WDR64	Human Studies
WDR61	Human Studies
WDR48	Human Studies
WDR47	Human Studies
WDR44	Human Studies
WDR37	Human Studies
WDR26	Human Studies
WDR17	Human Studies
WDR13	Human Studies
WDR11	Human Studies
WBP11	Human Studies
WASL	Human Studies
WASF3	Human Studies
WASF1	Human Studies
WARS1	Human Studies
WARS	Human Studies
VXN	Human Studies
VTI1B	Human Studies
VTI1A	Human Studies
VTA1	Human Studies
VSNL1	Human Studies
VPS53	Human Studies
VPS52	Human Studies
VPS51	Human Studies
VPS50	Human Studies
VPS4A	Human Studies
VPS45	Human Studies
VPS33A	Human Studies
VPS29	Human Studies
VPS28	Human Studies
VPS26A	Human Studies
VPS16	Human Studies
VPS13A	Human Studies
VMA21	Human Studies
VKORC1L1	Human Studies
VIM	Human Studies
VILL	Human Studies
VGLL4	Human Studies
VGF	Human Studies
VCPIP1	Human Studies
VCAN	Human Studies
VBP1	Human Studies
VATE2	Human Studies
VAT1	Human Studies
VARS1	Human Studies
VAPB	Human Studies
VANGL2	Human Studies
VAMP7	Human Studies
VAMP4	Human Studies
VAMP3	Human Studies
VAMP1	Human Studies
VA0D2	Human Studies
VA0D1	Human Studies
USP7	Human Studies
USP46	Human Studies
USP34	Human Studies
USP25	Human Studies
USP17L3	Human Studies
USP15	Human Studies
USP14	Human Studies
USP11	Human Studies
USP10	Human Studies
USMG5	Human Studies
USH2A	Human Studies
USE1	Human Studies
UQCRFS1	Human Studies
UQCRB	Human Studies
UQCR10	Human Studies
UQCC	Human Studies
UNC13D	Human Studies
UNC13B	Human Studies
UFL1	Human Studies
UFD1L	Human Studies
UCHL5	Human Studies
UCHL3	Human Studies
UBXN6	Human Studies
UBXN4	Human Studies
UBXN1	Human Studies
UBTF	Human Studies
UBR1	Human Studies
UBQLN4	Human Studies
UBQLN2	Human Studies
UBQLN1	Human Studies
UBL5	Human Studies
UBE2V2	Human Studies
UBE2QL1	Human Studies
UBE2O	Human Studies
UBE2N	Human Studies
UBE2M	Human Studies
UBE2L3	Human Studies
UBE2K	Human Studies
UBE2H	Human Studies
UBE2D3	Human Studies
UBE2D2	Human Studies
UBE2D1	Human Studies
UBB	Human Studies
UBA6	Human Studies
UBA3	Human Studies
UBA2	Human Studies
U2AF1L5	Human Studies
TYMS	Human Studies
TXNRD1	Human Studies
TXNDC12	Human Studies
TXN	Human Studies
TXLNA	Human Studies
TWF2	Human Studies
TWF1	Human Studies
TUBB8	Human Studies
TUBB6	Human Studies
TUBB4B	Human Studies
TUBB4A	Human Studies
TUBB	Human Studies
TUBAL3	Human Studies
TUBA8	Human Studies
TTYH1	Human Studies
TTN	Human Studies
TTLL4	Human Studies
TTLL11	Human Studies
TTC9	Human Studies
TTC7A	Human Studies
TSTA3	Human Studies
TSPAN7	Human Studies
TSNAX	Human Studies
TSN	Human Studies
TSFM	Human Studies
TSC22D2	Human Studies
TSC22D1	Human Studies
TSC2	Human Studies
TRY6	Human Studies
TROVE2	Human Studies
TRNT1	Human Studies
TRMT10C	Human Studies
TRIR	Human Studies
TRIP12	Human Studies
TRIO	Human Studies
TRIM36	Human Studies
TRIM28	Human Studies
TRIM25	Human Studies
TRIM23	Human Studies
TRIM21	Human Studies
TRFE	Human Studies
TRAPPC8	Human Studies
TRAPPC5	Human Studies
TRAPPC3	Human Studies
TRAPPC2L	Human Studies
TRAPPC1	Human Studies
TRAP1	Human Studies
TRA2A	Human Studies
TPT1	Human Studies
TPRG1L	Human Studies
TPR	Human Studies
TPPP	Human Studies
TPP1	Human Studies
TPM4	Human Studies
TPM2	Human Studies
TPD52L2	Human Studies
TPD52	Human Studies
TP53I11	Human Studies
TP53BP1	Human Studies
TP53B	Human Studies
TOR1AIP1	Human Studies
TOP3A	Human Studies
TOP1	Human Studies
TOMM34	Human Studies
TOMM22	Human Studies
TOMM20	Human Studies
TOM1L2	Human Studies
TOM1	Human Studies
TNRC6B	Human Studies
TNPO2	Human Studies
TNPO1	Human Studies
TNIK	Human Studies
TNFAIP8L3	Human Studies
TNC	Human Studies
TMX4	Human Studies
TMX3	Human Studies
TMX1	Human Studies
TMSB4X	Human Studies
TMSB10	Human Studies
TMPRSS13	Human Studies
TMPPE	Human Studies
TMPO	Human Studies
TMOD3	Human Studies
TMOD2	Human Studies
TMEM70	Human Studies
TMEM65	Human Studies
TMEM63B	Human Studies
TMEM55A	Human Studies
TMEM43	Human Studies
TMEM35A	Human Studies
TMEM35	Human Studies
TMEM33	Human Studies
TMEM30A	Human Studies
TMEM258	Human Studies
TMEM245	Human Studies
TMEM181	Human Studies
TMEM126A	Human Studies
TMEM11	Human Studies
TMEM109	Human Studies
TMEM106B	Human Studies
TMEFF1	Human Studies
TMED7-TICAM2	Human Studies
TMED5	Human Studies
TMED2	Human Studies
TMED10	Human Studies
TMCO1	Human Studies
TMA7	Human Studies
TM9SF3	Human Studies
TM9SF2	Human Studies
TM7SF2	Human Studies
TJP3	Human Studies
TIMM23	Human Studies
TIMM13	Human Studies
TIAL1	Human Studies
THYN1	Human Studies
THY1	Human Studies
THSD7A	Human Studies
THOC3	Human Studies
THNSL1	Human Studies
THAP5	Human Studies
TGOLN2	Human Studies
TGM5	Human Studies
TGM3	Human Studies
TGM1	Human Studies
TFG	Human Studies
TFAM	Human Studies
TF	Human Studies
TEX13C	Human Studies
TET2	Human Studies
TERF2IP	Human Studies
TENM2	Human Studies
TENA	Human Studies
TECR	Human Studies
TECPR1	Human Studies
TCPE	Human Studies
TCOF1	Human Studies
TCF25	Human Studies
TCERG1	Human Studies
TCEB2	Human Studies
TCEB1	Human Studies
TCEA1	Human Studies
TBL1XR1	Human Studies
TBK1	Human Studies
TBCE	Human Studies
TBCD	Human Studies
TBCB	Human Studies
TBCA	Human Studies
TBC1D24	Human Studies
TBC1D17	Human Studies
TBC1D10B	Human Studies
TAX1BP1	Human Studies
TAU	Human Studies
TARS3	Human Studies
TARS1	Human Studies
TARS	Human Studies
TAOK1	Human Studies
TALDO1	Human Studies
TAGLN3	Human Studies
TAGLN2	Human Studies
TAGLN	Human Studies
TAF15	Human Studies
TADA2B	Human Studies
TAB3	Human Studies
TAB2	Human Studies
TAB1	Human Studies
T2R38	Human Studies
SYT7	Human Studies
SYT6	Human Studies
SYT5	Human Studies
SYT12	Human Studies
SYPL1	Human Studies
SYNRG	Human Studies
SYNPR	Human Studies
SYNPO2	Human Studies
SYNPO	Human Studies
SYNGAP1	Human Studies
SYNE1	Human Studies
SYNCRIP	Human Studies
SYN3	Human Studies
SYCP1	Human Studies
SYCE1	Human Studies
SYAP1	Human Studies
SVIP	Human Studies
SV2C	Human Studies
SV2B	Human Studies
SURF4	Human Studies
SUPT16H	Human Studies
SUN1	Human Studies
SUMO3	Human Studies
SUMO2	Human Studies
SUGT1	Human Studies
SUGP2	Human Studies
SUCLA2	Human Studies
SUB1	Human Studies
STXBP5L	Human Studies
STXBP5	Human Studies
STXBP2	Human Studies
STX5	Human Studies
STX18	Human Studies
STX16	Human Studies
STX12	Human Studies
STUM	Human Studies
STUB1	Human Studies
STRN	Human Studies
STRAP	Human Studies
STPTAN1	Human Studies
STOML2	Human Studies
STOM	Human Studies
STMN4	Human Studies
STMN2	Human Studies
STMN1	Human Studies
STK39	Human Studies
STK38L	Human Studies
STK38	Human Studies
STK32C	Human Studies
STK31	Human Studies
STAU2	Human Studies
STAU1	Human Studies
STAT1	Human Studies
STARD3NL	Human Studies
STAM	Human Studies
ST13	Human Studies
SSR4	Human Studies
SSR3	Human Studies
SSR1	Human Studies
SSBP1	Human Studies
SRSF7	Human Studies
SRSF2	Human Studies
SRRM2	Human Studies
SRPRB	Human Studies
SRPK2	Human Studies
SRP9	Human Studies
SRP72	Human Studies
SRP54	Human Studies
SRP19	Human Studies
SRP14	Human Studies
SREK1	Human Studies
SRCIN1	Human Studies
SRC	Human Studies
SQSTM1	Human Studies
SPTN4	Human Studies
SPTBN4	Human Studies
SPTBN1	Human Studies
SPTB	Human Studies
SPTA2	Human Studies
SPR	Human Studies
SPOCK2	Human Studies
SPOCK1	Human Studies
SPIN4	Human Studies
SPIN3	Human Studies
SPIN2B	Human Studies
SPIN1	Human Studies
SPHKAP	Human Studies
SPEN	Human Studies
SPECC1	Human Studies
SPCS3	Human Studies
SPATS2L	Human Studies
SPATS2	Human Studies
SPART	Human Studies
SPARC	Human Studies
SORT1	Human Studies
SORL1	Human Studies
SON	Human Studies
SOLH2	Human Studies
SOGA3	Human Studies
SOD2	Human Studies
SOD1	Human Studies
SNX9	Human Studies
SNX6	Human Studies
SNX5	Human Studies
SNX32	Human Studies
SNX30	Human Studies
SNX3	Human Studies
SNX2	Human Studies
SNX12	Human Studies
SNX1	Human Studies
SNU13	Human Studies
SNTA1	Human Studies
SNRPN	Human Studies
SNRPF	Human Studies
SNRPE	Human Studies
SNRPD3	Human Studies
SNRPD2	Human Studies
SNRPD1	Human Studies
SNRPC	Human Studies
SNRPA1	Human Studies
SNRPA	Human Studies
SNRNP70	Human Studies
SNPH	Human Studies
SNCG	Human Studies
SNAP29	Human Studies
SMU1	Human Studies
SMS	Human Studies
SMR3B	Human Studies
SMPD3	Human Studies
SMNDC1	Human Studies
SMARCC2	Human Studies
SMARCAD1	Human Studies
SMARCA2	Human Studies
SMAP2	Human Studies
SMAP1	Human Studies
SLK	Human Studies
SLITRK5	Human Studies
SLIRP	Human Studies
SLC9A6	Human Studies
SLC8A3	Human Studies
SLC8A1	Human Studies
SLC7A14	Human Studies
SLC7A1	Human Studies
SLC6A17	Human Studies
SLC6A1	Human Studies
SLC4A10	Human Studies
SLC44A1	Human Studies
SLC41A3	Human Studies
SLC39A7	Human Studies
SLC39A6	Human Studies
SLC39A11	Human Studies
SLC35F6	Human Studies
SLC32A1	Human Studies
SLC30A9	Human Studies
SLC30A3	Human Studies
SLC27A1	Human Studies
SLC25A6	Human Studies
SLC25A46	Human Studies
SLC25A27	Human Studies
SLC25A25	Human Studies
SLC25A22	Human Studies
SLC25A13	Human Studies
SLC25A12	Human Studies
SLC25A1	Human Studies
SLC24A2	Human Studies
SLC1A4	Human Studies
SLC17A6	Human Studies
SLC16A2	Human Studies
SLAIN2	Human Studies
SKP1	Human Studies
SKIV2L	Human Studies
SIRT5	Human Studies
SIRT3	Human Studies
SIRPA	Human Studies
SIK3	Human Studies
SHTN1	Human Studies
SHOC2	Human Studies
SHMT2	Human Studies
SHANK3	Human Studies
SH3GLB1	Human Studies
SH3GL3	Human Studies
SGTB	Human Studies
SFXN5	Human Studies
SFXN1	Human Studies
SFT2D2	Human Studies
SFRP1	Human Studies
SFPQ	Human Studies
SFN	Human Studies
SF3B4	Human Studies
SF3B2	Human Studies
SF3B14	Human Studies
SF3A2	Human Studies
SF3A1	Human Studies
SEZ6L	Human Studies
SETD3	Human Studies
SESTD1	Human Studies
SERPINH1	Human Studies
SERPINF1	Human Studies
SERPINB7	Human Studies
SERPINB4	Human Studies
SERPINB3	Human Studies
SERPINB12	Human Studies
SERPINB10	Human Studies
SERPINA3	Human Studies
SERPINA1	Human Studies
SERINC1	Human Studies
SERF2	Human Studies
SERBP1	Human Studies
SEPTIN8	Human Studies
SEPTIN6	Human Studies
SEPTIN4	Human Studies
SEPTIN11	Human Studies
SEPHS1	Human Studies
SEMG1	Human Studies
SEMA6D	Human Studies
SEMA4C	Human Studies
SELH	Human Studies
SELENOT	Human Studies
SELENOI	Human Studies
SELENOF	Human Studies
SELENBP1	Human Studies
SEL1L	Human Studies
SEC63	Human Studies
SEC61A1	Human Studies
SEC24C	Human Studies
SEC24B	Human Studies
SEC23IP	Human Studies
SEC22B	Human Studies
SEC16A	Human Studies
SEC14L2	Human Studies
SEC13	Human Studies
SDR39U1	Human Studies
SDHB	Human Studies
SDF4	Human Studies
SDF2	Human Studies
SDC4	Human Studies
SDC3	Human Studies
SCYL2	Human Studies
SCO2	Human Studies
SCO1	Human Studies
SCN7A	Human Studies
SCN2B	Human Studies
SCN2A	Human Studies
SCGN	Human Studies
SCGB2A1	Human Studies
SCGB1D2	Human Studies
SCFD1	Human Studies
SCD5	Human Studies
SCD	Human Studies
SCCPDH	Human Studies
SCARB2	Human Studies
SCAMP5	Human Studies
SCAMP1	Human Studies
SCAI	Human Studies
SBSN	Human Studies
SBF1	Human Studies
SBDS	Human Studies
SASS6	Human Studies
SART3	Human Studies
SARS2	Human Studies
SARS	Human Studies
SARNP	Human Studies
SAR1B	Human Studies
SAR1A	Human Studies
SAMM50	Human Studies
SAMHD1	Human Studies
SALL3	Human Studies
SAFB	Human Studies
S10A9	Human Studies
S10A8	Human Studies
S100P	Human Studies
S100A9	Human Studies
S100A8	Human Studies
S100A7	Human Studies
S100A6	Human Studies
S100A16	Human Studies
S100A13	Human Studies
S100A11	Human Studies
S100A1	Human Studies
RYR2	Human Studies
RYR1	Human Studies
RWDD2A	Human Studies
RUVBL2	Human Studies
RUSF1	Human Studies
RTRAF	Human Studies
RTN4RL2	Human Studies
RTF1	Human Studies
RTCA	Human Studies
RSL1D1	Human Studies
RRAS2	Human Studies
RRAGC	Human Studies
RRAGB	Human Studies
RPS8	Human Studies
RPS7	Human Studies
RPS6	Human Studies
RPS4X	Human Studies
RPS29	Human Studies
RPS28	Human Studies
RPS27L	Human Studies
RPS27AP5	Human Studies
RPS27	Human Studies
RPS26P11	Human Studies
RPS26	Human Studies
RPS25	Human Studies
RPS24	Human Studies
RPS21	Human Studies
RPS16	Human Studies
RPS15A	Human Studies
RPS15	Human Studies
RPS13	Human Studies
RPS12	Human Studies
RPS10	Human Studies
RPRD1B	Human Studies
RPRD1A	Human Studies
RPP38	Human Studies
RPN2	Human Studies
RPLP2	Human Studies
RPLP1	Human Studies
RPL9P8; RPL9P7; RPL9; RPL9P9	Human Studies
RPL9P8	Human Studies
RPL9	Human Studies
RPL39P5	Human Studies
RPL38	Human Studies
RPL37	Human Studies
RPL36AL	Human Studies
RPL36A	Human Studies
RPL36	Human Studies
RPL35A	Human Studies
RPL32	Human Studies
RPL29	Human Studies
RPL27	Human Studies
RPL26L1	Human Studies
RPL26	Human Studies
RPL23A	Human Studies
RPL23	Human Studies
RPL22L1	Human Studies
RPL19	Human Studies
RPL18A	Human Studies
RPL18	Human Studies
RPL17-C18orf32	Human Studies
RPL17	Human Studies
RPL15	Human Studies
RPL14	Human Studies
RPL13	Human Studies
RPL10L	Human Studies
RPL10A	Human Studies
RPIA	Human Studies
RPAP3	Human Studies
RPA1	Human Studies
ROBO2	Human Studies
ROBO1	Human Studies
ROA2	Human Studies
RNPS1	Human Studies
RNMT	Human Studies
RNF25	Human Studies
RNF170	Human Studies
RNF168	Human Studies
RNF126	Human Studies
RMND5A	Human Studies
RMDN3	Human Studies
RLA0L	Human Studies
RLA0	Human Studies
RL28	Human Studies
RIPK3	Human Studies
RIMS1	Human Studies
RICTOR	Human Studies
RHOT1	Human Studies
RHOC	Human Studies
RHEB	Human Studies
RHBDD2	Human Studies
RGS7	Human Studies
RGS14	Human Studies
RFK	Human Studies
RFC4	Human Studies
RFC3	Human Studies
RFC2	Human Studies
RELCH	Human Studies
REEP2	Human Studies
REEP1	Human Studies
RECQL	Human Studies
RDX	Human Studies
RCN1	Human Studies
RCAN1	Human Studies
RBX1	Human Studies
RBP1	Human Studies
RBMX	Human Studies
RBM8A	Human Studies
RBM6	Human Studies
RBM5	Human Studies
RBM4	Human Studies
RBM39	Human Studies
RBM28	Human Studies
RBM26	Human Studies
RBM12B	Human Studies
RBM10	Human Studies
RBFOX3	Human Studies
RBFOX2	Human Studies
RBFOX1	Human Studies
RBBP7	Human Studies
RBBP4	Human Studies
RASGRP4	Human Studies
RASGRF2	Human Studies
RASGRF1	Human Studies
RASAL1	Human Studies
RARS1	Human Studies
RARS	Human Studies
RAPH1	Human Studies
RAPGEF6	Human Studies
RAPGEF2	Human Studies
RAP2B	Human Studies
RAP2A	Human Studies
RAP1GDS1	Human Studies
RAP1GAP	Human Studies
RAP1B	Human Studies
RAP1A	Human Studies
RANGAP1	Human Studies
RANBP9	Human Studies
RANBP6	Human Studies
RANBP2	Human Studies
RANBP1	Human Studies
RALYL	Human Studies
RALGAPA2	Human Studies
RALB	Human Studies
RALA	Human Studies
RAI1	Human Studies
RAD23B	Human Studies
RAD23A	Human Studies
RACK1	Human Studies
RAC3	Human Studies
RAC1	Human Studies
RABL3	Human Studies
RABL2B	Human Studies
RABGGTA	Human Studies
RABGAP1L	Human Studies
RABEP1	Human Studies
RABAC1	Human Studies
RAB9A	Human Studies
RAB8B	Human Studies
RAB7A	Human Studies
RAB6D	Human Studies
RAB6B	Human Studies
RAB4B	Human Studies
RAB4A	Human Studies
RAB3GAP1	Human Studies
RAB3D	Human Studies
RAB3C	Human Studies
RAB3B	Human Studies
RAB39B	Human Studies
RAB2B	Human Studies
RAB2A	Human Studies
RAB24	Human Studies
RAB23	Human Studies
RAB22A	Human Studies
RAB1B	Human Studies
RAB14	Human Studies
RAB12	Human Studies
RAB11FIP5	Human Studies
RAB11B	Human Studies
RAB11A	Human Studies
QDPR	Human Studies
QARS1	Human Studies
PZP	Human Studies
PYM1	Human Studies
PYCR3	Human Studies
PYCR1	Human Studies
PVRL1	Human Studies
PTS	Human Studies
PTPRT	Human Studies
PTPRS	Human Studies
PTPRN	Human Studies
PTPRD	Human Studies
PTPRA	Human Studies
PTPN5	Human Studies
PTPN23	Human Studies
PTPN20A	Human Studies
PTPN18	Human Studies
PTPN11	Human Studies
PTPN1	Human Studies
PTPLAD1	Human Studies
PTPA	Human Studies
PTP4A1	Human Studies
PTMS	Human Studies
PTMA	Human Studies
PTK2B	Human Studies
PTGR1	Human Studies
PTGES3L-AARSD1	Human Studies
PTGES3	Human Studies
PTGES2	Human Studies
PTGDS	Human Studies
PTEN	Human Studies
PTCHD3	Human Studies
PTBP3	Human Studies
PTBP2	Human Studies
PSTPIP2	Human Studies
PSPC1	Human Studies
PSMG1	Human Studies
PSME3	Human Studies
PSME2	Human Studies
PSME1	Human Studies
PSMD8	Human Studies
PSMD6	Human Studies
PSMD5	Human Studies
PSMD4	Human Studies
PSMD3	Human Studies
PSMD14	Human Studies
PSMD10	Human Studies
PSMD1	Human Studies
PSMC6	Human Studies
PSMC4	Human Studies
PSMB7	Human Studies
PSMB6	Human Studies
PSMB5	Human Studies
PSMB4	Human Studies
PSMB3	Human Studies
PSMB2	Human Studies
PSMB1	Human Studies
PSMA8	Human Studies
PSMA7	Human Studies
PSMA5	Human Studies
PSMA4	Human Studies
PSMA3	Human Studies
PSMA2	Human Studies
PSMA1	Human Studies
PSD4	Human Studies
PSD3	Human Studies
PSD	Human Studies
PSAP	Human Studies
PRXL2B	Human Studies
PRXL2A	Human Studies
PRSS3	Human Studies
PRSS1	Human Studies
PRRT2	Human Studies
PRRC2C	Human Studies
PRR4	Human Studies
PRPS1	Human Studies
PRPH	Human Studies
PRPF4	Human Studies
PRPF31	Human Studies
PRODH	Human Studies
PRL	Human Studies
PRKX	Human Studies
PRKRIR	Human Studies
PRKRA	Human Studies
PRKDC	Human Studies
PRKCSH	Human Studies
PRKCA	Human Studies
PRKAR2B	Human Studies
PRKAR2A	Human Studies
PRKAR1B	Human Studies
PRKAR1A	Human Studies
PRKACG	Human Studies
PRH1	Human Studies
PREPL	Human Studies
PREP	Human Studies
PRDX4	Human Studies
PRDX3	Human Studies
PRDM8	Human Studies
PRDM1	Human Studies
PRB2	Human Studies
PPT1	Human Studies
PPP5C	Human Studies
PPP4R4	Human Studies
PPP2R5E	Human Studies
PPP2R5D	Human Studies
PPP2R5C	Human Studies
PPP2R4	Human Studies
PPP2R2B	Human Studies
PPP2CA	Human Studies
PPP1R9B	Human Studies
PPP1R9A	Human Studies
PPP1R7	Human Studies
PPP1R3D	Human Studies
PPP1R2P3	Human Studies
PPP1R21	Human Studies
PPP1CC	Human Studies
PPP1CB	Human Studies
PPP1CA	Human Studies
PPME1	Human Studies
PPM1N	Human Studies
PPM1H	Human Studies
PPM1G	Human Studies
PPM1B	Human Studies
PPM1A	Human Studies
PPIP5K2	Human Studies
PPIL3	Human Studies
PPIL1	Human Studies
PPIB	Human Studies
PPFIA4	Human Studies
PPFIA3	Human Studies
PPFIA2	Human Studies
PPAP2B	Human Studies
PPA1	Human Studies
POTEKP	Human Studies
POTEJ	Human Studies
POTEF	Human Studies
PORCN	Human Studies
PON2	Human Studies
POMGNT2	Human Studies
POLR2H	Human Studies
POLR2E	Human Studies
POF1B	Human Studies
PNPLA6	Human Studies
PNP	Human Studies
PNN	Human Studies
PNMAL2	Human Studies
PNMA8B	Human Studies
PNMA8A	Human Studies
PNMA1	Human Studies
PMVK	Human Studies
PMM2	Human Studies
PLXNC1	Human Studies
PLXNA4	Human Studies
PLPPR4	Human Studies
PLPP3	Human Studies
PLPBP	Human Studies
PLLP	Human Studies
PLIN4	Human Studies
PLIN3	Human Studies
PLIN1	Human Studies
PLEKHA1	Human Studies
PLD3	Human Studies
PLCL2	Human Studies
PLCH2	Human Studies
PLCD1	Human Studies
PLCB4	Human Studies
PLCB1	Human Studies
PLBD1	Human Studies
PLA2G4B	Human Studies
PKP2	Human Studies
PKP1	Human Studies
PKN3	Human Studies
PJA2	Human Studies
PITRM1	Human Studies
PITPNM1	Human Studies
PITPNB	Human Studies
PITPNA	Human Studies
PITHD1	Human Studies
PIPSL	Human Studies
PIP5K1C	Human Studies
PIP5K1A	Human Studies
PIP4K2C	Human Studies
PIP4K2B	Human Studies
PIP4K2A	Human Studies
PIP	Human Studies
PIN4	Human Studies
PIN1	Human Studies
PIK3CA	Human Studies
PIK3C3	Human Studies
PIGS	Human Studies
PIGR	Human Studies
PIGK	Human Studies
PIEZO2	Human Studies
PIEZO1	Human Studies
PICK1	Human Studies
PIAS4	Human Studies
PHPT1	Human Studies
PHF6	Human Studies
PHF24	Human Studies
PHACTR1	Human Studies
PGPEP1	Human Studies
PGP	Human Studies
PGM3	Human Studies
PGM2L1	Human Studies
PGM1	Human Studies
PGLS	Human Studies
PGK2	Human Studies
PGD	Human Studies
PGBD5	Human Studies
PGAM5	Human Studies
PFN1	Human Studies
PFKFB3	Human Studies
PFKFB2	Human Studies
PFDN6	Human Studies
PFDN5	Human Studies
PFDN2	Human Studies
PFDN1	Human Studies
PEX5L	Human Studies
PEX14	Human Studies
PEX11B	Human Studies
PEPD	Human Studies
PELP1	Human Studies
PEBP1	Human Studies
PEA15	Human Studies
PDXP	Human Studies
PDPK1	Human Studies
PDK3	Human Studies
PDK2	Human Studies
PDIA6	Human Studies
PDHX	Human Studies
PDGFA	Human Studies
PDE4D	Human Studies
PDE4B	Human Studies
PDE2A	Human Studies
PDE1B	Human Studies
PDE1A	Human Studies
PDCD6	Human Studies
PDCD5	Human Studies
PDCD10	Human Studies
PDAP1	Human Studies
PCYT2	Human Studies
PCYOX1L	Human Studies
PCYOX1	Human Studies
PCSK1N	Human Studies
PCNX3	Human Studies
PCNP	Human Studies
PCMT1	Human Studies
PCLO	Human Studies
PCDHGC5	Human Studies
PCDHGB5	Human Studies
PCDH9	Human Studies
PCDH8	Human Studies
PCDH7	Human Studies
PCDH10	Human Studies
PCDH1	Human Studies
PCCB	Human Studies
PCCA	Human Studies
PBRM1	Human Studies
PBDC1	Human Studies
PALM2AKAP2	Human Studies
PALM2	Human Studies
PALM	Human Studies
PAK3	Human Studies
PAK2	Human Studies
PAK1	Human Studies
PACSIN2	Human Studies
PACSIN1	Human Studies
PACS1	Human Studies
PABPN1	Human Studies
PABPC4	Human Studies
PA2G4	Human Studies
OXSR1	Human Studies
OXR1	Human Studies
OTUD6B	Human Studies
OSTM1	Human Studies
OSTC	Human Studies
OSBPL1A	Human Studies
OSBP	Human Studies
OR2W6P	Human Studies
OPTN	Human Studies
OPLAH	Human Studies
OPCML	Human Studies
OPALIN	Human Studies
OMGP	Human Studies
OMG	Human Studies
OLA1	Human Studies
OGA	Human Studies
ODR4	Human Studies
ODO2	Human Studies
OCRL	Human Studies
OCIAD2	Human Studies
OCIAD1	Human Studies
OAT	Human Studies
NUTF2	Human Studies
NUP93	Human Studies
NUP88	Human Studies
NUP85	Human Studies
NUP54	Human Studies
NUMB	Human Studies
NUFIP2	Human Studies
NUDT3	Human Studies
NUDT13	Human Studies
NUDCD3	Human Studies
NUDC	Human Studies
NUCB1	Human Studies
NUAK1	Human Studies
NTRK3	Human Studies
NTRK2	Human Studies
NTM	Human Studies
NT5DC3	Human Studies
NT5C2	Human Studies
NSUN2	Human Studies
NSFL1C	Human Studies
NSDHL	Human Studies
NRXN3	Human Studies
NRXN2	Human Studies
NRXN1	Human Studies
NRP2	Human Studies
NRCAM	Human Studies
NRBP1	Human Studies
NRAS	Human Studies
NQO1	Human Studies
NPTN	Human Studies
NPM3	Human Studies
NPM1	Human Studies
NPLOC4	Human Studies
NOVA2	Human Studies
NOL12	Human Studies
No Gene	Human Studies
NNT	Human Studies
NME2	Human Studies
NME1	Human Studies
NLRC4	Human Studies
NLN	Human Studies
NLGN4Y	Human Studies
NIPSNAP3A	Human Studies
NIPSNAP2	Human Studies
NIPSNAP1	Human Studies
NID1	Human Studies
NHP2L1	Human Studies
NFS1	Human Studies
NFASC	Human Studies
NF2	Human Studies
NEURL4	Human Studies
NEO1	Human Studies
NEMF	Human Studies
NELF	Human Studies
NEGR1	Human Studies
NEDD8	Human Studies
NECTIN1	Human Studies
NECAP1	Human Studies
NECAB1	Human Studies
NEBL	Human Studies
NDUFV2	Human Studies
NDUFV1	Human Studies
NDUFS8	Human Studies
NDUFS6	Human Studies
NDUFS4	Human Studies
NDUFS3	Human Studies
NDUFC2-KCTD14	Human Studies
NDUFC2	Human Studies
NDUFB8	Human Studies
NDUFB5	Human Studies
NDUFB11	Human Studies
NDUFB10	Human Studies
NDUFAB1	Human Studies
NDUFA8	Human Studies
NDUFA7	Human Studies
NDUFA6	Human Studies
NDUFA5	Human Studies
NDUFA10	Human Studies
NDRG4	Human Studies
NDRG1	Human Studies
NDFIP2	Human Studies
NCS1	Human Studies
NCOA7	Human Studies
NCLN	Human Studies
NCL	Human Studies
NCEH1	Human Studies
NCCRP1	Human Studies
NCAN	Human Studies
NCAM2	Human Studies
NCALD	Human Studies
NBPF6	Human Studies
NBEA	Human Studies
NAXE	Human Studies
NARS1	Human Studies
NARS	Human Studies
NAPB	Human Studies
NAP1L5	Human Studies
NAP1L4	Human Studies
NAP1L3	Human Studies
NAP1L1	Human Studies
NANS	Human Studies
NAMPT	Human Studies
NALF	Human Studies
NAGK	Human Studies
NAE1	Human Studies
NACA4P	Human Studies
NACA	Human Studies
NAA15	Human Studies
MZT2B	Human Studies
MYPR	Human Studies
MYO6	Human Studies
MYO5C	Human Studies
MYO1E	Human Studies
MYO1D	Human Studies
MYO1B	Human Studies
MYLK	Human Studies
MYL12A	Human Studies
MYL1	Human Studies
MYH7B	Human Studies
MYH3	Human Studies
MYH2	Human Studies
MYCBP	Human Studies
MUCL1	Human Studies
MUC5B	Human Studies
MTX2	Human Studies
MTX1	Human Studies
MTURN	Human Studies
MTPN	Human Studies
MTOR	Human Studies
MT-ND5	Human Studies
MT-ND4	Human Studies
MT-ND1	Human Studies
MTMR14	Human Studies
MTMR1	Human Studies
MTIF3	Human Studies
MTHFD1	Human Studies
MTFR1L	Human Studies
MT-CO3	Human Studies
MT-CO2	Human Studies
MT-CO1	Human Studies
MTCL1	Human Studies
MTCH1	Human Studies
MT-ATP6	Human Studies
MT1F	Human Studies
MT1E	Human Studies
MSI2	Human Studies
MRPS6	Human Studies
MRPS22	Human Studies
MRPL9	Human Studies
MRPL55	Human Studies
MRPL48	Human Studies
MRPL46	Human Studies
MRPL40	Human Studies
MRPL34	Human Studies
MRPL33	Human Studies
MRPL16	Human Studies
MRPL14	Human Studies
MRPL12	Human Studies
MRPL1	Human Studies
MPZL1	Human Studies
MPV17	Human Studies
MPP6	Human Studies
MPP2	Human Studies
MPO	Human Studies
MPC2	Human Studies
MPC1	Human Studies
MORF4L2	Human Studies
MORF4L1	Human Studies
MOG	Human Studies
MOB2	Human Studies
MOB1B	Human Studies
MNF1	Human Studies
MMUT	Human Studies
MMP10	Human Studies
MMGT1	Human Studies
MMAB	Human Studies
MLLT11	Human Studies
MLF2	Human Studies
MLF1	Human Studies
MINK1	Human Studies
MIEN1	Human Studies
MICU3	Human Studies
MICOS13	Human Studies
MICOS10	Human Studies
MICAL1	Human Studies
MIA3	Human Studies
MIA2	Human Studies
MGST3	Human Studies
MGST1	Human Studies
MFN2	Human Studies
MFF	Human Studies
MFAP1	Human Studies
METTL7A	Human Studies
MEST	Human Studies
MESDC2	Human Studies
MECP2	Human Studies
ME3	Human Studies
ME2	Human Studies
ME1	Human Studies
MDN1	Human Studies
MCU	Human Studies
MCTS1	Human Studies
MCTP1	Human Studies
MCCC2	Human Studies
MCCC1	Human Studies
MC1R	Human Studies
MBOAT7	Human Studies
MBLAC2	Human Studies
MBD5	Human Studies
MAST2	Human Studies
MARS1	Human Studies
MARS	Human Studies
MARK2	Human Studies
MARK1	Human Studies
MARCHF5	Human Studies
MAPRE2	Human Studies
MAPKAPK5	Human Studies
MAPK8IP3	Human Studies
MAPK8IP2	Human Studies
MAPK15	Human Studies
MAPK10	Human Studies
MAP7D2	Human Studies
MAP7	Human Studies
MAP4K4	Human Studies
MAP3K7	Human Studies
MAP2K4	Human Studies
MAP2K2	Human Studies
MAP1LC3B2	Human Studies
MAP1LC3B	Human Studies
MAP1LC3A	Human Studies
MAOB	Human Studies
MAOA	Human Studies
MANF	Human Studies
MANBAL	Human Studies
MAN1A2	Human Studies
MAL2	Human Studies
MAIP1	Human Studies
MAGI3	Human Studies
MAGI1	Human Studies
MAGED2	Human Studies
MAGEA4	Human Studies
MAEL	Human Studies
MAEA	Human Studies
MADD	Human Studies
MACROH2A1	Human Studies
MACROD2	Human Studies
M6PR	Human Studies
M3K5	Human Studies
LZTFL1	Human Studies
LYZ	Human Studies
LYPLAL1	Human Studies
LY6H	Human Studies
LXN	Human Studies
LUZP1	Human Studies
LUC7L3	Human Studies
LUC7L2	Human Studies
LUC7L	Human Studies
LTF	Human Studies
LTBP1	Human Studies
LTA4H	Human Studies
LSM4	Human Studies
LSM3	Human Studies
LSM14B	Human Studies
LSM14A	Human Studies
LSM12	Human Studies
LSAMP	Human Studies
LRRFIP2	Human Studies
LRRFIP1	Human Studies
LRRC7	Human Studies
LRRC47	Human Studies
LRRC40	Human Studies
LRPPRC	Human Studies
LRPAP1	Human Studies
LRP11	Human Studies
LRIF1	Human Studies
LRFN4	Human Studies
LRCH3	Human Studies
LPPR3	Human Studies
LPCAT4	Human Studies
LPCAT1	Human Studies
LONP1	Human Studies
LOC102724023	Human Studies
LNPK	Human Studies
LNPEP	Human Studies
LMBRD2	Human Studies
LMBRD1	Human Studies
LMAN2	Human Studies
LMAN1	Human Studies
LLGL1	Human Studies
LINGO1	Human Studies
LINC00523	Human Studies
LIN7C	Human Studies
LIN7A	Human Studies
LIMA1	Human Studies
LGALS8	Human Studies
LGALS7B	Human Studies
LGALS7	Human Studies
LGALS1	Human Studies
LDHAL6B	Human Studies
LCN1	Human Studies
LAS1L	Human Studies
LARS1	Human Studies
LAP3	Human Studies
LANC1	Human Studies
LAMTOR5	Human Studies
LAMTOR4	Human Studies
LAMTOR1	Human Studies
LAMP5	Human Studies
LAMP2	Human Studies
LAMA3	Human Studies
LAMA1	Human Studies
LACRT	Human Studies
L2GL1	Human Studies
L1CAM	Human Studies
KYAT3	Human Studies
KRT9	Human Studies
KRT84	Human Studies
KRT81	Human Studies
KRT80	Human Studies
KRT78	Human Studies
KRT77	Human Studies
KRT75	Human Studies
KRT73	Human Studies
KRT72	Human Studies
KRT71	Human Studies
KRT6B	Human Studies
KRT6A	Human Studies
KRT5	Human Studies
KRT4	Human Studies
KRT36	Human Studies
KRT34	Human Studies
KRT31	Human Studies
KRT3	Human Studies
KRT27	Human Studies
KRT23	Human Studies
KRT2	Human Studies
KRT19	Human Studies
KRT17	Human Studies
KRT16	Human Studies
KRT15	Human Studies
KRT14	Human Studies
KRT13	Human Studies
KRT10	Human Studies
KRT1	Human Studies
KRAS	Human Studies
KPRP	Human Studies
KPNA6	Human Studies
KPNA4	Human Studies
KPNA3	Human Studies
KPNA2	Human Studies
KPNA1	Human Studies
KNG1	Human Studies
KLC4	Human Studies
KLC2	Human Studies
KIT	Human Studies
KIF5A	Human Studies
KIF3C	Human Studies
KIF3B	Human Studies
KIF3A	Human Studies
KIF21B	Human Studies
KIF21A	Human Studies
KIF20B	Human Studies
KIF1C	Human Studies
KIF1B	Human Studies
KIF1A	Human Studies
KIAA1598	Human Studies
KIAA1211	Human Studies
KIAA1045	Human Studies
KIAA0513	Human Studies
KHDRBS3	Human Studies
KHDRBS1	Human Studies
KDSR	Human Studies
KDM6A	Human Studies
KDM1A	Human Studies
KDELR1	Human Studies
KCTD12	Human Studies
KCNQ2	Human Studies
KCNH3	Human Studies
KCNAB2	Human Studies
KCMF1	Human Studies
KCC2B8	Human Studies
KBTBD11	Human Studies
KATNAL2	Human Studies
KATNA1	Human Studies
KARS1	Human Studies
KALRN	Human Studies
K6PF	Human Studies
K1751	Human Studies
JCHAIN	Human Studies
JAKMIP1	Human Studies
JAK1	Human Studies
JAGN1	Human Studies
IVNS1ABP	Human Studies
IVD	Human Studies
ITSN1	Human Studies
ITPRIP	Human Studies
ITPKA	Human Studies
ITM2C	Human Studies
ITM2B	Human Studies
ITIH4	Human Studies
ITIH3	Human Studies
ITIH2	Human Studies
ITGB2	Human Studies
ITFG1	Human Studies
ISYNA1	Human Studies
ISOC2	Human Studies
ISLR2	Human Studies
IRGQ	Human Studies
IRF7	Human Studies
IRAG2	Human Studies
IQSEC2	Human Studies
IQSEC1	Human Studies
IPO9	Human Studies
IPO7	Human Studies
IPO5	Human Studies
INPP1	Human Studies
INF2	Human Studies
IMPDH2	Human Studies
IGSF23	Human Studies
IGSF21	Human Studies
IGLV3-9	Human Studies
IGLV3-21	Human Studies
IGLL5	Human Studies
IGKV2-29	Human Studies
IGKV2-28	Human Studies
IGKV1D-33	Human Studies
IGKC	Human Studies
IGHV1-69	Human Studies
IGHMBP2	Human Studies
IGHG3	Human Studies
IGHG2	Human Studies
IGHG1	Human Studies
IGHA1	Human Studies
IGF2BP3	Human Studies
IGF2BP1	Human Studies
IFIT1	Human Studies
IER5L	Human Studies
IDH3G	Human Studies
IDH2	Human Studies
IBA57	Human Studies
IARS2	Human Studies
IARS1	Human Studies
HYOU1	Human Studies
HUWE1	Human Studies
HTT	Human Studies
HTATSF1	Human Studies
HSPG2	Human Studies
HSPB1	Human Studies
HSPA6	Human Studies
HSPA1B; HSPA1A	Human Studies
HSPA1B	Human Studies
HSPA13	Human Studies
HSPA12B	Human Studies
HSP90B2P	Human Studies
HSP90AB4P	Human Studies
HSP90AB2P	Human Studies
HSDL2	Human Studies
HSDL1	Human Studies
HSD17B10	Human Studies
HS90BA	Human Studies
HS90A1	Human Studies
HS105	Human Studies
HRNR	Human Studies
HRAS	Human Studies
HPT	Human Studies
HPLN1	Human Studies
HPCAL4	Human Studies
HPCAL1	Human Studies
HPCA	Human Studies
HOOK3	Human Studies
HOMER1	Human Studies
HNRPDL	Human Studies
HNRNPH3	Human Studies
HNRNPCL4	Human Studies
HNRNPC	Human Studies
HNRNPAB	Human Studies
HN1	Human Studies
HMOX2	Human Studies
HMGN4	Human Studies
HMGN2	Human Studies
HMGN1	Human Studies
HMGB3	Human Studies
HMGB2	Human Studies
HMGA2	Human Studies
HMGA1	Human Studies
HLA-DRA	Human Studies
HLA-C	Human Studies
HLA-A	Human Studies
HKDC1	Human Studies
HIST3H2BB	Human Studies
HIST2H2BE	Human Studies
HIST2H2BD	Human Studies
HIST2H2AC	Human Studies
HIST1H3A	Human Studies
HIST1H2BM	Human Studies
HIST1H2BK	Human Studies
HIST1H2BJ	Human Studies
HIST1H2AJ	Human Studies
HIST1H2AH	Human Studies
HIST1H2AB	Human Studies
HIST1H1C	Human Studies
HIST1H1B	Human Studies
HIP1	Human Studies
HINT3	Human Studies
HINT2	Human Studies
HIGD2A	Human Studies
HID1	Human Studies
HIBCH	Human Studies
HIBADH	Human Studies
HGS	Human Studies
HERC4	Human Studies
HERC1	Human Studies
HEBP1	Human Studies
HDX	Human Studies
HDHD2	Human Studies
HDGFRP3	Human Studies
HDGFRP2	Human Studies
HDGF	Human Studies
HDAC2	Human Studies
HCFC1	Human Studies
HBD	Human Studies
HBB	Human Studies
HBA2	Human Studies
HBA1	Human Studies
HAX1	Human Studies
HAUS1	Human Studies
HARS1	Human Studies
HAPLN2	Human Studies
HAPLN1	Human Studies
HAL	Human Studies
HAGH	Human Studies
HADHB	Human Studies
HACD3	Human Studies
HACD2	Human Studies
HABP4	Human Studies
H4C2; H4-16; H4C11; H4C14; H4C9; H4C5; H4C12; H4C8; H4C13; H4C1; H4C3; H4C4; H4C6; H4C15	Human Studies
H4C	Human Studies
H4-16	Human Studies
H3F3A	Human Studies
H3C15; H3C13; H3C14	Human Studies
H3C15	Human Studies
H3-3B; H3-3A	Human Studies
H3-3B	Human Studies
H3-2	Human Studies
H2BC12	Human Studies
H2BC11	Human Studies
H2AX	Human Studies
H2AW	Human Studies
H2AJ	Human Studies
H2AC8	Human Studies
H2AC7	Human Studies
H2AC6	Human Studies
H2AC4	Human Studies
H2AC20	Human Studies
H2AC19	Human Studies
H2AC18	Human Studies
H2AC17	Human Studies
H2AC16	Human Studies
H2AC15	Human Studies
H2AC13	Human Studies
H2AC12	Human Studies
H2AC11	Human Studies
H2AC1	Human Studies
H1FX	Human Studies
H1-3	Human Studies
H1-10	Human Studies
GUK1	Human Studies
GUCY1B1	Human Studies
GTPBP4	Human Studies
GTPBP1	Human Studies
GTPB8	Human Studies
GTF3C4	Human Studies
GTF2F2	Human Studies
GTF2B	Human Studies
GSTP1	Human Studies
GSTO1	Human Studies
GSTM3	Human Studies
GSTM2	Human Studies
GSTK1	Human Studies
GSTA5	Human Studies
GSTA3	Human Studies
GSR	Human Studies
GSPT2	Human Studies
GSPT1	Human Studies
GSN	Human Studies
GSK3A	Human Studies
GSDMA	Human Studies
GRSF1	Human Studies
GRPEL1	Human Studies
GRP75	Human Studies
GRM7	Human Studies
GRM5	Human Studies
GRK2	Human Studies
GRIPAP1	Human Studies
GRIP1	Human Studies
GRIN2B	Human Studies
GRIN1	Human Studies
GRIA3	Human Studies
GRIA2	Human Studies
GRIA1	Human Studies
GRHPR	Human Studies
GRAMD1B	Human Studies
GPSM1	Human Studies
GPRIN1	Human Studies
GPRASP2	Human Studies
GPR89A	Human Studies
GPR56	Human Studies
GPR132	Human Studies
GPNMB	Human Studies
GPM6B	Human Studies
GPD1L	Human Studies
GPC2	Human Studies
GOSR2	Human Studies
GOPC	Human Studies
GOLM2	Human Studies
GOLM1	Human Studies
GOLGB1	Human Studies
GOLGA5	Human Studies
GOLGA3	Human Studies
GOLGA2	Human Studies
GNPDA2	Human Studies
GNG7	Human Studies
GNG5	Human Studies
GNG3	Human Studies
GNG2	Human Studies
GNG12	Human Studies
GNB4	Human Studies
GNB2L1	Human Studies
GNAZ	Human Studies
GNAS	Human Studies
GNA14	Human Studies
GNA11	Human Studies
GMFB	Human Studies
GM2A	Human Studies
GLYR1	Human Studies
GLUD2	Human Studies
GLTP	Human Studies
GLRX5	Human Studies
GLRX3	Human Studies
GLOD4	Human Studies
GLO1	Human Studies
GLIPR2	Human Studies
GK	Human Studies
GJA1	Human Studies
GIPC1	Human Studies
GID8	Human Studies
GID4	Human Studies
GHITM	Human Studies
GGH	Human Studies
GGCT	Human Studies
GFOD1	Human Studies
GFM1	Human Studies
GET4	Human Studies
GET3	Human Studies
GELS	Human Studies
GDE1	Human Studies
GDAP1L1	Human Studies
GDAP1	Human Studies
GCN1	Human Studies
GC	Human Studies
GBAS	Human Studies
GAS8	Human Studies
GAS7	Human Studies
GAS1	Human Studies
GART	Human Studies
GARS1	Human Studies
GARS	Human Studies
GAR1	Human Studies
GANAB	Human Studies
GAD2	Human Studies
GABRB3	Human Studies
GABRB2	Human Studies
GABRA5	Human Studies
GABRA3	Human Studies
GABRA2	Human Studies
GABRA1	Human Studies
GABBR2	Human Studies
GABBR1	Human Studies
GABARAPL2	Human Studies
G6PI	Human Studies
G6PD	Human Studies
G3BP2	Human Studies
G3BP1	Human Studies
FYN	Human Studies
FXYD7	Human Studies
FXYD6	Human Studies
FXYD1	Human Studies
FXR2	Human Studies
FUS	Human Studies
FUNDC2	Human Studies
FUBP1	Human Studies
FTL	Human Studies
FTH1	Human Studies
FSIP2	Human Studies
FSD1L	Human Studies
FSD1	Human Studies
FRYL	Human Studies
FRRS1L	Human Studies
FRIH	Human Studies
FRG1	Human Studies
FNBP1L	Human Studies
FN3K	Human Studies
FMR1	Human Studies
FMNL2	Human Studies
FLOT2	Human Studies
FLG2	Human Studies
FLG	Human Studies
FKBP8	Human Studies
FKBP5	Human Studies
FKBP3	Human Studies
FKBP2	Human Studies
FKBP1A	Human Studies
FKBP15	Human Studies
FINC	Human Studies
FILA2	Human Studies
FILA	Human Studies
FIBP	Human Studies
FHR5	Human Studies
FH20L	Human Studies
FGG	Human Studies
FGB	Human Studies
FGA	Human Studies
FEN1	Human Studies
FDXR	Human Studies
FDX1	Human Studies
FDPS	Human Studies
FCER1G	Human Studies
FBXO41	Human Studies
FBXO30	Human Studies
FBXO21	Human Studies
FBXO2	Human Studies
FBXL16	Human Studies
FBX2	Human Studies
FBLL1	Human Studies
FBL	Human Studies
FAU	Human Studies
FARP1	Human Studies
FAM98A	Human Studies
FAM81A	Human Studies
FAM49B	Human Studies
FAM49A	Human Studies
FAM3C	Human Studies
FAM32A	Human Studies
FAM234B	Human Studies
FAM213A	Human Studies
FAM210A	Human Studies
FAM20B	Human Studies
FAM208A	Human Studies
FAM195B	Human Studies
FAM184B	Human Studies
FAM171A1	Human Studies
FAM169A	Human Studies
FAM162A	Human Studies
FAF1	Human Studies
FABP7	Human Studies
FABP5	Human Studies
FABP3	Human Studies
FAAH	Human Studies
F8A1	Human Studies
F111B	Human Studies
EZR	Human Studies
EZH1	Human Studies
EXOSC6	Human Studies
EXOSC10	Human Studies
EXOG	Human Studies
EXOC8	Human Studies
EXOC7	Human Studies
EXOC5	Human Studies
EXOC3	Human Studies
EXOC2	Human Studies
EXOC1	Human Studies
EVL	Human Studies
EVI5L	Human Studies
ETFDH	Human Studies
ETFA	Human Studies
ETF1	Human Studies
ERP29	Human Studies
ERLIN1	Human Studies
ERLEC1	Human Studies
ERH	Human Studies
ERGIC1	Human Studies
ERCC6	Human Studies
ERCC5	Human Studies
ERC2	Human Studies
ERC1	Human Studies
EPT1	Human Studies
EPS8L2	Human Studies
EPS15L1	Human Studies
EPRS1	Human Studies
EPN1	Human Studies
EPM2AIP1	Human Studies
EPHB2	Human Studies
EPHA4	Human Studies
EPDR1	Human Studies
EPB49	Human Studies
EPB41L3	Human Studies
EPB41L2	Human Studies
EPB41	Human Studies
ENY2	Human Studies
ENTPD6	Human Studies
ENSG00000285942	Human Studies
ENSG00000284946	Human Studies
ENSG00000284292	Human Studies
ENSG00000283782	Human Studies
ENSG00000281039	Human Studies
ENSG00000280571	Human Studies
ENSG00000276612	Human Studies
ENSG00000268193	Human Studies
ENSG00000267740	Human Studies
ENSG00000261582	Human Studies
ENSG00000260836	Human Studies
ENSG00000260537	Human Studies
ENSG00000257767	Human Studies
ENSG00000256861	Human Studies
ENSG00000256500	Human Studies
ENSG00000255730	Human Studies
ENSG00000250424	Human Studies
ENSG00000249967	Human Studies
ENSG00000198211	Human Studies
ENSG00000144785	Human Studies
ENOPH1	Human Studies
ENO1	Human Studies
ENDOD1	Human Studies
ENC1	Human Studies
ENAH	Human Studies
EML4	Human Studies
EMILIN3	Human Studies
EMD	Human Studies
EMC8	Human Studies
EMC7	Human Studies
EMC4	Human Studies
EMC3	Human Studies
EMC10	Human Studies
EMC1	Human Studies
ELOC	Human Studies
ELOB	Human Studies
ELOA	Human Studies
ELMOD2	Human Studies
ELFN2	Human Studies
ELAVL4	Human Studies
ELAVL2	Human Studies
ELAPOR2	Human Studies
ELAPOR1	Human Studies
EIF5B	Human Studies
EIF5	Human Studies
EIF4H	Human Studies
EIF4G2	Human Studies
EIF4G1	Human Studies
EIF4E	Human Studies
EIF4A1	Human Studies
EIF3M	Human Studies
EIF3K	Human Studies
EIF3J	Human Studies
EIF3I	Human Studies
EIF3H	Human Studies
EIF3G	Human Studies
EIF3F	Human Studies
EIF3D	Human Studies
EIF3CL	Human Studies
EIF3B	Human Studies
EIF2S3	Human Studies
EIF2S2	Human Studies
EIF2C1	Human Studies
EIF2B5	Human Studies
EIF2B4	Human Studies
EIF2B3	Human Studies
EIF2AK2	Human Studies
EIF2A	Human Studies
EIF1AY	Human Studies
EIF1AX	Human Studies
EIF1	Human Studies
EHD4	Human Studies
EHD3	Human Studies
EHD2	Human Studies
EHD1	Human Studies
EGLN1	Human Studies
EFHD2	Human Studies
EFHD1	Human Studies
EF1A3	Human Studies
EF1A2	Human Studies
EF1A1	Human Studies
EEF1E1-BLOC1S5	Human Studies
EEF1E1	Human Studies
EEF1B2	Human Studies
EEA1	Human Studies
EDIL3	Human Studies
EDF1	Human Studies
ECPAS	Human Studies
ECM1	Human Studies
ECHS1	Human Studies
ECH1	Human Studies
EBP	Human Studies
EBF1	Human Studies
EARS2	Human Studies
E41L3	Human Studies
DYNLRB1	Human Studies
DYNLL2	Human Studies
DYNLL1	Human Studies
DYNC1I2	Human Studies
DYNC1I1	Human Studies
DYN3	Human Studies
DST	Human Studies
DSG1	Human Studies
DSC3	Human Studies
DSC1	Human Studies
DRG2	Human Studies
DRG1	Human Studies
DPYL2	Human Studies
DPY19L1	Human Studies
DPP7	Human Studies
DPP6	Human Studies
DPP3	Human Studies
DPP10	Human Studies
DPM3	Human Studies
DPM1	Human Studies
DPF3	Human Studies
DOCK4	Human Studies
DOCK10	Human Studies
DNMBP	Human Studies
DNM2	Human Studies
DNAJC8	Human Studies
DNAJC7	Human Studies
DNAJC6	Human Studies
DNAJC5	Human Studies
DNAJC3	Human Studies
DNAJC17	Human Studies
DNAJC11	Human Studies
DNAJB6	Human Studies
DNAJB4	Human Studies
DNAJB2	Human Studies
DNAJB14	Human Studies
DNAJB11	Human Studies
DNAJB1	Human Studies
DNAJA4	Human Studies
[truncated: 1,723 more rows]

## Sheet: versus Kavanagh 2022 (Fig. S4A)
Supplemental Table S5: Proteins reported in this study and were not identified in Kavanagh et al., 2022 review that included seven human tau interactome studies and five tau interactome studies in mouse models
Protein	Description
NAXD	ATP-dependent (S)-NAD(P)H-hydrate dehydratase OS=Mus musculus OX=10090 GN=Naxd PE=1 SV=1
HMGCL	Hydroxymethylglutaryl-CoA lyase, mitochondrial OS=Mus musculus OX=10090 GN=Hmgcl PE=1 SV=2
BCKDHA	2-oxoisovalerate dehydrogenase subunit alpha, mitochondrial OS=Mus musculus OX=10090 GN=Bckdha PE=1 SV=1
ACSF2	Medium-chain acyl-CoA ligase ACSF2, mitochondrial OS=Mus musculus OX=10090 GN=Acsf2 PE=1 SV=1
MECR	Enoyl-[acyl-carrier-protein] reductase, mitochondrial OS=Mus musculus OX=10090 GN=Mecr PE=1 SV=2
DAP3	28S ribosomal protein S29, mitochondrial OS=Mus musculus OX=10090 GN=Dap3 PE=1 SV=1
CLPX	ATP-dependent Clp protease ATP-binding subunit clpX-like, mitochondrial OS=Mus musculus OX=10090 GN=Clpx PE=1 SV=2
MRPS30	28S ribosomal protein S30, mitochondrial OS=Mus musculus OX=10090 GN=Mrps30 PE=1 SV=1
KIAA1107	AP2-interacting clathrin-endocytosis protein OS=Mus musculus OX=10090 GN=Kiaa1107 PE=1 SV=6
SANBR	Uncharacterized protein KIAA1841 OS=Mus musculus OX=10090 GN=Kiaa1841 PE=1 SV=2
ISOC2A	Isochorismatase domain-containing protein 2A OS=Mus musculus OX=10090 GN=Isoc2a PE=1 SV=1
MRPL19	39S ribosomal protein L19, mitochondrial OS=Mus musculus OX=10090 GN=Mrpl19 PE=1 SV=1
MRPL37	39S ribosomal protein L37, mitochondrial OS=Mus musculus OX=10090 GN=Mrpl37 PE=1 SV=1
PYCR2	Pyrroline-5-carboxylate reductase 2 OS=Mus musculus OX=10090 GN=Pycr2 PE=1 SV=1
HSD17B8	Estradiol 17-beta-dehydrogenase 8 OS=Mus musculus OX=10090 GN=Hsd17b8 PE=1 SV=2
DTYMK	Thymidylate kinase OS=Mus musculus OX=10090 GN=Dtymk PE=1 SV=2
PTCD3	Pentatricopeptide repeat domain-containing protein 3, mitochondrial OS=Mus musculus OX=10090 GN=Ptcd3 PE=1 SV=2
MRPL10	39S ribosomal protein L10, mitochondrial OS=Mus musculus OX=10090 GN=Mrpl10 PE=1 SV=2
TAMM41	Phosphatidate cytidylyltransferase, mitochondrial OS=Mus musculus OX=10090 GN=Tamm41 PE=1 SV=2
MTHFD1L	Monofunctional C1-tetrahydrofolate synthase, mitochondrial OS=Mus musculus OX=10090 GN=Mthfd1l PE=1 SV=2
GCDH	Glutaryl-CoA dehydrogenase, mitochondrial OS=Mus musculus OX=10090 GN=Gcdh PE=1 SV=2
DVL2	Segment polarity protein dishevelled homolog DVL-2 OS=Mus musculus OX=10090 GN=Dvl2 PE=1 SV=2
H2BC3	Histone H2B type 1-B OS=Mus musculus OX=10090 GN=H2bc3 PE=1 SV=3
PDPR	Pyruvate dehydrogenase phosphatase regulatory subunit, mitochondrial OS=Mus musculus OX=10090 GN=Pdpr PE=1 SV=1
MRPS7	28S ribosomal protein S7, mitochondrial OS=Mus musculus OX=10090 GN=Mrps7 PE=1 SV=1
PCK2	Phosphoenolpyruvate carboxykinase [GTP], mitochondrial OS=Mus musculus OX=10090 GN=Pck2 PE=1 SV=1
MRPS35	28S ribosomal protein S35, mitochondrial OS=Mus musculus OX=10090 GN=Mrps35 PE=1 SV=2
MRPS27	28S ribosomal protein S27, mitochondrial OS=Mus musculus OX=10090 GN=Mrps27 PE=1 SV=2
MRPL38	39S ribosomal protein L38, mitochondrial OS=Mus musculus OX=10090 GN=Mrpl38 PE=1 SV=2
MRPS23	28S ribosomal protein S23, mitochondrial OS=Mus musculus OX=10090 GN=Mrps23 PE=1 SV=1
TBRG4	FAST kinase domain-containing protein 4 OS=Mus musculus OX=10090 GN=Tbrg4 PE=1 SV=1
DHRS4	Dehydrogenase/reductase SDR family member 4 OS=Mus musculus OX=10090 GN=Dhrs4 PE=1 SV=3
PMPCB	Mitochondrial-processing peptidase subunit beta OS=Mus musculus OX=10090 GN=Pmpcb PE=1 SV=1
MRPL39	39S ribosomal protein L39, mitochondrial OS=Mus musculus OX=10090 GN=Mrpl39 PE=1 SV=4
AUH	Methylglutaconyl-CoA hydratase, mitochondrial OS=Mus musculus OX=10090 GN=Auh PE=1 SV=1
ECI2	Enoyl-CoA delta isomerase 2 OS=Mus musculus OX=10090 GN=Eci2 PE=1 SV=2
SLC25A20	Mitochondrial carnitine/acylcarnitine carrier protein OS=Mus musculus OX=10090 GN=Slc25a20 PE=1 SV=1
AMT	Aminomethyltransferase, mitochondrial OS=Mus musculus OX=10090 GN=Amt PE=1 SV=1
COQ5	2-methoxy-6-polyprenyl-1,4-benzoquinol methylase, mitochondrial OS=Mus musculus OX=10090 GN=Coq5 PE=1 SV=2
MRPL45	39S ribosomal protein L45, mitochondrial OS=Mus musculus OX=10090 GN=Mrpl45 PE=1 SV=1
BCAR1	Breast cancer anti-estrogen resistance protein 1 OS=Mus musculus OX=10090 GN=Bcar1 PE=1 SV=2
MRPS28	28S ribosomal protein S28, mitochondrial OS=Mus musculus OX=10090 GN=Mrps28 PE=1 SV=1
ETHE1	Persulfide dioxygenase ETHE1, mitochondrial OS=Mus musculus OX=10090 GN=Ethe1 PE=1 SV=2
TARS2	Threonine--tRNA ligase, mitochondrial OS=Mus musculus OX=10090 GN=Tars2 PE=1 SV=1
ECI1	Enoyl-CoA delta isomerase 1, mitochondrial OS=Mus musculus OX=10090 GN=Eci1 PE=1 SV=2
H2AC25	Histone H2A type 3 OS=Mus musculus OX=10090 GN=H2aw PE=1 SV=3
HIST2H2BB	Histone H2B type 2-B OS=Mus musculus OX=10090 GN=Hist2h2bb PE=1 SV=3
SNRNP27	U4/U6.U5 small nuclear ribonucleoprotein 27 kDa protein OS=Mus musculus OX=10090 GN=Snrnp27 PE=1 SV=1
JPT1	Jupiter microtubule associated homolog 1 OS=Mus musculus OX=10090 GN=Jpt1 PE=1 SV=3
ACOT13	Acyl-coenzyme A thioesterase 13 OS=Mus musculus OX=10090 GN=Acot13 PE=1 SV=1
MPST	3-mercaptopyruvate sulfurtransferase OS=Mus musculus OX=10090 GN=Mpst PE=1 SV=4
JPT2	Jupiter microtubule associated homolog 2 OS=Mus musculus OX=10090 GN=Jpt2 PE=1 SV=1
PRUNE1	Exopolyphosphatase PRUNE1 OS=Mus musculus OX=10090 GN=Prune1 PE=1 SV=1
ZCCHC17	Nucleolar protein of 40 kDa OS=Mus musculus OX=10090 GN=Zcchc17 PE=1 SV=1
CASP3	Caspase-3 OS=Mus musculus OX=10090 GN=Casp3 PE=1 SV=1
PMPCA	Mitochondrial-processing peptidase subunit alpha OS=Mus musculus OX=10090 GN=Pmpca PE=1 SV=1
SH3PXD2B	SH3 and PX domain-containing protein 2B OS=Mus musculus OX=10090 GN=Sh3pxd2b PE=1 SV=1
FLJ45252	Uncharacterized protein FLJ45252 homolog OS=Mus musculus OX=10090 PE=1 SV=2
PRPF38B	Pre-mRNA-splicing factor 38B OS=Mus musculus OX=10090 GN=Prpf38b PE=1 SV=1
AACS	Acetoacetyl-CoA synthetase OS=Mus musculus OX=10090 GN=Aacs PE=1 SV=1
NAV1	Neuron navigator 1 OS=Mus musculus OX=10090 GN=Nav1 PE=1 SV=2
IST1	IST1 homolog OS=Mus musculus OX=10090 GN=Ist1 PE=1 SV=1
PPP6R1	Serine/threonine-protein phosphatase 6 regulatory subunit 1 OS=Mus musculus OX=10090 GN=Ppp6r1 PE=1 SV=1
PRRC2A	Protein PRRC2A OS=Mus musculus OX=10090 GN=Prrc2a PE=1 SV=1
TANC2	Protein TANC2 OS=Mus musculus OX=10090 GN=Tanc2 PE=1 SV=1
LARS2	Probable leucine--tRNA ligase, mitochondrial OS=Mus musculus OX=10090 GN=Lars2 PE=1 SV=1
THOC2	THO complex subunit 2 OS=Mus musculus OX=10090 GN=Thoc2 PE=1 SV=1
ACADS	Short-chain specific acyl-CoA dehydrogenase, mitochondrial OS=Mus musculus OX=10090 GN=Acads PE=1 SV=2
SNAP47	Synaptosomal-associated protein 47 OS=Mus musculus OX=10090 GN=Snap47 PE=1 SV=1
STRN4	Striatin-4 OS=Mus musculus OX=10090 GN=Strn4 PE=1 SV=2
CZIB	CXXC motif containing zinc binding protein OS=Mus musculus OX=10090 GN=Czib PE=1 SV=1
AKAP2	A-kinase anchor protein 2 OS=Mus musculus OX=10090 GN=Akap2 PE=1 SV=3
ASPSCR1	Tether containing UBX domain for GLUT4 OS=Mus musculus OX=10090 GN=Aspscr1 PE=1 SV=1
ARFGAP3	ADP-ribosylation factor GTPase-activating protein 3 OS=Mus musculus OX=10090 GN=Arfgap3 PE=1 SV=2
NYAP2	Neuronal tyrosine-phosphorylated phosphoinositide-3-kinase adapter 2 OS=Mus musculus OX=10090 GN=Nyap2 PE=1 SV=1
MRPL3	39S ribosomal protein L3, mitochondrial OS=Mus musculus OX=10090 GN=Mrpl3 PE=1 SV=1
TST	Thiosulfate sulfurtransferase OS=Mus musculus OX=10090 GN=Tst PE=1 SV=3

## Sheet: versus Tracy 2022 (Fig. S4B)
Supplemental Table S5: Proteins identified in this study and were not identified in Tracy,2022 Tau(2N4R)-APEX2 and APEX2-Tau(2N4R) interactome study expressed in stem cells-derived neurons
Protein	Description
RBM39	Isoform 2 of RNA-binding protein 39 OS=Mus musculus OX=10090 GN=Rbm39
RAB14	Ras-related protein Rab-14 OS=Mus musculus OX=10090 GN=Rab14 PE=1 SV=3
EIF5A	Eukaryotic translation initiation factor 5A-1 OS=Mus musculus OX=10090 GN=Eif5a PE=1 SV=2
NAXD	ATP-dependent (S)-NAD(P)H-hydrate dehydratase OS=Mus musculus OX=10090 GN=Naxd PE=1 SV=1
SRSF3	Serine/arginine-rich splicing factor 3 OS=Mus musculus OX=10090 GN=Srsf3 PE=1 SV=1
HMGCL	Hydroxymethylglutaryl-CoA lyase, mitochondrial OS=Mus musculus OX=10090 GN=Hmgcl PE=1 SV=2
RAB2A	Ras-related protein Rab-2A OS=Mus musculus OX=10090 GN=Rab2a PE=1 SV=1
SLC25A22	Mitochondrial glutamate carrier 1 OS=Mus musculus OX=10090 GN=Slc25a22 PE=1 SV=1
BCKDHA	2-oxoisovalerate dehydrogenase subunit alpha, mitochondrial OS=Mus musculus OX=10090 GN=Bckdha PE=1 SV=1
RPL8	60S ribosomal protein L8 OS=Mus musculus OX=10090 GN=Rpl8 PE=1 SV=2
ACSF2	Medium-chain acyl-CoA ligase ACSF2, mitochondrial OS=Mus musculus OX=10090 GN=Acsf2 PE=1 SV=1
COX5A	Cytochrome c oxidase subunit 5A, mitochondrial OS=Mus musculus OX=10090 GN=Cox5a PE=1 SV=2
NIPSNAP1	Protein NipSnap homolog 1 OS=Mus musculus OX=10090 GN=Nipsnap1 PE=1 SV=1
RPS9	40S ribosomal protein S9 OS=Mus musculus OX=10090 GN=Rps9 PE=1 SV=3
LUC7L3	Luc7-like protein 3 OS=Mus musculus OX=10090 GN=Luc7l3 PE=1 SV=1
COTL1	Coactosin-like protein OS=Mus musculus OX=10090 GN=Cotl1 PE=1 SV=3
GLRX5	Glutaredoxin-related protein 5, mitochondrial OS=Mus musculus OX=10090 GN=Glrx5 PE=1 SV=2
MECR	Enoyl-[acyl-carrier-protein] reductase, mitochondrial OS=Mus musculus OX=10090 GN=Mecr PE=1 SV=2
DAP3	28S ribosomal protein S29, mitochondrial OS=Mus musculus OX=10090 GN=Dap3 PE=1 SV=1
CLPX	ATP-dependent Clp protease ATP-binding subunit clpX-like, mitochondrial OS=Mus musculus OX=10090 GN=Clpx PE=1 SV=2
TIMM44	Mitochondrial import inner membrane translocase subunit TIM44 OS=Mus musculus OX=10090 GN=Timm44 PE=1 SV=2
NDUFS2	NADH dehydrogenase [ubiquinone] iron-sulfur protein 2, mitochondrial OS=Mus musculus OX=10090 GN=Ndufs2 PE=1 SV=1
FECH	Ferrochelatase, mitochondrial OS=Mus musculus OX=10090 GN=Fech PE=1 SV=2
ALDH9A1	4-trimethylaminobutyraldehyde dehydrogenase OS=Mus musculus OX=10090 GN=Aldh9a1 PE=1 SV=1
CKAP5	Cytoskeleton-associated protein 5 OS=Mus musculus OX=10090 GN=Ckap5 PE=1 SV=1
MRPS30	28S ribosomal protein S30, mitochondrial OS=Mus musculus OX=10090 GN=Mrps30 PE=1 SV=1
KIAA1107	AP2-interacting clathrin-endocytosis protein OS=Mus musculus OX=10090 GN=Kiaa1107 PE=1 SV=6
GFM1	Elongation factor G, mitochondrial OS=Mus musculus OX=10090 GN=Gfm1 PE=1 SV=1
GARS1	Glycine--tRNA ligase OS=Mus musculus OX=10090 GN=Gars1 PE=1 SV=1
NLN	Neurolysin, mitochondrial OS=Mus musculus OX=10090 GN=Nln PE=1 SV=1
ETFDH	Electron transfer flavoprotein-ubiquinone oxidoreductase, mitochondrial OS=Mus musculus OX=10090 GN=Etfdh PE=1 SV=1
MMUT	Methylmalonyl-CoA mutase, mitochondrial OS=Mus musculus OX=10090 GN=Mmut PE=1 SV=2
ME2	NAD-dependent malic enzyme, mitochondrial OS=Mus musculus OX=10090 GN=Me2 PE=1 SV=1
NBEA	Neurobeachin OS=Mus musculus OX=10090 GN=Nbea PE=1 SV=1
IARS2	Isoleucine--tRNA ligase, mitochondrial OS=Mus musculus OX=10090 GN=Iars2 PE=1 SV=1
SANBR	Uncharacterized protein KIAA1841 OS=Mus musculus OX=10090 GN=Kiaa1841 PE=1 SV=2
PCLO	Protein piccolo OS=Mus musculus OX=10090 GN=Pclo PE=1 SV=4
MTPN	Myotrophin OS=Mus musculus OX=10090 GN=Mtpn PE=1 SV=2
HIBCH	3-hydroxyisobutyryl-CoA hydrolase, mitochondrial OS=Mus musculus OX=10090 GN=Hibch PE=1 SV=1
CTBP1	C-terminal-binding protein 1 OS=Mus musculus OX=10090 GN=Ctbp1 PE=1 SV=2
COX4I1	Cytochrome c oxidase subunit 4 isoform 1, mitochondrial OS=Mus musculus OX=10090 GN=Cox4i1 PE=1 SV=2
KIF2A	Isoform 1 of Kinesin-like protein KIF2A OS=Mus musculus OX=10090 GN=Kif2a
NSF	Vesicle-fusing ATPase OS=Mus musculus OX=10090 GN=Nsf PE=1 SV=2
PDAP1	28 kDa heat- and acid-stable phosphoprotein OS=Mus musculus OX=10090 GN=Pdap1 PE=1 SV=1
ISOC2A	Isochorismatase domain-containing protein 2A OS=Mus musculus OX=10090 GN=Isoc2a PE=1 SV=1
TCOF1	Treacle protein OS=Mus musculus OX=10090 GN=Tcof1 PE=1 SV=1
CAMSAP3	Calmodulin-regulated spectrin-associated protein 3 OS=Mus musculus OX=10090 GN=Camsap3 PE=1 SV=1
SYN1	Isoform Ib of Synapsin-1 OS=Mus musculus OX=10090 GN=Syn1
MRPL19	39S ribosomal protein L19, mitochondrial OS=Mus musculus OX=10090 GN=Mrpl19 PE=1 SV=1
MRPL37	39S ribosomal protein L37, mitochondrial OS=Mus musculus OX=10090 GN=Mrpl37 PE=1 SV=1
FBXO41	F-box only protein 41 OS=Mus musculus OX=10090 GN=Fbxo41 PE=1 SV=3
PYCR2	Pyrroline-5-carboxylate reductase 2 OS=Mus musculus OX=10090 GN=Pycr2 PE=1 SV=1
TPI1	Triosephosphate isomerase OS=Mus musculus OX=10090 GN=Tpi1 PE=1 SV=4
AK4	Adenylate kinase 4, mitochondrial OS=Mus musculus OX=10090 GN=Ak4 PE=1 SV=1
RPS16	40S ribosomal protein S16 OS=Mus musculus OX=10090 GN=Rps16 PE=1 SV=4
PRDX3	Thioredoxin-dependent peroxide reductase, mitochondrial OS=Mus musculus OX=10090 GN=Prdx3 PE=1 SV=1
HSD17B8	Estradiol 17-beta-dehydrogenase 8 OS=Mus musculus OX=10090 GN=Hsd17b8 PE=1 SV=2
DTYMK	Thymidylate kinase OS=Mus musculus OX=10090 GN=Dtymk PE=1 SV=2
JUP	Junction plakoglobin OS=Mus musculus OX=10090 GN=Jup PE=1 SV=3
PTCD3	Pentatricopeptide repeat domain-containing protein 3, mitochondrial OS=Mus musculus OX=10090 GN=Ptcd3 PE=1 SV=2
MRPL10	39S ribosomal protein L10, mitochondrial OS=Mus musculus OX=10090 GN=Mrpl10 PE=1 SV=2
PRRC2C	Protein PRRC2C OS=Mus musculus OX=10090 GN=Prrc2c PE=1 SV=3
TAMM41	Phosphatidate cytidylyltransferase, mitochondrial OS=Mus musculus OX=10090 GN=Tamm41 PE=1 SV=2
SORBS2	Sorbin and SH3 domain-containing protein 2 OS=Mus musculus OX=10090 GN=Sorbs2 PE=1 SV=2
MTHFD1L	Monofunctional C1-tetrahydrofolate synthase, mitochondrial OS=Mus musculus OX=10090 GN=Mthfd1l PE=1 SV=2
GCDH	Glutaryl-CoA dehydrogenase, mitochondrial OS=Mus musculus OX=10090 GN=Gcdh PE=1 SV=2
DVL2	Segment polarity protein dishevelled homolog DVL-2 OS=Mus musculus OX=10090 GN=Dvl2 PE=1 SV=2
H2BC3	Histone H2B type 1-B OS=Mus musculus OX=10090 GN=H2bc3 PE=1 SV=3
SRSF1	Serine/arginine-rich splicing factor 1 OS=Mus musculus OX=10090 GN=Srsf1 PE=1 SV=3
LUC7L2	Putative RNA-binding protein Luc7-like 2 OS=Mus musculus OX=10090 GN=Luc7l2 PE=1 SV=1
ATXN2L	Ataxin-2-like protein OS=Mus musculus OX=10090 GN=Atxn2l PE=1 SV=1
PDPR	Pyruvate dehydrogenase phosphatase regulatory subunit, mitochondrial OS=Mus musculus OX=10090 GN=Pdpr PE=1 SV=1
MRPS7	28S ribosomal protein S7, mitochondrial OS=Mus musculus OX=10090 GN=Mrps7 PE=1 SV=1
PCK2	Phosphoenolpyruvate carboxykinase [GTP], mitochondrial OS=Mus musculus OX=10090 GN=Pck2 PE=1 SV=1
DGLUCY	D-glutamate cyclase, mitochondrial OS=Mus musculus OX=10090 GN=Dglucy PE=1 SV=1
MRPS35	28S ribosomal protein S35, mitochondrial OS=Mus musculus OX=10090 GN=Mrps35 PE=1 SV=2
MRPS27	28S ribosomal protein S27, mitochondrial OS=Mus musculus OX=10090 GN=Mrps27 PE=1 SV=2
ALDH5A1	Succinate-semialdehyde dehydrogenase, mitochondrial OS=Mus musculus OX=10090 GN=Aldh5a1 PE=1 SV=1
VWA8	von Willebrand factor A domain-containing protein 8 OS=Mus musculus OX=10090 GN=Vwa8 PE=1 SV=2
MRPL38	39S ribosomal protein L38, mitochondrial OS=Mus musculus OX=10090 GN=Mrpl38 PE=1 SV=2
BPHL	Valacyclovir hydrolase OS=Mus musculus OX=10090 GN=Bphl PE=1 SV=1
MRPS23	28S ribosomal protein S23, mitochondrial OS=Mus musculus OX=10090 GN=Mrps23 PE=1 SV=1
SLC25A3	Phosphate carrier protein, mitochondrial OS=Mus musculus OX=10090 GN=Slc25a3 PE=1 SV=1
TBRG4	FAST kinase domain-containing protein 4 OS=Mus musculus OX=10090 GN=Tbrg4 PE=1 SV=1
SFXN1	Sideroflexin-1 OS=Mus musculus OX=10090 GN=Sfxn1 PE=1 SV=3
DHRS4	Dehydrogenase/reductase SDR family member 4 OS=Mus musculus OX=10090 GN=Dhrs4 PE=1 SV=3
MRPL16	39S ribosomal protein L16, mitochondrial OS=Mus musculus OX=10090 GN=Mrpl16 PE=1 SV=1
PMPCB	Mitochondrial-processing peptidase subunit beta OS=Mus musculus OX=10090 GN=Pmpcb PE=1 SV=1
HINT2	Histidine triad nucleotide-binding protein 2, mitochondrial OS=Mus musculus OX=10090 GN=Hint2 PE=1 SV=1
SLIRP	SRA stem-loop-interacting RNA-binding protein, mitochondrial OS=Mus musculus OX=10090 GN=Slirp PE=1 SV=2
ATP5PD	ATP synthase subunit d, mitochondrial OS=Mus musculus OX=10090 GN=Atp5pd PE=1 SV=3
MRPL46	39S ribosomal protein L46, mitochondrial OS=Mus musculus OX=10090 GN=Mrpl46 PE=1 SV=1
SARS2	Serine--tRNA ligase, mitochondrial OS=Mus musculus OX=10090 GN=Sars2 PE=1 SV=2
MRPL39	39S ribosomal protein L39, mitochondrial OS=Mus musculus OX=10090 GN=Mrpl39 PE=1 SV=4
AUH	Methylglutaconyl-CoA hydratase, mitochondrial OS=Mus musculus OX=10090 GN=Auh PE=1 SV=1
NDRG2	Protein NDRG2 OS=Mus musculus OX=10090 GN=Ndrg2 PE=1 SV=1
ECI2	Enoyl-CoA delta isomerase 2 OS=Mus musculus OX=10090 GN=Eci2 PE=1 SV=2
NFS1	Cysteine desulfurase, mitochondrial OS=Mus musculus OX=10090 GN=Nfs1 PE=1 SV=3
SLC25A20	Mitochondrial carnitine/acylcarnitine carrier protein OS=Mus musculus OX=10090 GN=Slc25a20 PE=1 SV=1
AMT	Aminomethyltransferase, mitochondrial OS=Mus musculus OX=10090 GN=Amt PE=1 SV=1
AMPH	Amphiphysin OS=Mus musculus OX=10090 GN=Amph PE=1 SV=1
COQ5	2-methoxy-6-polyprenyl-1,4-benzoquinol methylase, mitochondrial OS=Mus musculus OX=10090 GN=Coq5 PE=1 SV=2
MRPL45	39S ribosomal protein L45, mitochondrial OS=Mus musculus OX=10090 GN=Mrpl45 PE=1 SV=1
BCAR1	Breast cancer anti-estrogen resistance protein 1 OS=Mus musculus OX=10090 GN=Bcar1 PE=1 SV=2
HNRNPA3	Isoform 2 of Heterogeneous nuclear ribonucleoprotein A3 OS=Mus musculus OX=10090 GN=Hnrnpa3
DDX17	Probable ATP-dependent RNA helicase DDX17 OS=Mus musculus OX=10090 GN=Ddx17 PE=1 SV=1
KIF21B	Kinesin-like protein KIF21B OS=Mus musculus OX=10090 GN=Kif21b PE=1 SV=2
GPD2	Glycerol-3-phosphate dehydrogenase, mitochondrial OS=Mus musculus OX=10090 GN=Gpd2 PE=1 SV=2
MRPS28	28S ribosomal protein S28, mitochondrial OS=Mus musculus OX=10090 GN=Mrps28 PE=1 SV=1
ETHE1	Persulfide dioxygenase ETHE1, mitochondrial OS=Mus musculus OX=10090 GN=Ethe1 PE=1 SV=2
TUBA1B	Tubulin alpha-1B chain OS=Mus musculus OX=10090 GN=Tuba1b PE=1 SV=2
AKR1B1	Aldo-keto reductase family 1 member B1 OS=Mus musculus OX=10090 GN=Akr1b1 PE=1 SV=3
CRAT	Carnitine O-acetyltransferase OS=Mus musculus OX=10090 GN=Crat PE=1 SV=3
TARS2	Threonine--tRNA ligase, mitochondrial OS=Mus musculus OX=10090 GN=Tars2 PE=1 SV=1
CP	Ceruloplasmin OS=Mus musculus OX=10090 GN=Cp PE=1 SV=2
SRGAP2	SLIT-ROBO Rho GTPase-activating protein 2 OS=Mus musculus OX=10090 GN=Srgap2 PE=1 SV=2
MRPL9	39S ribosomal protein L9, mitochondrial OS=Mus musculus OX=10090 GN=Mrpl9 PE=1 SV=2
OLA1	Obg-like ATPase 1 OS=Mus musculus OX=10090 GN=Ola1 PE=1 SV=1
TSFM	Elongation factor Ts, mitochondrial OS=Mus musculus OX=10090 GN=Tsfm PE=1 SV=1
LAP3	Cytosol aminopeptidase OS=Mus musculus OX=10090 GN=Lap3 PE=1 SV=3
MTCO2	Cytochrome c oxidase subunit 2 OS=Mus musculus OX=10090 GN=Mtco2 PE=1 SV=1
ZRANB2	Zinc finger Ran-binding domain-containing protein 2 OS=Mus musculus OX=10090 GN=Zranb2 PE=1 SV=2
ECI1	Enoyl-CoA delta isomerase 1, mitochondrial OS=Mus musculus OX=10090 GN=Eci1 PE=1 SV=2
H2AC25	Histone H2A type 3 OS=Mus musculus OX=10090 GN=H2aw PE=1 SV=3
PCBP1	Poly(rC)-binding protein 1 OS=Mus musculus OX=10090 GN=Pcbp1 PE=1 SV=1
RAB1A	Ras-related protein Rab-1A OS=Mus musculus OX=10090 GN=Rab1A PE=1 SV=3
EIF4G3	Eukaryotic translation initiation factor 4 gamma 3 OS=Mus musculus OX=10090 GN=Eif4g3 PE=1 SV=2
HIST2H2BB	Histone H2B type 2-B OS=Mus musculus OX=10090 GN=Hist2h2bb PE=1 SV=3
SNRNP27	U4/U6.U5 small nuclear ribonucleoprotein 27 kDa protein OS=Mus musculus OX=10090 GN=Snrnp27 PE=1 SV=1
GFAP	Glial fibrillary acidic protein OS=Mus musculus OX=10090 GN=Gfap PE=1 SV=4
ARL8A	ADP-ribosylation factor-like protein 8A OS=Mus musculus OX=10090 GN=Arl8a PE=1 SV=1
JPT1	Jupiter microtubule associated homolog 1 OS=Mus musculus OX=10090 GN=Jpt1 PE=1 SV=3
AK3	GTP:AMP phosphotransferase AK3, mitochondrial OS=Mus musculus OX=10090 GN=Ak3 PE=1 SV=3
PEA15	Astrocytic phosphoprotein PEA-15 OS=Mus musculus OX=10090 GN=Pea15 PE=1 SV=1
MAPRE1	Microtubule-associated protein RP/EB family member 1 OS=Mus musculus OX=10090 GN=Mapre1 PE=1 SV=3
ACOT13	Acyl-coenzyme A thioesterase 13 OS=Mus musculus OX=10090 GN=Acot13 PE=1 SV=1
NDRG2	Isoform 2 of Protein NDRG2 OS=Mus musculus OX=10090 GN=Ndrg2
MPST	3-mercaptopyruvate sulfurtransferase OS=Mus musculus OX=10090 GN=Mpst PE=1 SV=4
RPS15A	40S ribosomal protein S15a OS=Mus musculus OX=10090 GN=Rps15a PE=1 SV=2
CAMK2B	Calcium/calmodulin-dependent protein kinase type II subunit beta OS=Mus musculus OX=10090 GN=Camk2b PE=1 SV=2
RPS20	40S ribosomal protein S20 OS=Mus musculus OX=10090 GN=Rps20 PE=1 SV=1
RPSA	40S ribosomal protein SA OS=Mus musculus OX=10090 GN=Rpsa PE=1 SV=4
RPL22	60S ribosomal protein L22 OS=Mus musculus OX=10090 GN=Rpl22 PE=1 SV=2
CAMK2A	Calcium/calmodulin-dependent protein kinase type II subunit alpha OS=Mus musculus OX=10090 GN=Camk2a PE=1 SV=2
CYCS	Cytochrome c, somatic OS=Mus musculus OX=10090 GN=Cycs PE=1 SV=2
JPT2	Jupiter microtubule associated homolog 2 OS=Mus musculus OX=10090 GN=Jpt2 PE=1 SV=1
CCT5	T-complex protein 1 subunit epsilon OS=Mus musculus OX=10090 GN=Cct5 PE=1 SV=1
PRUNE1	Exopolyphosphatase PRUNE1 OS=Mus musculus OX=10090 GN=Prune1 PE=1 SV=1
HNRNPA3	Heterogeneous nuclear ribonucleoprotein A3 OS=Mus musculus OX=10090 GN=Hnrnpa3 PE=1 SV=1
ZCCHC17	Nucleolar protein of 40 kDa OS=Mus musculus OX=10090 GN=Zcchc17 PE=1 SV=1
CASP3	Caspase-3 OS=Mus musculus OX=10090 GN=Casp3 PE=1 SV=1
FDXR	NADPH:adrenodoxin oxidoreductase, mitochondrial OS=Mus musculus OX=10090 GN=Fdxr PE=1 SV=1
RPS3	40S ribosomal protein S3 OS=Mus musculus OX=10090 GN=Rps3 PE=1 SV=1
ARPC1A	Actin-related protein 2/3 complex subunit 1A OS=Mus musculus OX=10090 GN=Arpc1a PE=1 SV=1
ELOB	Elongin-B OS=Mus musculus OX=10090 GN=Elob PE=1 SV=1
RPL18	60S ribosomal protein L18 OS=Mus musculus OX=10090 GN=Rpl18 PE=1 SV=3
HNRNPH1	Heterogeneous nuclear ribonucleoprotein H OS=Mus musculus OX=10090 GN=Hnrnph1 PE=1 SV=3
PCBP2	Poly(rC)-binding protein 2 OS=Mus musculus OX=10090 GN=Pcbp2 PE=1 SV=1
G3BP1	Ras GTPase-activating protein-binding protein 1 OS=Mus musculus OX=10090 GN=G3bp1 PE=1 SV=1
PMPCA	Mitochondrial-processing peptidase subunit alpha OS=Mus musculus OX=10090 GN=Pmpca PE=1 SV=1
TMEM33	Transmembrane protein 33 OS=Mus musculus OX=10090 GN=Tmem33 PE=1 SV=1
PHGDH	D-3-phosphoglycerate dehydrogenase OS=Mus musculus OX=10090 GN=Phgdh PE=1 SV=3
RPL14	60S ribosomal protein L14 OS=Mus musculus OX=10090 GN=Rpl14 PE=1 SV=3
RPL4	60S ribosomal protein L4 OS=Mus musculus OX=10090 GN=Rpl4 PE=1 SV=3
STAU2	Double-stranded RNA-binding protein Staufen homolog 2 OS=Mus musculus OX=10090 GN=Stau2 PE=1 SV=1
PYGB	Glycogen phosphorylase, brain form OS=Mus musculus OX=10090 GN=Pygb PE=1 SV=3
LDHA	L-lactate dehydrogenase A chain OS=Mus musculus OX=10090 GN=Ldha PE=1 SV=3
RAB18	Ras-related protein Rab-18 OS=Mus musculus OX=10090 GN=Rab18 PE=1 SV=2
SEPTIN7	Septin-7 OS=Mus musculus OX=10090 GN=Septin7 PE=1 SV=1
UBAP2L	Ubiquitin-associated protein 2-like OS=Mus musculus OX=10090 GN=Ubap2l PE=1 SV=1
SH3PXD2B	SH3 and PX domain-containing protein 2B OS=Mus musculus OX=10090 GN=Sh3pxd2b PE=1 SV=1
PURB	Transcriptional activator protein Pur-beta OS=Mus musculus OX=10090 GN=Purb PE=1 SV=3
FLJ45252	Uncharacterized protein FLJ45252 homolog OS=Mus musculus OX=10090 PE=1 SV=2
RPL7A	60S ribosomal protein L7a OS=Mus musculus OX=10090 GN=Rpl7a PE=1 SV=2
GSK3A	Glycogen synthase kinase-3 alpha OS=Mus musculus OX=10090 GN=Gsk3a PE=1 SV=2
SLC25A18	Mitochondrial glutamate carrier 2 OS=Mus musculus OX=10090 GN=Slc25a18 PE=1 SV=4
PPP1R9B	Neurabin-2 OS=Mus musculus OX=10090 GN=Ppp1r9b PE=1 SV=1
BCR	Breakpoint cluster region protein OS=Mus musculus OX=10090 GN=Bcr PE=1 SV=3
GSK3B	Glycogen synthase kinase-3 beta OS=Mus musculus OX=10090 GN=Gsk3b PE=1 SV=2
NDUFA9	NADH dehydrogenase [ubiquinone] 1 alpha subcomplex subunit 9, mitochondrial OS=Mus musculus OX=10090 GN=Ndufa9 PE=1 SV=2
SLC25A1	Tricarboxylate transport protein, mitochondrial OS=Mus musculus OX=10090 GN=Slc25a1 PE=1 SV=1
PRPF38B	Pre-mRNA-splicing factor 38B OS=Mus musculus OX=10090 GN=Prpf38b PE=1 SV=1
AACS	Acetoacetyl-CoA synthetase OS=Mus musculus OX=10090 GN=Aacs PE=1 SV=1
VCPIP1	Deubiquitinating protein VCIP135 OS=Mus musculus OX=10090 GN=Vcpip1 PE=1 SV=1
ATXN2L	Isoform 2 of Ataxin-2-like protein OS=Mus musculus OX=10090 GN=Atxn2l
NAV1	Neuron navigator 1 OS=Mus musculus OX=10090 GN=Nav1 PE=1 SV=2
DDX39B	Spliceosome RNA helicase Ddx39b OS=Mus musculus OX=10090 GN=Ddx39b PE=1 SV=1
SFPQ	Splicing factor, proline- and glutamine-rich OS=Mus musculus OX=10090 GN=Sfpq PE=1 SV=1
TARDBP	TAR DNA-binding protein 43 OS=Mus musculus OX=10090 GN=Tardbp PE=1 SV=1
HDLBP	Vigilin OS=Mus musculus OX=10090 GN=Hdlbp PE=1 SV=1
RPL3	60S ribosomal protein L3 OS=Mus musculus OX=10090 GN=Rpl3 PE=1 SV=3
RPL6	60S ribosomal protein L6 OS=Mus musculus OX=10090 GN=Rpl6 PE=1 SV=3
MAPK8IP3	C-Jun-amino-terminal kinase-interacting protein 3 OS=Mus musculus OX=10090 GN=Mapk8ip3 PE=1 SV=1
HNRNPM	Heterogeneous nuclear ribonucleoprotein M OS=Mus musculus OX=10090 GN=Hnrnpm PE=1 SV=3
IST1	IST1 homolog OS=Mus musculus OX=10090 GN=Ist1 PE=1 SV=1
PDHX	Pyruvate dehydrogenase protein X component, mitochondrial OS=Mus musculus OX=10090 GN=Pdhx PE=1 SV=1
COPA	Coatomer subunit alpha OS=Mus musculus OX=10090 GN=Copa PE=1 SV=2
EEF1G	Elongation factor 1-gamma OS=Mus musculus OX=10090 GN=Eef1g PE=1 SV=3
DDOST	Dolichyl-diphosphooligosaccharide--protein glycosyltransferase 48 kDa subunit OS=Mus musculus OX=10090 GN=Ddost PE=1 SV=2
HMGCS1	Hydroxymethylglutaryl-CoA synthase, cytoplasmic OS=Mus musculus OX=10090 GN=Hmgcs1 PE=1 SV=1
RDX	Radixin OS=Mus musculus OX=10090 GN=Rdx PE=1 SV=3
PPP6R1	Serine/threonine-protein phosphatase 6 regulatory subunit 1 OS=Mus musculus OX=10090 GN=Ppp6r1 PE=1 SV=1
WDR1	WD repeat-containing protein 1 OS=Mus musculus OX=10090 GN=Wdr1 PE=1 SV=3
FARSB	Phenylalanine--tRNA ligase beta subunit OS=Mus musculus OX=10090 GN=Farsb PE=1 SV=2
PFKM	ATP-dependent 6-phosphofructokinase, muscle type OS=Mus musculus OX=10090 GN=Pfkm PE=1 SV=3
CAMSAP2	Calmodulin-regulated spectrin-associated protein 2 OS=Mus musculus OX=10090 GN=Camsap2 PE=1 SV=3
STRN3	Striatin-3 OS=Mus musculus OX=10090 GN=Strn3 PE=1 SV=1
ARHGAP1	Rho GTPase-activating protein 1 OS=Mus musculus OX=10090 GN=Arhgap1 PE=1 SV=1
UBE2O	(E3-independent) E2 ubiquitin-conjugating enzyme UBE2O OS=Mus musculus OX=10090 GN=Ube2o PE=1 SV=3
MYO18A	Isoform 1 of Unconventional myosin-XVIIIa OS=Mus musculus OX=10090 GN=Myo18a
PLEC	Plectin OS=Mus musculus OX=10090 GN=Plec PE=1 SV=3
PRRC2A	Protein PRRC2A OS=Mus musculus OX=10090 GN=Prrc2a PE=1 SV=1
RCC2	Protein RCC2 OS=Mus musculus OX=10090 GN=Rcc2 PE=1 SV=1
TANC2	Protein TANC2 OS=Mus musculus OX=10090 GN=Tanc2 PE=1 SV=1
ARHGEF2	Rho guanine nucleotide exchange factor 2 OS=Mus musculus OX=10090 GN=Arhgef2 PE=1 SV=4
EML4	Echinoderm microtubule-associated protein-like 4 OS=Mus musculus OX=10090 GN=Eml4 PE=1 SV=1
LARS2	Probable leucine--tRNA ligase, mitochondrial OS=Mus musculus OX=10090 GN=Lars2 PE=1 SV=1
THOC2	THO complex subunit 2 OS=Mus musculus OX=10090 GN=Thoc2 PE=1 SV=1
APC	Adenomatous polyposis coli protein OS=Mus musculus OX=10090 GN=Apc PE=1 SV=1
MACF1	Microtubule-actin cross-linking factor 1 OS=Mus musculus OX=10090 GN=Macf1 PE=1 SV=2
ACADS	Short-chain specific acyl-CoA dehydrogenase, mitochondrial OS=Mus musculus OX=10090 GN=Acads PE=1 SV=2
AHSA1	Activator of 90 kDa heat shock protein ATPase homolog 1 OS=Mus musculus OX=10090 GN=Ahsa1 PE=1 SV=2
DCTN1	Dynactin subunit 1 OS=Mus musculus OX=10090 GN=Dctn1 PE=1 SV=3
TPD52L2	Tumor protein D54 OS=Mus musculus OX=10090 GN=Tpd52l2 PE=1 SV=1
AGFG1	Arf-GAP domain and FG repeat-containing protein 1 OS=Mus musculus OX=10090 GN=Agfg1 PE=1 SV=2
HACD3	Very-long-chain (3R)-3-hydroxyacyl-CoA dehydratase 3 OS=Mus musculus OX=10090 GN=Hacd3 PE=1 SV=2
RPL15	60S ribosomal protein L15 OS=Mus musculus OX=10090 GN=Rpl15 PE=1 SV=4
NDUFV1	NADH dehydrogenase [ubiquinone] flavoprotein 1, mitochondrial OS=Mus musculus OX=10090 GN=Ndufv1 PE=1 SV=1
RPL7	60S ribosomal protein L7 OS=Mus musculus OX=10090 GN=Rpl7 PE=1 SV=2
PRKRA	Interferon-inducible double-stranded RNA-dependent protein kinase activator A OS=Mus musculus OX=10090 GN=Prkra PE=1 SV=1
PPM1A	Protein phosphatase 1A OS=Mus musculus OX=10090 GN=Ppm1a PE=1 SV=1
SNAP47	Synaptosomal-associated protein 47 OS=Mus musculus OX=10090 GN=Snap47 PE=1 SV=1
STRN4	Striatin-4 OS=Mus musculus OX=10090 GN=Strn4 PE=1 SV=2
AP3D1	AP-3 complex subunit delta-1 OS=Mus musculus OX=10090 GN=Ap3d1 PE=1 SV=1
PTPN11	Isoform 2 of Tyrosine-protein phosphatase non-receptor type 11 OS=Mus musculus OX=10090 GN=Ptpn11
CZIB	CXXC motif containing zinc binding protein OS=Mus musculus OX=10090 GN=Czib PE=1 SV=1
DNM1L	Dynamin-1-like protein OS=Mus musculus OX=10090 GN=Dnm1l PE=1 SV=2
FUS	RNA-binding protein FUS OS=Mus musculus OX=10090 GN=Fus PE=1 SV=1
FLNB	Filamin-B OS=Mus musculus OX=10090 GN=Flnb PE=1 SV=3
FHL1	Four and a half LIM domains protein 1 OS=Mus musculus OX=10090 GN=Fhl1 PE=1 SV=3
DNM2	Dynamin-2 OS=Mus musculus OX=10090 GN=Dnm2 PE=1 SV=2
FXR1	Fragile X mental retardation syndrome-related protein 1 OS=Mus musculus OX=10090 GN=Fxr1 PE=1 SV=2
PAK2	Serine/threonine-protein kinase PAK 2 OS=Mus musculus OX=10090 GN=Pak2 PE=1 SV=1
VWA5A	von Willebrand factor A domain-containing protein 5A OS=Mus musculus OX=10090 GN=Vwa5a PE=1 SV=2
ANXA6	Annexin A6 OS=Mus musculus OX=10090 GN=Anxa6 PE=1 SV=3
AKAP2	A-kinase anchor protein 2 OS=Mus musculus OX=10090 GN=Akap2 PE=1 SV=3
EIF4A2	Eukaryotic initiation factor 4A-II OS=Mus musculus OX=10090 GN=Eif4a2 PE=1 SV=2
HCFC1	Host cell factor 1 OS=Mus musculus OX=10090 GN=Hcfc1 PE=1 SV=2
SRSF7	Serine/arginine-rich splicing factor 7 OS=Mus musculus OX=10090 GN=Srsf7 PE=1 SV=1
ASPSCR1	Tether containing UBX domain for GLUT4 OS=Mus musculus OX=10090 GN=Aspscr1 PE=1 SV=1
FERMT2	Fermitin family homolog 2 OS=Mus musculus OX=10090 GN=Fermt2 PE=1 SV=1
TCP1	T-complex protein 1 subunit alpha OS=Mus musculus OX=10090 GN=Tcp1 PE=1 SV=3
ASS1	Argininosuccinate synthase OS=Mus musculus OX=10090 GN=Ass1 PE=1 SV=1
CAPZB	F-actin-capping protein subunit beta OS=Mus musculus OX=10090 GN=Capzb PE=1 SV=3
ARCN1	Coatomer subunit delta OS=Mus musculus OX=10090 GN=Arcn1 PE=1 SV=2
SEPTIN11	Septin-11 OS=Mus musculus OX=10090 GN=Septin11 PE=1 SV=4
BCAS3	Breast carcinoma-amplified sequence 3 homolog OS=Mus musculus OX=10090 GN=Bcas3 PE=1 SV=2
EIF3C	Eukaryotic translation initiation factor 3 subunit C OS=Mus musculus OX=10090 GN=Eif3c PE=1 SV=1
ARFGAP2	ADP-ribosylation factor GTPase-activating protein 2 OS=Mus musculus OX=10090 GN=Arfgap2 PE=1 SV=1
HNRNPC	Heterogeneous nuclear ribonucleoproteins C1/C2 OS=Mus musculus OX=10090 GN=Hnrnpc PE=1 SV=1
ARFGAP3	ADP-ribosylation factor GTPase-activating protein 3 OS=Mus musculus OX=10090 GN=Arfgap3 PE=1 SV=2
PEX5	Peroxisomal targeting signal 1 receptor OS=Mus musculus OX=10090 GN=Pex5 PE=1 SV=2
NYAP2	Neuronal tyrosine-phosphorylated phosphoinositide-3-kinase adapter 2 OS=Mus musculus OX=10090 GN=Nyap2 PE=1 SV=1
MRPL3	39S ribosomal protein L3, mitochondrial OS=Mus musculus OX=10090 GN=Mrpl3 PE=1 SV=1
MRPL1	39S ribosomal protein L1, mitochondrial OS=Mus musculus OX=10090 GN=Mrpl1 PE=1 SV=2
ATP1B1	Sodium/potassium-transporting ATPase subunit beta-1 OS=Mus musculus OX=10090 GN=Atp1b1 PE=1 SV=1
PPP2R2A	Serine/threonine-protein phosphatase 2A 55 kDa regulatory subunit B alpha isoform OS=Mus musculus OX=10090 GN=Ppp2r2a PE=1 SV=1
ACIN1	Apoptotic chromatin condensation inducer in the nucleus OS=Mus musculus OX=10090 GN=Acin1 PE=1 SV=3
PDLIM4	PDZ and LIM domain protein 4 OS=Mus musculus OX=10090 GN=Pdlim4 PE=1 SV=3
TST	Thiosulfate sulfurtransferase OS=Mus musculus OX=10090 GN=Tst PE=1 SV=3
MAP2	Microtubule-associated protein 2 OS=Mus musculus OX=10090 GN=Map2 PE=1 SV=2
TUBB3	Tubulin beta-3 chain OS=Mus musculus OX=10090 GN=Tubb3 PE=1 SV=1
HSPA5	Endoplasmic reticulum chaperone BiP OS=Mus musculus OX=10090 GN=Hspa5 PE=1 SV=3
RPL17	60S ribosomal protein L17 OS=Mus musculus OX=10090 GN=Rpl17 PE=1 SV=3

## Sheet: versus Pirkas 2022 (Fig. S4C)
Supplemental Table S5: Proteins identified in this study and were not identified in Prikas,2022 BioID2-Tau (2N4R) interactome study performed in primary cortical neurons
Protein	Description
RBM39	Isoform 2 of RNA-binding protein 39 OS=Mus musculus OX=10090 GN=Rbm39
RAB14	Ras-related protein Rab-14 OS=Mus musculus OX=10090 GN=Rab14 PE=1 SV=3
EIF5A	Eukaryotic translation initiation factor 5A-1 OS=Mus musculus OX=10090 GN=Eif5a PE=1 SV=2
NAXD	ATP-dependent (S)-NAD(P)H-hydrate dehydratase OS=Mus musculus OX=10090 GN=Naxd PE=1 SV=1
SRSF3	Serine/arginine-rich splicing factor 3 OS=Mus musculus OX=10090 GN=Srsf3 PE=1 SV=1
DCX	Neuronal migration protein doublecortin OS=Mus musculus OX=10090 GN=Dcx PE=1 SV=1
GSTP1	Glutathione S-transferase P 1 OS=Mus musculus OX=10090 GN=Gstp1 PE=1 SV=2
HMGCL	Hydroxymethylglutaryl-CoA lyase, mitochondrial OS=Mus musculus OX=10090 GN=Hmgcl PE=1 SV=2
RAB2A	Ras-related protein Rab-2A OS=Mus musculus OX=10090 GN=Rab2a PE=1 SV=1
SLC25A22	Mitochondrial glutamate carrier 1 OS=Mus musculus OX=10090 GN=Slc25a22 PE=1 SV=1
BCKDHA	2-oxoisovalerate dehydrogenase subunit alpha, mitochondrial OS=Mus musculus OX=10090 GN=Bckdha PE=1 SV=1
PFN2	Profilin-2 OS=Mus musculus OX=10090 GN=Pfn2 PE=1 SV=3
MAPT	Isoform Tau-F of Microtubule-associated protein tau OS=Homo sapiens GN=MAPT
RPL8	60S ribosomal protein L8 OS=Mus musculus OX=10090 GN=Rpl8 PE=1 SV=2
ACSF2	Medium-chain acyl-CoA ligase ACSF2, mitochondrial OS=Mus musculus OX=10090 GN=Acsf2 PE=1 SV=1
COX5A	Cytochrome c oxidase subunit 5A, mitochondrial OS=Mus musculus OX=10090 GN=Cox5a PE=1 SV=2
NIPSNAP1	Protein NipSnap homolog 1 OS=Mus musculus OX=10090 GN=Nipsnap1 PE=1 SV=1
ZC2HC1A	Zinc finger C2HC domain-containing protein 1A OS=Mus musculus OX=10090 GN=Zc2hc1a PE=1 SV=1
RPS9	40S ribosomal protein S9 OS=Mus musculus OX=10090 GN=Rps9 PE=1 SV=3
LUC7L3	Luc7-like protein 3 OS=Mus musculus OX=10090 GN=Luc7l3 PE=1 SV=1
COTL1	Coactosin-like protein OS=Mus musculus OX=10090 GN=Cotl1 PE=1 SV=3
GLRX5	Glutaredoxin-related protein 5, mitochondrial OS=Mus musculus OX=10090 GN=Glrx5 PE=1 SV=2
MECR	Enoyl-[acyl-carrier-protein] reductase, mitochondrial OS=Mus musculus OX=10090 GN=Mecr PE=1 SV=2
DAP3	28S ribosomal protein S29, mitochondrial OS=Mus musculus OX=10090 GN=Dap3 PE=1 SV=1
CLPX	ATP-dependent Clp protease ATP-binding subunit clpX-like, mitochondrial OS=Mus musculus OX=10090 GN=Clpx PE=1 SV=2
TIMM44	Mitochondrial import inner membrane translocase subunit TIM44 OS=Mus musculus OX=10090 GN=Timm44 PE=1 SV=2
NDUFS2	NADH dehydrogenase [ubiquinone] iron-sulfur protein 2, mitochondrial OS=Mus musculus OX=10090 GN=Ndufs2 PE=1 SV=1
FECH	Ferrochelatase, mitochondrial OS=Mus musculus OX=10090 GN=Fech PE=1 SV=2
ALDH9A1	4-trimethylaminobutyraldehyde dehydrogenase OS=Mus musculus OX=10090 GN=Aldh9a1 PE=1 SV=1
CKAP5	Cytoskeleton-associated protein 5 OS=Mus musculus OX=10090 GN=Ckap5 PE=1 SV=1
MRPS30	28S ribosomal protein S30, mitochondrial OS=Mus musculus OX=10090 GN=Mrps30 PE=1 SV=1
KIAA1107	AP2-interacting clathrin-endocytosis protein OS=Mus musculus OX=10090 GN=Kiaa1107 PE=1 SV=6
GFM1	Elongation factor G, mitochondrial OS=Mus musculus OX=10090 GN=Gfm1 PE=1 SV=1
GARS1	Glycine--tRNA ligase OS=Mus musculus OX=10090 GN=Gars1 PE=1 SV=1
NLN	Neurolysin, mitochondrial OS=Mus musculus OX=10090 GN=Nln PE=1 SV=1
ETFDH	Electron transfer flavoprotein-ubiquinone oxidoreductase, mitochondrial OS=Mus musculus OX=10090 GN=Etfdh PE=1 SV=1
MMUT	Methylmalonyl-CoA mutase, mitochondrial OS=Mus musculus OX=10090 GN=Mmut PE=1 SV=2
ME2	NAD-dependent malic enzyme, mitochondrial OS=Mus musculus OX=10090 GN=Me2 PE=1 SV=1
NBEA	Neurobeachin OS=Mus musculus OX=10090 GN=Nbea PE=1 SV=1
IARS2	Isoleucine--tRNA ligase, mitochondrial OS=Mus musculus OX=10090 GN=Iars2 PE=1 SV=1
SANBR	Uncharacterized protein KIAA1841 OS=Mus musculus OX=10090 GN=Kiaa1841 PE=1 SV=2
PCLO	Protein piccolo OS=Mus musculus OX=10090 GN=Pclo PE=1 SV=4
MTPN	Myotrophin OS=Mus musculus OX=10090 GN=Mtpn PE=1 SV=2
HIBCH	3-hydroxyisobutyryl-CoA hydrolase, mitochondrial OS=Mus musculus OX=10090 GN=Hibch PE=1 SV=1
CTBP1	C-terminal-binding protein 1 OS=Mus musculus OX=10090 GN=Ctbp1 PE=1 SV=2
COX4I1	Cytochrome c oxidase subunit 4 isoform 1, mitochondrial OS=Mus musculus OX=10090 GN=Cox4i1 PE=1 SV=2
KIF2A	Isoform 1 of Kinesin-like protein KIF2A OS=Mus musculus OX=10090 GN=Kif2a
PDAP1	28 kDa heat- and acid-stable phosphoprotein OS=Mus musculus OX=10090 GN=Pdap1 PE=1 SV=1
ISOC2A	Isochorismatase domain-containing protein 2A OS=Mus musculus OX=10090 GN=Isoc2a PE=1 SV=1
TCOF1	Treacle protein OS=Mus musculus OX=10090 GN=Tcof1 PE=1 SV=1
SYN1	Isoform Ib of Synapsin-1 OS=Mus musculus OX=10090 GN=Syn1
MRPL19	39S ribosomal protein L19, mitochondrial OS=Mus musculus OX=10090 GN=Mrpl19 PE=1 SV=1
MRPL37	39S ribosomal protein L37, mitochondrial OS=Mus musculus OX=10090 GN=Mrpl37 PE=1 SV=1
FBXO41	F-box only protein 41 OS=Mus musculus OX=10090 GN=Fbxo41 PE=1 SV=3
PRKAR2B	cAMP-dependent protein kinase type II-beta regulatory subunit OS=Mus musculus OX=10090 GN=Prkar2b PE=1 SV=3
PYCR2	Pyrroline-5-carboxylate reductase 2 OS=Mus musculus OX=10090 GN=Pycr2 PE=1 SV=1
TPI1	Triosephosphate isomerase OS=Mus musculus OX=10090 GN=Tpi1 PE=1 SV=4
TRIO	Triple functional domain protein OS=Mus musculus OX=10090 GN=Trio PE=1 SV=3
AK4	Adenylate kinase 4, mitochondrial OS=Mus musculus OX=10090 GN=Ak4 PE=1 SV=1
RPS16	40S ribosomal protein S16 OS=Mus musculus OX=10090 GN=Rps16 PE=1 SV=4
PRDX3	Thioredoxin-dependent peroxide reductase, mitochondrial OS=Mus musculus OX=10090 GN=Prdx3 PE=1 SV=1
HSD17B8	Estradiol 17-beta-dehydrogenase 8 OS=Mus musculus OX=10090 GN=Hsd17b8 PE=1 SV=2
DTYMK	Thymidylate kinase OS=Mus musculus OX=10090 GN=Dtymk PE=1 SV=2
JUP	Junction plakoglobin OS=Mus musculus OX=10090 GN=Jup PE=1 SV=3
PTCD3	Pentatricopeptide repeat domain-containing protein 3, mitochondrial OS=Mus musculus OX=10090 GN=Ptcd3 PE=1 SV=2
MRPL10	39S ribosomal protein L10, mitochondrial OS=Mus musculus OX=10090 GN=Mrpl10 PE=1 SV=2
PRRC2C	Protein PRRC2C OS=Mus musculus OX=10090 GN=Prrc2c PE=1 SV=3
TAMM41	Phosphatidate cytidylyltransferase, mitochondrial OS=Mus musculus OX=10090 GN=Tamm41 PE=1 SV=2
SORBS2	Sorbin and SH3 domain-containing protein 2 OS=Mus musculus OX=10090 GN=Sorbs2 PE=1 SV=2
MTHFD1L	Monofunctional C1-tetrahydrofolate synthase, mitochondrial OS=Mus musculus OX=10090 GN=Mthfd1l PE=1 SV=2
GCDH	Glutaryl-CoA dehydrogenase, mitochondrial OS=Mus musculus OX=10090 GN=Gcdh PE=1 SV=2
DVL2	Segment polarity protein dishevelled homolog DVL-2 OS=Mus musculus OX=10090 GN=Dvl2 PE=1 SV=2
H2BC3	Histone H2B type 1-B OS=Mus musculus OX=10090 GN=H2bc3 PE=1 SV=3
SRSF1	Serine/arginine-rich splicing factor 1 OS=Mus musculus OX=10090 GN=Srsf1 PE=1 SV=3
LUC7L2	Putative RNA-binding protein Luc7-like 2 OS=Mus musculus OX=10090 GN=Luc7l2 PE=1 SV=1
PDPR	Pyruvate dehydrogenase phosphatase regulatory subunit, mitochondrial OS=Mus musculus OX=10090 GN=Pdpr PE=1 SV=1
MRPS7	28S ribosomal protein S7, mitochondrial OS=Mus musculus OX=10090 GN=Mrps7 PE=1 SV=1
PCK2	Phosphoenolpyruvate carboxykinase [GTP], mitochondrial OS=Mus musculus OX=10090 GN=Pck2 PE=1 SV=1
DGLUCY	D-glutamate cyclase, mitochondrial OS=Mus musculus OX=10090 GN=Dglucy PE=1 SV=1
MRPS35	28S ribosomal protein S35, mitochondrial OS=Mus musculus OX=10090 GN=Mrps35 PE=1 SV=2
MRPS27	28S ribosomal protein S27, mitochondrial OS=Mus musculus OX=10090 GN=Mrps27 PE=1 SV=2
ALDH5A1	Succinate-semialdehyde dehydrogenase, mitochondrial OS=Mus musculus OX=10090 GN=Aldh5a1 PE=1 SV=1
VWA8	von Willebrand factor A domain-containing protein 8 OS=Mus musculus OX=10090 GN=Vwa8 PE=1 SV=2
MRPL38	39S ribosomal protein L38, mitochondrial OS=Mus musculus OX=10090 GN=Mrpl38 PE=1 SV=2
BPHL	Valacyclovir hydrolase OS=Mus musculus OX=10090 GN=Bphl PE=1 SV=1
MRPS23	28S ribosomal protein S23, mitochondrial OS=Mus musculus OX=10090 GN=Mrps23 PE=1 SV=1
SLC25A3	Phosphate carrier protein, mitochondrial OS=Mus musculus OX=10090 GN=Slc25a3 PE=1 SV=1
TBRG4	FAST kinase domain-containing protein 4 OS=Mus musculus OX=10090 GN=Tbrg4 PE=1 SV=1
SFXN1	Sideroflexin-1 OS=Mus musculus OX=10090 GN=Sfxn1 PE=1 SV=3
DHRS4	Dehydrogenase/reductase SDR family member 4 OS=Mus musculus OX=10090 GN=Dhrs4 PE=1 SV=3
MRPL16	39S ribosomal protein L16, mitochondrial OS=Mus musculus OX=10090 GN=Mrpl16 PE=1 SV=1
PMPCB	Mitochondrial-processing peptidase subunit beta OS=Mus musculus OX=10090 GN=Pmpcb PE=1 SV=1
HINT2	Histidine triad nucleotide-binding protein 2, mitochondrial OS=Mus musculus OX=10090 GN=Hint2 PE=1 SV=1
SLIRP	SRA stem-loop-interacting RNA-binding protein, mitochondrial OS=Mus musculus OX=10090 GN=Slirp PE=1 SV=2
ATP5PD	ATP synthase subunit d, mitochondrial OS=Mus musculus OX=10090 GN=Atp5pd PE=1 SV=3
MRPL46	39S ribosomal protein L46, mitochondrial OS=Mus musculus OX=10090 GN=Mrpl46 PE=1 SV=1
SARS2	Serine--tRNA ligase, mitochondrial OS=Mus musculus OX=10090 GN=Sars2 PE=1 SV=2
MRPL39	39S ribosomal protein L39, mitochondrial OS=Mus musculus OX=10090 GN=Mrpl39 PE=1 SV=4
AUH	Methylglutaconyl-CoA hydratase, mitochondrial OS=Mus musculus OX=10090 GN=Auh PE=1 SV=1
DBN1	Drebrin OS=Mus musculus OX=10090 GN=Dbn1 PE=1 SV=4
NDRG2	Protein NDRG2 OS=Mus musculus OX=10090 GN=Ndrg2 PE=1 SV=1
ECI2	Enoyl-CoA delta isomerase 2 OS=Mus musculus OX=10090 GN=Eci2 PE=1 SV=2
NFS1	Cysteine desulfurase, mitochondrial OS=Mus musculus OX=10090 GN=Nfs1 PE=1 SV=3
SLC25A20	Mitochondrial carnitine/acylcarnitine carrier protein OS=Mus musculus OX=10090 GN=Slc25a20 PE=1 SV=1
AMT	Aminomethyltransferase, mitochondrial OS=Mus musculus OX=10090 GN=Amt PE=1 SV=1
AMPH	Amphiphysin OS=Mus musculus OX=10090 GN=Amph PE=1 SV=1
COQ5	2-methoxy-6-polyprenyl-1,4-benzoquinol methylase, mitochondrial OS=Mus musculus OX=10090 GN=Coq5 PE=1 SV=2
CNRIP1	CB1 cannabinoid receptor-interacting protein 1 OS=Mus musculus OX=10090 GN=Cnrip1 PE=1 SV=1
MRPL45	39S ribosomal protein L45, mitochondrial OS=Mus musculus OX=10090 GN=Mrpl45 PE=1 SV=1
BCAR1	Breast cancer anti-estrogen resistance protein 1 OS=Mus musculus OX=10090 GN=Bcar1 PE=1 SV=2
HNRNPA3	Isoform 2 of Heterogeneous nuclear ribonucleoprotein A3 OS=Mus musculus OX=10090 GN=Hnrnpa3
DDX17	Probable ATP-dependent RNA helicase DDX17 OS=Mus musculus OX=10090 GN=Ddx17 PE=1 SV=1
KIF21B	Kinesin-like protein KIF21B OS=Mus musculus OX=10090 GN=Kif21b PE=1 SV=2
GPD2	Glycerol-3-phosphate dehydrogenase, mitochondrial OS=Mus musculus OX=10090 GN=Gpd2 PE=1 SV=2
MRPS28	28S ribosomal protein S28, mitochondrial OS=Mus musculus OX=10090 GN=Mrps28 PE=1 SV=1
ETHE1	Persulfide dioxygenase ETHE1, mitochondrial OS=Mus musculus OX=10090 GN=Ethe1 PE=1 SV=2
AKR1B1	Aldo-keto reductase family 1 member B1 OS=Mus musculus OX=10090 GN=Akr1b1 PE=1 SV=3
CRAT	Carnitine O-acetyltransferase OS=Mus musculus OX=10090 GN=Crat PE=1 SV=3
TARS2	Threonine--tRNA ligase, mitochondrial OS=Mus musculus OX=10090 GN=Tars2 PE=1 SV=1
CP	Ceruloplasmin OS=Mus musculus OX=10090 GN=Cp PE=1 SV=2
SRGAP2	SLIT-ROBO Rho GTPase-activating protein 2 OS=Mus musculus OX=10090 GN=Srgap2 PE=1 SV=2
MRPL9	39S ribosomal protein L9, mitochondrial OS=Mus musculus OX=10090 GN=Mrpl9 PE=1 SV=2
OLA1	Obg-like ATPase 1 OS=Mus musculus OX=10090 GN=Ola1 PE=1 SV=1
TSFM	Elongation factor Ts, mitochondrial OS=Mus musculus OX=10090 GN=Tsfm PE=1 SV=1
LAP3	Cytosol aminopeptidase OS=Mus musculus OX=10090 GN=Lap3 PE=1 SV=3
MTCO2	Cytochrome c oxidase subunit 2 OS=Mus musculus OX=10090 GN=Mtco2 PE=1 SV=1
ZRANB2	Zinc finger Ran-binding domain-containing protein 2 OS=Mus musculus OX=10090 GN=Zranb2 PE=1 SV=2
ECI1	Enoyl-CoA delta isomerase 1, mitochondrial OS=Mus musculus OX=10090 GN=Eci1 PE=1 SV=2
H2AC25	Histone H2A type 3 OS=Mus musculus OX=10090 GN=H2aw PE=1 SV=3
PCBP1	Poly(rC)-binding protein 1 OS=Mus musculus OX=10090 GN=Pcbp1 PE=1 SV=1
RAB1A	Ras-related protein Rab-1A OS=Mus musculus OX=10090 GN=Rab1A PE=1 SV=3
HIST2H2BB	Histone H2B type 2-B OS=Mus musculus OX=10090 GN=Hist2h2bb PE=1 SV=3
SNRNP27	U4/U6.U5 small nuclear ribonucleoprotein 27 kDa protein OS=Mus musculus OX=10090 GN=Snrnp27 PE=1 SV=1
GFAP	Glial fibrillary acidic protein OS=Mus musculus OX=10090 GN=Gfap PE=1 SV=4
ARL8A	ADP-ribosylation factor-like protein 8A OS=Mus musculus OX=10090 GN=Arl8a PE=1 SV=1
JPT1	Jupiter microtubule associated homolog 1 OS=Mus musculus OX=10090 GN=Jpt1 PE=1 SV=3
CRIP2	Cysteine-rich protein 2 OS=Mus musculus OX=10090 GN=Crip2 PE=1 SV=1
AK3	GTP:AMP phosphotransferase AK3, mitochondrial OS=Mus musculus OX=10090 GN=Ak3 PE=1 SV=3
PEA15	Astrocytic phosphoprotein PEA-15 OS=Mus musculus OX=10090 GN=Pea15 PE=1 SV=1
EEF1D	Elongation factor 1-delta OS=Mus musculus OX=10090 GN=Eef1d PE=1 SV=3
ACOT13	Acyl-coenzyme A thioesterase 13 OS=Mus musculus OX=10090 GN=Acot13 PE=1 SV=1
NDRG2	Isoform 2 of Protein NDRG2 OS=Mus musculus OX=10090 GN=Ndrg2
PKM	Pyruvate kinase PKM OS=Mus musculus OX=10090 GN=Pkm PE=1 SV=4
MPST	3-mercaptopyruvate sulfurtransferase OS=Mus musculus OX=10090 GN=Mpst PE=1 SV=4
RPS15A	40S ribosomal protein S15a OS=Mus musculus OX=10090 GN=Rps15a PE=1 SV=2
CAMK2B	Calcium/calmodulin-dependent protein kinase type II subunit beta OS=Mus musculus OX=10090 GN=Camk2b PE=1 SV=2
TKT	Transketolase OS=Mus musculus OX=10090 GN=Tkt PE=1 SV=1
RPS20	40S ribosomal protein S20 OS=Mus musculus OX=10090 GN=Rps20 PE=1 SV=1
RPSA	40S ribosomal protein SA OS=Mus musculus OX=10090 GN=Rpsa PE=1 SV=4
RPL22	60S ribosomal protein L22 OS=Mus musculus OX=10090 GN=Rpl22 PE=1 SV=2
CAMK2A	Calcium/calmodulin-dependent protein kinase type II subunit alpha OS=Mus musculus OX=10090 GN=Camk2a PE=1 SV=2
CYCS	Cytochrome c, somatic OS=Mus musculus OX=10090 GN=Cycs PE=1 SV=2
JPT2	Jupiter microtubule associated homolog 2 OS=Mus musculus OX=10090 GN=Jpt2 PE=1 SV=1
PRUNE1	Exopolyphosphatase PRUNE1 OS=Mus musculus OX=10090 GN=Prune1 PE=1 SV=1
HNRNPA3	Heterogeneous nuclear ribonucleoprotein A3 OS=Mus musculus OX=10090 GN=Hnrnpa3 PE=1 SV=1
ZCCHC17	Nucleolar protein of 40 kDa OS=Mus musculus OX=10090 GN=Zcchc17 PE=1 SV=1
CASP3	Caspase-3 OS=Mus musculus OX=10090 GN=Casp3 PE=1 SV=1
FDXR	NADPH:adrenodoxin oxidoreductase, mitochondrial OS=Mus musculus OX=10090 GN=Fdxr PE=1 SV=1
RPS3	40S ribosomal protein S3 OS=Mus musculus OX=10090 GN=Rps3 PE=1 SV=1
ARPC1A	Actin-related protein 2/3 complex subunit 1A OS=Mus musculus OX=10090 GN=Arpc1a PE=1 SV=1
RUFY3	Protein RUFY3 OS=Mus musculus OX=10090 GN=Rufy3 PE=1 SV=1
RPL18	60S ribosomal protein L18 OS=Mus musculus OX=10090 GN=Rpl18 PE=1 SV=3
HNRNPH1	Heterogeneous nuclear ribonucleoprotein H OS=Mus musculus OX=10090 GN=Hnrnph1 PE=1 SV=3
PCBP2	Poly(rC)-binding protein 2 OS=Mus musculus OX=10090 GN=Pcbp2 PE=1 SV=1
YWHAE	14-3-3 protein epsilon OS=Mus musculus OX=10090 GN=Ywhae PE=1 SV=1
PMPCA	Mitochondrial-processing peptidase subunit alpha OS=Mus musculus OX=10090 GN=Pmpca PE=1 SV=1
TMEM33	Transmembrane protein 33 OS=Mus musculus OX=10090 GN=Tmem33 PE=1 SV=1
PHGDH	D-3-phosphoglycerate dehydrogenase OS=Mus musculus OX=10090 GN=Phgdh PE=1 SV=3
RPL14	60S ribosomal protein L14 OS=Mus musculus OX=10090 GN=Rpl14 PE=1 SV=3
RPL4	60S ribosomal protein L4 OS=Mus musculus OX=10090 GN=Rpl4 PE=1 SV=3
STAU2	Double-stranded RNA-binding protein Staufen homolog 2 OS=Mus musculus OX=10090 GN=Stau2 PE=1 SV=1
PYGB	Glycogen phosphorylase, brain form OS=Mus musculus OX=10090 GN=Pygb PE=1 SV=3
LDHA	L-lactate dehydrogenase A chain OS=Mus musculus OX=10090 GN=Ldha PE=1 SV=3
RAB18	Ras-related protein Rab-18 OS=Mus musculus OX=10090 GN=Rab18 PE=1 SV=2
SEPTIN7	Septin-7 OS=Mus musculus OX=10090 GN=Septin7 PE=1 SV=1
UBAP2L	Ubiquitin-associated protein 2-like OS=Mus musculus OX=10090 GN=Ubap2l PE=1 SV=1
ATP6V1A	V-type proton ATPase catalytic subunit A OS=Mus musculus OX=10090 GN=Atp6v1a PE=1 SV=2
SH3PXD2B	SH3 and PX domain-containing protein 2B OS=Mus musculus OX=10090 GN=Sh3pxd2b PE=1 SV=1
PURB	Transcriptional activator protein Pur-beta OS=Mus musculus OX=10090 GN=Purb PE=1 SV=3
FLJ45252	Uncharacterized protein FLJ45252 homolog OS=Mus musculus OX=10090 PE=1 SV=2
RPL7A	60S ribosomal protein L7a OS=Mus musculus OX=10090 GN=Rpl7a PE=1 SV=2
ABI1	Abl interactor 1 OS=Mus musculus OX=10090 GN=Abi1 PE=1 SV=3
GSK3A	Glycogen synthase kinase-3 alpha OS=Mus musculus OX=10090 GN=Gsk3a PE=1 SV=2
SLC25A18	Mitochondrial glutamate carrier 2 OS=Mus musculus OX=10090 GN=Slc25a18 PE=1 SV=4
PPP1R9B	Neurabin-2 OS=Mus musculus OX=10090 GN=Ppp1r9b PE=1 SV=1
BCR	Breakpoint cluster region protein OS=Mus musculus OX=10090 GN=Bcr PE=1 SV=3
GSK3B	Glycogen synthase kinase-3 beta OS=Mus musculus OX=10090 GN=Gsk3b PE=1 SV=2
NDUFA9	NADH dehydrogenase [ubiquinone] 1 alpha subcomplex subunit 9, mitochondrial OS=Mus musculus OX=10090 GN=Ndufa9 PE=1 SV=2
SLC25A1	Tricarboxylate transport protein, mitochondrial OS=Mus musculus OX=10090 GN=Slc25a1 PE=1 SV=1
PRPF38B	Pre-mRNA-splicing factor 38B OS=Mus musculus OX=10090 GN=Prpf38b PE=1 SV=1
AACS	Acetoacetyl-CoA synthetase OS=Mus musculus OX=10090 GN=Aacs PE=1 SV=1
CORO1C	Coronin-1C OS=Mus musculus OX=10090 GN=Coro1c PE=1 SV=2
LDHB	L-lactate dehydrogenase B chain OS=Mus musculus OX=10090 GN=Ldhb PE=1 SV=2
NAV1	Neuron navigator 1 OS=Mus musculus OX=10090 GN=Nav1 PE=1 SV=2
PAFAH1B1	Platelet-activating factor acetylhydrolase IB subunit alpha OS=Mus musculus OX=10090 GN=Pafah1b1 PE=1 SV=2
GDI2	Rab GDP dissociation inhibitor beta OS=Mus musculus OX=10090 GN=Gdi2 PE=1 SV=1
ATP1A3	Sodium/potassium-transporting ATPase subunit alpha-3 OS=Mus musculus OX=10090 GN=Atp1a3 PE=1 SV=1
DDX39B	Spliceosome RNA helicase Ddx39b OS=Mus musculus OX=10090 GN=Ddx39b PE=1 SV=1
SFPQ	Splicing factor, proline- and glutamine-rich OS=Mus musculus OX=10090 GN=Sfpq PE=1 SV=1
TARDBP	TAR DNA-binding protein 43 OS=Mus musculus OX=10090 GN=Tardbp PE=1 SV=1
HDLBP	Vigilin OS=Mus musculus OX=10090 GN=Hdlbp PE=1 SV=1
RPL3	60S ribosomal protein L3 OS=Mus musculus OX=10090 GN=Rpl3 PE=1 SV=3
RPL6	60S ribosomal protein L6 OS=Mus musculus OX=10090 GN=Rpl6 PE=1 SV=3
MAPK8IP3	C-Jun-amino-terminal kinase-interacting protein 3 OS=Mus musculus OX=10090 GN=Mapk8ip3 PE=1 SV=1
HNRNPM	Heterogeneous nuclear ribonucleoprotein M OS=Mus musculus OX=10090 GN=Hnrnpm PE=1 SV=3
IST1	IST1 homolog OS=Mus musculus OX=10090 GN=Ist1 PE=1 SV=1
PDHX	Pyruvate dehydrogenase protein X component, mitochondrial OS=Mus musculus OX=10090 GN=Pdhx PE=1 SV=1
COPA	Coatomer subunit alpha OS=Mus musculus OX=10090 GN=Copa PE=1 SV=2
EEF1G	Elongation factor 1-gamma OS=Mus musculus OX=10090 GN=Eef1g PE=1 SV=3
DDOST	Dolichyl-diphosphooligosaccharide--protein glycosyltransferase 48 kDa subunit OS=Mus musculus OX=10090 GN=Ddost PE=1 SV=2
HMGCS1	Hydroxymethylglutaryl-CoA synthase, cytoplasmic OS=Mus musculus OX=10090 GN=Hmgcs1 PE=1 SV=1
PABPC1	Polyadenylate-binding protein 1 OS=Mus musculus OX=10090 GN=Pabpc1 PE=1 SV=2
RDX	Radixin OS=Mus musculus OX=10090 GN=Rdx PE=1 SV=3
PPP6R1	Serine/threonine-protein phosphatase 6 regulatory subunit 1 OS=Mus musculus OX=10090 GN=Ppp6r1 PE=1 SV=1
WDR1	WD repeat-containing protein 1 OS=Mus musculus OX=10090 GN=Wdr1 PE=1 SV=3
FARSB	Phenylalanine--tRNA ligase beta subunit OS=Mus musculus OX=10090 GN=Farsb PE=1 SV=2
PFKM	ATP-dependent 6-phosphofructokinase, muscle type OS=Mus musculus OX=10090 GN=Pfkm PE=1 SV=3
CAMSAP2	Calmodulin-regulated spectrin-associated protein 2 OS=Mus musculus OX=10090 GN=Camsap2 PE=1 SV=3
STRN3	Striatin-3 OS=Mus musculus OX=10090 GN=Strn3 PE=1 SV=1
ARHGAP1	Rho GTPase-activating protein 1 OS=Mus musculus OX=10090 GN=Arhgap1 PE=1 SV=1
UBE2O	(E3-independent) E2 ubiquitin-conjugating enzyme UBE2O OS=Mus musculus OX=10090 GN=Ube2o PE=1 SV=3
MYO18A	Isoform 1 of Unconventional myosin-XVIIIa OS=Mus musculus OX=10090 GN=Myo18a
PRRC2A	Protein PRRC2A OS=Mus musculus OX=10090 GN=Prrc2a PE=1 SV=1
RCC2	Protein RCC2 OS=Mus musculus OX=10090 GN=Rcc2 PE=1 SV=1
TANC2	Protein TANC2 OS=Mus musculus OX=10090 GN=Tanc2 PE=1 SV=1
ARHGEF2	Rho guanine nucleotide exchange factor 2 OS=Mus musculus OX=10090 GN=Arhgef2 PE=1 SV=4
DYNC1H1	Cytoplasmic dynein 1 heavy chain 1 OS=Mus musculus OX=10090 GN=Dync1h1 PE=1 SV=2
EML4	Echinoderm microtubule-associated protein-like 4 OS=Mus musculus OX=10090 GN=Eml4 PE=1 SV=1
LARS2	Probable leucine--tRNA ligase, mitochondrial OS=Mus musculus OX=10090 GN=Lars2 PE=1 SV=1
THOC2	THO complex subunit 2 OS=Mus musculus OX=10090 GN=Thoc2 PE=1 SV=1
APC	Adenomatous polyposis coli protein OS=Mus musculus OX=10090 GN=Apc PE=1 SV=1
MACF1	Microtubule-actin cross-linking factor 1 OS=Mus musculus OX=10090 GN=Macf1 PE=1 SV=2
ACADS	Short-chain specific acyl-CoA dehydrogenase, mitochondrial OS=Mus musculus OX=10090 GN=Acads PE=1 SV=2
AHSA1	Activator of 90 kDa heat shock protein ATPase homolog 1 OS=Mus musculus OX=10090 GN=Ahsa1 PE=1 SV=2
DCTN1	Dynactin subunit 1 OS=Mus musculus OX=10090 GN=Dctn1 PE=1 SV=3
TPD52L2	Tumor protein D54 OS=Mus musculus OX=10090 GN=Tpd52l2 PE=1 SV=1
AGFG1	Arf-GAP domain and FG repeat-containing protein 1 OS=Mus musculus OX=10090 GN=Agfg1 PE=1 SV=2
TPT1	Translationally-controlled tumor protein OS=Mus musculus OX=10090 GN=Tpt1 PE=1 SV=1
HACD3	Very-long-chain (3R)-3-hydroxyacyl-CoA dehydratase 3 OS=Mus musculus OX=10090 GN=Hacd3 PE=1 SV=2
RPL15	60S ribosomal protein L15 OS=Mus musculus OX=10090 GN=Rpl15 PE=1 SV=4
NDUFV1	NADH dehydrogenase [ubiquinone] flavoprotein 1, mitochondrial OS=Mus musculus OX=10090 GN=Ndufv1 PE=1 SV=1
ALDOC	Fructose-bisphosphate aldolase C OS=Mus musculus OX=10090 GN=Aldoc PE=1 SV=4
RPL7	60S ribosomal protein L7 OS=Mus musculus OX=10090 GN=Rpl7 PE=1 SV=2
PRKRA	Interferon-inducible double-stranded RNA-dependent protein kinase activator A OS=Mus musculus OX=10090 GN=Prkra PE=1 SV=1
PPM1A	Protein phosphatase 1A OS=Mus musculus OX=10090 GN=Ppm1a PE=1 SV=1
SNAP47	Synaptosomal-associated protein 47 OS=Mus musculus OX=10090 GN=Snap47 PE=1 SV=1
STRN4	Striatin-4 OS=Mus musculus OX=10090 GN=Strn4 PE=1 SV=2
AP3D1	AP-3 complex subunit delta-1 OS=Mus musculus OX=10090 GN=Ap3d1 PE=1 SV=1
PTPN11	Isoform 2 of Tyrosine-protein phosphatase non-receptor type 11 OS=Mus musculus OX=10090 GN=Ptpn11
CZIB	CXXC motif containing zinc binding protein OS=Mus musculus OX=10090 GN=Czib PE=1 SV=1
EPB41L3	Band 4.1-like protein 3 OS=Mus musculus OX=10090 GN=Epb41l3 PE=1 SV=1
DNM1L	Dynamin-1-like protein OS=Mus musculus OX=10090 GN=Dnm1l PE=1 SV=2
FUS	RNA-binding protein FUS OS=Mus musculus OX=10090 GN=Fus PE=1 SV=1
FLNB	Filamin-B OS=Mus musculus OX=10090 GN=Flnb PE=1 SV=3
DPYSL4	Dihydropyrimidinase-related protein 4 OS=Mus musculus OX=10090 GN=Dpysl4 PE=1 SV=1
FHL1	Four and a half LIM domains protein 1 OS=Mus musculus OX=10090 GN=Fhl1 PE=1 SV=3
DNM2	Dynamin-2 OS=Mus musculus OX=10090 GN=Dnm2 PE=1 SV=2
NUDC	Nuclear migration protein nudC OS=Mus musculus OX=10090 GN=Nudc PE=1 SV=1
UBE2M	NEDD8-conjugating enzyme Ubc12 OS=Mus musculus OX=10090 GN=Ube2m PE=1 SV=1
FXR1	Fragile X mental retardation syndrome-related protein 1 OS=Mus musculus OX=10090 GN=Fxr1 PE=1 SV=2
VWA5A	von Willebrand factor A domain-containing protein 5A OS=Mus musculus OX=10090 GN=Vwa5a PE=1 SV=2
ANXA6	Annexin A6 OS=Mus musculus OX=10090 GN=Anxa6 PE=1 SV=3
AKAP2	A-kinase anchor protein 2 OS=Mus musculus OX=10090 GN=Akap2 PE=1 SV=3
EIF4A2	Eukaryotic initiation factor 4A-II OS=Mus musculus OX=10090 GN=Eif4a2 PE=1 SV=2
ABI2	Abl interactor 2 OS=Mus musculus OX=10090 GN=Abi2 PE=1 SV=1
HCFC1	Host cell factor 1 OS=Mus musculus OX=10090 GN=Hcfc1 PE=1 SV=2
SRSF7	Serine/arginine-rich splicing factor 7 OS=Mus musculus OX=10090 GN=Srsf7 PE=1 SV=1
ASPSCR1	Tether containing UBX domain for GLUT4 OS=Mus musculus OX=10090 GN=Aspscr1 PE=1 SV=1
MAP4K4	Mitogen-activated protein kinase kinase kinase kinase 4 OS=Mus musculus OX=10090 GN=Map4k4 PE=1 SV=1
FERMT2	Fermitin family homolog 2 OS=Mus musculus OX=10090 GN=Fermt2 PE=1 SV=1
TCP1	T-complex protein 1 subunit alpha OS=Mus musculus OX=10090 GN=Tcp1 PE=1 SV=3
ASS1	Argininosuccinate synthase OS=Mus musculus OX=10090 GN=Ass1 PE=1 SV=1
CAPZB	F-actin-capping protein subunit beta OS=Mus musculus OX=10090 GN=Capzb PE=1 SV=3
AHCY	Adenosylhomocysteinase OS=Mus musculus OX=10090 GN=Ahcy PE=1 SV=3
ATP6V1B2	V-type proton ATPase subunit B, brain isoform OS=Mus musculus OX=10090 GN=Atp6v1b2 PE=1 SV=1
CCT3	T-complex protein 1 subunit gamma OS=Mus musculus OX=10090 GN=Cct3 PE=1 SV=1
ARCN1	Coatomer subunit delta OS=Mus musculus OX=10090 GN=Arcn1 PE=1 SV=2
HSPA4	Heat shock 70 kDa protein 4 OS=Mus musculus OX=10090 GN=Hspa4 PE=1 SV=1
SEPTIN11	Septin-11 OS=Mus musculus OX=10090 GN=Septin11 PE=1 SV=4
BCAS3	Breast carcinoma-amplified sequence 3 homolog OS=Mus musculus OX=10090 GN=Bcas3 PE=1 SV=2
EIF3C	Eukaryotic translation initiation factor 3 subunit C OS=Mus musculus OX=10090 GN=Eif3c PE=1 SV=1
ARFGAP2	ADP-ribosylation factor GTPase-activating protein 2 OS=Mus musculus OX=10090 GN=Arfgap2 PE=1 SV=1
HNRNPC	Heterogeneous nuclear ribonucleoproteins C1/C2 OS=Mus musculus OX=10090 GN=Hnrnpc PE=1 SV=1
ARFGAP3	ADP-ribosylation factor GTPase-activating protein 3 OS=Mus musculus OX=10090 GN=Arfgap3 PE=1 SV=2
PEX5	Peroxisomal targeting signal 1 receptor OS=Mus musculus OX=10090 GN=Pex5 PE=1 SV=2
NYAP2	Neuronal tyrosine-phosphorylated phosphoinositide-3-kinase adapter 2 OS=Mus musculus OX=10090 GN=Nyap2 PE=1 SV=1
MRPL3	39S ribosomal protein L3, mitochondrial OS=Mus musculus OX=10090 GN=Mrpl3 PE=1 SV=1
MRPL1	39S ribosomal protein L1, mitochondrial OS=Mus musculus OX=10090 GN=Mrpl1 PE=1 SV=2
ATP1B1	Sodium/potassium-transporting ATPase subunit beta-1 OS=Mus musculus OX=10090 GN=Atp1b1 PE=1 SV=1
PKM	Isoform M1 of Pyruvate kinase PKM OS=Mus musculus OX=10090 GN=Pkm
PPP2R2A	Serine/threonine-protein phosphatase 2A 55 kDa regulatory subunit B alpha isoform OS=Mus musculus OX=10090 GN=Ppp2r2a PE=1 SV=1
ACIN1	Apoptotic chromatin condensation inducer in the nucleus OS=Mus musculus OX=10090 GN=Acin1 PE=1 SV=3
PDLIM4	PDZ and LIM domain protein 4 OS=Mus musculus OX=10090 GN=Pdlim4 PE=1 SV=3
TST	Thiosulfate sulfurtransferase OS=Mus musculus OX=10090 GN=Tst PE=1 SV=3
TUBB3	Tubulin beta-3 chain OS=Mus musculus OX=10090 GN=Tubb3 PE=1 SV=1
HSPA5	Endoplasmic reticulum chaperone BiP OS=Mus musculus OX=10090 GN=Hspa5 PE=1 SV=3
RPL17	60S ribosomal protein L17 OS=Mus musculus OX=10090 GN=Rpl17 PE=1 SV=3

## Sheet: versus Pirkas Cx Hpc (Fig. S4C)
Supplemental Table S5: Proteins identified in this study and were not identified in Prikas,2022 BioID2-Tau(2N4R) interactome study performed in P35 mouse cortex and hippocampus
Protein	Description
RBM39	Isoform 2 of RNA-binding protein 39 OS=Mus musculus OX=10090 GN=Rbm39
RAB14	Ras-related protein Rab-14 OS=Mus musculus OX=10090 GN=Rab14 PE=1 SV=3
EIF5A	Eukaryotic translation initiation factor 5A-1 OS=Mus musculus OX=10090 GN=Eif5a PE=1 SV=2
NAXD	ATP-dependent (S)-NAD(P)H-hydrate dehydratase OS=Mus musculus OX=10090 GN=Naxd PE=1 SV=1
SRSF3	Serine/arginine-rich splicing factor 3 OS=Mus musculus OX=10090 GN=Srsf3 PE=1 SV=1
DCX	Neuronal migration protein doublecortin OS=Mus musculus OX=10090 GN=Dcx PE=1 SV=1
GSTP1	Glutathione S-transferase P 1 OS=Mus musculus OX=10090 GN=Gstp1 PE=1 SV=2
HMGCL	Hydroxymethylglutaryl-CoA lyase, mitochondrial OS=Mus musculus OX=10090 GN=Hmgcl PE=1 SV=2
RAB2A	Ras-related protein Rab-2A OS=Mus musculus OX=10090 GN=Rab2a PE=1 SV=1
SLC25A22	Mitochondrial glutamate carrier 1 OS=Mus musculus OX=10090 GN=Slc25a22 PE=1 SV=1
BCKDHA	2-oxoisovalerate dehydrogenase subunit alpha, mitochondrial OS=Mus musculus OX=10090 GN=Bckdha PE=1 SV=1
PFN2	Profilin-2 OS=Mus musculus OX=10090 GN=Pfn2 PE=1 SV=3
MAPT	Isoform Tau-F of Microtubule-associated protein tau OS=Homo sapiens GN=MAPT
RPL8	60S ribosomal protein L8 OS=Mus musculus OX=10090 GN=Rpl8 PE=1 SV=2
ACSF2	Medium-chain acyl-CoA ligase ACSF2, mitochondrial OS=Mus musculus OX=10090 GN=Acsf2 PE=1 SV=1
COX5A	Cytochrome c oxidase subunit 5A, mitochondrial OS=Mus musculus OX=10090 GN=Cox5a PE=1 SV=2
NIPSNAP1	Protein NipSnap homolog 1 OS=Mus musculus OX=10090 GN=Nipsnap1 PE=1 SV=1
RPS9	40S ribosomal protein S9 OS=Mus musculus OX=10090 GN=Rps9 PE=1 SV=3
LUC7L3	Luc7-like protein 3 OS=Mus musculus OX=10090 GN=Luc7l3 PE=1 SV=1
COTL1	Coactosin-like protein OS=Mus musculus OX=10090 GN=Cotl1 PE=1 SV=3
GLRX5	Glutaredoxin-related protein 5, mitochondrial OS=Mus musculus OX=10090 GN=Glrx5 PE=1 SV=2
MECR	Enoyl-[acyl-carrier-protein] reductase, mitochondrial OS=Mus musculus OX=10090 GN=Mecr PE=1 SV=2
DAP3	28S ribosomal protein S29, mitochondrial OS=Mus musculus OX=10090 GN=Dap3 PE=1 SV=1
CLPX	ATP-dependent Clp protease ATP-binding subunit clpX-like, mitochondrial OS=Mus musculus OX=10090 GN=Clpx PE=1 SV=2
TIMM44	Mitochondrial import inner membrane translocase subunit TIM44 OS=Mus musculus OX=10090 GN=Timm44 PE=1 SV=2
NDUFS2	NADH dehydrogenase [ubiquinone] iron-sulfur protein 2, mitochondrial OS=Mus musculus OX=10090 GN=Ndufs2 PE=1 SV=1
FECH	Ferrochelatase, mitochondrial OS=Mus musculus OX=10090 GN=Fech PE=1 SV=2
ALDH9A1	4-trimethylaminobutyraldehyde dehydrogenase OS=Mus musculus OX=10090 GN=Aldh9a1 PE=1 SV=1
CKAP5	Cytoskeleton-associated protein 5 OS=Mus musculus OX=10090 GN=Ckap5 PE=1 SV=1
MRPS30	28S ribosomal protein S30, mitochondrial OS=Mus musculus OX=10090 GN=Mrps30 PE=1 SV=1
KIAA1107	AP2-interacting clathrin-endocytosis protein OS=Mus musculus OX=10090 GN=Kiaa1107 PE=1 SV=6
GFM1	Elongation factor G, mitochondrial OS=Mus musculus OX=10090 GN=Gfm1 PE=1 SV=1
GARS1	Glycine--tRNA ligase OS=Mus musculus OX=10090 GN=Gars1 PE=1 SV=1
NLN	Neurolysin, mitochondrial OS=Mus musculus OX=10090 GN=Nln PE=1 SV=1
ETFDH	Electron transfer flavoprotein-ubiquinone oxidoreductase, mitochondrial OS=Mus musculus OX=10090 GN=Etfdh PE=1 SV=1
MMUT	Methylmalonyl-CoA mutase, mitochondrial OS=Mus musculus OX=10090 GN=Mmut PE=1 SV=2
ME2	NAD-dependent malic enzyme, mitochondrial OS=Mus musculus OX=10090 GN=Me2 PE=1 SV=1
NBEA	Neurobeachin OS=Mus musculus OX=10090 GN=Nbea PE=1 SV=1
IARS2	Isoleucine--tRNA ligase, mitochondrial OS=Mus musculus OX=10090 GN=Iars2 PE=1 SV=1
SANBR	Uncharacterized protein KIAA1841 OS=Mus musculus OX=10090 GN=Kiaa1841 PE=1 SV=2
MTPN	Myotrophin OS=Mus musculus OX=10090 GN=Mtpn PE=1 SV=2
HIBCH	3-hydroxyisobutyryl-CoA hydrolase, mitochondrial OS=Mus musculus OX=10090 GN=Hibch PE=1 SV=1
CTBP1	C-terminal-binding protein 1 OS=Mus musculus OX=10090 GN=Ctbp1 PE=1 SV=2
COX4I1	Cytochrome c oxidase subunit 4 isoform 1, mitochondrial OS=Mus musculus OX=10090 GN=Cox4i1 PE=1 SV=2
KIF2A	Isoform 1 of Kinesin-like protein KIF2A OS=Mus musculus OX=10090 GN=Kif2a
ISOC2A	Isochorismatase domain-containing protein 2A OS=Mus musculus OX=10090 GN=Isoc2a PE=1 SV=1
TCOF1	Treacle protein OS=Mus musculus OX=10090 GN=Tcof1 PE=1 SV=1
MRPL19	39S ribosomal protein L19, mitochondrial OS=Mus musculus OX=10090 GN=Mrpl19 PE=1 SV=1
MRPL37	39S ribosomal protein L37, mitochondrial OS=Mus musculus OX=10090 GN=Mrpl37 PE=1 SV=1
FBXO41	F-box only protein 41 OS=Mus musculus OX=10090 GN=Fbxo41 PE=1 SV=3
PRKAR2B	cAMP-dependent protein kinase type II-beta regulatory subunit OS=Mus musculus OX=10090 GN=Prkar2b PE=1 SV=3
PYCR2	Pyrroline-5-carboxylate reductase 2 OS=Mus musculus OX=10090 GN=Pycr2 PE=1 SV=1
TPI1	Triosephosphate isomerase OS=Mus musculus OX=10090 GN=Tpi1 PE=1 SV=4
TRIO	Triple functional domain protein OS=Mus musculus OX=10090 GN=Trio PE=1 SV=3
AK4	Adenylate kinase 4, mitochondrial OS=Mus musculus OX=10090 GN=Ak4 PE=1 SV=1
RPS16	40S ribosomal protein S16 OS=Mus musculus OX=10090 GN=Rps16 PE=1 SV=4
PRDX3	Thioredoxin-dependent peroxide reductase, mitochondrial OS=Mus musculus OX=10090 GN=Prdx3 PE=1 SV=1
HSD17B8	Estradiol 17-beta-dehydrogenase 8 OS=Mus musculus OX=10090 GN=Hsd17b8 PE=1 SV=2
DTYMK	Thymidylate kinase OS=Mus musculus OX=10090 GN=Dtymk PE=1 SV=2
JUP	Junction plakoglobin OS=Mus musculus OX=10090 GN=Jup PE=1 SV=3
PTCD3	Pentatricopeptide repeat domain-containing protein 3, mitochondrial OS=Mus musculus OX=10090 GN=Ptcd3 PE=1 SV=2
MRPL10	39S ribosomal protein L10, mitochondrial OS=Mus musculus OX=10090 GN=Mrpl10 PE=1 SV=2
PRRC2C	Protein PRRC2C OS=Mus musculus OX=10090 GN=Prrc2c PE=1 SV=3
TAMM41	Phosphatidate cytidylyltransferase, mitochondrial OS=Mus musculus OX=10090 GN=Tamm41 PE=1 SV=2
SORBS2	Sorbin and SH3 domain-containing protein 2 OS=Mus musculus OX=10090 GN=Sorbs2 PE=1 SV=2
MTHFD1L	Monofunctional C1-tetrahydrofolate synthase, mitochondrial OS=Mus musculus OX=10090 GN=Mthfd1l PE=1 SV=2
GCDH	Glutaryl-CoA dehydrogenase, mitochondrial OS=Mus musculus OX=10090 GN=Gcdh PE=1 SV=2
DVL2	Segment polarity protein dishevelled homolog DVL-2 OS=Mus musculus OX=10090 GN=Dvl2 PE=1 SV=2
H2BC3	Histone H2B type 1-B OS=Mus musculus OX=10090 GN=H2bc3 PE=1 SV=3
SRSF1	Serine/arginine-rich splicing factor 1 OS=Mus musculus OX=10090 GN=Srsf1 PE=1 SV=3
LUC7L2	Putative RNA-binding protein Luc7-like 2 OS=Mus musculus OX=10090 GN=Luc7l2 PE=1 SV=1
ATXN2L	Ataxin-2-like protein OS=Mus musculus OX=10090 GN=Atxn2l PE=1 SV=1
PDPR	Pyruvate dehydrogenase phosphatase regulatory subunit, mitochondrial OS=Mus musculus OX=10090 GN=Pdpr PE=1 SV=1
MRPS7	28S ribosomal protein S7, mitochondrial OS=Mus musculus OX=10090 GN=Mrps7 PE=1 SV=1
PCK2	Phosphoenolpyruvate carboxykinase [GTP], mitochondrial OS=Mus musculus OX=10090 GN=Pck2 PE=1 SV=1
DGLUCY	D-glutamate cyclase, mitochondrial OS=Mus musculus OX=10090 GN=Dglucy PE=1 SV=1
MRPS35	28S ribosomal protein S35, mitochondrial OS=Mus musculus OX=10090 GN=Mrps35 PE=1 SV=2
MRPS27	28S ribosomal protein S27, mitochondrial OS=Mus musculus OX=10090 GN=Mrps27 PE=1 SV=2
ALDH5A1	Succinate-semialdehyde dehydrogenase, mitochondrial OS=Mus musculus OX=10090 GN=Aldh5a1 PE=1 SV=1
VWA8	von Willebrand factor A domain-containing protein 8 OS=Mus musculus OX=10090 GN=Vwa8 PE=1 SV=2
MRPL38	39S ribosomal protein L38, mitochondrial OS=Mus musculus OX=10090 GN=Mrpl38 PE=1 SV=2
BPHL	Valacyclovir hydrolase OS=Mus musculus OX=10090 GN=Bphl PE=1 SV=1
MRPS23	28S ribosomal protein S23, mitochondrial OS=Mus musculus OX=10090 GN=Mrps23 PE=1 SV=1
SLC25A3	Phosphate carrier protein, mitochondrial OS=Mus musculus OX=10090 GN=Slc25a3 PE=1 SV=1
TBRG4	FAST kinase domain-containing protein 4 OS=Mus musculus OX=10090 GN=Tbrg4 PE=1 SV=1
SFXN1	Sideroflexin-1 OS=Mus musculus OX=10090 GN=Sfxn1 PE=1 SV=3
DHRS4	Dehydrogenase/reductase SDR family member 4 OS=Mus musculus OX=10090 GN=Dhrs4 PE=1 SV=3
MRPL16	39S ribosomal protein L16, mitochondrial OS=Mus musculus OX=10090 GN=Mrpl16 PE=1 SV=1
PMPCB	Mitochondrial-processing peptidase subunit beta OS=Mus musculus OX=10090 GN=Pmpcb PE=1 SV=1
HINT2	Histidine triad nucleotide-binding protein 2, mitochondrial OS=Mus musculus OX=10090 GN=Hint2 PE=1 SV=1
SLIRP	SRA stem-loop-interacting RNA-binding protein, mitochondrial OS=Mus musculus OX=10090 GN=Slirp PE=1 SV=2
ATP5PD	ATP synthase subunit d, mitochondrial OS=Mus musculus OX=10090 GN=Atp5pd PE=1 SV=3
MRPL46	39S ribosomal protein L46, mitochondrial OS=Mus musculus OX=10090 GN=Mrpl46 PE=1 SV=1
SARS2	Serine--tRNA ligase, mitochondrial OS=Mus musculus OX=10090 GN=Sars2 PE=1 SV=2
MRPL39	39S ribosomal protein L39, mitochondrial OS=Mus musculus OX=10090 GN=Mrpl39 PE=1 SV=4
AUH	Methylglutaconyl-CoA hydratase, mitochondrial OS=Mus musculus OX=10090 GN=Auh PE=1 SV=1
DBN1	Drebrin OS=Mus musculus OX=10090 GN=Dbn1 PE=1 SV=4
NDRG2	Protein NDRG2 OS=Mus musculus OX=10090 GN=Ndrg2 PE=1 SV=1
ECI2	Enoyl-CoA delta isomerase 2 OS=Mus musculus OX=10090 GN=Eci2 PE=1 SV=2
NFS1	Cysteine desulfurase, mitochondrial OS=Mus musculus OX=10090 GN=Nfs1 PE=1 SV=3
SLC25A20	Mitochondrial carnitine/acylcarnitine carrier protein OS=Mus musculus OX=10090 GN=Slc25a20 PE=1 SV=1
AMT	Aminomethyltransferase, mitochondrial OS=Mus musculus OX=10090 GN=Amt PE=1 SV=1
COQ5	2-methoxy-6-polyprenyl-1,4-benzoquinol methylase, mitochondrial OS=Mus musculus OX=10090 GN=Coq5 PE=1 SV=2
CNRIP1	CB1 cannabinoid receptor-interacting protein 1 OS=Mus musculus OX=10090 GN=Cnrip1 PE=1 SV=1
MRPL45	39S ribosomal protein L45, mitochondrial OS=Mus musculus OX=10090 GN=Mrpl45 PE=1 SV=1
BCAR1	Breast cancer anti-estrogen resistance protein 1 OS=Mus musculus OX=10090 GN=Bcar1 PE=1 SV=2
HNRNPA3	Isoform 2 of Heterogeneous nuclear ribonucleoprotein A3 OS=Mus musculus OX=10090 GN=Hnrnpa3
DDX17	Probable ATP-dependent RNA helicase DDX17 OS=Mus musculus OX=10090 GN=Ddx17 PE=1 SV=1
KIF21B	Kinesin-like protein KIF21B OS=Mus musculus OX=10090 GN=Kif21b PE=1 SV=2
GPD2	Glycerol-3-phosphate dehydrogenase, mitochondrial OS=Mus musculus OX=10090 GN=Gpd2 PE=1 SV=2
MRPS28	28S ribosomal protein S28, mitochondrial OS=Mus musculus OX=10090 GN=Mrps28 PE=1 SV=1
ETHE1	Persulfide dioxygenase ETHE1, mitochondrial OS=Mus musculus OX=10090 GN=Ethe1 PE=1 SV=2
TUBA1B	Tubulin alpha-1B chain OS=Mus musculus OX=10090 GN=Tuba1b PE=1 SV=2
AKR1B1	Aldo-keto reductase family 1 member B1 OS=Mus musculus OX=10090 GN=Akr1b1 PE=1 SV=3
CRAT	Carnitine O-acetyltransferase OS=Mus musculus OX=10090 GN=Crat PE=1 SV=3
TARS2	Threonine--tRNA ligase, mitochondrial OS=Mus musculus OX=10090 GN=Tars2 PE=1 SV=1
CP	Ceruloplasmin OS=Mus musculus OX=10090 GN=Cp PE=1 SV=2
SRGAP2	SLIT-ROBO Rho GTPase-activating protein 2 OS=Mus musculus OX=10090 GN=Srgap2 PE=1 SV=2
MRPL9	39S ribosomal protein L9, mitochondrial OS=Mus musculus OX=10090 GN=Mrpl9 PE=1 SV=2
OLA1	Obg-like ATPase 1 OS=Mus musculus OX=10090 GN=Ola1 PE=1 SV=1
TSFM	Elongation factor Ts, mitochondrial OS=Mus musculus OX=10090 GN=Tsfm PE=1 SV=1
LAP3	Cytosol aminopeptidase OS=Mus musculus OX=10090 GN=Lap3 PE=1 SV=3
MTCO2	Cytochrome c oxidase subunit 2 OS=Mus musculus OX=10090 GN=Mtco2 PE=1 SV=1
ZRANB2	Zinc finger Ran-binding domain-containing protein 2 OS=Mus musculus OX=10090 GN=Zranb2 PE=1 SV=2
ECI1	Enoyl-CoA delta isomerase 1, mitochondrial OS=Mus musculus OX=10090 GN=Eci1 PE=1 SV=2
H2AC25	Histone H2A type 3 OS=Mus musculus OX=10090 GN=H2aw PE=1 SV=3
TUBB4B	Tubulin beta-4B chain OS=Mus musculus OX=10090 GN=Tubb4b PE=1 SV=1
PCBP1	Poly(rC)-binding protein 1 OS=Mus musculus OX=10090 GN=Pcbp1 PE=1 SV=1
RAB1A	Ras-related protein Rab-1A OS=Mus musculus OX=10090 GN=Rab1A PE=1 SV=3
HIST2H2BB	Histone H2B type 2-B OS=Mus musculus OX=10090 GN=Hist2h2bb PE=1 SV=3
SNRNP27	U4/U6.U5 small nuclear ribonucleoprotein 27 kDa protein OS=Mus musculus OX=10090 GN=Snrnp27 PE=1 SV=1
GFAP	Glial fibrillary acidic protein OS=Mus musculus OX=10090 GN=Gfap PE=1 SV=4
HINT1	Histidine triad nucleotide-binding protein 1 OS=Mus musculus OX=10090 GN=Hint1 PE=1 SV=3
ARL8A	ADP-ribosylation factor-like protein 8A OS=Mus musculus OX=10090 GN=Arl8a PE=1 SV=1
JPT1	Jupiter microtubule associated homolog 1 OS=Mus musculus OX=10090 GN=Jpt1 PE=1 SV=3
CRIP2	Cysteine-rich protein 2 OS=Mus musculus OX=10090 GN=Crip2 PE=1 SV=1
AK3	GTP:AMP phosphotransferase AK3, mitochondrial OS=Mus musculus OX=10090 GN=Ak3 PE=1 SV=3
PEA15	Astrocytic phosphoprotein PEA-15 OS=Mus musculus OX=10090 GN=Pea15 PE=1 SV=1
PRKAR2A	cAMP-dependent protein kinase type II-alpha regulatory subunit OS=Mus musculus OX=10090 GN=Prkar2a PE=1 SV=2
EEF1D	Elongation factor 1-delta OS=Mus musculus OX=10090 GN=Eef1d PE=1 SV=3
ACOT13	Acyl-coenzyme A thioesterase 13 OS=Mus musculus OX=10090 GN=Acot13 PE=1 SV=1
NDRG2	Isoform 2 of Protein NDRG2 OS=Mus musculus OX=10090 GN=Ndrg2
PKM	Pyruvate kinase PKM OS=Mus musculus OX=10090 GN=Pkm PE=1 SV=4
MPST	3-mercaptopyruvate sulfurtransferase OS=Mus musculus OX=10090 GN=Mpst PE=1 SV=4
RPS15A	40S ribosomal protein S15a OS=Mus musculus OX=10090 GN=Rps15a PE=1 SV=2
CAMK2B	Calcium/calmodulin-dependent protein kinase type II subunit beta OS=Mus musculus OX=10090 GN=Camk2b PE=1 SV=2
TKT	Transketolase OS=Mus musculus OX=10090 GN=Tkt PE=1 SV=1
RPS20	40S ribosomal protein S20 OS=Mus musculus OX=10090 GN=Rps20 PE=1 SV=1
RPSA	40S ribosomal protein SA OS=Mus musculus OX=10090 GN=Rpsa PE=1 SV=4
RPL22	60S ribosomal protein L22 OS=Mus musculus OX=10090 GN=Rpl22 PE=1 SV=2
CYCS	Cytochrome c, somatic OS=Mus musculus OX=10090 GN=Cycs PE=1 SV=2
JPT2	Jupiter microtubule associated homolog 2 OS=Mus musculus OX=10090 GN=Jpt2 PE=1 SV=1
CCT5	T-complex protein 1 subunit epsilon OS=Mus musculus OX=10090 GN=Cct5 PE=1 SV=1
PRUNE1	Exopolyphosphatase PRUNE1 OS=Mus musculus OX=10090 GN=Prune1 PE=1 SV=1
HNRNPA3	Heterogeneous nuclear ribonucleoprotein A3 OS=Mus musculus OX=10090 GN=Hnrnpa3 PE=1 SV=1
ZCCHC17	Nucleolar protein of 40 kDa OS=Mus musculus OX=10090 GN=Zcchc17 PE=1 SV=1
CASP3	Caspase-3 OS=Mus musculus OX=10090 GN=Casp3 PE=1 SV=1
FDXR	NADPH:adrenodoxin oxidoreductase, mitochondrial OS=Mus musculus OX=10090 GN=Fdxr PE=1 SV=1
RPS3	40S ribosomal protein S3 OS=Mus musculus OX=10090 GN=Rps3 PE=1 SV=1
ARPC1A	Actin-related protein 2/3 complex subunit 1A OS=Mus musculus OX=10090 GN=Arpc1a PE=1 SV=1
ELOB	Elongin-B OS=Mus musculus OX=10090 GN=Elob PE=1 SV=1
HSP90AA1	Heat shock protein HSP 90-alpha OS=Mus musculus OX=10090 GN=Hsp90aa1 PE=1 SV=4
RUFY3	Protein RUFY3 OS=Mus musculus OX=10090 GN=Rufy3 PE=1 SV=1
RPL18	60S ribosomal protein L18 OS=Mus musculus OX=10090 GN=Rpl18 PE=1 SV=3
HNRNPH1	Heterogeneous nuclear ribonucleoprotein H OS=Mus musculus OX=10090 GN=Hnrnph1 PE=1 SV=3
PCBP2	Poly(rC)-binding protein 2 OS=Mus musculus OX=10090 GN=Pcbp2 PE=1 SV=1
G3BP1	Ras GTPase-activating protein-binding protein 1 OS=Mus musculus OX=10090 GN=G3bp1 PE=1 SV=1
YWHAE	14-3-3 protein epsilon OS=Mus musculus OX=10090 GN=Ywhae PE=1 SV=1
PMPCA	Mitochondrial-processing peptidase subunit alpha OS=Mus musculus OX=10090 GN=Pmpca PE=1 SV=1
TMEM33	Transmembrane protein 33 OS=Mus musculus OX=10090 GN=Tmem33 PE=1 SV=1
PHGDH	D-3-phosphoglycerate dehydrogenase OS=Mus musculus OX=10090 GN=Phgdh PE=1 SV=3
RPL14	60S ribosomal protein L14 OS=Mus musculus OX=10090 GN=Rpl14 PE=1 SV=3
RPL4	60S ribosomal protein L4 OS=Mus musculus OX=10090 GN=Rpl4 PE=1 SV=3
STAU2	Double-stranded RNA-binding protein Staufen homolog 2 OS=Mus musculus OX=10090 GN=Stau2 PE=1 SV=1
PYGB	Glycogen phosphorylase, brain form OS=Mus musculus OX=10090 GN=Pygb PE=1 SV=3
LDHA	L-lactate dehydrogenase A chain OS=Mus musculus OX=10090 GN=Ldha PE=1 SV=3
RAB18	Ras-related protein Rab-18 OS=Mus musculus OX=10090 GN=Rab18 PE=1 SV=2
UBAP2L	Ubiquitin-associated protein 2-like OS=Mus musculus OX=10090 GN=Ubap2l PE=1 SV=1
ATP6V1A	V-type proton ATPase catalytic subunit A OS=Mus musculus OX=10090 GN=Atp6v1a PE=1 SV=2
SH3PXD2B	SH3 and PX domain-containing protein 2B OS=Mus musculus OX=10090 GN=Sh3pxd2b PE=1 SV=1
PURB	Transcriptional activator protein Pur-beta OS=Mus musculus OX=10090 GN=Purb PE=1 SV=3
FLJ45252	Uncharacterized protein FLJ45252 homolog OS=Mus musculus OX=10090 PE=1 SV=2
RPL7A	60S ribosomal protein L7a OS=Mus musculus OX=10090 GN=Rpl7a PE=1 SV=2
ABI1	Abl interactor 1 OS=Mus musculus OX=10090 GN=Abi1 PE=1 SV=3
GSK3A	Glycogen synthase kinase-3 alpha OS=Mus musculus OX=10090 GN=Gsk3a PE=1 SV=2
SLC25A18	Mitochondrial glutamate carrier 2 OS=Mus musculus OX=10090 GN=Slc25a18 PE=1 SV=4
PPP1R9B	Neurabin-2 OS=Mus musculus OX=10090 GN=Ppp1r9b PE=1 SV=1
BCR	Breakpoint cluster region protein OS=Mus musculus OX=10090 GN=Bcr PE=1 SV=3
GSK3B	Glycogen synthase kinase-3 beta OS=Mus musculus OX=10090 GN=Gsk3b PE=1 SV=2
NDUFA9	NADH dehydrogenase [ubiquinone] 1 alpha subcomplex subunit 9, mitochondrial OS=Mus musculus OX=10090 GN=Ndufa9 PE=1 SV=2
SLC25A1	Tricarboxylate transport protein, mitochondrial OS=Mus musculus OX=10090 GN=Slc25a1 PE=1 SV=1
PRPF38B	Pre-mRNA-splicing factor 38B OS=Mus musculus OX=10090 GN=Prpf38b PE=1 SV=1
AACS	Acetoacetyl-CoA synthetase OS=Mus musculus OX=10090 GN=Aacs PE=1 SV=1
CORO1C	Coronin-1C OS=Mus musculus OX=10090 GN=Coro1c PE=1 SV=2
ATXN2L	Isoform 2 of Ataxin-2-like protein OS=Mus musculus OX=10090 GN=Atxn2l
LDHB	L-lactate dehydrogenase B chain OS=Mus musculus OX=10090 GN=Ldhb PE=1 SV=2
NAV1	Neuron navigator 1 OS=Mus musculus OX=10090 GN=Nav1 PE=1 SV=2
PAFAH1B1	Platelet-activating factor acetylhydrolase IB subunit alpha OS=Mus musculus OX=10090 GN=Pafah1b1 PE=1 SV=2
GDI2	Rab GDP dissociation inhibitor beta OS=Mus musculus OX=10090 GN=Gdi2 PE=1 SV=1
ATP1A3	Sodium/potassium-transporting ATPase subunit alpha-3 OS=Mus musculus OX=10090 GN=Atp1a3 PE=1 SV=1
DDX39B	Spliceosome RNA helicase Ddx39b OS=Mus musculus OX=10090 GN=Ddx39b PE=1 SV=1
SFPQ	Splicing factor, proline- and glutamine-rich OS=Mus musculus OX=10090 GN=Sfpq PE=1 SV=1
TARDBP	TAR DNA-binding protein 43 OS=Mus musculus OX=10090 GN=Tardbp PE=1 SV=1
HDLBP	Vigilin OS=Mus musculus OX=10090 GN=Hdlbp PE=1 SV=1
RPL3	60S ribosomal protein L3 OS=Mus musculus OX=10090 GN=Rpl3 PE=1 SV=3
RPL6	60S ribosomal protein L6 OS=Mus musculus OX=10090 GN=Rpl6 PE=1 SV=3
MAPK8IP3	C-Jun-amino-terminal kinase-interacting protein 3 OS=Mus musculus OX=10090 GN=Mapk8ip3 PE=1 SV=1
HNRNPM	Heterogeneous nuclear ribonucleoprotein M OS=Mus musculus OX=10090 GN=Hnrnpm PE=1 SV=3
IST1	IST1 homolog OS=Mus musculus OX=10090 GN=Ist1 PE=1 SV=1
PDHX	Pyruvate dehydrogenase protein X component, mitochondrial OS=Mus musculus OX=10090 GN=Pdhx PE=1 SV=1
COPA	Coatomer subunit alpha OS=Mus musculus OX=10090 GN=Copa PE=1 SV=2
EEF1G	Elongation factor 1-gamma OS=Mus musculus OX=10090 GN=Eef1g PE=1 SV=3
DDOST	Dolichyl-diphosphooligosaccharide--protein glycosyltransferase 48 kDa subunit OS=Mus musculus OX=10090 GN=Ddost PE=1 SV=2
HMGCS1	Hydroxymethylglutaryl-CoA synthase, cytoplasmic OS=Mus musculus OX=10090 GN=Hmgcs1 PE=1 SV=1
PABPC1	Polyadenylate-binding protein 1 OS=Mus musculus OX=10090 GN=Pabpc1 PE=1 SV=2
RDX	Radixin OS=Mus musculus OX=10090 GN=Rdx PE=1 SV=3
PPP6R1	Serine/threonine-protein phosphatase 6 regulatory subunit 1 OS=Mus musculus OX=10090 GN=Ppp6r1 PE=1 SV=1
WDR1	WD repeat-containing protein 1 OS=Mus musculus OX=10090 GN=Wdr1 PE=1 SV=3
FARSB	Phenylalanine--tRNA ligase beta subunit OS=Mus musculus OX=10090 GN=Farsb PE=1 SV=2
PFKM	ATP-dependent 6-phosphofructokinase, muscle type OS=Mus musculus OX=10090 GN=Pfkm PE=1 SV=3
CAMSAP2	Calmodulin-regulated spectrin-associated protein 2 OS=Mus musculus OX=10090 GN=Camsap2 PE=1 SV=3
CLASP2	CLIP-associating protein 2 OS=Mus musculus OX=10090 GN=Clasp2 PE=1 SV=1
STRN3	Striatin-3 OS=Mus musculus OX=10090 GN=Strn3 PE=1 SV=1
ARHGAP1	Rho GTPase-activating protein 1 OS=Mus musculus OX=10090 GN=Arhgap1 PE=1 SV=1
UBE2O	(E3-independent) E2 ubiquitin-conjugating enzyme UBE2O OS=Mus musculus OX=10090 GN=Ube2o PE=1 SV=3
MYO18A	Isoform 1 of Unconventional myosin-XVIIIa OS=Mus musculus OX=10090 GN=Myo18a
PRRC2A	Protein PRRC2A OS=Mus musculus OX=10090 GN=Prrc2a PE=1 SV=1
RCC2	Protein RCC2 OS=Mus musculus OX=10090 GN=Rcc2 PE=1 SV=1
TANC2	Protein TANC2 OS=Mus musculus OX=10090 GN=Tanc2 PE=1 SV=1
ARHGEF2	Rho guanine nucleotide exchange factor 2 OS=Mus musculus OX=10090 GN=Arhgef2 PE=1 SV=4
DYNC1H1	Cytoplasmic dynein 1 heavy chain 1 OS=Mus musculus OX=10090 GN=Dync1h1 PE=1 SV=2
EML4	Echinoderm microtubule-associated protein-like 4 OS=Mus musculus OX=10090 GN=Eml4 PE=1 SV=1
LARS2	Probable leucine--tRNA ligase, mitochondrial OS=Mus musculus OX=10090 GN=Lars2 PE=1 SV=1
THOC2	THO complex subunit 2 OS=Mus musculus OX=10090 GN=Thoc2 PE=1 SV=1
APC	Adenomatous polyposis coli protein OS=Mus musculus OX=10090 GN=Apc PE=1 SV=1
MACF1	Microtubule-actin cross-linking factor 1 OS=Mus musculus OX=10090 GN=Macf1 PE=1 SV=2
ACADS	Short-chain specific acyl-CoA dehydrogenase, mitochondrial OS=Mus musculus OX=10090 GN=Acads PE=1 SV=2
AHSA1	Activator of 90 kDa heat shock protein ATPase homolog 1 OS=Mus musculus OX=10090 GN=Ahsa1 PE=1 SV=2
DCTN1	Dynactin subunit 1 OS=Mus musculus OX=10090 GN=Dctn1 PE=1 SV=3
TPD52L2	Tumor protein D54 OS=Mus musculus OX=10090 GN=Tpd52l2 PE=1 SV=1
AGFG1	Arf-GAP domain and FG repeat-containing protein 1 OS=Mus musculus OX=10090 GN=Agfg1 PE=1 SV=2
TPT1	Translationally-controlled tumor protein OS=Mus musculus OX=10090 GN=Tpt1 PE=1 SV=1
HACD3	Very-long-chain (3R)-3-hydroxyacyl-CoA dehydratase 3 OS=Mus musculus OX=10090 GN=Hacd3 PE=1 SV=2
RPL15	60S ribosomal protein L15 OS=Mus musculus OX=10090 GN=Rpl15 PE=1 SV=4
NDUFV1	NADH dehydrogenase [ubiquinone] flavoprotein 1, mitochondrial OS=Mus musculus OX=10090 GN=Ndufv1 PE=1 SV=1
ALDOC	Fructose-bisphosphate aldolase C OS=Mus musculus OX=10090 GN=Aldoc PE=1 SV=4
RPL7	60S ribosomal protein L7 OS=Mus musculus OX=10090 GN=Rpl7 PE=1 SV=2
PRKRA	Interferon-inducible double-stranded RNA-dependent protein kinase activator A OS=Mus musculus OX=10090 GN=Prkra PE=1 SV=1
PPM1A	Protein phosphatase 1A OS=Mus musculus OX=10090 GN=Ppm1a PE=1 SV=1
SNAP47	Synaptosomal-associated protein 47 OS=Mus musculus OX=10090 GN=Snap47 PE=1 SV=1
STRN4	Striatin-4 OS=Mus musculus OX=10090 GN=Strn4 PE=1 SV=2
AP3D1	AP-3 complex subunit delta-1 OS=Mus musculus OX=10090 GN=Ap3d1 PE=1 SV=1
PTPN11	Isoform 2 of Tyrosine-protein phosphatase non-receptor type 11 OS=Mus musculus OX=10090 GN=Ptpn11
CZIB	CXXC motif containing zinc binding protein OS=Mus musculus OX=10090 GN=Czib PE=1 SV=1
DNM1L	Dynamin-1-like protein OS=Mus musculus OX=10090 GN=Dnm1l PE=1 SV=2
FUS	RNA-binding protein FUS OS=Mus musculus OX=10090 GN=Fus PE=1 SV=1
FLNB	Filamin-B OS=Mus musculus OX=10090 GN=Flnb PE=1 SV=3
DPYSL4	Dihydropyrimidinase-related protein 4 OS=Mus musculus OX=10090 GN=Dpysl4 PE=1 SV=1
FHL1	Four and a half LIM domains protein 1 OS=Mus musculus OX=10090 GN=Fhl1 PE=1 SV=3
DNM2	Dynamin-2 OS=Mus musculus OX=10090 GN=Dnm2 PE=1 SV=2
NUDC	Nuclear migration protein nudC OS=Mus musculus OX=10090 GN=Nudc PE=1 SV=1
UBE2M	NEDD8-conjugating enzyme Ubc12 OS=Mus musculus OX=10090 GN=Ube2m PE=1 SV=1
FXR1	Fragile X mental retardation syndrome-related protein 1 OS=Mus musculus OX=10090 GN=Fxr1 PE=1 SV=2
VWA5A	von Willebrand factor A domain-containing protein 5A OS=Mus musculus OX=10090 GN=Vwa5a PE=1 SV=2
ANXA6	Annexin A6 OS=Mus musculus OX=10090 GN=Anxa6 PE=1 SV=3
AKAP2	A-kinase anchor protein 2 OS=Mus musculus OX=10090 GN=Akap2 PE=1 SV=3
EIF4A2	Eukaryotic initiation factor 4A-II OS=Mus musculus OX=10090 GN=Eif4a2 PE=1 SV=2
ABI2	Abl interactor 2 OS=Mus musculus OX=10090 GN=Abi2 PE=1 SV=1
HCFC1	Host cell factor 1 OS=Mus musculus OX=10090 GN=Hcfc1 PE=1 SV=2
SRSF7	Serine/arginine-rich splicing factor 7 OS=Mus musculus OX=10090 GN=Srsf7 PE=1 SV=1
ASPSCR1	Tether containing UBX domain for GLUT4 OS=Mus musculus OX=10090 GN=Aspscr1 PE=1 SV=1
MAP4K4	Mitogen-activated protein kinase kinase kinase kinase 4 OS=Mus musculus OX=10090 GN=Map4k4 PE=1 SV=1
FERMT2	Fermitin family homolog 2 OS=Mus musculus OX=10090 GN=Fermt2 PE=1 SV=1
TCP1	T-complex protein 1 subunit alpha OS=Mus musculus OX=10090 GN=Tcp1 PE=1 SV=3
ASS1	Argininosuccinate synthase OS=Mus musculus OX=10090 GN=Ass1 PE=1 SV=1
CAPZB	F-actin-capping protein subunit beta OS=Mus musculus OX=10090 GN=Capzb PE=1 SV=3
AHCY	Adenosylhomocysteinase OS=Mus musculus OX=10090 GN=Ahcy PE=1 SV=3
ATP6V1B2	V-type proton ATPase subunit B, brain isoform OS=Mus musculus OX=10090 GN=Atp6v1b2 PE=1 SV=1
CCT3	T-complex protein 1 subunit gamma OS=Mus musculus OX=10090 GN=Cct3 PE=1 SV=1
ARCN1	Coatomer subunit delta OS=Mus musculus OX=10090 GN=Arcn1 PE=1 SV=2
HSPA4	Heat shock 70 kDa protein 4 OS=Mus musculus OX=10090 GN=Hspa4 PE=1 SV=1
SEPTIN11	Septin-11 OS=Mus musculus OX=10090 GN=Septin11 PE=1 SV=4
BCAS3	Breast carcinoma-amplified sequence 3 homolog OS=Mus musculus OX=10090 GN=Bcas3 PE=1 SV=2
EIF3C	Eukaryotic translation initiation factor 3 subunit C OS=Mus musculus OX=10090 GN=Eif3c PE=1 SV=1
ARFGAP2	ADP-ribosylation factor GTPase-activating protein 2 OS=Mus musculus OX=10090 GN=Arfgap2 PE=1 SV=1
HNRNPC	Heterogeneous nuclear ribonucleoproteins C1/C2 OS=Mus musculus OX=10090 GN=Hnrnpc PE=1 SV=1
ARFGAP3	ADP-ribosylation factor GTPase-activating protein 3 OS=Mus musculus OX=10090 GN=Arfgap3 PE=1 SV=2
PEX5	Peroxisomal targeting signal 1 receptor OS=Mus musculus OX=10090 GN=Pex5 PE=1 SV=2
NYAP2	Neuronal tyrosine-phosphorylated phosphoinositide-3-kinase adapter 2 OS=Mus musculus OX=10090 GN=Nyap2 PE=1 SV=1
MRPL3	39S ribosomal protein L3, mitochondrial OS=Mus musculus OX=10090 GN=Mrpl3 PE=1 SV=1
MRPL1	39S ribosomal protein L1, mitochondrial OS=Mus musculus OX=10090 GN=Mrpl1 PE=1 SV=2
ATP1B1	Sodium/potassium-transporting ATPase subunit beta-1 OS=Mus musculus OX=10090 GN=Atp1b1 PE=1 SV=1
PKM	Isoform M1 of Pyruvate kinase PKM OS=Mus musculus OX=10090 GN=Pkm
PPP2R2A	Serine/threonine-protein phosphatase 2A 55 kDa regulatory subunit B alpha isoform OS=Mus musculus OX=10090 GN=Ppp2r2a PE=1 SV=1
ACIN1	Apoptotic chromatin condensation inducer in the nucleus OS=Mus musculus OX=10090 GN=Acin1 PE=1 SV=3
PDLIM4	PDZ and LIM domain protein 4 OS=Mus musculus OX=10090 GN=Pdlim4 PE=1 SV=3
TST	Thiosulfate sulfurtransferase OS=Mus musculus OX=10090 GN=Tst PE=1 SV=3
TUBB3	Tubulin beta-3 chain OS=Mus musculus OX=10090 GN=Tubb3 PE=1 SV=1
HSPA5	Endoplasmic reticulum chaperone BiP OS=Mus musculus OX=10090 GN=Hspa5 PE=1 SV=3
RPL17	60S ribosomal protein L17 OS=Mus musculus OX=10090 GN=Rpl17 PE=1 SV=3

## Sheet: versus Prikas TKO (Fig. S4C)
Supplemental Table S5: Proteins identified in this study and were not identified in Prikas,2022 BioID2-Tau(2N4R) interactome study performed in hippocampus of 6 month-old tau knockout mice
Protein	Description
RBM39	Isoform 2 of RNA-binding protein 39 OS=Mus musculus OX=10090 GN=Rbm39
RAB14	Ras-related protein Rab-14 OS=Mus musculus OX=10090 GN=Rab14 PE=1 SV=3
EIF5A	Eukaryotic translation initiation factor 5A-1 OS=Mus musculus OX=10090 GN=Eif5a PE=1 SV=2
NAXD	ATP-dependent (S)-NAD(P)H-hydrate dehydratase OS=Mus musculus OX=10090 GN=Naxd PE=1 SV=1
SRSF3	Serine/arginine-rich splicing factor 3 OS=Mus musculus OX=10090 GN=Srsf3 PE=1 SV=1
DCX	Neuronal migration protein doublecortin OS=Mus musculus OX=10090 GN=Dcx PE=1 SV=1
GSTP1	Glutathione S-transferase P 1 OS=Mus musculus OX=10090 GN=Gstp1 PE=1 SV=2
HMGCL	Hydroxymethylglutaryl-CoA lyase, mitochondrial OS=Mus musculus OX=10090 GN=Hmgcl PE=1 SV=2
RAB2A	Ras-related protein Rab-2A OS=Mus musculus OX=10090 GN=Rab2a PE=1 SV=1
SLC25A22	Mitochondrial glutamate carrier 1 OS=Mus musculus OX=10090 GN=Slc25a22 PE=1 SV=1
BCKDHA	2-oxoisovalerate dehydrogenase subunit alpha, mitochondrial OS=Mus musculus OX=10090 GN=Bckdha PE=1 SV=1
PFN2	Profilin-2 OS=Mus musculus OX=10090 GN=Pfn2 PE=1 SV=3
RPL8	60S ribosomal protein L8 OS=Mus musculus OX=10090 GN=Rpl8 PE=1 SV=2
ACSF2	Medium-chain acyl-CoA ligase ACSF2, mitochondrial OS=Mus musculus OX=10090 GN=Acsf2 PE=1 SV=1
COX5A	Cytochrome c oxidase subunit 5A, mitochondrial OS=Mus musculus OX=10090 GN=Cox5a PE=1 SV=2
NIPSNAP1	Protein NipSnap homolog 1 OS=Mus musculus OX=10090 GN=Nipsnap1 PE=1 SV=1
ZC2HC1A	Zinc finger C2HC domain-containing protein 1A OS=Mus musculus OX=10090 GN=Zc2hc1a PE=1 SV=1
RPS9	40S ribosomal protein S9 OS=Mus musculus OX=10090 GN=Rps9 PE=1 SV=3
LUC7L3	Luc7-like protein 3 OS=Mus musculus OX=10090 GN=Luc7l3 PE=1 SV=1
COTL1	Coactosin-like protein OS=Mus musculus OX=10090 GN=Cotl1 PE=1 SV=3
GLRX5	Glutaredoxin-related protein 5, mitochondrial OS=Mus musculus OX=10090 GN=Glrx5 PE=1 SV=2
MECR	Enoyl-[acyl-carrier-protein] reductase, mitochondrial OS=Mus musculus OX=10090 GN=Mecr PE=1 SV=2
DAP3	28S ribosomal protein S29, mitochondrial OS=Mus musculus OX=10090 GN=Dap3 PE=1 SV=1
CLPX	ATP-dependent Clp protease ATP-binding subunit clpX-like, mitochondrial OS=Mus musculus OX=10090 GN=Clpx PE=1 SV=2
TIMM44	Mitochondrial import inner membrane translocase subunit TIM44 OS=Mus musculus OX=10090 GN=Timm44 PE=1 SV=2
NDUFS2	NADH dehydrogenase [ubiquinone] iron-sulfur protein 2, mitochondrial OS=Mus musculus OX=10090 GN=Ndufs2 PE=1 SV=1
FECH	Ferrochelatase, mitochondrial OS=Mus musculus OX=10090 GN=Fech PE=1 SV=2
MAPT	Isoform Tau-F of Microtubule-associated protein tau OS=Homo sapiens GN=MAPT
ALDH9A1	4-trimethylaminobutyraldehyde dehydrogenase OS=Mus musculus OX=10090 GN=Aldh9a1 PE=1 SV=1
MRPS30	28S ribosomal protein S30, mitochondrial OS=Mus musculus OX=10090 GN=Mrps30 PE=1 SV=1
GFM1	Elongation factor G, mitochondrial OS=Mus musculus OX=10090 GN=Gfm1 PE=1 SV=1
GARS1	Glycine--tRNA ligase OS=Mus musculus OX=10090 GN=Gars1 PE=1 SV=1
NLN	Neurolysin, mitochondrial OS=Mus musculus OX=10090 GN=Nln PE=1 SV=1
ETFDH	Electron transfer flavoprotein-ubiquinone oxidoreductase, mitochondrial OS=Mus musculus OX=10090 GN=Etfdh PE=1 SV=1
MMUT	Methylmalonyl-CoA mutase, mitochondrial OS=Mus musculus OX=10090 GN=Mmut PE=1 SV=2
ME2	NAD-dependent malic enzyme, mitochondrial OS=Mus musculus OX=10090 GN=Me2 PE=1 SV=1
NBEA	Neurobeachin OS=Mus musculus OX=10090 GN=Nbea PE=1 SV=1
IARS2	Isoleucine--tRNA ligase, mitochondrial OS=Mus musculus OX=10090 GN=Iars2 PE=1 SV=1
SANBR	Uncharacterized protein KIAA1841 OS=Mus musculus OX=10090 GN=Kiaa1841 PE=1 SV=2
MTPN	Myotrophin OS=Mus musculus OX=10090 GN=Mtpn PE=1 SV=2
HIBCH	3-hydroxyisobutyryl-CoA hydrolase, mitochondrial OS=Mus musculus OX=10090 GN=Hibch PE=1 SV=1
CTBP1	C-terminal-binding protein 1 OS=Mus musculus OX=10090 GN=Ctbp1 PE=1 SV=2
COX4I1	Cytochrome c oxidase subunit 4 isoform 1, mitochondrial OS=Mus musculus OX=10090 GN=Cox4i1 PE=1 SV=2
KIF2A	Isoform 1 of Kinesin-like protein KIF2A OS=Mus musculus OX=10090 GN=Kif2a
ISOC2A	Isochorismatase domain-containing protein 2A OS=Mus musculus OX=10090 GN=Isoc2a PE=1 SV=1
TCOF1	Treacle protein OS=Mus musculus OX=10090 GN=Tcof1 PE=1 SV=1
MRPL19	39S ribosomal protein L19, mitochondrial OS=Mus musculus OX=10090 GN=Mrpl19 PE=1 SV=1
MRPL37	39S ribosomal protein L37, mitochondrial OS=Mus musculus OX=10090 GN=Mrpl37 PE=1 SV=1
FBXO41	F-box only protein 41 OS=Mus musculus OX=10090 GN=Fbxo41 PE=1 SV=3
PRKAR2B	cAMP-dependent protein kinase type II-beta regulatory subunit OS=Mus musculus OX=10090 GN=Prkar2b PE=1 SV=3
PYCR2	Pyrroline-5-carboxylate reductase 2 OS=Mus musculus OX=10090 GN=Pycr2 PE=1 SV=1
TPI1	Triosephosphate isomerase OS=Mus musculus OX=10090 GN=Tpi1 PE=1 SV=4
TRIO	Triple functional domain protein OS=Mus musculus OX=10090 GN=Trio PE=1 SV=3
AK4	Adenylate kinase 4, mitochondrial OS=Mus musculus OX=10090 GN=Ak4 PE=1 SV=1
RPS16	40S ribosomal protein S16 OS=Mus musculus OX=10090 GN=Rps16 PE=1 SV=4
PRDX3	Thioredoxin-dependent peroxide reductase, mitochondrial OS=Mus musculus OX=10090 GN=Prdx3 PE=1 SV=1
HSD17B8	Estradiol 17-beta-dehydrogenase 8 OS=Mus musculus OX=10090 GN=Hsd17b8 PE=1 SV=2
DTYMK	Thymidylate kinase OS=Mus musculus OX=10090 GN=Dtymk PE=1 SV=2
JUP	Junction plakoglobin OS=Mus musculus OX=10090 GN=Jup PE=1 SV=3
PTCD3	Pentatricopeptide repeat domain-containing protein 3, mitochondrial OS=Mus musculus OX=10090 GN=Ptcd3 PE=1 SV=2
MRPL10	39S ribosomal protein L10, mitochondrial OS=Mus musculus OX=10090 GN=Mrpl10 PE=1 SV=2
PRRC2C	Protein PRRC2C OS=Mus musculus OX=10090 GN=Prrc2c PE=1 SV=3
TAMM41	Phosphatidate cytidylyltransferase, mitochondrial OS=Mus musculus OX=10090 GN=Tamm41 PE=1 SV=2
SORBS2	Sorbin and SH3 domain-containing protein 2 OS=Mus musculus OX=10090 GN=Sorbs2 PE=1 SV=2
MTHFD1L	Monofunctional C1-tetrahydrofolate synthase, mitochondrial OS=Mus musculus OX=10090 GN=Mthfd1l PE=1 SV=2
GCDH	Glutaryl-CoA dehydrogenase, mitochondrial OS=Mus musculus OX=10090 GN=Gcdh PE=1 SV=2
DVL2	Segment polarity protein dishevelled homolog DVL-2 OS=Mus musculus OX=10090 GN=Dvl2 PE=1 SV=2
H2BC3	Histone H2B type 1-B OS=Mus musculus OX=10090 GN=H2bc3 PE=1 SV=3
SRSF1	Serine/arginine-rich splicing factor 1 OS=Mus musculus OX=10090 GN=Srsf1 PE=1 SV=3
LUC7L2	Putative RNA-binding protein Luc7-like 2 OS=Mus musculus OX=10090 GN=Luc7l2 PE=1 SV=1
ATXN2L	Ataxin-2-like protein OS=Mus musculus OX=10090 GN=Atxn2l PE=1 SV=1
PDPR	Pyruvate dehydrogenase phosphatase regulatory subunit, mitochondrial OS=Mus musculus OX=10090 GN=Pdpr PE=1 SV=1
MRPS7	28S ribosomal protein S7, mitochondrial OS=Mus musculus OX=10090 GN=Mrps7 PE=1 SV=1
PCK2	Phosphoenolpyruvate carboxykinase [GTP], mitochondrial OS=Mus musculus OX=10090 GN=Pck2 PE=1 SV=1
DGLUCY	D-glutamate cyclase, mitochondrial OS=Mus musculus OX=10090 GN=Dglucy PE=1 SV=1
MRPS35	28S ribosomal protein S35, mitochondrial OS=Mus musculus OX=10090 GN=Mrps35 PE=1 SV=2
MRPS27	28S ribosomal protein S27, mitochondrial OS=Mus musculus OX=10090 GN=Mrps27 PE=1 SV=2
ALDH5A1	Succinate-semialdehyde dehydrogenase, mitochondrial OS=Mus musculus OX=10090 GN=Aldh5a1 PE=1 SV=1
VWA8	von Willebrand factor A domain-containing protein 8 OS=Mus musculus OX=10090 GN=Vwa8 PE=1 SV=2
MRPL38	39S ribosomal protein L38, mitochondrial OS=Mus musculus OX=10090 GN=Mrpl38 PE=1 SV=2
BPHL	Valacyclovir hydrolase OS=Mus musculus OX=10090 GN=Bphl PE=1 SV=1
MRPS23	28S ribosomal protein S23, mitochondrial OS=Mus musculus OX=10090 GN=Mrps23 PE=1 SV=1
SLC25A3	Phosphate carrier protein, mitochondrial OS=Mus musculus OX=10090 GN=Slc25a3 PE=1 SV=1
TBRG4	FAST kinase domain-containing protein 4 OS=Mus musculus OX=10090 GN=Tbrg4 PE=1 SV=1
SFXN1	Sideroflexin-1 OS=Mus musculus OX=10090 GN=Sfxn1 PE=1 SV=3
DHRS4	Dehydrogenase/reductase SDR family member 4 OS=Mus musculus OX=10090 GN=Dhrs4 PE=1 SV=3
MRPL16	39S ribosomal protein L16, mitochondrial OS=Mus musculus OX=10090 GN=Mrpl16 PE=1 SV=1
PMPCB	Mitochondrial-processing peptidase subunit beta OS=Mus musculus OX=10090 GN=Pmpcb PE=1 SV=1
HINT2	Histidine triad nucleotide-binding protein 2, mitochondrial OS=Mus musculus OX=10090 GN=Hint2 PE=1 SV=1
SLIRP	SRA stem-loop-interacting RNA-binding protein, mitochondrial OS=Mus musculus OX=10090 GN=Slirp PE=1 SV=2
ATP5PD	ATP synthase subunit d, mitochondrial OS=Mus musculus OX=10090 GN=Atp5pd PE=1 SV=3
MRPL46	39S ribosomal protein L46, mitochondrial OS=Mus musculus OX=10090 GN=Mrpl46 PE=1 SV=1
SARS2	Serine--tRNA ligase, mitochondrial OS=Mus musculus OX=10090 GN=Sars2 PE=1 SV=2
MRPL39	39S ribosomal protein L39, mitochondrial OS=Mus musculus OX=10090 GN=Mrpl39 PE=1 SV=4
AUH	Methylglutaconyl-CoA hydratase, mitochondrial OS=Mus musculus OX=10090 GN=Auh PE=1 SV=1
DBN1	Drebrin OS=Mus musculus OX=10090 GN=Dbn1 PE=1 SV=4
NDRG2	Protein NDRG2 OS=Mus musculus OX=10090 GN=Ndrg2 PE=1 SV=1
ECI2	Enoyl-CoA delta isomerase 2 OS=Mus musculus OX=10090 GN=Eci2 PE=1 SV=2
NFS1	Cysteine desulfurase, mitochondrial OS=Mus musculus OX=10090 GN=Nfs1 PE=1 SV=3
SLC25A20	Mitochondrial carnitine/acylcarnitine carrier protein OS=Mus musculus OX=10090 GN=Slc25a20 PE=1 SV=1
AMT	Aminomethyltransferase, mitochondrial OS=Mus musculus OX=10090 GN=Amt PE=1 SV=1
AMPH	Amphiphysin OS=Mus musculus OX=10090 GN=Amph PE=1 SV=1
COQ5	2-methoxy-6-polyprenyl-1,4-benzoquinol methylase, mitochondrial OS=Mus musculus OX=10090 GN=Coq5 PE=1 SV=2
CNRIP1	CB1 cannabinoid receptor-interacting protein 1 OS=Mus musculus OX=10090 GN=Cnrip1 PE=1 SV=1
MRPL45	39S ribosomal protein L45, mitochondrial OS=Mus musculus OX=10090 GN=Mrpl45 PE=1 SV=1
BCAR1	Breast cancer anti-estrogen resistance protein 1 OS=Mus musculus OX=10090 GN=Bcar1 PE=1 SV=2
HNRNPA3	Isoform 2 of Heterogeneous nuclear ribonucleoprotein A3 OS=Mus musculus OX=10090 GN=Hnrnpa3
DDX17	Probable ATP-dependent RNA helicase DDX17 OS=Mus musculus OX=10090 GN=Ddx17 PE=1 SV=1
KIF21B	Kinesin-like protein KIF21B OS=Mus musculus OX=10090 GN=Kif21b PE=1 SV=2
GPD2	Glycerol-3-phosphate dehydrogenase, mitochondrial OS=Mus musculus OX=10090 GN=Gpd2 PE=1 SV=2
MRPS28	28S ribosomal protein S28, mitochondrial OS=Mus musculus OX=10090 GN=Mrps28 PE=1 SV=1
ETHE1	Persulfide dioxygenase ETHE1, mitochondrial OS=Mus musculus OX=10090 GN=Ethe1 PE=1 SV=2
TUBA1B	Tubulin alpha-1B chain OS=Mus musculus OX=10090 GN=Tuba1b PE=1 SV=2
AKR1B1	Aldo-keto reductase family 1 member B1 OS=Mus musculus OX=10090 GN=Akr1b1 PE=1 SV=3
CRAT	Carnitine O-acetyltransferase OS=Mus musculus OX=10090 GN=Crat PE=1 SV=3
TARS2	Threonine--tRNA ligase, mitochondrial OS=Mus musculus OX=10090 GN=Tars2 PE=1 SV=1
CP	Ceruloplasmin OS=Mus musculus OX=10090 GN=Cp PE=1 SV=2
SRGAP2	SLIT-ROBO Rho GTPase-activating protein 2 OS=Mus musculus OX=10090 GN=Srgap2 PE=1 SV=2
MRPL9	39S ribosomal protein L9, mitochondrial OS=Mus musculus OX=10090 GN=Mrpl9 PE=1 SV=2
OLA1	Obg-like ATPase 1 OS=Mus musculus OX=10090 GN=Ola1 PE=1 SV=1
TSFM	Elongation factor Ts, mitochondrial OS=Mus musculus OX=10090 GN=Tsfm PE=1 SV=1
LAP3	Cytosol aminopeptidase OS=Mus musculus OX=10090 GN=Lap3 PE=1 SV=3
MTCO2	Cytochrome c oxidase subunit 2 OS=Mus musculus OX=10090 GN=Mtco2 PE=1 SV=1
ZRANB2	Zinc finger Ran-binding domain-containing protein 2 OS=Mus musculus OX=10090 GN=Zranb2 PE=1 SV=2
ECI1	Enoyl-CoA delta isomerase 1, mitochondrial OS=Mus musculus OX=10090 GN=Eci1 PE=1 SV=2
H2AC25	Histone H2A type 3 OS=Mus musculus OX=10090 GN=H2aw PE=1 SV=3
TUBB4B	Tubulin beta-4B chain OS=Mus musculus OX=10090 GN=Tubb4b PE=1 SV=1
RAB1A	Ras-related protein Rab-1A OS=Mus musculus OX=10090 GN=Rab1A PE=1 SV=3
HIST2H2BB	Histone H2B type 2-B OS=Mus musculus OX=10090 GN=Hist2h2bb PE=1 SV=3
SNRNP27	U4/U6.U5 small nuclear ribonucleoprotein 27 kDa protein OS=Mus musculus OX=10090 GN=Snrnp27 PE=1 SV=1
GFAP	Glial fibrillary acidic protein OS=Mus musculus OX=10090 GN=Gfap PE=1 SV=4
HINT1	Histidine triad nucleotide-binding protein 1 OS=Mus musculus OX=10090 GN=Hint1 PE=1 SV=3
ARL8A	ADP-ribosylation factor-like protein 8A OS=Mus musculus OX=10090 GN=Arl8a PE=1 SV=1
CRIP2	Cysteine-rich protein 2 OS=Mus musculus OX=10090 GN=Crip2 PE=1 SV=1
AK3	GTP:AMP phosphotransferase AK3, mitochondrial OS=Mus musculus OX=10090 GN=Ak3 PE=1 SV=3
PEA15	Astrocytic phosphoprotein PEA-15 OS=Mus musculus OX=10090 GN=Pea15 PE=1 SV=1
EEF1D	Elongation factor 1-delta OS=Mus musculus OX=10090 GN=Eef1d PE=1 SV=3
ACOT13	Acyl-coenzyme A thioesterase 13 OS=Mus musculus OX=10090 GN=Acot13 PE=1 SV=1
NDRG2	Isoform 2 of Protein NDRG2 OS=Mus musculus OX=10090 GN=Ndrg2
PKM	Pyruvate kinase PKM OS=Mus musculus OX=10090 GN=Pkm PE=1 SV=4
MPST	3-mercaptopyruvate sulfurtransferase OS=Mus musculus OX=10090 GN=Mpst PE=1 SV=4
RPS15A	40S ribosomal protein S15a OS=Mus musculus OX=10090 GN=Rps15a PE=1 SV=2
TKT	Transketolase OS=Mus musculus OX=10090 GN=Tkt PE=1 SV=1
RPSA	40S ribosomal protein SA OS=Mus musculus OX=10090 GN=Rpsa PE=1 SV=4
RPL22	60S ribosomal protein L22 OS=Mus musculus OX=10090 GN=Rpl22 PE=1 SV=2
CYCS	Cytochrome c, somatic OS=Mus musculus OX=10090 GN=Cycs PE=1 SV=2
JPT2	Jupiter microtubule associated homolog 2 OS=Mus musculus OX=10090 GN=Jpt2 PE=1 SV=1
CCT5	T-complex protein 1 subunit epsilon OS=Mus musculus OX=10090 GN=Cct5 PE=1 SV=1
PRUNE1	Exopolyphosphatase PRUNE1 OS=Mus musculus OX=10090 GN=Prune1 PE=1 SV=1
HNRNPA3	Heterogeneous nuclear ribonucleoprotein A3 OS=Mus musculus OX=10090 GN=Hnrnpa3 PE=1 SV=1
ZCCHC17	Nucleolar protein of 40 kDa OS=Mus musculus OX=10090 GN=Zcchc17 PE=1 SV=1
CASP3	Caspase-3 OS=Mus musculus OX=10090 GN=Casp3 PE=1 SV=1
FDXR	NADPH:adrenodoxin oxidoreductase, mitochondrial OS=Mus musculus OX=10090 GN=Fdxr PE=1 SV=1
RPS3	40S ribosomal protein S3 OS=Mus musculus OX=10090 GN=Rps3 PE=1 SV=1
ARPC1A	Actin-related protein 2/3 complex subunit 1A OS=Mus musculus OX=10090 GN=Arpc1a PE=1 SV=1
RPL18	60S ribosomal protein L18 OS=Mus musculus OX=10090 GN=Rpl18 PE=1 SV=3
HNRNPH1	Heterogeneous nuclear ribonucleoprotein H OS=Mus musculus OX=10090 GN=Hnrnph1 PE=1 SV=3
PCBP2	Poly(rC)-binding protein 2 OS=Mus musculus OX=10090 GN=Pcbp2 PE=1 SV=1
G3BP1	Ras GTPase-activating protein-binding protein 1 OS=Mus musculus OX=10090 GN=G3bp1 PE=1 SV=1
YWHAE	14-3-3 protein epsilon OS=Mus musculus OX=10090 GN=Ywhae PE=1 SV=1
PMPCA	Mitochondrial-processing peptidase subunit alpha OS=Mus musculus OX=10090 GN=Pmpca PE=1 SV=1
TMEM33	Transmembrane protein 33 OS=Mus musculus OX=10090 GN=Tmem33 PE=1 SV=1
PHGDH	D-3-phosphoglycerate dehydrogenase OS=Mus musculus OX=10090 GN=Phgdh PE=1 SV=3
RPL14	60S ribosomal protein L14 OS=Mus musculus OX=10090 GN=Rpl14 PE=1 SV=3
RPL4	60S ribosomal protein L4 OS=Mus musculus OX=10090 GN=Rpl4 PE=1 SV=3
STAU2	Double-stranded RNA-binding protein Staufen homolog 2 OS=Mus musculus OX=10090 GN=Stau2 PE=1 SV=1
PYGB	Glycogen phosphorylase, brain form OS=Mus musculus OX=10090 GN=Pygb PE=1 SV=3
LDHA	L-lactate dehydrogenase A chain OS=Mus musculus OX=10090 GN=Ldha PE=1 SV=3
RAB18	Ras-related protein Rab-18 OS=Mus musculus OX=10090 GN=Rab18 PE=1 SV=2
UBAP2L	Ubiquitin-associated protein 2-like OS=Mus musculus OX=10090 GN=Ubap2l PE=1 SV=1
ATP6V1A	V-type proton ATPase catalytic subunit A OS=Mus musculus OX=10090 GN=Atp6v1a PE=1 SV=2
SH3PXD2B	SH3 and PX domain-containing protein 2B OS=Mus musculus OX=10090 GN=Sh3pxd2b PE=1 SV=1
FLJ45252	Uncharacterized protein FLJ45252 homolog OS=Mus musculus OX=10090 PE=1 SV=2
RPL7A	60S ribosomal protein L7a OS=Mus musculus OX=10090 GN=Rpl7a PE=1 SV=2
ABI1	Abl interactor 1 OS=Mus musculus OX=10090 GN=Abi1 PE=1 SV=3
SLC25A18	Mitochondrial glutamate carrier 2 OS=Mus musculus OX=10090 GN=Slc25a18 PE=1 SV=4
PPP1R9B	Neurabin-2 OS=Mus musculus OX=10090 GN=Ppp1r9b PE=1 SV=1
BCR	Breakpoint cluster region protein OS=Mus musculus OX=10090 GN=Bcr PE=1 SV=3
NDUFA9	NADH dehydrogenase [ubiquinone] 1 alpha subcomplex subunit 9, mitochondrial OS=Mus musculus OX=10090 GN=Ndufa9 PE=1 SV=2
SLC25A1	Tricarboxylate transport protein, mitochondrial OS=Mus musculus OX=10090 GN=Slc25a1 PE=1 SV=1
PRPF38B	Pre-mRNA-splicing factor 38B OS=Mus musculus OX=10090 GN=Prpf38b PE=1 SV=1
AACS	Acetoacetyl-CoA synthetase OS=Mus musculus OX=10090 GN=Aacs PE=1 SV=1
CORO1C	Coronin-1C OS=Mus musculus OX=10090 GN=Coro1c PE=1 SV=2
ATXN2L	Isoform 2 of Ataxin-2-like protein OS=Mus musculus OX=10090 GN=Atxn2l
LDHB	L-lactate dehydrogenase B chain OS=Mus musculus OX=10090 GN=Ldhb PE=1 SV=2
NAV1	Neuron navigator 1 OS=Mus musculus OX=10090 GN=Nav1 PE=1 SV=2
PAFAH1B1	Platelet-activating factor acetylhydrolase IB subunit alpha OS=Mus musculus OX=10090 GN=Pafah1b1 PE=1 SV=2
GDI2	Rab GDP dissociation inhibitor beta OS=Mus musculus OX=10090 GN=Gdi2 PE=1 SV=1
ATP1A3	Sodium/potassium-transporting ATPase subunit alpha-3 OS=Mus musculus OX=10090 GN=Atp1a3 PE=1 SV=1
DDX39B	Spliceosome RNA helicase Ddx39b OS=Mus musculus OX=10090 GN=Ddx39b PE=1 SV=1
SFPQ	Splicing factor, proline- and glutamine-rich OS=Mus musculus OX=10090 GN=Sfpq PE=1 SV=1
TARDBP	TAR DNA-binding protein 43 OS=Mus musculus OX=10090 GN=Tardbp PE=1 SV=1
RPL3	60S ribosomal protein L3 OS=Mus musculus OX=10090 GN=Rpl3 PE=1 SV=3
RPL6	60S ribosomal protein L6 OS=Mus musculus OX=10090 GN=Rpl6 PE=1 SV=3
MAPK8IP3	C-Jun-amino-terminal kinase-interacting protein 3 OS=Mus musculus OX=10090 GN=Mapk8ip3 PE=1 SV=1
HNRNPM	Heterogeneous nuclear ribonucleoprotein M OS=Mus musculus OX=10090 GN=Hnrnpm PE=1 SV=3
IST1	IST1 homolog OS=Mus musculus OX=10090 GN=Ist1 PE=1 SV=1
PDHX	Pyruvate dehydrogenase protein X component, mitochondrial OS=Mus musculus OX=10090 GN=Pdhx PE=1 SV=1
COPA	Coatomer subunit alpha OS=Mus musculus OX=10090 GN=Copa PE=1 SV=2
EEF1G	Elongation factor 1-gamma OS=Mus musculus OX=10090 GN=Eef1g PE=1 SV=3
DDOST	Dolichyl-diphosphooligosaccharide--protein glycosyltransferase 48 kDa subunit OS=Mus musculus OX=10090 GN=Ddost PE=1 SV=2
HMGCS1	Hydroxymethylglutaryl-CoA synthase, cytoplasmic OS=Mus musculus OX=10090 GN=Hmgcs1 PE=1 SV=1
PABPC1	Polyadenylate-binding protein 1 OS=Mus musculus OX=10090 GN=Pabpc1 PE=1 SV=2
RDX	Radixin OS=Mus musculus OX=10090 GN=Rdx PE=1 SV=3
PPP6R1	Serine/threonine-protein phosphatase 6 regulatory subunit 1 OS=Mus musculus OX=10090 GN=Ppp6r1 PE=1 SV=1
WDR1	WD repeat-containing protein 1 OS=Mus musculus OX=10090 GN=Wdr1 PE=1 SV=3
FARSB	Phenylalanine--tRNA ligase beta subunit OS=Mus musculus OX=10090 GN=Farsb PE=1 SV=2
PFKM	ATP-dependent 6-phosphofructokinase, muscle type OS=Mus musculus OX=10090 GN=Pfkm PE=1 SV=3
CAMSAP2	Calmodulin-regulated spectrin-associated protein 2 OS=Mus musculus OX=10090 GN=Camsap2 PE=1 SV=3
STRN3	Striatin-3 OS=Mus musculus OX=10090 GN=Strn3 PE=1 SV=1
ARHGAP1	Rho GTPase-activating protein 1 OS=Mus musculus OX=10090 GN=Arhgap1 PE=1 SV=1
UBE2O	(E3-independent) E2 ubiquitin-conjugating enzyme UBE2O OS=Mus musculus OX=10090 GN=Ube2o PE=1 SV=3
MYO18A	Isoform 1 of Unconventional myosin-XVIIIa OS=Mus musculus OX=10090 GN=Myo18a
PRRC2A	Protein PRRC2A OS=Mus musculus OX=10090 GN=Prrc2a PE=1 SV=1
RCC2	Protein RCC2 OS=Mus musculus OX=10090 GN=Rcc2 PE=1 SV=1
ARHGEF2	Rho guanine nucleotide exchange factor 2 OS=Mus musculus OX=10090 GN=Arhgef2 PE=1 SV=4
DYNC1H1	Cytoplasmic dynein 1 heavy chain 1 OS=Mus musculus OX=10090 GN=Dync1h1 PE=1 SV=2
EML4	Echinoderm microtubule-associated protein-like 4 OS=Mus musculus OX=10090 GN=Eml4 PE=1 SV=1
LARS2	Probable leucine--tRNA ligase, mitochondrial OS=Mus musculus OX=10090 GN=Lars2 PE=1 SV=1
THOC2	THO complex subunit 2 OS=Mus musculus OX=10090 GN=Thoc2 PE=1 SV=1
MACF1	Microtubule-actin cross-linking factor 1 OS=Mus musculus OX=10090 GN=Macf1 PE=1 SV=2
ACADS	Short-chain specific acyl-CoA dehydrogenase, mitochondrial OS=Mus musculus OX=10090 GN=Acads PE=1 SV=2
AHSA1	Activator of 90 kDa heat shock protein ATPase homolog 1 OS=Mus musculus OX=10090 GN=Ahsa1 PE=1 SV=2
DCTN1	Dynactin subunit 1 OS=Mus musculus OX=10090 GN=Dctn1 PE=1 SV=3
TPD52L2	Tumor protein D54 OS=Mus musculus OX=10090 GN=Tpd52l2 PE=1 SV=1
TPT1	Translationally-controlled tumor protein OS=Mus musculus OX=10090 GN=Tpt1 PE=1 SV=1
HACD3	Very-long-chain (3R)-3-hydroxyacyl-CoA dehydratase 3 OS=Mus musculus OX=10090 GN=Hacd3 PE=1 SV=2
RPL15	60S ribosomal protein L15 OS=Mus musculus OX=10090 GN=Rpl15 PE=1 SV=4
NDUFV1	NADH dehydrogenase [ubiquinone] flavoprotein 1, mitochondrial OS=Mus musculus OX=10090 GN=Ndufv1 PE=1 SV=1
ALDOC	Fructose-bisphosphate aldolase C OS=Mus musculus OX=10090 GN=Aldoc PE=1 SV=4
RPL7	60S ribosomal protein L7 OS=Mus musculus OX=10090 GN=Rpl7 PE=1 SV=2
PRKRA	Interferon-inducible double-stranded RNA-dependent protein kinase activator A OS=Mus musculus OX=10090 GN=Prkra PE=1 SV=1
PPM1A	Protein phosphatase 1A OS=Mus musculus OX=10090 GN=Ppm1a PE=1 SV=1
SNAP47	Synaptosomal-associated protein 47 OS=Mus musculus OX=10090 GN=Snap47 PE=1 SV=1
STRN4	Striatin-4 OS=Mus musculus OX=10090 GN=Strn4 PE=1 SV=2
AP3D1	AP-3 complex subunit delta-1 OS=Mus musculus OX=10090 GN=Ap3d1 PE=1 SV=1
PTPN11	Isoform 2 of Tyrosine-protein phosphatase non-receptor type 11 OS=Mus musculus OX=10090 GN=Ptpn11
FUS	RNA-binding protein FUS OS=Mus musculus OX=10090 GN=Fus PE=1 SV=1
FLNB	Filamin-B OS=Mus musculus OX=10090 GN=Flnb PE=1 SV=3
FHL1	Four and a half LIM domains protein 1 OS=Mus musculus OX=10090 GN=Fhl1 PE=1 SV=3
DNM2	Dynamin-2 OS=Mus musculus OX=10090 GN=Dnm2 PE=1 SV=2
NUDC	Nuclear migration protein nudC OS=Mus musculus OX=10090 GN=Nudc PE=1 SV=1
UBE2M	NEDD8-conjugating enzyme Ubc12 OS=Mus musculus OX=10090 GN=Ube2m PE=1 SV=1
FXR1	Fragile X mental retardation syndrome-related protein 1 OS=Mus musculus OX=10090 GN=Fxr1 PE=1 SV=2
ANXA6	Annexin A6 OS=Mus musculus OX=10090 GN=Anxa6 PE=1 SV=3
AKAP2	A-kinase anchor protein 2 OS=Mus musculus OX=10090 GN=Akap2 PE=1 SV=3
EIF4A2	Eukaryotic initiation factor 4A-II OS=Mus musculus OX=10090 GN=Eif4a2 PE=1 SV=2
HCFC1	Host cell factor 1 OS=Mus musculus OX=10090 GN=Hcfc1 PE=1 SV=2
SRSF7	Serine/arginine-rich splicing factor 7 OS=Mus musculus OX=10090 GN=Srsf7 PE=1 SV=1
ASPSCR1	Tether containing UBX domain for GLUT4 OS=Mus musculus OX=10090 GN=Aspscr1 PE=1 SV=1
FERMT2	Fermitin family homolog 2 OS=Mus musculus OX=10090 GN=Fermt2 PE=1 SV=1
TCP1	T-complex protein 1 subunit alpha OS=Mus musculus OX=10090 GN=Tcp1 PE=1 SV=3
ASS1	Argininosuccinate synthase OS=Mus musculus OX=10090 GN=Ass1 PE=1 SV=1
CAPZB	F-actin-capping protein subunit beta OS=Mus musculus OX=10090 GN=Capzb PE=1 SV=3
AHCY	Adenosylhomocysteinase OS=Mus musculus OX=10090 GN=Ahcy PE=1 SV=3
ATP6V1B2	V-type proton ATPase subunit B, brain isoform OS=Mus musculus OX=10090 GN=Atp6v1b2 PE=1 SV=1
CCT3	T-complex protein 1 subunit gamma OS=Mus musculus OX=10090 GN=Cct3 PE=1 SV=1
ARCN1	Coatomer subunit delta OS=Mus musculus OX=10090 GN=Arcn1 PE=1 SV=2
HSPA4	Heat shock 70 kDa protein 4 OS=Mus musculus OX=10090 GN=Hspa4 PE=1 SV=1
SEPTIN11	Septin-11 OS=Mus musculus OX=10090 GN=Septin11 PE=1 SV=4
BCAS3	Breast carcinoma-amplified sequence 3 homolog OS=Mus musculus OX=10090 GN=Bcas3 PE=1 SV=2
EIF3C	Eukaryotic translation initiation factor 3 subunit C OS=Mus musculus OX=10090 GN=Eif3c PE=1 SV=1
ARFGAP2	ADP-ribosylation factor GTPase-activating protein 2 OS=Mus musculus OX=10090 GN=Arfgap2 PE=1 SV=1
HNRNPC	Heterogeneous nuclear ribonucleoproteins C1/C2 OS=Mus musculus OX=10090 GN=Hnrnpc PE=1 SV=1
ARFGAP3	ADP-ribosylation factor GTPase-activating protein 3 OS=Mus musculus OX=10090 GN=Arfgap3 PE=1 SV=2
PEX5	Peroxisomal targeting signal 1 receptor OS=Mus musculus OX=10090 GN=Pex5 PE=1 SV=2
NYAP2	Neuronal tyrosine-phosphorylated phosphoinositide-3-kinase adapter 2 OS=Mus musculus OX=10090 GN=Nyap2 PE=1 SV=1
MRPL3	39S ribosomal protein L3, mitochondrial OS=Mus musculus OX=10090 GN=Mrpl3 PE=1 SV=1
MRPL1	39S ribosomal protein L1, mitochondrial OS=Mus musculus OX=10090 GN=Mrpl1 PE=1 SV=2
ATP1B1	Sodium/potassium-transporting ATPase subunit beta-1 OS=Mus musculus OX=10090 GN=Atp1b1 PE=1 SV=1
PKM	Isoform M1 of Pyruvate kinase PKM OS=Mus musculus OX=10090 GN=Pkm
PPP2R2A	Serine/threonine-protein phosphatase 2A 55 kDa regulatory subunit B alpha isoform OS=Mus musculus OX=10090 GN=Ppp2r2a PE=1 SV=1
ACIN1	Apoptotic chromatin condensation inducer in the nucleus OS=Mus musculus OX=10090 GN=Acin1 PE=1 SV=3
PDLIM4	PDZ and LIM domain protein 4 OS=Mus musculus OX=10090 GN=Pdlim4 PE=1 SV=3
TST	Thiosulfate sulfurtransferase OS=Mus musculus OX=10090 GN=Tst PE=1 SV=3
TUBB3	Tubulin beta-3 chain OS=Mus musculus OX=10090 GN=Tubb3 PE=1 SV=1
HSPA5	Endoplasmic reticulum chaperone BiP OS=Mus musculus OX=10090 GN=Hspa5 PE=1 SV=3
RPL17	60S ribosomal protein L17 OS=Mus musculus OX=10090 GN=Rpl17 PE=1 SV=3

## Sheet: versus Griffin 2023 (Fig. S4D)
Supplemental Table S5: Proteins identified in this study and were not identified in Griffin,2023 Tau(0N4R)-BioID2 interactome study expressed in human embryonic stem cells-derived NGN2 neurons
Protein	Description
RBM39	Isoform 2 of RNA-binding protein 39 OS=Mus musculus OX=10090 GN=Rbm39
RAB14	Ras-related protein Rab-14 OS=Mus musculus OX=10090 GN=Rab14 PE=1 SV=3
EIF5A	Eukaryotic translation initiation factor 5A-1 OS=Mus musculus OX=10090 GN=Eif5a PE=1 SV=2
NAXD	ATP-dependent (S)-NAD(P)H-hydrate dehydratase OS=Mus musculus OX=10090 GN=Naxd PE=1 SV=1
SRSF3	Serine/arginine-rich splicing factor 3 OS=Mus musculus OX=10090 GN=Srsf3 PE=1 SV=1
DCX	Neuronal migration protein doublecortin OS=Mus musculus OX=10090 GN=Dcx PE=1 SV=1
GSTP1	Glutathione S-transferase P 1 OS=Mus musculus OX=10090 GN=Gstp1 PE=1 SV=2
HMGCL	Hydroxymethylglutaryl-CoA lyase, mitochondrial OS=Mus musculus OX=10090 GN=Hmgcl PE=1 SV=2
RAB2A	Ras-related protein Rab-2A OS=Mus musculus OX=10090 GN=Rab2a PE=1 SV=1
SLC25A22	Mitochondrial glutamate carrier 1 OS=Mus musculus OX=10090 GN=Slc25a22 PE=1 SV=1
BCKDHA	2-oxoisovalerate dehydrogenase subunit alpha, mitochondrial OS=Mus musculus OX=10090 GN=Bckdha PE=1 SV=1
PFN2	Profilin-2 OS=Mus musculus OX=10090 GN=Pfn2 PE=1 SV=3
RPL8	60S ribosomal protein L8 OS=Mus musculus OX=10090 GN=Rpl8 PE=1 SV=2
ACSF2	Medium-chain acyl-CoA ligase ACSF2, mitochondrial OS=Mus musculus OX=10090 GN=Acsf2 PE=1 SV=1
COX5A	Cytochrome c oxidase subunit 5A, mitochondrial OS=Mus musculus OX=10090 GN=Cox5a PE=1 SV=2
NIPSNAP1	Protein NipSnap homolog 1 OS=Mus musculus OX=10090 GN=Nipsnap1 PE=1 SV=1
ZC2HC1A	Zinc finger C2HC domain-containing protein 1A OS=Mus musculus OX=10090 GN=Zc2hc1a PE=1 SV=1
RPS9	40S ribosomal protein S9 OS=Mus musculus OX=10090 GN=Rps9 PE=1 SV=3
LUC7L3	Luc7-like protein 3 OS=Mus musculus OX=10090 GN=Luc7l3 PE=1 SV=1
ANK2	Isoform 2 of Ankyrin-2 OS=Mus musculus OX=10090 GN=Ank2
COTL1	Coactosin-like protein OS=Mus musculus OX=10090 GN=Cotl1 PE=1 SV=3
GLRX5	Glutaredoxin-related protein 5, mitochondrial OS=Mus musculus OX=10090 GN=Glrx5 PE=1 SV=2
MECR	Enoyl-[acyl-carrier-protein] reductase, mitochondrial OS=Mus musculus OX=10090 GN=Mecr PE=1 SV=2
TBCB	Tubulin-folding cofactor B OS=Mus musculus OX=10090 GN=Tbcb PE=1 SV=2
DAP3	28S ribosomal protein S29, mitochondrial OS=Mus musculus OX=10090 GN=Dap3 PE=1 SV=1
CLPX	ATP-dependent Clp protease ATP-binding subunit clpX-like, mitochondrial OS=Mus musculus OX=10090 GN=Clpx PE=1 SV=2
TIMM44	Mitochondrial import inner membrane translocase subunit TIM44 OS=Mus musculus OX=10090 GN=Timm44 PE=1 SV=2
NDUFS2	NADH dehydrogenase [ubiquinone] iron-sulfur protein 2, mitochondrial OS=Mus musculus OX=10090 GN=Ndufs2 PE=1 SV=1
FECH	Ferrochelatase, mitochondrial OS=Mus musculus OX=10090 GN=Fech PE=1 SV=2
ALDH9A1	4-trimethylaminobutyraldehyde dehydrogenase OS=Mus musculus OX=10090 GN=Aldh9a1 PE=1 SV=1
CKAP5	Cytoskeleton-associated protein 5 OS=Mus musculus OX=10090 GN=Ckap5 PE=1 SV=1
MRPS30	28S ribosomal protein S30, mitochondrial OS=Mus musculus OX=10090 GN=Mrps30 PE=1 SV=1
KIAA1107	AP2-interacting clathrin-endocytosis protein OS=Mus musculus OX=10090 GN=Kiaa1107 PE=1 SV=6
GFM1	Elongation factor G, mitochondrial OS=Mus musculus OX=10090 GN=Gfm1 PE=1 SV=1
GARS1	Glycine--tRNA ligase OS=Mus musculus OX=10090 GN=Gars1 PE=1 SV=1
NLN	Neurolysin, mitochondrial OS=Mus musculus OX=10090 GN=Nln PE=1 SV=1
ETFDH	Electron transfer flavoprotein-ubiquinone oxidoreductase, mitochondrial OS=Mus musculus OX=10090 GN=Etfdh PE=1 SV=1
MMUT	Methylmalonyl-CoA mutase, mitochondrial OS=Mus musculus OX=10090 GN=Mmut PE=1 SV=2
ME2	NAD-dependent malic enzyme, mitochondrial OS=Mus musculus OX=10090 GN=Me2 PE=1 SV=1
NBEA	Neurobeachin OS=Mus musculus OX=10090 GN=Nbea PE=1 SV=1
IARS2	Isoleucine--tRNA ligase, mitochondrial OS=Mus musculus OX=10090 GN=Iars2 PE=1 SV=1
SANBR	Uncharacterized protein KIAA1841 OS=Mus musculus OX=10090 GN=Kiaa1841 PE=1 SV=2
PCLO	Protein piccolo OS=Mus musculus OX=10090 GN=Pclo PE=1 SV=4
MTPN	Myotrophin OS=Mus musculus OX=10090 GN=Mtpn PE=1 SV=2
HIBCH	3-hydroxyisobutyryl-CoA hydrolase, mitochondrial OS=Mus musculus OX=10090 GN=Hibch PE=1 SV=1
COX4I1	Cytochrome c oxidase subunit 4 isoform 1, mitochondrial OS=Mus musculus OX=10090 GN=Cox4i1 PE=1 SV=2
KIF2A	Isoform 1 of Kinesin-like protein KIF2A OS=Mus musculus OX=10090 GN=Kif2a
NSF	Vesicle-fusing ATPase OS=Mus musculus OX=10090 GN=Nsf PE=1 SV=2
PDAP1	28 kDa heat- and acid-stable phosphoprotein OS=Mus musculus OX=10090 GN=Pdap1 PE=1 SV=1
ISOC2A	Isochorismatase domain-containing protein 2A OS=Mus musculus OX=10090 GN=Isoc2a PE=1 SV=1
TCOF1	Treacle protein OS=Mus musculus OX=10090 GN=Tcof1 PE=1 SV=1
CAMSAP3	Calmodulin-regulated spectrin-associated protein 3 OS=Mus musculus OX=10090 GN=Camsap3 PE=1 SV=1
SYN1	Isoform Ib of Synapsin-1 OS=Mus musculus OX=10090 GN=Syn1
MAP6	Microtubule-associated protein 6 OS=Mus musculus OX=10090 GN=Map6 PE=1 SV=2
MRPL19	39S ribosomal protein L19, mitochondrial OS=Mus musculus OX=10090 GN=Mrpl19 PE=1 SV=1
MRPL37	39S ribosomal protein L37, mitochondrial OS=Mus musculus OX=10090 GN=Mrpl37 PE=1 SV=1
FBXO41	F-box only protein 41 OS=Mus musculus OX=10090 GN=Fbxo41 PE=1 SV=3
PYCR2	Pyrroline-5-carboxylate reductase 2 OS=Mus musculus OX=10090 GN=Pycr2 PE=1 SV=1
TPI1	Triosephosphate isomerase OS=Mus musculus OX=10090 GN=Tpi1 PE=1 SV=4
TRIO	Triple functional domain protein OS=Mus musculus OX=10090 GN=Trio PE=1 SV=3
AK4	Adenylate kinase 4, mitochondrial OS=Mus musculus OX=10090 GN=Ak4 PE=1 SV=1
RPS16	40S ribosomal protein S16 OS=Mus musculus OX=10090 GN=Rps16 PE=1 SV=4
PRDX3	Thioredoxin-dependent peroxide reductase, mitochondrial OS=Mus musculus OX=10090 GN=Prdx3 PE=1 SV=1
HSD17B8	Estradiol 17-beta-dehydrogenase 8 OS=Mus musculus OX=10090 GN=Hsd17b8 PE=1 SV=2
DTYMK	Thymidylate kinase OS=Mus musculus OX=10090 GN=Dtymk PE=1 SV=2
PTCD3	Pentatricopeptide repeat domain-containing protein 3, mitochondrial OS=Mus musculus OX=10090 GN=Ptcd3 PE=1 SV=2
MRPL10	39S ribosomal protein L10, mitochondrial OS=Mus musculus OX=10090 GN=Mrpl10 PE=1 SV=2
PRRC2C	Protein PRRC2C OS=Mus musculus OX=10090 GN=Prrc2c PE=1 SV=3
TAMM41	Phosphatidate cytidylyltransferase, mitochondrial OS=Mus musculus OX=10090 GN=Tamm41 PE=1 SV=2
SORBS2	Sorbin and SH3 domain-containing protein 2 OS=Mus musculus OX=10090 GN=Sorbs2 PE=1 SV=2
MTHFD1L	Monofunctional C1-tetrahydrofolate synthase, mitochondrial OS=Mus musculus OX=10090 GN=Mthfd1l PE=1 SV=2
GCDH	Glutaryl-CoA dehydrogenase, mitochondrial OS=Mus musculus OX=10090 GN=Gcdh PE=1 SV=2
SNAP91	Clathrin coat assembly protein AP180 OS=Mus musculus OX=10090 GN=Snap91 PE=1 SV=1
H2BC3	Histone H2B type 1-B OS=Mus musculus OX=10090 GN=H2bc3 PE=1 SV=3
SRSF1	Serine/arginine-rich splicing factor 1 OS=Mus musculus OX=10090 GN=Srsf1 PE=1 SV=3
LUC7L2	Putative RNA-binding protein Luc7-like 2 OS=Mus musculus OX=10090 GN=Luc7l2 PE=1 SV=1
ATXN2L	Ataxin-2-like protein OS=Mus musculus OX=10090 GN=Atxn2l PE=1 SV=1
PDPR	Pyruvate dehydrogenase phosphatase regulatory subunit, mitochondrial OS=Mus musculus OX=10090 GN=Pdpr PE=1 SV=1
MRPS7	28S ribosomal protein S7, mitochondrial OS=Mus musculus OX=10090 GN=Mrps7 PE=1 SV=1
PCK2	Phosphoenolpyruvate carboxykinase [GTP], mitochondrial OS=Mus musculus OX=10090 GN=Pck2 PE=1 SV=1
DGLUCY	D-glutamate cyclase, mitochondrial OS=Mus musculus OX=10090 GN=Dglucy PE=1 SV=1
MRPS35	28S ribosomal protein S35, mitochondrial OS=Mus musculus OX=10090 GN=Mrps35 PE=1 SV=2
ALDH5A1	Succinate-semialdehyde dehydrogenase, mitochondrial OS=Mus musculus OX=10090 GN=Aldh5a1 PE=1 SV=1
VWA8	von Willebrand factor A domain-containing protein 8 OS=Mus musculus OX=10090 GN=Vwa8 PE=1 SV=2
MRPL38	39S ribosomal protein L38, mitochondrial OS=Mus musculus OX=10090 GN=Mrpl38 PE=1 SV=2
BPHL	Valacyclovir hydrolase OS=Mus musculus OX=10090 GN=Bphl PE=1 SV=1
MRPS23	28S ribosomal protein S23, mitochondrial OS=Mus musculus OX=10090 GN=Mrps23 PE=1 SV=1
SLC25A3	Phosphate carrier protein, mitochondrial OS=Mus musculus OX=10090 GN=Slc25a3 PE=1 SV=1
TBRG4	FAST kinase domain-containing protein 4 OS=Mus musculus OX=10090 GN=Tbrg4 PE=1 SV=1
SFXN1	Sideroflexin-1 OS=Mus musculus OX=10090 GN=Sfxn1 PE=1 SV=3
DHRS4	Dehydrogenase/reductase SDR family member 4 OS=Mus musculus OX=10090 GN=Dhrs4 PE=1 SV=3
MRPL16	39S ribosomal protein L16, mitochondrial OS=Mus musculus OX=10090 GN=Mrpl16 PE=1 SV=1
PMPCB	Mitochondrial-processing peptidase subunit beta OS=Mus musculus OX=10090 GN=Pmpcb PE=1 SV=1
HINT2	Histidine triad nucleotide-binding protein 2, mitochondrial OS=Mus musculus OX=10090 GN=Hint2 PE=1 SV=1
SLIRP	SRA stem-loop-interacting RNA-binding protein, mitochondrial OS=Mus musculus OX=10090 GN=Slirp PE=1 SV=2
ATP5PD	ATP synthase subunit d, mitochondrial OS=Mus musculus OX=10090 GN=Atp5pd PE=1 SV=3
MRPL46	39S ribosomal protein L46, mitochondrial OS=Mus musculus OX=10090 GN=Mrpl46 PE=1 SV=1
SARS2	Serine--tRNA ligase, mitochondrial OS=Mus musculus OX=10090 GN=Sars2 PE=1 SV=2
MRPL39	39S ribosomal protein L39, mitochondrial OS=Mus musculus OX=10090 GN=Mrpl39 PE=1 SV=4
AUH	Methylglutaconyl-CoA hydratase, mitochondrial OS=Mus musculus OX=10090 GN=Auh PE=1 SV=1
SRCIN1	SRC kinase signaling inhibitor 1 OS=Mus musculus OX=10090 GN=Srcin1 PE=1 SV=2
DBN1	Drebrin OS=Mus musculus OX=10090 GN=Dbn1 PE=1 SV=4
NDRG2	Protein NDRG2 OS=Mus musculus OX=10090 GN=Ndrg2 PE=1 SV=1
ECI2	Enoyl-CoA delta isomerase 2 OS=Mus musculus OX=10090 GN=Eci2 PE=1 SV=2
NFS1	Cysteine desulfurase, mitochondrial OS=Mus musculus OX=10090 GN=Nfs1 PE=1 SV=3
SLC25A20	Mitochondrial carnitine/acylcarnitine carrier protein OS=Mus musculus OX=10090 GN=Slc25a20 PE=1 SV=1
AMPH	Amphiphysin OS=Mus musculus OX=10090 GN=Amph PE=1 SV=1
COQ5	2-methoxy-6-polyprenyl-1,4-benzoquinol methylase, mitochondrial OS=Mus musculus OX=10090 GN=Coq5 PE=1 SV=2
CNRIP1	CB1 cannabinoid receptor-interacting protein 1 OS=Mus musculus OX=10090 GN=Cnrip1 PE=1 SV=1
MRPL45	39S ribosomal protein L45, mitochondrial OS=Mus musculus OX=10090 GN=Mrpl45 PE=1 SV=1
BCAR1	Breast cancer anti-estrogen resistance protein 1 OS=Mus musculus OX=10090 GN=Bcar1 PE=1 SV=2
HNRNPA3	Isoform 2 of Heterogeneous nuclear ribonucleoprotein A3 OS=Mus musculus OX=10090 GN=Hnrnpa3
DDX17	Probable ATP-dependent RNA helicase DDX17 OS=Mus musculus OX=10090 GN=Ddx17 PE=1 SV=1
KIF21B	Kinesin-like protein KIF21B OS=Mus musculus OX=10090 GN=Kif21b PE=1 SV=2
GPD2	Glycerol-3-phosphate dehydrogenase, mitochondrial OS=Mus musculus OX=10090 GN=Gpd2 PE=1 SV=2
MRPS28	28S ribosomal protein S28, mitochondrial OS=Mus musculus OX=10090 GN=Mrps28 PE=1 SV=1
ETHE1	Persulfide dioxygenase ETHE1, mitochondrial OS=Mus musculus OX=10090 GN=Ethe1 PE=1 SV=2
AKR1B1	Aldo-keto reductase family 1 member B1 OS=Mus musculus OX=10090 GN=Akr1b1 PE=1 SV=3
CRAT	Carnitine O-acetyltransferase OS=Mus musculus OX=10090 GN=Crat PE=1 SV=3
TARS2	Threonine--tRNA ligase, mitochondrial OS=Mus musculus OX=10090 GN=Tars2 PE=1 SV=1
CP	Ceruloplasmin OS=Mus musculus OX=10090 GN=Cp PE=1 SV=2
SRGAP2	SLIT-ROBO Rho GTPase-activating protein 2 OS=Mus musculus OX=10090 GN=Srgap2 PE=1 SV=2
MRPL9	39S ribosomal protein L9, mitochondrial OS=Mus musculus OX=10090 GN=Mrpl9 PE=1 SV=2
OLA1	Obg-like ATPase 1 OS=Mus musculus OX=10090 GN=Ola1 PE=1 SV=1
TSFM	Elongation factor Ts, mitochondrial OS=Mus musculus OX=10090 GN=Tsfm PE=1 SV=1
LAP3	Cytosol aminopeptidase OS=Mus musculus OX=10090 GN=Lap3 PE=1 SV=3
MTCO2	Cytochrome c oxidase subunit 2 OS=Mus musculus OX=10090 GN=Mtco2 PE=1 SV=1
ZRANB2	Zinc finger Ran-binding domain-containing protein 2 OS=Mus musculus OX=10090 GN=Zranb2 PE=1 SV=2
ECI1	Enoyl-CoA delta isomerase 1, mitochondrial OS=Mus musculus OX=10090 GN=Eci1 PE=1 SV=2
H2AC25	Histone H2A type 3 OS=Mus musculus OX=10090 GN=H2aw PE=1 SV=3
TUBB4B	Tubulin beta-4B chain OS=Mus musculus OX=10090 GN=Tubb4b PE=1 SV=1
PCBP1	Poly(rC)-binding protein 1 OS=Mus musculus OX=10090 GN=Pcbp1 PE=1 SV=1
RAB1A	Ras-related protein Rab-1A OS=Mus musculus OX=10090 GN=Rab1A PE=1 SV=3
EIF4G3	Eukaryotic translation initiation factor 4 gamma 3 OS=Mus musculus OX=10090 GN=Eif4g3 PE=1 SV=2
HIST2H2BB	Histone H2B type 2-B OS=Mus musculus OX=10090 GN=Hist2h2bb PE=1 SV=3
SNRNP27	U4/U6.U5 small nuclear ribonucleoprotein 27 kDa protein OS=Mus musculus OX=10090 GN=Snrnp27 PE=1 SV=1
GFAP	Glial fibrillary acidic protein OS=Mus musculus OX=10090 GN=Gfap PE=1 SV=4
HINT1	Histidine triad nucleotide-binding protein 1 OS=Mus musculus OX=10090 GN=Hint1 PE=1 SV=3
ARL8A	ADP-ribosylation factor-like protein 8A OS=Mus musculus OX=10090 GN=Arl8a PE=1 SV=1
JPT1	Jupiter microtubule associated homolog 1 OS=Mus musculus OX=10090 GN=Jpt1 PE=1 SV=3
CRIP2	Cysteine-rich protein 2 OS=Mus musculus OX=10090 GN=Crip2 PE=1 SV=1
AK3	GTP:AMP phosphotransferase AK3, mitochondrial OS=Mus musculus OX=10090 GN=Ak3 PE=1 SV=3
PEA15	Astrocytic phosphoprotein PEA-15 OS=Mus musculus OX=10090 GN=Pea15 PE=1 SV=1
EEF1D	Elongation factor 1-delta OS=Mus musculus OX=10090 GN=Eef1d PE=1 SV=3
ACOT13	Acyl-coenzyme A thioesterase 13 OS=Mus musculus OX=10090 GN=Acot13 PE=1 SV=1
NDRG2	Isoform 2 of Protein NDRG2 OS=Mus musculus OX=10090 GN=Ndrg2
PKM	Pyruvate kinase PKM OS=Mus musculus OX=10090 GN=Pkm PE=1 SV=4
MPST	3-mercaptopyruvate sulfurtransferase OS=Mus musculus OX=10090 GN=Mpst PE=1 SV=4
RPS15A	40S ribosomal protein S15a OS=Mus musculus OX=10090 GN=Rps15a PE=1 SV=2
CAMK2B	Calcium/calmodulin-dependent protein kinase type II subunit beta OS=Mus musculus OX=10090 GN=Camk2b PE=1 SV=2
TKT	Transketolase OS=Mus musculus OX=10090 GN=Tkt PE=1 SV=1
RPS20	40S ribosomal protein S20 OS=Mus musculus OX=10090 GN=Rps20 PE=1 SV=1
RPSA	40S ribosomal protein SA OS=Mus musculus OX=10090 GN=Rpsa PE=1 SV=4
RPL22	60S ribosomal protein L22 OS=Mus musculus OX=10090 GN=Rpl22 PE=1 SV=2
CYCS	Cytochrome c, somatic OS=Mus musculus OX=10090 GN=Cycs PE=1 SV=2
JPT2	Jupiter microtubule associated homolog 2 OS=Mus musculus OX=10090 GN=Jpt2 PE=1 SV=1
CCT5	T-complex protein 1 subunit epsilon OS=Mus musculus OX=10090 GN=Cct5 PE=1 SV=1
PRUNE1	Exopolyphosphatase PRUNE1 OS=Mus musculus OX=10090 GN=Prune1 PE=1 SV=1
HNRNPA3	Heterogeneous nuclear ribonucleoprotein A3 OS=Mus musculus OX=10090 GN=Hnrnpa3 PE=1 SV=1
ZCCHC17	Nucleolar protein of 40 kDa OS=Mus musculus OX=10090 GN=Zcchc17 PE=1 SV=1
CASP3	Caspase-3 OS=Mus musculus OX=10090 GN=Casp3 PE=1 SV=1
FDXR	NADPH:adrenodoxin oxidoreductase, mitochondrial OS=Mus musculus OX=10090 GN=Fdxr PE=1 SV=1
RPS3	40S ribosomal protein S3 OS=Mus musculus OX=10090 GN=Rps3 PE=1 SV=1
ARPC1A	Actin-related protein 2/3 complex subunit 1A OS=Mus musculus OX=10090 GN=Arpc1a PE=1 SV=1
ELOB	Elongin-B OS=Mus musculus OX=10090 GN=Elob PE=1 SV=1
HSP90AA1	Heat shock protein HSP 90-alpha OS=Mus musculus OX=10090 GN=Hsp90aa1 PE=1 SV=4
RUFY3	Protein RUFY3 OS=Mus musculus OX=10090 GN=Rufy3 PE=1 SV=1
RPL18	60S ribosomal protein L18 OS=Mus musculus OX=10090 GN=Rpl18 PE=1 SV=3
HNRNPH1	Heterogeneous nuclear ribonucleoprotein H OS=Mus musculus OX=10090 GN=Hnrnph1 PE=1 SV=3
PCBP2	Poly(rC)-binding protein 2 OS=Mus musculus OX=10090 GN=Pcbp2 PE=1 SV=1
G3BP1	Ras GTPase-activating protein-binding protein 1 OS=Mus musculus OX=10090 GN=G3bp1 PE=1 SV=1
YWHAE	14-3-3 protein epsilon OS=Mus musculus OX=10090 GN=Ywhae PE=1 SV=1
PMPCA	Mitochondrial-processing peptidase subunit alpha OS=Mus musculus OX=10090 GN=Pmpca PE=1 SV=1
LASP1	LIM and SH3 domain protein 1 OS=Mus musculus OX=10090 GN=Lasp1 PE=1 SV=1
TMEM33	Transmembrane protein 33 OS=Mus musculus OX=10090 GN=Tmem33 PE=1 SV=1
PHGDH	D-3-phosphoglycerate dehydrogenase OS=Mus musculus OX=10090 GN=Phgdh PE=1 SV=3
RPL14	60S ribosomal protein L14 OS=Mus musculus OX=10090 GN=Rpl14 PE=1 SV=3
RPL4	60S ribosomal protein L4 OS=Mus musculus OX=10090 GN=Rpl4 PE=1 SV=3
STAU2	Double-stranded RNA-binding protein Staufen homolog 2 OS=Mus musculus OX=10090 GN=Stau2 PE=1 SV=1
PYGB	Glycogen phosphorylase, brain form OS=Mus musculus OX=10090 GN=Pygb PE=1 SV=3
LDHA	L-lactate dehydrogenase A chain OS=Mus musculus OX=10090 GN=Ldha PE=1 SV=3
RAB18	Ras-related protein Rab-18 OS=Mus musculus OX=10090 GN=Rab18 PE=1 SV=2
SEPTIN7	Septin-7 OS=Mus musculus OX=10090 GN=Septin7 PE=1 SV=1
UBAP2L	Ubiquitin-associated protein 2-like OS=Mus musculus OX=10090 GN=Ubap2l PE=1 SV=1
ATP6V1A	V-type proton ATPase catalytic subunit A OS=Mus musculus OX=10090 GN=Atp6v1a PE=1 SV=2
SH3PXD2B	SH3 and PX domain-containing protein 2B OS=Mus musculus OX=10090 GN=Sh3pxd2b PE=1 SV=1
PURB	Transcriptional activator protein Pur-beta OS=Mus musculus OX=10090 GN=Purb PE=1 SV=3
FLJ45252	Uncharacterized protein FLJ45252 homolog OS=Mus musculus OX=10090 PE=1 SV=2
RPL7A	60S ribosomal protein L7a OS=Mus musculus OX=10090 GN=Rpl7a PE=1 SV=2
ABI1	Abl interactor 1 OS=Mus musculus OX=10090 GN=Abi1 PE=1 SV=3
GSK3A	Glycogen synthase kinase-3 alpha OS=Mus musculus OX=10090 GN=Gsk3a PE=1 SV=2
SLC25A18	Mitochondrial glutamate carrier 2 OS=Mus musculus OX=10090 GN=Slc25a18 PE=1 SV=4
PPP1R9B	Neurabin-2 OS=Mus musculus OX=10090 GN=Ppp1r9b PE=1 SV=1
BCR	Breakpoint cluster region protein OS=Mus musculus OX=10090 GN=Bcr PE=1 SV=3
GSK3B	Glycogen synthase kinase-3 beta OS=Mus musculus OX=10090 GN=Gsk3b PE=1 SV=2
NDUFA9	NADH dehydrogenase [ubiquinone] 1 alpha subcomplex subunit 9, mitochondrial OS=Mus musculus OX=10090 GN=Ndufa9 PE=1 SV=2
PRPF38B	Pre-mRNA-splicing factor 38B OS=Mus musculus OX=10090 GN=Prpf38b PE=1 SV=1
AACS	Acetoacetyl-CoA synthetase OS=Mus musculus OX=10090 GN=Aacs PE=1 SV=1
CORO1C	Coronin-1C OS=Mus musculus OX=10090 GN=Coro1c PE=1 SV=2
VCPIP1	Deubiquitinating protein VCIP135 OS=Mus musculus OX=10090 GN=Vcpip1 PE=1 SV=1
ATXN2L	Isoform 2 of Ataxin-2-like protein OS=Mus musculus OX=10090 GN=Atxn2l
LDHB	L-lactate dehydrogenase B chain OS=Mus musculus OX=10090 GN=Ldhb PE=1 SV=2
NAV1	Neuron navigator 1 OS=Mus musculus OX=10090 GN=Nav1 PE=1 SV=2
PAFAH1B1	Platelet-activating factor acetylhydrolase IB subunit alpha OS=Mus musculus OX=10090 GN=Pafah1b1 PE=1 SV=2
GDI2	Rab GDP dissociation inhibitor beta OS=Mus musculus OX=10090 GN=Gdi2 PE=1 SV=1
ATP1A3	Sodium/potassium-transporting ATPase subunit alpha-3 OS=Mus musculus OX=10090 GN=Atp1a3 PE=1 SV=1
DDX39B	Spliceosome RNA helicase Ddx39b OS=Mus musculus OX=10090 GN=Ddx39b PE=1 SV=1
SFPQ	Splicing factor, proline- and glutamine-rich OS=Mus musculus OX=10090 GN=Sfpq PE=1 SV=1
TARDBP	TAR DNA-binding protein 43 OS=Mus musculus OX=10090 GN=Tardbp PE=1 SV=1
HDLBP	Vigilin OS=Mus musculus OX=10090 GN=Hdlbp PE=1 SV=1
RPL3	60S ribosomal protein L3 OS=Mus musculus OX=10090 GN=Rpl3 PE=1 SV=3
RPL6	60S ribosomal protein L6 OS=Mus musculus OX=10090 GN=Rpl6 PE=1 SV=3
MAPK8IP3	C-Jun-amino-terminal kinase-interacting protein 3 OS=Mus musculus OX=10090 GN=Mapk8ip3 PE=1 SV=1
HNRNPM	Heterogeneous nuclear ribonucleoprotein M OS=Mus musculus OX=10090 GN=Hnrnpm PE=1 SV=3
IST1	IST1 homolog OS=Mus musculus OX=10090 GN=Ist1 PE=1 SV=1
PDHX	Pyruvate dehydrogenase protein X component, mitochondrial OS=Mus musculus OX=10090 GN=Pdhx PE=1 SV=1
COPA	Coatomer subunit alpha OS=Mus musculus OX=10090 GN=Copa PE=1 SV=2
EEF1G	Elongation factor 1-gamma OS=Mus musculus OX=10090 GN=Eef1g PE=1 SV=3
DDOST	Dolichyl-diphosphooligosaccharide--protein glycosyltransferase 48 kDa subunit OS=Mus musculus OX=10090 GN=Ddost PE=1 SV=2
HMGCS1	Hydroxymethylglutaryl-CoA synthase, cytoplasmic OS=Mus musculus OX=10090 GN=Hmgcs1 PE=1 SV=1
PABPC1	Polyadenylate-binding protein 1 OS=Mus musculus OX=10090 GN=Pabpc1 PE=1 SV=2
RDX	Radixin OS=Mus musculus OX=10090 GN=Rdx PE=1 SV=3
PPP6R1	Serine/threonine-protein phosphatase 6 regulatory subunit 1 OS=Mus musculus OX=10090 GN=Ppp6r1 PE=1 SV=1
WDR1	WD repeat-containing protein 1 OS=Mus musculus OX=10090 GN=Wdr1 PE=1 SV=3
FARSB	Phenylalanine--tRNA ligase beta subunit OS=Mus musculus OX=10090 GN=Farsb PE=1 SV=2
PFKM	ATP-dependent 6-phosphofructokinase, muscle type OS=Mus musculus OX=10090 GN=Pfkm PE=1 SV=3
CAMSAP2	Calmodulin-regulated spectrin-associated protein 2 OS=Mus musculus OX=10090 GN=Camsap2 PE=1 SV=3
CLASP2	CLIP-associating protein 2 OS=Mus musculus OX=10090 GN=Clasp2 PE=1 SV=1
STRN3	Striatin-3 OS=Mus musculus OX=10090 GN=Strn3 PE=1 SV=1
ARHGAP1	Rho GTPase-activating protein 1 OS=Mus musculus OX=10090 GN=Arhgap1 PE=1 SV=1
UBE2O	(E3-independent) E2 ubiquitin-conjugating enzyme UBE2O OS=Mus musculus OX=10090 GN=Ube2o PE=1 SV=3
MYO18A	Isoform 1 of Unconventional myosin-XVIIIa OS=Mus musculus OX=10090 GN=Myo18a
PLEC	Plectin OS=Mus musculus OX=10090 GN=Plec PE=1 SV=3
PRRC2A	Protein PRRC2A OS=Mus musculus OX=10090 GN=Prrc2a PE=1 SV=1
RCC2	Protein RCC2 OS=Mus musculus OX=10090 GN=Rcc2 PE=1 SV=1
TANC2	Protein TANC2 OS=Mus musculus OX=10090 GN=Tanc2 PE=1 SV=1
ARHGEF2	Rho guanine nucleotide exchange factor 2 OS=Mus musculus OX=10090 GN=Arhgef2 PE=1 SV=4
DYNC1H1	Cytoplasmic dynein 1 heavy chain 1 OS=Mus musculus OX=10090 GN=Dync1h1 PE=1 SV=2
EML4	Echinoderm microtubule-associated protein-like 4 OS=Mus musculus OX=10090 GN=Eml4 PE=1 SV=1
LARS2	Probable leucine--tRNA ligase, mitochondrial OS=Mus musculus OX=10090 GN=Lars2 PE=1 SV=1
THOC2	THO complex subunit 2 OS=Mus musculus OX=10090 GN=Thoc2 PE=1 SV=1
APC	Adenomatous polyposis coli protein OS=Mus musculus OX=10090 GN=Apc PE=1 SV=1
MACF1	Microtubule-actin cross-linking factor 1 OS=Mus musculus OX=10090 GN=Macf1 PE=1 SV=2
ACADS	Short-chain specific acyl-CoA dehydrogenase, mitochondrial OS=Mus musculus OX=10090 GN=Acads PE=1 SV=2
AHSA1	Activator of 90 kDa heat shock protein ATPase homolog 1 OS=Mus musculus OX=10090 GN=Ahsa1 PE=1 SV=2
DCTN1	Dynactin subunit 1 OS=Mus musculus OX=10090 GN=Dctn1 PE=1 SV=3
TPD52L2	Tumor protein D54 OS=Mus musculus OX=10090 GN=Tpd52l2 PE=1 SV=1
AGFG1	Arf-GAP domain and FG repeat-containing protein 1 OS=Mus musculus OX=10090 GN=Agfg1 PE=1 SV=2
TPT1	Translationally-controlled tumor protein OS=Mus musculus OX=10090 GN=Tpt1 PE=1 SV=1
HACD3	Very-long-chain (3R)-3-hydroxyacyl-CoA dehydratase 3 OS=Mus musculus OX=10090 GN=Hacd3 PE=1 SV=2
RPL15	60S ribosomal protein L15 OS=Mus musculus OX=10090 GN=Rpl15 PE=1 SV=4
NDUFV1	NADH dehydrogenase [ubiquinone] flavoprotein 1, mitochondrial OS=Mus musculus OX=10090 GN=Ndufv1 PE=1 SV=1
ALDOC	Fructose-bisphosphate aldolase C OS=Mus musculus OX=10090 GN=Aldoc PE=1 SV=4
RPL7	60S ribosomal protein L7 OS=Mus musculus OX=10090 GN=Rpl7 PE=1 SV=2
PRKRA	Interferon-inducible double-stranded RNA-dependent protein kinase activator A OS=Mus musculus OX=10090 GN=Prkra PE=1 SV=1
PPM1A	Protein phosphatase 1A OS=Mus musculus OX=10090 GN=Ppm1a PE=1 SV=1
SNAP47	Synaptosomal-associated protein 47 OS=Mus musculus OX=10090 GN=Snap47 PE=1 SV=1
STRN4	Striatin-4 OS=Mus musculus OX=10090 GN=Strn4 PE=1 SV=2
AP3D1	AP-3 complex subunit delta-1 OS=Mus musculus OX=10090 GN=Ap3d1 PE=1 SV=1
PTPN11	Isoform 2 of Tyrosine-protein phosphatase non-receptor type 11 OS=Mus musculus OX=10090 GN=Ptpn11
CZIB	CXXC motif containing zinc binding protein OS=Mus musculus OX=10090 GN=Czib PE=1 SV=1
EPB41L3	Band 4.1-like protein 3 OS=Mus musculus OX=10090 GN=Epb41l3 PE=1 SV=1
DNM1L	Dynamin-1-like protein OS=Mus musculus OX=10090 GN=Dnm1l PE=1 SV=2
FUS	RNA-binding protein FUS OS=Mus musculus OX=10090 GN=Fus PE=1 SV=1
FLNB	Filamin-B OS=Mus musculus OX=10090 GN=Flnb PE=1 SV=3
DPYSL4	Dihydropyrimidinase-related protein 4 OS=Mus musculus OX=10090 GN=Dpysl4 PE=1 SV=1
FHL1	Four and a half LIM domains protein 1 OS=Mus musculus OX=10090 GN=Fhl1 PE=1 SV=3
DNM2	Dynamin-2 OS=Mus musculus OX=10090 GN=Dnm2 PE=1 SV=2
NUDC	Nuclear migration protein nudC OS=Mus musculus OX=10090 GN=Nudc PE=1 SV=1
UBE2M	NEDD8-conjugating enzyme Ubc12 OS=Mus musculus OX=10090 GN=Ube2m PE=1 SV=1
PAK2	Serine/threonine-protein kinase PAK 2 OS=Mus musculus OX=10090 GN=Pak2 PE=1 SV=1
VWA5A	von Willebrand factor A domain-containing protein 5A OS=Mus musculus OX=10090 GN=Vwa5a PE=1 SV=2
ANXA6	Annexin A6 OS=Mus musculus OX=10090 GN=Anxa6 PE=1 SV=3
AKAP2	A-kinase anchor protein 2 OS=Mus musculus OX=10090 GN=Akap2 PE=1 SV=3
EIF4A2	Eukaryotic initiation factor 4A-II OS=Mus musculus OX=10090 GN=Eif4a2 PE=1 SV=2
ABI2	Abl interactor 2 OS=Mus musculus OX=10090 GN=Abi2 PE=1 SV=1
HCFC1	Host cell factor 1 OS=Mus musculus OX=10090 GN=Hcfc1 PE=1 SV=2
SRSF7	Serine/arginine-rich splicing factor 7 OS=Mus musculus OX=10090 GN=Srsf7 PE=1 SV=1
ASPSCR1	Tether containing UBX domain for GLUT4 OS=Mus musculus OX=10090 GN=Aspscr1 PE=1 SV=1
MAP4K4	Mitogen-activated protein kinase kinase kinase kinase 4 OS=Mus musculus OX=10090 GN=Map4k4 PE=1 SV=1
FERMT2	Fermitin family homolog 2 OS=Mus musculus OX=10090 GN=Fermt2 PE=1 SV=1
TCP1	T-complex protein 1 subunit alpha OS=Mus musculus OX=10090 GN=Tcp1 PE=1 SV=3
ASS1	Argininosuccinate synthase OS=Mus musculus OX=10090 GN=Ass1 PE=1 SV=1
CAPZB	F-actin-capping protein subunit beta OS=Mus musculus OX=10090 GN=Capzb PE=1 SV=3
AHCY	Adenosylhomocysteinase OS=Mus musculus OX=10090 GN=Ahcy PE=1 SV=3
ATP6V1B2	V-type proton ATPase subunit B, brain isoform OS=Mus musculus OX=10090 GN=Atp6v1b2 PE=1 SV=1
CCT3	T-complex protein 1 subunit gamma OS=Mus musculus OX=10090 GN=Cct3 PE=1 SV=1
ARCN1	Coatomer subunit delta OS=Mus musculus OX=10090 GN=Arcn1 PE=1 SV=2
HSPA4	Heat shock 70 kDa protein 4 OS=Mus musculus OX=10090 GN=Hspa4 PE=1 SV=1
SEPTIN11	Septin-11 OS=Mus musculus OX=10090 GN=Septin11 PE=1 SV=4
BCAS3	Breast carcinoma-amplified sequence 3 homolog OS=Mus musculus OX=10090 GN=Bcas3 PE=1 SV=2
EIF3C	Eukaryotic translation initiation factor 3 subunit C OS=Mus musculus OX=10090 GN=Eif3c PE=1 SV=1
ARFGAP2	ADP-ribosylation factor GTPase-activating protein 2 OS=Mus musculus OX=10090 GN=Arfgap2 PE=1 SV=1
HNRNPC	Heterogeneous nuclear ribonucleoproteins C1/C2 OS=Mus musculus OX=10090 GN=Hnrnpc PE=1 SV=1
ARFGAP3	ADP-ribosylation factor GTPase-activating protein 3 OS=Mus musculus OX=10090 GN=Arfgap3 PE=1 SV=2
PEX5	Peroxisomal targeting signal 1 receptor OS=Mus musculus OX=10090 GN=Pex5 PE=1 SV=2
NYAP2	Neuronal tyrosine-phosphorylated phosphoinositide-3-kinase adapter 2 OS=Mus musculus OX=10090 GN=Nyap2 PE=1 SV=1
MRPL3	39S ribosomal protein L3, mitochondrial OS=Mus musculus OX=10090 GN=Mrpl3 PE=1 SV=1
MRPL1	39S ribosomal protein L1, mitochondrial OS=Mus musculus OX=10090 GN=Mrpl1 PE=1 SV=2
ATP1B1	Sodium/potassium-transporting ATPase subunit beta-1 OS=Mus musculus OX=10090 GN=Atp1b1 PE=1 SV=1
PKM	Isoform M1 of Pyruvate kinase PKM OS=Mus musculus OX=10090 GN=Pkm
PPP2R2A	Serine/threonine-protein phosphatase 2A 55 kDa regulatory subunit B alpha isoform OS=Mus musculus OX=10090 GN=Ppp2r2a PE=1 SV=1
ACIN1	Apoptotic chromatin condensation inducer in the nucleus OS=Mus musculus OX=10090 GN=Acin1 PE=1 SV=3
PDLIM4	PDZ and LIM domain protein 4 OS=Mus musculus OX=10090 GN=Pdlim4 PE=1 SV=3
TST	Thiosulfate sulfurtransferase OS=Mus musculus OX=10090 GN=Tst PE=1 SV=3
TUBB3	Tubulin beta-3 chain OS=Mus musculus OX=10090 GN=Tubb3 PE=1 SV=1
HSPA5	Endoplasmic reticulum chaperone BiP OS=Mus musculus OX=10090 GN=Hspa5 PE=1 SV=3
RPL17	60S ribosomal protein L17 OS=Mus musculus OX=10090 GN=Rpl17 PE=1 SV=3
