# Supplementary material for: BioID2-Based Tau Interactome Reveals Novel and Known Protein Interactions Associated with Multiple Cellular Pathways
Source: J Proteome Res. 2025 Sep 5;24(10):5099–115. doi: 10.1021/acs.jproteome.5c00473 (PMC12495503; doi:10.1021/acs.jproteome.5c00473)
Supplement: Supplementary file 7 [file pr5c00473_si_007.xlsx]

## Sheet: Supplemental Table S6
Supplemental Table S6: Criteria used to identify tau protein interactors in published tau interactome studies
Study	Criteria
Tracy2022	APEX Experiment: Protein List included proteins that were identified in more than half of the replicates performed and were identified in N-Apex Tau or C-Apex Tau but not in APEX-α Tubulin
	Affinity purification Experiment: Protein list included proteins that were either identified in more than half of the replicates performed and had a statistically significant fold change > 1.5 or were detected in 3 or more replicates of one experimental condition compared to the other
Griffin2022	Protein list included proteins that had a fold change of ≥1.5 (TMT quantification) in Tau-BioID2 compared to BioID2-only
Prikas2023	Protein list included proteins that either had a statistically significant fold change increase, fold change ≥4 if it was identified only in BioID2-Tau, fold change ≥2 in primary neuron experiments or fold change ≥4 in mouse brain experiments (spectral count fold change)
Jiang2021	Protein list included proteins with statistically significant fold change (label-free quantification)
Sinsky2020	Protein list included proteins that were identified in tau antibody IP but not in isotype control IP
Drummond2020	Protein list included proteins that were identified in three or more samples
Hsieh2019	Protein list included proteins that had a statistically significant fold change of ≥1.5 in AD samples compared to controls (label-free quantification)
Maziuk2018	Protein list included proteins identified in the rTg4510 IPs and not in the tau knockout (MAPT -/-) mice IPs
Wang2017	Proteins list included proteins that had a statistically significant fold change (iTRAQ quantification) with Tau IPs compared to control antibody IP
Liu2016	Protein list incldued proteins that had a statistically significant fold change (>10%, TMT quantification) in Wild type mice IP compared to tau knockout mice control IP
Ayyadevara2016	Protein list included proteins that were statistically significant and identified in three or more samples in the AD group or the control group
Meier2015	Protein list included endoplasmic reticulum proteins identified in Tau IP from AD and control samples and were not identified in actin IP
Gunawardana2015	Protein list included proteins that had a fold change >1.2 (TMT quantification) in Tau-EGFP IPs compared to EGFP-only IP
