# Supplementary material for: BioID2-Based Tau Interactome Reveals Novel and Known Protein Interactions Associated with Multiple Cellular Pathways
Source: J Proteome Res. 2025 Sep 5;24(10):5099–115. doi: 10.1021/acs.jproteome.5c00473 (PMC12495503; doi:10.1021/acs.jproteome.5c00473)
Supplement: Supplementary file 8 [file pr5c00473_si_008.xlsx]

## Sheet: Fig 4B
Supplemental Table S7: GO Molecular Function analysis for cytoskeletal proteins (Fig. 4B)
#term ID	term description	observed gene count	background gene count	strength	false discovery rate		matching proteins in your network (IDs)	matching proteins in your network (labels)
GO:0008092	Cytoskeletal protein binding	43	1033	1.06	1.68e-31	30.7747	10090.ENSMUSP00000000590,10090.ENSMUSP00000004646,10090.ENSMUSP00000005234,10090.ENSMUSP00000018755,10090.ENSMUSP00000021091,10090.ENSMUSP00000021950,10090.ENSMUSP00000022842,10090.ENSMUSP00000028981,10090.ENSMUSP00000029694,10090.ENSMUSP00000030518,10090.ENSMUSP00000031625,10090.ENSMUSP00000032998,10090.ENSMUSP00000033642,10090.ENSMUSP00000034285,10090.ENSMUSP00000035055,10090.ENSMUSP00000041732…	Rdx,Coro1c,Wdr1,Pdlim4,Pafah1b1,Dbn1,Cct5,Mapre1,Arhgef2,Capzb,Arpc1a,Rps3,Dcx,Cotl1,Map4,Ppp1r9b,Lasp1,Fermt2,Flnb,Pfn2,Rcc2,Plec,Bcas3,Kif21b,Apc,Epb41l3,Syn1,Eml4,Macf1,Ckap5,Dctn1,Map2,Gsk3b,Kif2a,Stau2,Clasp2,Myo18a,Dnm2,Ank2,Camsap2,Map6,Camsap3,Dnm1l
GO:0005515	Protein binding	72	7635	0.41	4.03e-21	20.3947	10090.ENSMUSP00000000590,10090.ENSMUSP00000001452,10090.ENSMUSP00000001592,10090.ENSMUSP00000004646,10090.ENSMUSP00000005234,10090.ENSMUSP00000013842,10090.ENSMUSP00000018755,10090.ENSMUSP00000018851,10090.ENSMUSP00000021091,10090.ENSMUSP00000021950,10090.ENSMUSP00000022842,10090.ENSMUSP00000028981,10090.ENSMUSP00000029694,10090.ENSMUSP00000030518,10090.ENSMUSP00000030665,10090.ENSMUSP00000030691…	Rdx,Cct3,Jup,Coro1c,Wdr1,Pea15a,Pdlim4,Dync1h1,Pafah1b1,Dbn1,Cct5,Mapre1,Arhgef2,Capzb,Nudc,Pclo,Acads,Arpc1a,Rps3,Dcx,Ist1,Cotl1,Map4,Prkar2a,Prkar2b,Ppp1r9b,Lasp1,Sh3pxd2b,Fermt2,Flnb,Gfap,Pfn2,Ywhae,Tubb3,Rcc2,Gsk3a,Plec,Bcas3,Kif21b,Tuba1b,Apc,Epb41l3,Syn1,Camk2b,Eml4,Macf1,Srcin1,Rbm39,Tpt1,Ckap5,Hnrnpc,Dctn1,Map2,Gsk3b,Kif2a,Tcp1,Abi1,Stau2,Sept7,Sorbs2,Bcar1,Clasp2,Myo18a,Dnm2,Ank2,Dvl2,Ab…
GO:0008017	Microtubule binding	21	268	1.33	1.31e-18	17.8827	10090.ENSMUSP00000021091,10090.ENSMUSP00000028981,10090.ENSMUSP00000029694,10090.ENSMUSP00000032998,10090.ENSMUSP00000033642,10090.ENSMUSP00000035055,10090.ENSMUSP00000071163,10090.ENSMUSP00000074661,10090.ENSMUSP00000078337,10090.ENSMUSP00000094528,10090.ENSMUSP00000095507,10090.ENSMUSP00000106970,10090.ENSMUSP00000109552,10090.ENSMUSP00000109646,10090.ENSMUSP00000112715,10090.ENSMUSP00000130201…	Pafah1b1,Mapre1,Arhgef2,Rps3,Dcx,Map4,Rcc2,Kif21b,Apc,Eml4,Macf1,Ckap5,Dctn1,Map2,Kif2a,Clasp2,Dnm2,Camsap2,Map6,Camsap3,Dnm1l
GO:0015631	Tubulin binding	23	384	1.21	2.6e-18	17.585	10090.ENSMUSP00000021091,10090.ENSMUSP00000022842,10090.ENSMUSP00000028981,10090.ENSMUSP00000029694,10090.ENSMUSP00000032998,10090.ENSMUSP00000033642,10090.ENSMUSP00000035055,10090.ENSMUSP00000071163,10090.ENSMUSP00000074416,10090.ENSMUSP00000074661,10090.ENSMUSP00000078337,10090.ENSMUSP00000094528,10090.ENSMUSP00000095507,10090.ENSMUSP00000106970,10090.ENSMUSP00000109552,10090.ENSMUSP00000109646…	Pafah1b1,Cct5,Mapre1,Arhgef2,Rps3,Dcx,Map4,Rcc2,Bcas3,Kif21b,Apc,Eml4,Macf1,Ckap5,Dctn1,Map2,Kif2a,Clasp2,Dnm2,Camsap2,Map6,Camsap3,Dnm1l
GO:0003779	Actin binding	21	459	1.1	2.74e-14	13.5622	10090.ENSMUSP00000000590,10090.ENSMUSP00000004646,10090.ENSMUSP00000005234,10090.ENSMUSP00000018755,10090.ENSMUSP00000021950,10090.ENSMUSP00000030518,10090.ENSMUSP00000031625,10090.ENSMUSP00000034285,10090.ENSMUSP00000041732,10090.ENSMUSP00000042123,10090.ENSMUSP00000044554,10090.ENSMUSP00000052020,10090.ENSMUSP00000068890,10090.ENSMUSP00000073124,10090.ENSMUSP00000079098,10090.ENSMUSP00000080568…	Rdx,Coro1c,Wdr1,Pdlim4,Dbn1,Capzb,Arpc1a,Cotl1,Ppp1r9b,Lasp1,Fermt2,Flnb,Pfn2,Plec,Epb41l3,Syn1,Macf1,Map2,Clasp2,Myo18a,Camsap3
GO:0019900	Kinase binding	26	877	0.91	5.13e-14	13.2899	10090.ENSMUSP00000001592,10090.ENSMUSP00000013842,10090.ENSMUSP00000028981,10090.ENSMUSP00000032998,10090.ENSMUSP00000033642,10090.ENSMUSP00000035220,10090.ENSMUSP00000039797,10090.ENSMUSP00000041732,10090.ENSMUSP00000044554,10090.ENSMUSP00000064691,10090.ENSMUSP00000071163,10090.ENSMUSP00000071654,10090.ENSMUSP00000078337,10090.ENSMUSP00000080568,10090.ENSMUSP00000087925,10090.ENSMUSP00000103222…	Jup,Pea15a,Mapre1,Rps3,Dcx,Prkar2a,Prkar2b,Ppp1r9b,Fermt2,Gfap,Rcc2,Gsk3a,Apc,Syn1,Camk2b,Srcin1,Dctn1,Map2,Gsk3b,Kif2a,Stau2,Bcar1,Clasp2,Dnm2,Ank2,Dvl2
GO:0019899	Enzyme binding	38	2347	0.65	1.26e-13	12.8996	10090.ENSMUSP00000000590,10090.ENSMUSP00000001592,10090.ENSMUSP00000004646,10090.ENSMUSP00000013842,10090.ENSMUSP00000018755,10090.ENSMUSP00000028981,10090.ENSMUSP00000029694,10090.ENSMUSP00000032998,10090.ENSMUSP00000033642,10090.ENSMUSP00000034285,10090.ENSMUSP00000035220,10090.ENSMUSP00000039797,10090.ENSMUSP00000041732,10090.ENSMUSP00000044554,10090.ENSMUSP00000064691,10090.ENSMUSP00000070993…	Rdx,Jup,Coro1c,Pea15a,Pdlim4,Mapre1,Arhgef2,Rps3,Dcx,Cotl1,Prkar2a,Prkar2b,Ppp1r9b,Fermt2,Gfap,Ywhae,Rcc2,Gsk3a,Bcas3,Tuba1b,Apc,Syn1,Camk2b,Srcin1,Hnrnpc,Dctn1,Map2,Gsk3b,Kif2a,Tcp1,Stau2,Bcar1,Clasp2,Dnm2,Ank2,Dvl2,Abi2,Dnm1l
GO:0044877	Protein-containing complex binding	32	1602	0.74	2.45e-13	12.6108	10090.ENSMUSP00000001592,10090.ENSMUSP00000004646,10090.ENSMUSP00000005234,10090.ENSMUSP00000021091,10090.ENSMUSP00000021950,10090.ENSMUSP00000028517,10090.ENSMUSP00000031625,10090.ENSMUSP00000032998,10090.ENSMUSP00000034164,10090.ENSMUSP00000034285,10090.ENSMUSP00000035220,10090.ENSMUSP00000041732,10090.ENSMUSP00000042123,10090.ENSMUSP00000044554,10090.ENSMUSP00000052020,10090.ENSMUSP00000064691…	Jup,Coro1c,Wdr1,Pafah1b1,Dbn1,Ola1,Arpc1a,Rps3,Ist1,Cotl1,Prkar2a,Ppp1r9b,Lasp1,Fermt2,Flnb,Gfap,Ywhae,Plec,Apc,Macf1,Ckap5,Hnrnpc,Gsk3b,Stau2,Clasp2,Myo18a,Dnm2,Ank2,Camsap2,Amph,Camsap3,Dnm1l
GO:0019901	Protein kinase binding	24	786	0.92	3.74e-13	12.4271	10090.ENSMUSP00000001592,10090.ENSMUSP00000013842,10090.ENSMUSP00000028981,10090.ENSMUSP00000032998,10090.ENSMUSP00000033642,10090.ENSMUSP00000035220,10090.ENSMUSP00000039797,10090.ENSMUSP00000044554,10090.ENSMUSP00000071163,10090.ENSMUSP00000071654,10090.ENSMUSP00000078337,10090.ENSMUSP00000080568,10090.ENSMUSP00000087925,10090.ENSMUSP00000103222,10090.ENSMUSP00000109552,10090.ENSMUSP00000109646…	Jup,Pea15a,Mapre1,Rps3,Dcx,Prkar2a,Prkar2b,Fermt2,Rcc2,Gsk3a,Apc,Syn1,Camk2b,Srcin1,Dctn1,Map2,Gsk3b,Kif2a,Stau2,Bcar1,Clasp2,Dnm2,Ank2,Dvl2
GO:0051015	Actin filament binding	14	227	1.23	1e-10	10	10090.ENSMUSP00000004646,10090.ENSMUSP00000005234,10090.ENSMUSP00000021950,10090.ENSMUSP00000031625,10090.ENSMUSP00000034285,10090.ENSMUSP00000041732,10090.ENSMUSP00000042123,10090.ENSMUSP00000044554,10090.ENSMUSP00000052020,10090.ENSMUSP00000073124,10090.ENSMUSP00000095507,10090.ENSMUSP00000130201,10090.ENSMUSP00000130696,10090.ENSMUSP00000146896	Coro1c,Wdr1,Dbn1,Arpc1a,Cotl1,Ppp1r9b,Lasp1,Fermt2,Flnb,Plec,Macf1,Clasp2,Myo18a,Camsap3
GO:0005488	Binding	77	13419	0.19	1.24e-10	9.90658	10090.ENSMUSP00000000590,10090.ENSMUSP00000001452,10090.ENSMUSP00000001592,10090.ENSMUSP00000004646,10090.ENSMUSP00000005234,10090.ENSMUSP00000013842,10090.ENSMUSP00000018755,10090.ENSMUSP00000018851,10090.ENSMUSP00000021091,10090.ENSMUSP00000021950,10090.ENSMUSP00000022842,10090.ENSMUSP00000027684,10090.ENSMUSP00000028517,10090.ENSMUSP00000028981,10090.ENSMUSP00000029694,10090.ENSMUSP00000030518…	Rdx,Cct3,Jup,Coro1c,Wdr1,Pea15a,Pdlim4,Dync1h1,Pafah1b1,Dbn1,Cct5,Arl8a,Ola1,Mapre1,Arhgef2,Capzb,Nudc,Pclo,Acads,Arpc1a,Mtpn,Rps3,Dcx,Ist1,Cotl1,Map4,Prkar2a,Prkar2b,Ppp1r9b,Lasp1,Tubb4b,Sh3pxd2b,Fermt2,Flnb,Gfap,Pfn2,Ywhae,Tubb3,Rcc2,Gsk3a,Plec,Bcas3,Kif21b,Tuba1b,Apc,Epb41l3,Syn1,Camk2b,Eml4,Macf1,Srcin1,Rbm39,Tpt1,Ckap5,Hnrnpc,Dctn1,Map2,Gsk3b,Kif2a,Tcp1,Abi1,Stau2,Sept7,Sorbs2,Bcar1,Clasp2,M…
GO:0051010	Microtubule plus-end binding	6	21	1.89	2.22e-07	6.65365	10090.ENSMUSP00000021091,10090.ENSMUSP00000028981,10090.ENSMUSP00000078337,10090.ENSMUSP00000106970,10090.ENSMUSP00000109552,10090.ENSMUSP00000130201	Pafah1b1,Mapre1,Apc,Ckap5,Dctn1,Clasp2
GO:0005200	Structural constituent of cytoskeleton	8	77	1.45	3.18e-07	6.49757	10090.ENSMUSP00000042342,10090.ENSMUSP00000064691,10090.ENSMUSP00000071134,10090.ENSMUSP00000073124,10090.ENSMUSP00000076777,10090.ENSMUSP00000079098,10090.ENSMUSP00000087925,10090.ENSMUSP00000138753	Tubb4b,Gfap,Tubb3,Plec,Tuba1b,Epb41l3,Camk2b,Ank2
GO:0019904	Protein domain specific binding	17	844	0.74	3.75e-06	5.42597	10090.ENSMUSP00000000590,10090.ENSMUSP00000034164,10090.ENSMUSP00000035220,10090.ENSMUSP00000039797,10090.ENSMUSP00000044276,10090.ENSMUSP00000070993,10090.ENSMUSP00000071163,10090.ENSMUSP00000103222,10090.ENSMUSP00000105216,10090.ENSMUSP00000107237,10090.ENSMUSP00000118491,10090.ENSMUSP00000128000,10090.ENSMUSP00000129584,10090.ENSMUSP00000133564,10090.ENSMUSP00000140073,10090.ENSMUSP00000140274…	Rdx,Ist1,Prkar2a,Prkar2b,Sh3pxd2b,Ywhae,Rcc2,Srcin1,Rbm39,Hnrnpc,Abi1,Sorbs2,Bcar1,Dnm2,Dvl2,Abi2,Dnm1l
GO:0032555	Purine ribonucleotide binding	23	1928	0.51	9.13e-05	4.03953	10090.ENSMUSP00000001452,10090.ENSMUSP00000018851,10090.ENSMUSP00000022842,10090.ENSMUSP00000027684,10090.ENSMUSP00000028517,10090.ENSMUSP00000031524,10090.ENSMUSP00000035220,10090.ENSMUSP00000039797,10090.ENSMUSP00000042342,10090.ENSMUSP00000071134,10090.ENSMUSP00000071654,10090.ENSMUSP00000074661,10090.ENSMUSP00000076777,10090.ENSMUSP00000080568,10090.ENSMUSP00000087925,10090.ENSMUSP00000110398…	Cct3,Dync1h1,Cct5,Arl8a,Ola1,Acads,Prkar2a,Prkar2b,Tubb4b,Tubb3,Gsk3a,Kif21b,Tuba1b,Syn1,Camk2b,Gsk3b,Kif2a,Tcp1,Sept7,Myo18a,Dnm2,Sept11,Dnm1l
GO:0043168	Anion binding	26	2465	0.46	0.00011	3.95861	10090.ENSMUSP00000001452,10090.ENSMUSP00000018851,10090.ENSMUSP00000022842,10090.ENSMUSP00000027684,10090.ENSMUSP00000028517,10090.ENSMUSP00000031524,10090.ENSMUSP00000035220,10090.ENSMUSP00000039797,10090.ENSMUSP00000042342,10090.ENSMUSP00000044276,10090.ENSMUSP00000044554,10090.ENSMUSP00000068890,10090.ENSMUSP00000071134,10090.ENSMUSP00000071654,10090.ENSMUSP00000074661,10090.ENSMUSP00000076777…	Cct3,Dync1h1,Cct5,Arl8a,Ola1,Acads,Prkar2a,Prkar2b,Tubb4b,Sh3pxd2b,Fermt2,Pfn2,Tubb3,Gsk3a,Kif21b,Tuba1b,Syn1,Camk2b,Gsk3b,Kif2a,Tcp1,Sept7,Myo18a,Dnm2,Sept11,Dnm1l
GO:0017111	Nucleoside-triphosphatase activity	13	636	0.75	0.00016	3.79588	10090.ENSMUSP00000001452,10090.ENSMUSP00000022842,10090.ENSMUSP00000027684,10090.ENSMUSP00000028517,10090.ENSMUSP00000068890,10090.ENSMUSP00000074661,10090.ENSMUSP00000095507,10090.ENSMUSP00000112715,10090.ENSMUSP00000116108,10090.ENSMUSP00000127641,10090.ENSMUSP00000133564,10090.ENSMUSP00000144235,10090.ENSMUSP00000155155	Cct3,Cct5,Arl8a,Ola1,Pfn2,Kif21b,Macf1,Kif2a,Tcp1,Sept7,Dnm2,Sept11,Dnm1l
GO:0034236	Protein kinase A catalytic subunit binding	4	15	1.86	0.00016	3.79588	10090.ENSMUSP00000035220,10090.ENSMUSP00000039797,10090.ENSMUSP00000071654,10090.ENSMUSP00000110398	Prkar2a,Prkar2b,Gsk3a,Gsk3b
GO:0031625	Ubiquitin protein ligase binding	9	316	0.89	0.00058	3.23657	10090.ENSMUSP00000035220,10090.ENSMUSP00000039797,10090.ENSMUSP00000070993,10090.ENSMUSP00000076777,10090.ENSMUSP00000078337,10090.ENSMUSP00000110398,10090.ENSMUSP00000116108,10090.ENSMUSP00000140274,10090.ENSMUSP00000155155	Prkar2a,Prkar2b,Ywhae,Tuba1b,Apc,Gsk3b,Tcp1,Abi2,Dnm1l
GO:0051018	Protein kinase A binding	5	57	1.38	0.00058	3.23657	10090.ENSMUSP00000032998,10090.ENSMUSP00000035220,10090.ENSMUSP00000039797,10090.ENSMUSP00000071654,10090.ENSMUSP00000110398	Rps3,Prkar2a,Prkar2b,Gsk3a,Gsk3b
GO:0005198	Structural molecule activity	12	692	0.68	0.0014	2.85387	10090.ENSMUSP00000001592,10090.ENSMUSP00000030691,10090.ENSMUSP00000032998,10090.ENSMUSP00000042342,10090.ENSMUSP00000064691,10090.ENSMUSP00000071134,10090.ENSMUSP00000073124,10090.ENSMUSP00000076777,10090.ENSMUSP00000079098,10090.ENSMUSP00000087925,10090.ENSMUSP00000095507,10090.ENSMUSP00000138753	Jup,Pclo,Rps3,Tubb4b,Gfap,Tubb3,Plec,Tuba1b,Epb41l3,Camk2b,Macf1,Ank2
GO:0035639	Purine ribonucleoside triphosphate binding	20	1847	0.47	0.0014	2.85387	10090.ENSMUSP00000001452,10090.ENSMUSP00000018851,10090.ENSMUSP00000022842,10090.ENSMUSP00000027684,10090.ENSMUSP00000028517,10090.ENSMUSP00000042342,10090.ENSMUSP00000071134,10090.ENSMUSP00000071654,10090.ENSMUSP00000074661,10090.ENSMUSP00000076777,10090.ENSMUSP00000080568,10090.ENSMUSP00000087925,10090.ENSMUSP00000110398,10090.ENSMUSP00000112715,10090.ENSMUSP00000116108,10090.ENSMUSP00000127641…	Cct3,Dync1h1,Cct5,Arl8a,Ola1,Tubb4b,Tubb3,Gsk3a,Kif21b,Tuba1b,Syn1,Camk2b,Gsk3b,Kif2a,Tcp1,Sept7,Myo18a,Dnm2,Sept11,Dnm1l
GO:0051011	Microtubule minus-end binding	3	9	1.96	0.0015	2.82391	10090.ENSMUSP00000095507,10090.ENSMUSP00000142299,10090.ENSMUSP00000146896	Macf1,Camsap2,Camsap3
GO:0005525	GTP binding	9	383	0.81	0.0019	2.72125	10090.ENSMUSP00000027684,10090.ENSMUSP00000028517,10090.ENSMUSP00000042342,10090.ENSMUSP00000071134,10090.ENSMUSP00000076777,10090.ENSMUSP00000127641,10090.ENSMUSP00000133564,10090.ENSMUSP00000144235,10090.ENSMUSP00000155155	Arl8a,Ola1,Tubb4b,Tubb3,Tuba1b,Sept7,Dnm2,Sept11,Dnm1l
GO:0002162	Dystroglycan binding	3	12	1.83	0.0029	2.5376	10090.ENSMUSP00000073124,10090.ENSMUSP00000109646,10090.ENSMUSP00000130201	Plec,Map2,Clasp2
GO:0016887	ATP hydrolysis activity	8	337	0.81	0.005	2.30103	10090.ENSMUSP00000001452,10090.ENSMUSP00000022842,10090.ENSMUSP00000028517,10090.ENSMUSP00000068890,10090.ENSMUSP00000074661,10090.ENSMUSP00000095507,10090.ENSMUSP00000112715,10090.ENSMUSP00000116108	Cct3,Cct5,Ola1,Pfn2,Kif21b,Macf1,Kif2a,Tcp1
GO:0106006	Cytoskeletal protein-membrane anchor activity	2	2	2.44	0.0099	2.00436	10090.ENSMUSP00000001592,10090.ENSMUSP00000079098	Jup,Epb41l3
GO:0070840	Dynein complex binding	3	24	1.53	0.0158	1.80134	10090.ENSMUSP00000021091,10090.ENSMUSP00000078337,10090.ENSMUSP00000110398	Pafah1b1,Apc,Gsk3b
GO:0060090	Molecular adaptor activity	8	416	0.72	0.0188	1.72584	10090.ENSMUSP00000001592,10090.ENSMUSP00000079098,10090.ENSMUSP00000118491,10090.ENSMUSP00000127641,10090.ENSMUSP00000138753,10090.ENSMUSP00000140073,10090.ENSMUSP00000140274,10090.ENSMUSP00000144235	Jup,Epb41l3,Abi1,Sept7,Ank2,Dvl2,Abi2,Sept11
GO:0140662	ATP-dependent protein folding chaperone	3	28	1.47	0.0228	1.64207	10090.ENSMUSP00000001452,10090.ENSMUSP00000022842,10090.ENSMUSP00000116108	Cct3,Cct5,Tcp1
GO:0140657	ATP-dependent activity	9	557	0.64	0.0248	1.60555	10090.ENSMUSP00000001452,10090.ENSMUSP00000018851,10090.ENSMUSP00000022842,10090.ENSMUSP00000028517,10090.ENSMUSP00000068890,10090.ENSMUSP00000074661,10090.ENSMUSP00000095507,10090.ENSMUSP00000112715,10090.ENSMUSP00000116108	Cct3,Dync1h1,Cct5,Ola1,Pfn2,Kif21b,Macf1,Kif2a,Tcp1
GO:0030507	Spectrin binding	3	33	1.39	0.0341	1.46725	10090.ENSMUSP00000138753,10090.ENSMUSP00000142299,10090.ENSMUSP00000146896	Ank2,Camsap2,Camsap3
GO:0031749	D2 dopamine receptor binding	2	6	1.96	0.0396	1.4023	10090.ENSMUSP00000041732,10090.ENSMUSP00000133564	Ppp1r9b,Dnm2
GO:0051082	Unfolded protein binding	4	94	1.07	0.0488	1.31158	10090.ENSMUSP00000001452,10090.ENSMUSP00000022842,10090.ENSMUSP00000030665,10090.ENSMUSP00000116108	Cct3,Cct5,Nudc,Tcp1

## Sheet: Fig 5B
Supplemental Table S7: GO Molecular Function analysis for proteins associated with the nucleus and ribonucleoprotein complex (Fig. 5B)
#term ID	term description	observed gene count	background gene count	strength	false discovery rate	matching proteins in your network (IDs)	matching proteins in your network (labels)
GO:0003723	RNA binding	44	1172	0.74	7.05e-17	10090.ENSMUSP00000001620,10090.ENSMUSP00000001809,10090.ENSMUSP00000002808,10090.ENSMUSP00000018727,10090.ENSMUSP00000021226,10090.ENSMUSP00000030623,10090.ENSMUSP00000031617,10090.ENSMUSP00000032998,10090.ENSMUSP00000034834,10090.ENSMUSP00000034966,10090.ENSMUSP00000035415,10090.ENSMUSP00000044677,10090.ENSMUSP00000047008,10090.ENSMUSP00000054863,10090.ENSMUSP00000055254,10090.ENSMUSP00000055535…	Fxr1,Pabpc1,Prkra,G3bp1,Luc7l3,Sfpq,Rpl6,Rps3,Pkm,Rpl4,Atxn2l,Thoc2,Eif5a,Pcbp1,Luc7l2,Ddx17,Mrps27,Srsf7,Hnrnph1,Pcbp2,Rpl15,Rpl3,Ptcd3,Tardbp,Hsp90aa1,Rpl7a,Zranb2,Fus,Rps9,Rbm39,Hnrnpc,Hnrnpa3,Srsf3,Rpl22,Hnrnpm,Srsf1,Zcchc17,Stau2,Slirp,Hdlbp,Ddx39b,Purb,Rpl18,Rpl17
GO:0003729	mRNA binding	23	353	0.98	2.9e-12	10090.ENSMUSP00000001620,10090.ENSMUSP00000001809,10090.ENSMUSP00000018727,10090.ENSMUSP00000021226,10090.ENSMUSP00000031617,10090.ENSMUSP00000032998,10090.ENSMUSP00000034834,10090.ENSMUSP00000044677,10090.ENSMUSP00000054863,10090.ENSMUSP00000055254,10090.ENSMUSP00000077509,10090.ENSMUSP00000081142,10090.ENSMUSP00000091921,10090.ENSMUSP00000101858,10090.ENSMUSP00000107237,10090.ENSMUSP00000107595…	Fxr1,Pabpc1,G3bp1,Luc7l3,Rpl6,Rps3,Pkm,Thoc2,Pcbp1,Luc7l2,Pcbp2,Tardbp,Hsp90aa1,Fus,Hnrnpc,Hnrnpa3,Srsf3,Hnrnpm,Srsf1,Stau2,Slirp,Hdlbp,Purb
GO:0097159	Organic cyclic compound binding	85	5792	0.33	1.42e-11	10090.ENSMUSP00000001620,10090.ENSMUSP00000001809,10090.ENSMUSP00000002808,10090.ENSMUSP00000003029,10090.ENSMUSP00000005714,10090.ENSMUSP00000013737,10090.ENSMUSP00000015501,10090.ENSMUSP00000018727,10090.ENSMUSP00000018851,10090.ENSMUSP00000020504,10090.ENSMUSP00000020630,10090.ENSMUSP00000021226,10090.ENSMUSP00000022529,10090.ENSMUSP00000022793,10090.ENSMUSP00000023467,10090.ENSMUSP00000027503…	Fxr1,Pabpc1,Prkra,Timm44,Ube2m,Ndufs2,Clpx,G3bp1,Dync1h1,Hint1,Hspa4,Luc7l3,Tkt,Acin1,Pak2,Dtymk,Hspa5,Ola1,Nfs1,Sfpq,Acads,Rpl6,Mtpn,Rps3,Hcfc1,Pkm,Rpl4,Atxn2l,Tsfm,Thoc2,Eif5a,Pcbp1,Luc7l2,Ddx17,Pfkm,Ahcy,Mrps27,Srsf7,Gsk3a,Gm10053,Hnrnph1,Pcbp2,Ctbp1,Rpl15,Atp1a3,Rpl3,Syn1,Ptcd3,Ube2o,Tardbp,Hsp90aa1,Eef1g,H2bc3,Ass1,Camk2a,Rpl7a,Zranb2,Fus,Rps9,H2aw,Anxa6,Rbm39,Eef1d,Hnrnpc,Hnrnpa3,Atp6v1a,Gs…
GO:1901363	Heterocyclic compound binding	84	5707	0.33	1.55e-11	10090.ENSMUSP00000001620,10090.ENSMUSP00000001809,10090.ENSMUSP00000002808,10090.ENSMUSP00000003029,10090.ENSMUSP00000005714,10090.ENSMUSP00000013737,10090.ENSMUSP00000015501,10090.ENSMUSP00000018727,10090.ENSMUSP00000018851,10090.ENSMUSP00000020504,10090.ENSMUSP00000020630,10090.ENSMUSP00000021226,10090.ENSMUSP00000022529,10090.ENSMUSP00000022793,10090.ENSMUSP00000023467,10090.ENSMUSP00000027503…	Fxr1,Pabpc1,Prkra,Timm44,Ube2m,Ndufs2,Clpx,G3bp1,Dync1h1,Hint1,Hspa4,Luc7l3,Tkt,Acin1,Pak2,Dtymk,Hspa5,Ola1,Nfs1,Sfpq,Acads,Rpl6,Mtpn,Rps3,Hcfc1,Pkm,Rpl4,Atxn2l,Tsfm,Thoc2,Eif5a,Pcbp1,Luc7l2,Ddx17,Pfkm,Ahcy,Mrps27,Srsf7,Gsk3a,Gm10053,Hnrnph1,Pcbp2,Ctbp1,Rpl15,Atp1a3,Rpl3,Syn1,Ptcd3,Ube2o,Tardbp,Hsp90aa1,Eef1g,H2bc3,Ass1,Camk2a,Rpl7a,Zranb2,Fus,Rps9,H2aw,Anxa6,Rbm39,Eef1d,Hnrnpc,Hnrnpa3,Atp6v1a,Gs…
GO:0003735	Structural constituent of ribosome	16	175	1.12	2.71e-10	10090.ENSMUSP00000001485,10090.ENSMUSP00000024486,10090.ENSMUSP00000031617,10090.ENSMUSP00000032124,10090.ENSMUSP00000032841,10090.ENSMUSP00000032998,10090.ENSMUSP00000034966,10090.ENSMUSP00000035105,10090.ENSMUSP00000079163,10090.ENSMUSP00000080354,10090.ENSMUSP00000088456,10090.ENSMUSP00000099962,10090.ENSMUSP00000104265,10090.ENSMUSP00000118787,10090.ENSMUSP00000147816,10090.ENSMUSP00000157556	Mrpl10,Mrps23,Rpl6,Mrpl19,Mrpl46,Rps3,Rpl4,Rpsa,Rpl15,Rpl3,Dap3,Rpl7a,Rps9,Rpl22,Rpl18,Rpl17
GO:0005515	Protein binding	95	7635	0.26	1.42e-09	10090.ENSMUSP00000001592,10090.ENSMUSP00000001620,10090.ENSMUSP00000001809,10090.ENSMUSP00000002808,10090.ENSMUSP00000003029,10090.ENSMUSP00000013130,10090.ENSMUSP00000013737,10090.ENSMUSP00000013842,10090.ENSMUSP00000015501,10090.ENSMUSP00000015855,10090.ENSMUSP00000018755,10090.ENSMUSP00000018851,10090.ENSMUSP00000020630,10090.ENSMUSP00000021091,10090.ENSMUSP00000021514,10090.ENSMUSP00000022529…	Jup,Fxr1,Pabpc1,Prkra,Timm44,Strn3,Ndufs2,Pea15a,Clpx,Prune1,Pdlim4,Dync1h1,Hspa4,Pafah1b1,Ppm1a,Tkt,Dhrs4,Pak2,Hspa5,Nfs1,Nbea,Sfpq,Nudc,Mecr,Acads,Arpc1a,Rps3,Hcfc1,Ist1,Cotl1,Pkm,Rpsa,Ppp1r9b,Fermt2,Hacd3,Eif5a,Pakap,Flnb,Luc7l2,Ptpn11,Pfkm,Ahcy,Elob,Ppp6r1,Srsf7,Ywhae,Rcc2,Gsk3a,Gm10053,Bcas3,Ethe1,Hnrnph1,Pcbp2,Apc,Ctbp1,Atp1a3,Syn1,Tardbp,Hsp90aa1,Srgap2,H2bc3,Ass1,Camk2a,Fus,H2aw,Anxa6,Rbm…
GO:0019899	Enzyme binding	46	2347	0.46	2.4e-08	10090.ENSMUSP00000001592,10090.ENSMUSP00000002808,10090.ENSMUSP00000003029,10090.ENSMUSP00000013130,10090.ENSMUSP00000013737,10090.ENSMUSP00000013842,10090.ENSMUSP00000018755,10090.ENSMUSP00000023467,10090.ENSMUSP00000028222,10090.ENSMUSP00000029374,10090.ENSMUSP00000030623,10090.ENSMUSP00000032998,10090.ENSMUSP00000034285,10090.ENSMUSP00000041732,10090.ENSMUSP00000044554,10090.ENSMUSP00000044955…	Jup,Prkra,Timm44,Strn3,Ndufs2,Pea15a,Pdlim4,Pak2,Hspa5,Nbea,Sfpq,Rps3,Cotl1,Ppp1r9b,Fermt2,Hacd3,Luc7l2,Ptpn11,Pfkm,Elob,Ppp6r1,Ywhae,Rcc2,Gsk3a,Gm10053,Bcas3,Hnrnph1,Pcbp2,Apc,Syn1,Hsp90aa1,Srgap2,Hnrnpc,Dctn1,Map2,Gsk3b,Kif2a,Srsf3,Srsf1,Stau2,Gstp1,Tpi1,Dnm2,Dvl2,Abi2,Casp3
GO:0005488	Binding	128	13419	0.14	8.22e-08	10090.ENSMUSP00000001592,10090.ENSMUSP00000001620,10090.ENSMUSP00000001809,10090.ENSMUSP00000002808,10090.ENSMUSP00000003029,10090.ENSMUSP00000005714,10090.ENSMUSP00000013130,10090.ENSMUSP00000013737,10090.ENSMUSP00000013842,10090.ENSMUSP00000015501,10090.ENSMUSP00000015855,10090.ENSMUSP00000018727,10090.ENSMUSP00000018755,10090.ENSMUSP00000018851,10090.ENSMUSP00000020504,10090.ENSMUSP00000020630…	Jup,Fxr1,Pabpc1,Prkra,Timm44,Ube2m,Strn3,Ndufs2,Pea15a,Clpx,Prune1,G3bp1,Pdlim4,Dync1h1,Hint1,Hspa4,Pafah1b1,Luc7l3,Ppm1a,Glrx5,Tkt,Acin1,Dhrs4,Pak2,Dtymk,Hspa5,Ola1,Nfs1,Nbea,Sfpq,Nudc,Mecr,Acads,Rpl6,Arpc1a,Mtpn,Rps3,Hcfc1,Ist1,Cotl1,Pkm,Rpl4,Rpsa,Atxn2l,Lap3,Ppp1r9b,Tsfm,Fermt2,Thoc2,Hacd3,Eif5a,Pakap,Flnb,Pcbp1,Luc7l2,Ddx17,Ptpn11,Pfkm,Ahcy,Mrps27,Elob,Ppp6r1,Srsf7,Ywhae,Rcc2,Gsk3a,Gm10053,Bc…
GO:0003676	Nucleic acid binding	54	3580	0.34	3.18e-06	10090.ENSMUSP00000001620,10090.ENSMUSP00000001809,10090.ENSMUSP00000002808,10090.ENSMUSP00000018727,10090.ENSMUSP00000021226,10090.ENSMUSP00000022793,10090.ENSMUSP00000030623,10090.ENSMUSP00000031617,10090.ENSMUSP00000031866,10090.ENSMUSP00000032998,10090.ENSMUSP00000033761,10090.ENSMUSP00000034834,10090.ENSMUSP00000034966,10090.ENSMUSP00000035415,10090.ENSMUSP00000042134,10090.ENSMUSP00000044677…	Fxr1,Pabpc1,Prkra,G3bp1,Luc7l3,Acin1,Sfpq,Rpl6,Mtpn,Rps3,Hcfc1,Pkm,Rpl4,Atxn2l,Tsfm,Thoc2,Eif5a,Pcbp1,Luc7l2,Ddx17,Mrps27,Srsf7,Hnrnph1,Pcbp2,Rpl15,Rpl3,Ptcd3,Tardbp,Hsp90aa1,Eef1g,H2bc3,Rpl7a,Zranb2,Fus,Rps9,H2aw,Rbm39,Eef1d,Hnrnpc,Hnrnpa3,Srsf3,Rpl22,Hnrnpm,Srsf1,Zcchc17,Stau2,Slirp,Hdlbp,Ddx39b,H2bc18,Purb,Agfg1,Rpl18,Rpl17
GO:0019900	Kinase binding	24	877	0.6	5.2e-06	10090.ENSMUSP00000001592,10090.ENSMUSP00000002808,10090.ENSMUSP00000013842,10090.ENSMUSP00000023467,10090.ENSMUSP00000029374,10090.ENSMUSP00000032998,10090.ENSMUSP00000041732,10090.ENSMUSP00000044554,10090.ENSMUSP00000058757,10090.ENSMUSP00000059801,10090.ENSMUSP00000071163,10090.ENSMUSP00000071654,10090.ENSMUSP00000078337,10090.ENSMUSP00000080568,10090.ENSMUSP00000091921,10090.ENSMUSP00000109552…	Jup,Prkra,Pea15a,Pak2,Nbea,Rps3,Ppp1r9b,Fermt2,Ptpn11,Pfkm,Rcc2,Gsk3a,Apc,Syn1,Hsp90aa1,Dctn1,Map2,Gsk3b,Kif2a,Srsf1,Stau2,Gstp1,Dnm2,Dvl2
GO:0019901	Protein kinase binding	22	786	0.61	1.41e-05	10090.ENSMUSP00000001592,10090.ENSMUSP00000002808,10090.ENSMUSP00000013842,10090.ENSMUSP00000023467,10090.ENSMUSP00000029374,10090.ENSMUSP00000032998,10090.ENSMUSP00000044554,10090.ENSMUSP00000058757,10090.ENSMUSP00000071163,10090.ENSMUSP00000071654,10090.ENSMUSP00000078337,10090.ENSMUSP00000080568,10090.ENSMUSP00000091921,10090.ENSMUSP00000109552,10090.ENSMUSP00000109646,10090.ENSMUSP00000110398…	Jup,Prkra,Pea15a,Pak2,Nbea,Rps3,Fermt2,Ptpn11,Rcc2,Gsk3a,Apc,Syn1,Hsp90aa1,Dctn1,Map2,Gsk3b,Kif2a,Srsf1,Stau2,Gstp1,Dnm2,Dvl2
GO:0005198	Structural molecule activity	20	692	0.62	3.53e-05	10090.ENSMUSP00000001485,10090.ENSMUSP00000001592,10090.ENSMUSP00000024486,10090.ENSMUSP00000031617,10090.ENSMUSP00000032124,10090.ENSMUSP00000032841,10090.ENSMUSP00000032998,10090.ENSMUSP00000034966,10090.ENSMUSP00000035105,10090.ENSMUSP00000079163,10090.ENSMUSP00000080354,10090.ENSMUSP00000088456,10090.ENSMUSP00000097294,10090.ENSMUSP00000099962,10090.ENSMUSP00000104265,10090.ENSMUSP00000104445…	Mrpl10,Jup,Mrps23,Rpl6,Mrpl19,Mrpl46,Rps3,Rpl4,Rpsa,Rpl15,Rpl3,Dap3,H2bc3,Rpl7a,Rps9,H2aw,Rpl22,H2bc18,Rpl18,Rpl17
GO:0019843	rRNA binding	8	75	1.19	3.75e-05	10090.ENSMUSP00000031617,10090.ENSMUSP00000032998,10090.ENSMUSP00000034966,10090.ENSMUSP00000062326,10090.ENSMUSP00000080354,10090.ENSMUSP00000080743,10090.ENSMUSP00000104265,10090.ENSMUSP00000157556	Rpl6,Rps3,Rpl4,Mrps27,Rpl3,Ptcd3,Rps9,Rpl17
GO:0044877	Protein-containing complex binding	31	1602	0.45	5.51e-05	10090.ENSMUSP00000001592,10090.ENSMUSP00000013130,10090.ENSMUSP00000020630,10090.ENSMUSP00000021091,10090.ENSMUSP00000028222,10090.ENSMUSP00000028517,10090.ENSMUSP00000031625,10090.ENSMUSP00000032998,10090.ENSMUSP00000034164,10090.ENSMUSP00000034285,10090.ENSMUSP00000035105,10090.ENSMUSP00000041732,10090.ENSMUSP00000044554,10090.ENSMUSP00000047008,10090.ENSMUSP00000048678,10090.ENSMUSP00000052020…	Jup,Strn3,Hspa4,Pafah1b1,Hspa5,Ola1,Arpc1a,Rps3,Ist1,Cotl1,Rpsa,Ppp1r9b,Fermt2,Eif5a,Pakap,Flnb,Ptpn11,Mrps27,Elob,Ywhae,Apc,Ptcd3,Anxa6,Ckap5,Hnrnpc,Gsk3b,Stau2,Ddx39b,Dnm2,Camsap3,Casp3
GO:0008092	Cytoskeletal protein binding	24	1033	0.53	6.89e-05	10090.ENSMUSP00000015855,10090.ENSMUSP00000018755,10090.ENSMUSP00000021091,10090.ENSMUSP00000031625,10090.ENSMUSP00000032998,10090.ENSMUSP00000034285,10090.ENSMUSP00000041732,10090.ENSMUSP00000044554,10090.ENSMUSP00000052020,10090.ENSMUSP00000071163,10090.ENSMUSP00000074416,10090.ENSMUSP00000078337,10090.ENSMUSP00000080568,10090.ENSMUSP00000091921,10090.ENSMUSP00000101858,10090.ENSMUSP00000104511…	Prune1,Pdlim4,Pafah1b1,Arpc1a,Rps3,Cotl1,Ppp1r9b,Fermt2,Flnb,Rcc2,Bcas3,Apc,Syn1,Hsp90aa1,Fus,Anxa6,Ckap5,Dctn1,Map2,Gsk3b,Kif2a,Stau2,Dnm2,Camsap3
GO:0045182	Translation regulator activity	9	152	0.94	0.00051	10090.ENSMUSP00000001620,10090.ENSMUSP00000042134,10090.ENSMUSP00000047008,10090.ENSMUSP00000054863,10090.ENSMUSP00000093955,10090.ENSMUSP00000104265,10090.ENSMUSP00000105602,10090.ENSMUSP00000118787,10090.ENSMUSP00000136957	Fxr1,Tsfm,Eif5a,Pcbp1,Eef1g,Rps9,Eef1d,Rpl22,Purb
GO:0042802	Identical protein binding	37	2406	0.35	0.00063	10090.ENSMUSP00000001620,10090.ENSMUSP00000002808,10090.ENSMUSP00000018755,10090.ENSMUSP00000021091,10090.ENSMUSP00000022529,10090.ENSMUSP00000022821,10090.ENSMUSP00000023467,10090.ENSMUSP00000029147,10090.ENSMUSP00000030623,10090.ENSMUSP00000031524,10090.ENSMUSP00000033761,10090.ENSMUSP00000034164,10090.ENSMUSP00000034834,10090.ENSMUSP00000052020,10090.ENSMUSP00000059801,10090.ENSMUSP00000061851…	Fxr1,Prkra,Pdlim4,Pafah1b1,Tkt,Dhrs4,Pak2,Nfs1,Sfpq,Acads,Hcfc1,Ist1,Pkm,Flnb,Pfkm,Ahcy,Ywhae,Ethe1,Hnrnph1,Ctbp1,Syn1,Tardbp,Hsp90aa1,Srgap2,Ass1,Camk2a,Fus,Anxa6,Hnrnpc,Dctn1,Rpl22,Zcchc17,Sept7,Tpi1,Ddx39b,Dvl2,Abi2
GO:0043021	Ribonucleoprotein complex binding	9	180	0.86	0.0017	10090.ENSMUSP00000028222,10090.ENSMUSP00000028517,10090.ENSMUSP00000035105,10090.ENSMUSP00000047008,10090.ENSMUSP00000062326,10090.ENSMUSP00000080743,10090.ENSMUSP00000106970,10090.ENSMUSP00000107237,10090.ENSMUSP00000124505	Hspa5,Ola1,Rpsa,Eif5a,Mrps27,Ptcd3,Ckap5,Hnrnpc,Stau2
GO:0003730	mRNA 3-UTR binding	7	102	1	0.0026	10090.ENSMUSP00000001620,10090.ENSMUSP00000001809,10090.ENSMUSP00000054863,10090.ENSMUSP00000081142,10090.ENSMUSP00000101858,10090.ENSMUSP00000107237,10090.ENSMUSP00000107595	Fxr1,Pabpc1,Pcbp1,Tardbp,Fus,Hnrnpc,Hnrnpa3
GO:0003746	Translation elongation factor activity	4	20	1.46	0.0044	10090.ENSMUSP00000042134,10090.ENSMUSP00000047008,10090.ENSMUSP00000093955,10090.ENSMUSP00000105602	Tsfm,Eif5a,Eef1g,Eef1d
GO:0015631	Tubulin binding	12	384	0.66	0.0044	10090.ENSMUSP00000015855,10090.ENSMUSP00000021091,10090.ENSMUSP00000032998,10090.ENSMUSP00000071163,10090.ENSMUSP00000074416,10090.ENSMUSP00000078337,10090.ENSMUSP00000106970,10090.ENSMUSP00000109552,10090.ENSMUSP00000109646,10090.ENSMUSP00000112715,10090.ENSMUSP00000133564,10090.ENSMUSP00000146896	Prune1,Pafah1b1,Rps3,Rcc2,Bcas3,Apc,Ckap5,Dctn1,Map2,Kif2a,Dnm2,Camsap3
GO:0043022	Ribosome binding	6	74	1.07	0.0044	10090.ENSMUSP00000028222,10090.ENSMUSP00000028517,10090.ENSMUSP00000035105,10090.ENSMUSP00000047008,10090.ENSMUSP00000062326,10090.ENSMUSP00000124505	Hspa5,Ola1,Rpsa,Eif5a,Mrps27,Stau2
GO:0008017	Microtubule binding	10	268	0.74	0.0047	10090.ENSMUSP00000021091,10090.ENSMUSP00000032998,10090.ENSMUSP00000071163,10090.ENSMUSP00000078337,10090.ENSMUSP00000106970,10090.ENSMUSP00000109552,10090.ENSMUSP00000109646,10090.ENSMUSP00000112715,10090.ENSMUSP00000133564,10090.ENSMUSP00000146896	Pafah1b1,Rps3,Rcc2,Apc,Ckap5,Dctn1,Map2,Kif2a,Dnm2,Camsap3
GO:0019904	Protein domain specific binding	18	844	0.49	0.0048	10090.ENSMUSP00000013130,10090.ENSMUSP00000028222,10090.ENSMUSP00000034164,10090.ENSMUSP00000048678,10090.ENSMUSP00000058757,10090.ENSMUSP00000070983,10090.ENSMUSP00000070993,10090.ENSMUSP00000071163,10090.ENSMUSP00000078682,10090.ENSMUSP00000091921,10090.ENSMUSP00000105216,10090.ENSMUSP00000107237,10090.ENSMUSP00000118491,10090.ENSMUSP00000120115,10090.ENSMUSP00000120595,10090.ENSMUSP00000133564…	Strn3,Hspa5,Ist1,Pakap,Ptpn11,Srsf7,Ywhae,Rcc2,Ctbp1,Hsp90aa1,Rbm39,Hnrnpc,Abi1,Hnrnpm,Srsf1,Dnm2,Dvl2,Abi2
GO:0051010	Microtubule plus-end binding	4	21	1.44	0.0048	10090.ENSMUSP00000021091,10090.ENSMUSP00000078337,10090.ENSMUSP00000106970,10090.ENSMUSP00000109552	Pafah1b1,Apc,Ckap5,Dctn1
GO:0030554	Adenyl nucleotide binding	26	1583	0.38	0.0061	10090.ENSMUSP00000003029,10090.ENSMUSP00000005714,10090.ENSMUSP00000015501,10090.ENSMUSP00000018727,10090.ENSMUSP00000018851,10090.ENSMUSP00000020630,10090.ENSMUSP00000023467,10090.ENSMUSP00000027503,10090.ENSMUSP00000028222,10090.ENSMUSP00000028517,10090.ENSMUSP00000031524,10090.ENSMUSP00000034834,10090.ENSMUSP00000055535,10090.ENSMUSP00000059801,10090.ENSMUSP00000061851,10090.ENSMUSP00000071654…	Timm44,Ube2m,Clpx,G3bp1,Dync1h1,Hspa4,Pak2,Dtymk,Hspa5,Ola1,Acads,Pkm,Ddx17,Pfkm,Ahcy,Gsk3a,Atp1a3,Syn1,Ube2o,Hsp90aa1,Ass1,Camk2a,Atp6v1a,Gsk3b,Kif2a,Ddx39b
GO:0000166	Nucleotide binding	32	2205	0.32	0.0071	10090.ENSMUSP00000003029,10090.ENSMUSP00000005714,10090.ENSMUSP00000013737,10090.ENSMUSP00000015501,10090.ENSMUSP00000018727,10090.ENSMUSP00000018851,10090.ENSMUSP00000020504,10090.ENSMUSP00000020630,10090.ENSMUSP00000023467,10090.ENSMUSP00000027503,10090.ENSMUSP00000028222,10090.ENSMUSP00000028517,10090.ENSMUSP00000031524,10090.ENSMUSP00000034834,10090.ENSMUSP00000055535,10090.ENSMUSP00000059801…	Timm44,Ube2m,Ndufs2,Clpx,G3bp1,Dync1h1,Hint1,Hspa4,Pak2,Dtymk,Hspa5,Ola1,Acads,Pkm,Ddx17,Pfkm,Ahcy,Gsk3a,Ctbp1,Atp1a3,Syn1,Ube2o,Hsp90aa1,Ass1,Camk2a,Anxa6,Atp6v1a,Gsk3b,Kif2a,Sept7,Ddx39b,Dnm2
GO:0050780	Dopamine receptor binding	4	25	1.37	0.0073	10090.ENSMUSP00000041732,10090.ENSMUSP00000058757,10090.ENSMUSP00000079691,10090.ENSMUSP00000133564	Ppp1r9b,Ptpn11,Atp1a3,Dnm2
GO:0017076	Purine nucleotide binding	29	1943	0.34	0.0098	10090.ENSMUSP00000003029,10090.ENSMUSP00000005714,10090.ENSMUSP00000015501,10090.ENSMUSP00000018727,10090.ENSMUSP00000018851,10090.ENSMUSP00000020630,10090.ENSMUSP00000023467,10090.ENSMUSP00000027503,10090.ENSMUSP00000028222,10090.ENSMUSP00000028517,10090.ENSMUSP00000031524,10090.ENSMUSP00000034834,10090.ENSMUSP00000055535,10090.ENSMUSP00000059801,10090.ENSMUSP00000061851,10090.ENSMUSP00000071654…	Timm44,Ube2m,Clpx,G3bp1,Dync1h1,Hspa4,Pak2,Dtymk,Hspa5,Ola1,Acads,Pkm,Ddx17,Pfkm,Ahcy,Gsk3a,Atp1a3,Syn1,Ube2o,Hsp90aa1,Ass1,Camk2a,Anxa6,Atp6v1a,Gsk3b,Kif2a,Sept7,Ddx39b,Dnm2
GO:0051018	Protein kinase A binding	5	57	1.11	0.0103	10090.ENSMUSP00000029374,10090.ENSMUSP00000032998,10090.ENSMUSP00000048678,10090.ENSMUSP00000071654,10090.ENSMUSP00000110398	Nbea,Rps3,Pakap,Gsk3a,Gsk3b
GO:0032559	Adenyl ribonucleotide binding	25	1569	0.37	0.0117	10090.ENSMUSP00000003029,10090.ENSMUSP00000005714,10090.ENSMUSP00000015501,10090.ENSMUSP00000018727,10090.ENSMUSP00000018851,10090.ENSMUSP00000020630,10090.ENSMUSP00000023467,10090.ENSMUSP00000027503,10090.ENSMUSP00000028222,10090.ENSMUSP00000028517,10090.ENSMUSP00000031524,10090.ENSMUSP00000034834,10090.ENSMUSP00000055535,10090.ENSMUSP00000059801,10090.ENSMUSP00000071654,10090.ENSMUSP00000079691…	Timm44,Ube2m,Clpx,G3bp1,Dync1h1,Hspa4,Pak2,Dtymk,Hspa5,Ola1,Acads,Pkm,Ddx17,Pfkm,Gsk3a,Atp1a3,Syn1,Ube2o,Hsp90aa1,Ass1,Camk2a,Atp6v1a,Gsk3b,Kif2a,Ddx39b
GO:0031625	Ubiquitin protein ligase binding	10	316	0.66	0.0124	10090.ENSMUSP00000013737,10090.ENSMUSP00000028222,10090.ENSMUSP00000066210,10090.ENSMUSP00000070993,10090.ENSMUSP00000077509,10090.ENSMUSP00000078337,10090.ENSMUSP00000091921,10090.ENSMUSP00000110398,10090.ENSMUSP00000130858,10090.ENSMUSP00000140274	Ndufs2,Hspa5,Elob,Ywhae,Pcbp2,Apc,Hsp90aa1,Gsk3b,Tpi1,Abi2
GO:0005524	ATP binding	24	1498	0.37	0.0144	10090.ENSMUSP00000003029,10090.ENSMUSP00000005714,10090.ENSMUSP00000015501,10090.ENSMUSP00000018727,10090.ENSMUSP00000018851,10090.ENSMUSP00000020630,10090.ENSMUSP00000023467,10090.ENSMUSP00000027503,10090.ENSMUSP00000028222,10090.ENSMUSP00000028517,10090.ENSMUSP00000034834,10090.ENSMUSP00000055535,10090.ENSMUSP00000059801,10090.ENSMUSP00000071654,10090.ENSMUSP00000079691,10090.ENSMUSP00000080568…	Timm44,Ube2m,Clpx,G3bp1,Dync1h1,Hspa4,Pak2,Dtymk,Hspa5,Ola1,Pkm,Ddx17,Pfkm,Gsk3a,Atp1a3,Syn1,Ube2o,Hsp90aa1,Ass1,Camk2a,Atp6v1a,Gsk3b,Kif2a,Ddx39b
GO:0032555	Purine ribonucleotide binding	28	1928	0.33	0.0178	10090.ENSMUSP00000003029,10090.ENSMUSP00000005714,10090.ENSMUSP00000015501,10090.ENSMUSP00000018727,10090.ENSMUSP00000018851,10090.ENSMUSP00000020630,10090.ENSMUSP00000023467,10090.ENSMUSP00000027503,10090.ENSMUSP00000028222,10090.ENSMUSP00000028517,10090.ENSMUSP00000031524,10090.ENSMUSP00000034834,10090.ENSMUSP00000055535,10090.ENSMUSP00000059801,10090.ENSMUSP00000071654,10090.ENSMUSP00000079691…	Timm44,Ube2m,Clpx,G3bp1,Dync1h1,Hspa4,Pak2,Dtymk,Hspa5,Ola1,Acads,Pkm,Ddx17,Pfkm,Gsk3a,Atp1a3,Syn1,Ube2o,Hsp90aa1,Ass1,Camk2a,Anxa6,Atp6v1a,Gsk3b,Kif2a,Sept7,Ddx39b,Dnm2
GO:0035639	Purine ribonucleoside triphosphate binding	27	1847	0.33	0.0199	10090.ENSMUSP00000003029,10090.ENSMUSP00000005714,10090.ENSMUSP00000015501,10090.ENSMUSP00000018727,10090.ENSMUSP00000018851,10090.ENSMUSP00000020630,10090.ENSMUSP00000023467,10090.ENSMUSP00000027503,10090.ENSMUSP00000028222,10090.ENSMUSP00000028517,10090.ENSMUSP00000034834,10090.ENSMUSP00000055535,10090.ENSMUSP00000059801,10090.ENSMUSP00000071654,10090.ENSMUSP00000079691,10090.ENSMUSP00000080568…	Timm44,Ube2m,Clpx,G3bp1,Dync1h1,Hspa4,Pak2,Dtymk,Hspa5,Ola1,Pkm,Ddx17,Pfkm,Gsk3a,Atp1a3,Syn1,Ube2o,Hsp90aa1,Ass1,Camk2a,Anxa6,Atp6v1a,Gsk3b,Kif2a,Sept7,Ddx39b,Dnm2
GO:0036094	Small molecule binding	34	2586	0.28	0.0199	10090.ENSMUSP00000003029,10090.ENSMUSP00000005714,10090.ENSMUSP00000013737,10090.ENSMUSP00000015501,10090.ENSMUSP00000018727,10090.ENSMUSP00000018851,10090.ENSMUSP00000020504,10090.ENSMUSP00000020630,10090.ENSMUSP00000022529,10090.ENSMUSP00000023467,10090.ENSMUSP00000027503,10090.ENSMUSP00000028222,10090.ENSMUSP00000028517,10090.ENSMUSP00000029147,10090.ENSMUSP00000031524,10090.ENSMUSP00000034834…	Timm44,Ube2m,Ndufs2,Clpx,G3bp1,Dync1h1,Hint1,Hspa4,Tkt,Pak2,Dtymk,Hspa5,Ola1,Nfs1,Acads,Pkm,Ddx17,Pfkm,Ahcy,Gsk3a,Ctbp1,Atp1a3,Syn1,Ube2o,Hsp90aa1,Ass1,Camk2a,Anxa6,Atp6v1a,Gsk3b,Kif2a,Sept7,Ddx39b,Dnm2
GO:0090079	Translation regulator activity, nucleic acid binding	6	115	0.88	0.0225	10090.ENSMUSP00000042134,10090.ENSMUSP00000047008,10090.ENSMUSP00000054863,10090.ENSMUSP00000093955,10090.ENSMUSP00000105602,10090.ENSMUSP00000136957	Tsfm,Eif5a,Pcbp1,Eef1g,Eef1d,Purb
GO:0097367	Carbohydrate derivative binding	31	2313	0.29	0.0269	10090.ENSMUSP00000003029,10090.ENSMUSP00000005714,10090.ENSMUSP00000015501,10090.ENSMUSP00000018727,10090.ENSMUSP00000018851,10090.ENSMUSP00000020630,10090.ENSMUSP00000023467,10090.ENSMUSP00000027503,10090.ENSMUSP00000028222,10090.ENSMUSP00000028517,10090.ENSMUSP00000031524,10090.ENSMUSP00000034834,10090.ENSMUSP00000055535,10090.ENSMUSP00000059801,10090.ENSMUSP00000071654,10090.ENSMUSP00000079691…	Timm44,Ube2m,Clpx,G3bp1,Dync1h1,Hspa4,Pak2,Dtymk,Hspa5,Ola1,Acads,Pkm,Ddx17,Pfkm,Gsk3a,Atp1a3,Syn1,Ube2o,Hsp90aa1,Ass1,Camk2a,Zranb2,Anxa6,Atp6v1a,Gsk3b,Kif2a,Rpl22,Sept7,Ddx39b,Dnm2,H2bc18
GO:0140297	DNA-binding transcription factor binding	12	520	0.53	0.0348	10090.ENSMUSP00000001592,10090.ENSMUSP00000020630,10090.ENSMUSP00000030742,10090.ENSMUSP00000032998,10090.ENSMUSP00000033761,10090.ENSMUSP00000074416,10090.ENSMUSP00000078682,10090.ENSMUSP00000101858,10090.ENSMUSP00000105602,10090.ENSMUSP00000106519,10090.ENSMUSP00000110398,10090.ENSMUSP00000136957	Jup,Hspa4,Mecr,Rps3,Hcfc1,Bcas3,Ctbp1,Fus,Eef1d,Tpt1,Gsk3b,Purb
GO:0043168	Anion binding	32	2465	0.28	0.0352	10090.ENSMUSP00000003029,10090.ENSMUSP00000005714,10090.ENSMUSP00000015501,10090.ENSMUSP00000018727,10090.ENSMUSP00000018851,10090.ENSMUSP00000020630,10090.ENSMUSP00000022529,10090.ENSMUSP00000023467,10090.ENSMUSP00000027503,10090.ENSMUSP00000028222,10090.ENSMUSP00000028517,10090.ENSMUSP00000029147,10090.ENSMUSP00000031524,10090.ENSMUSP00000034834,10090.ENSMUSP00000044554,10090.ENSMUSP00000055535…	Timm44,Ube2m,Clpx,G3bp1,Dync1h1,Hspa4,Tkt,Pak2,Dtymk,Hspa5,Ola1,Nfs1,Acads,Pkm,Fermt2,Ddx17,Pfkm,Gsk3a,Atp1a3,Syn1,Ube2o,Hsp90aa1,Ass1,Camk2a,Anxa6,Atp6v1a,Gsk3b,Kif2a,Sept7,Gstp1,Ddx39b,Dnm2
GO:0019903	Protein phosphatase binding	7	191	0.73	0.0478	10090.ENSMUSP00000001592,10090.ENSMUSP00000013130,10090.ENSMUSP00000018755,10090.ENSMUSP00000041732,10090.ENSMUSP00000066736,10090.ENSMUSP00000070993,10090.ENSMUSP00000091921	Jup,Strn3,Pdlim4,Ppp1r9b,Ppp6r1,Ywhae,Hsp90aa1
GO:0008134	Transcription factor binding	13	625	0.48	0.0481	10090.ENSMUSP00000001592,10090.ENSMUSP00000020630,10090.ENSMUSP00000030742,10090.ENSMUSP00000032998,10090.ENSMUSP00000033761,10090.ENSMUSP00000066210,10090.ENSMUSP00000074416,10090.ENSMUSP00000078682,10090.ENSMUSP00000101858,10090.ENSMUSP00000105602,10090.ENSMUSP00000106519,10090.ENSMUSP00000110398,10090.ENSMUSP00000136957	Jup,Hspa4,Mecr,Rps3,Hcfc1,Elob,Bcas3,Ctbp1,Fus,Eef1d,Tpt1,Gsk3b,Purb
GO:0046983	Protein dimerization activity	19	1165	0.38	0.0486	10090.ENSMUSP00000001620,10090.ENSMUSP00000002808,10090.ENSMUSP00000015501,10090.ENSMUSP00000018755,10090.ENSMUSP00000021091,10090.ENSMUSP00000022529,10090.ENSMUSP00000029147,10090.ENSMUSP00000030623,10090.ENSMUSP00000034834,10090.ENSMUSP00000070993,10090.ENSMUSP00000078682,10090.ENSMUSP00000091921,10090.ENSMUSP00000095195,10090.ENSMUSP00000097294,10090.ENSMUSP00000099952,10090.ENSMUSP00000104445…	Fxr1,Prkra,Clpx,Pdlim4,Pafah1b1,Tkt,Nfs1,Sfpq,Pkm,Ywhae,Ctbp1,Hsp90aa1,Srgap2,H2bc3,Camk2a,H2aw,Tpi1,H2bc18,Tcof1

## Sheet: Fig 6B
Supplemental Table S7: GO Cellular component analysis for proteins associated with synapses (Fig. 6B)
#term ID	term description	observed gene count	background gene count	strength	false discovery rate	matching proteins in your network (IDs)	matching proteins in your network (labels)
GO:0045202	Synapse	79	1589	1.14	1.54e-86	10090.ENSMUSP00000001620,10090.ENSMUSP00000001809,10090.ENSMUSP00000004673,10090.ENSMUSP00000006435,10090.ENSMUSP00000010038,10090.ENSMUSP00000017534,10090.ENSMUSP00000018755,10090.ENSMUSP00000019220,10090.ENSMUSP00000020420,10090.ENSMUSP00000021091,10090.ENSMUSP00000021950,10090.ENSMUSP00000023467,10090.ENSMUSP00000027684,10090.ENSMUSP00000028238,10090.ENSMUSP00000029374,10090.ENSMUSP00000029694…	Fxr1,Pabpc1,Ndrg2,Atp6v1b2,Snap47,Aldoc,Pdlim4,Strn4,Ap3d1,Pafah1b1,Dbn1,Pak2,Arl8a,Rab14,Nbea,Arhgef2,Capzb,Pclo,Rpl6,Rps3,Rpl4,Map4,Rpsa,Prkar2a,Prkar2b,Ppp1r9b,Mpst,Eif5a,Nipsnap1,Vcpip1,Btbd8,Rab2a,Pfn2,Ywhae,Rpl7,Hnrnph1,Pcbp2,Apc,Ctbp1,Epb41l3,Atp1a3,Rpl3,Syn1,Ppp2r2a,Camk2b,Srgap2,Macf1,Snap91,Tanc2,Nsf,Camk2a,Rpl7a,Fus,Srcin1,Rps9,Eef1d,Ckap5,Hnrnpa3,Map2,Gsk3b,Abi1,Rpl22,Rps20,Bcr,Rab1a,…
GO:0098794	Postsynapse	47	801	1.21	3.3e-43	10090.ENSMUSP00000001620,10090.ENSMUSP00000010038,10090.ENSMUSP00000017534,10090.ENSMUSP00000018755,10090.ENSMUSP00000019220,10090.ENSMUSP00000020420,10090.ENSMUSP00000021950,10090.ENSMUSP00000023467,10090.ENSMUSP00000029374,10090.ENSMUSP00000029694,10090.ENSMUSP00000030518,10090.ENSMUSP00000030691,10090.ENSMUSP00000031617,10090.ENSMUSP00000032998,10090.ENSMUSP00000034966,10090.ENSMUSP00000035055…	Fxr1,Snap47,Aldoc,Pdlim4,Strn4,Ap3d1,Dbn1,Pak2,Nbea,Arhgef2,Capzb,Pclo,Rpl6,Rps3,Rpl4,Map4,Prkar2b,Ppp1r9b,Pfn2,Rpl7,Hnrnph1,Pcbp2,Epb41l3,Atp1a3,Syn1,Camk2b,Srgap2,Macf1,Snap91,Tanc2,Nsf,Camk2a,Fus,Srcin1,Ckap5,Hnrnpa3,Map2,Gsk3b,Abi1,Bcr,Sorbs2,Rpl14,Dnm2,Ank2,Abi2,Sept11,Rpl8
GO:0098984	Neuron to neuron synapse	37	466	1.34	5.8e-37	10090.ENSMUSP00000001620,10090.ENSMUSP00000010038,10090.ENSMUSP00000021950,10090.ENSMUSP00000023467,10090.ENSMUSP00000029694,10090.ENSMUSP00000030518,10090.ENSMUSP00000030691,10090.ENSMUSP00000031617,10090.ENSMUSP00000032998,10090.ENSMUSP00000034966,10090.ENSMUSP00000035055,10090.ENSMUSP00000041732,10090.ENSMUSP00000071616,10090.ENSMUSP00000076989,10090.ENSMUSP00000077509,10090.ENSMUSP00000079098…	Fxr1,Snap47,Dbn1,Pak2,Arhgef2,Capzb,Pclo,Rpl6,Rps3,Rpl4,Map4,Ppp1r9b,Rpl7,Hnrnph1,Pcbp2,Epb41l3,Atp1a3,Syn1,Camk2b,Srgap2,Macf1,Snap91,Tanc2,Nsf,Camk2a,Srcin1,Hnrnpa3,Map2,Gsk3b,Abi1,Bcr,Sorbs2,Rpl14,Dnm2,Ank2,Sept11,Rpl8
GO:0099572	Postsynaptic specialization	36	467	1.33	1.83e-35	10090.ENSMUSP00000001620,10090.ENSMUSP00000010038,10090.ENSMUSP00000021950,10090.ENSMUSP00000023467,10090.ENSMUSP00000029694,10090.ENSMUSP00000030518,10090.ENSMUSP00000030691,10090.ENSMUSP00000031617,10090.ENSMUSP00000032998,10090.ENSMUSP00000034966,10090.ENSMUSP00000035055,10090.ENSMUSP00000041732,10090.ENSMUSP00000071616,10090.ENSMUSP00000076989,10090.ENSMUSP00000077509,10090.ENSMUSP00000079098…	Fxr1,Snap47,Dbn1,Pak2,Arhgef2,Capzb,Pclo,Rpl6,Rps3,Rpl4,Map4,Ppp1r9b,Rpl7,Hnrnph1,Pcbp2,Epb41l3,Syn1,Camk2b,Srgap2,Macf1,Snap91,Tanc2,Nsf,Camk2a,Srcin1,Hnrnpa3,Map2,Gsk3b,Abi1,Bcr,Sorbs2,Rpl14,Dnm2,Ank2,Sept11,Rpl8
GO:0014069	Postsynaptic density	35	431	1.35	3.84e-35	10090.ENSMUSP00000001620,10090.ENSMUSP00000010038,10090.ENSMUSP00000021950,10090.ENSMUSP00000023467,10090.ENSMUSP00000029694,10090.ENSMUSP00000030518,10090.ENSMUSP00000030691,10090.ENSMUSP00000031617,10090.ENSMUSP00000032998,10090.ENSMUSP00000034966,10090.ENSMUSP00000035055,10090.ENSMUSP00000041732,10090.ENSMUSP00000071616,10090.ENSMUSP00000076989,10090.ENSMUSP00000077509,10090.ENSMUSP00000079098…	Fxr1,Snap47,Dbn1,Pak2,Arhgef2,Capzb,Pclo,Rpl6,Rps3,Rpl4,Map4,Ppp1r9b,Rpl7,Hnrnph1,Pcbp2,Epb41l3,Syn1,Camk2b,Srgap2,Macf1,Snap91,Tanc2,Nsf,Camk2a,Srcin1,Hnrnpa3,Map2,Gsk3b,Abi1,Bcr,Sorbs2,Rpl14,Dnm2,Ank2,Rpl8
GO:0043005	Neuron projection	47	1721	0.88	6.02e-29	10090.ENSMUSP00000001620,10090.ENSMUSP00000001809,10090.ENSMUSP00000004673,10090.ENSMUSP00000010038,10090.ENSMUSP00000017534,10090.ENSMUSP00000018755,10090.ENSMUSP00000019220,10090.ENSMUSP00000020420,10090.ENSMUSP00000021091,10090.ENSMUSP00000021950,10090.ENSMUSP00000027684,10090.ENSMUSP00000029694,10090.ENSMUSP00000030518,10090.ENSMUSP00000030691,10090.ENSMUSP00000032998,10090.ENSMUSP00000035055…	Fxr1,Pabpc1,Ndrg2,Snap47,Aldoc,Pdlim4,Strn4,Ap3d1,Pafah1b1,Dbn1,Arl8a,Arhgef2,Capzb,Pclo,Rps3,Map4,Prkar2b,Ppp1r9b,Mpst,Eif5a,Btbd8,Ywhae,Apc,Epb41l3,Atp1a3,Syn1,Camk2b,Srgap2,Snap91,Tanc2,Nsf,Camk2a,Fus,Srcin1,Ckap5,Hnrnpa3,Map2,Gsk3b,Abi1,Bcr,Sept7,Sorbs2,Dnm2,Ank2,Abi2,Amph,Sept11
GO:0120025	Plasma membrane bounded cell projection	50	2622	0.72	2.69e-24	10090.ENSMUSP00000001620,10090.ENSMUSP00000001809,10090.ENSMUSP00000004673,10090.ENSMUSP00000006435,10090.ENSMUSP00000010038,10090.ENSMUSP00000017534,10090.ENSMUSP00000018755,10090.ENSMUSP00000019220,10090.ENSMUSP00000020420,10090.ENSMUSP00000021091,10090.ENSMUSP00000021950,10090.ENSMUSP00000027684,10090.ENSMUSP00000029694,10090.ENSMUSP00000030518,10090.ENSMUSP00000030691,10090.ENSMUSP00000032998…	Fxr1,Pabpc1,Ndrg2,Atp6v1b2,Snap47,Aldoc,Pdlim4,Strn4,Ap3d1,Pafah1b1,Dbn1,Arl8a,Arhgef2,Capzb,Pclo,Rps3,Map4,Prkar2a,Prkar2b,Ppp1r9b,Mpst,Eif5a,Btbd8,Ywhae,Apc,Epb41l3,Atp1a3,Syn1,Camk2b,Srgap2,Macf1,Snap91,Tanc2,Nsf,Camk2a,Fus,Srcin1,Ckap5,Hnrnpa3,Map2,Gsk3b,Abi1,Bcr,Sept7,Sorbs2,Dnm2,Ank2,Abi2,Amph,Sept11
GO:0098978	Glutamatergic synapse	28	522	1.17	8.36e-23	10090.ENSMUSP00000001620,10090.ENSMUSP00000004673,10090.ENSMUSP00000010038,10090.ENSMUSP00000020420,10090.ENSMUSP00000021950,10090.ENSMUSP00000023467,10090.ENSMUSP00000029694,10090.ENSMUSP00000030691,10090.ENSMUSP00000035105,10090.ENSMUSP00000035220,10090.ENSMUSP00000039797,10090.ENSMUSP00000068890,10090.ENSMUSP00000070993,10090.ENSMUSP00000078682,10090.ENSMUSP00000086640,10090.ENSMUSP00000087925…	Fxr1,Ndrg2,Snap47,Ap3d1,Dbn1,Pak2,Arhgef2,Pclo,Rpsa,Prkar2a,Prkar2b,Pfn2,Ywhae,Ctbp1,Ppp2r2a,Camk2b,Tanc2,Camk2a,Eef1d,Gsk3b,Abi1,Rpl22,Bcr,Sept7,Dnm2,Abi2,Amph,Sept11
GO:0036477	Somatodendritic compartment	36	1168	0.93	1.79e-22	10090.ENSMUSP00000001620,10090.ENSMUSP00000001809,10090.ENSMUSP00000010038,10090.ENSMUSP00000018755,10090.ENSMUSP00000019220,10090.ENSMUSP00000021091,10090.ENSMUSP00000021950,10090.ENSMUSP00000029694,10090.ENSMUSP00000030518,10090.ENSMUSP00000030691,10090.ENSMUSP00000032998,10090.ENSMUSP00000035105,10090.ENSMUSP00000039797,10090.ENSMUSP00000041732,10090.ENSMUSP00000047008,10090.ENSMUSP00000057664…	Fxr1,Pabpc1,Snap47,Pdlim4,Strn4,Pafah1b1,Dbn1,Arhgef2,Capzb,Pclo,Rps3,Rpsa,Prkar2b,Ppp1r9b,Eif5a,Rab2a,Apc,Atp1a3,Syn1,Camk2b,Srgap2,Snap91,Tanc2,Nsf,Camk2a,Fus,Srcin1,Ckap5,Map2,Gsk3b,Bcr,Rab1a,Sept7,Sorbs2,Abi2,Sept11
GO:0030425	Dendrite	30	832	1	5.91e-20	10090.ENSMUSP00000001620,10090.ENSMUSP00000001809,10090.ENSMUSP00000010038,10090.ENSMUSP00000018755,10090.ENSMUSP00000019220,10090.ENSMUSP00000021950,10090.ENSMUSP00000029694,10090.ENSMUSP00000030518,10090.ENSMUSP00000030691,10090.ENSMUSP00000032998,10090.ENSMUSP00000039797,10090.ENSMUSP00000041732,10090.ENSMUSP00000047008,10090.ENSMUSP00000078337,10090.ENSMUSP00000079691,10090.ENSMUSP00000080568…	Fxr1,Pabpc1,Snap47,Pdlim4,Strn4,Dbn1,Arhgef2,Capzb,Pclo,Rps3,Prkar2b,Ppp1r9b,Eif5a,Apc,Atp1a3,Syn1,Camk2b,Srgap2,Tanc2,Nsf,Camk2a,Fus,Srcin1,Ckap5,Map2,Gsk3b,Bcr,Sorbs2,Abi2,Sept11
GO:0005737	Cytoplasm	78	11788	0.26	7.31e-18	10090.ENSMUSP00000001620,10090.ENSMUSP00000001809,10090.ENSMUSP00000004673,10090.ENSMUSP00000006435,10090.ENSMUSP00000010038,10090.ENSMUSP00000017534,10090.ENSMUSP00000018755,10090.ENSMUSP00000019220,10090.ENSMUSP00000020420,10090.ENSMUSP00000021091,10090.ENSMUSP00000021950,10090.ENSMUSP00000023467,10090.ENSMUSP00000027684,10090.ENSMUSP00000028238,10090.ENSMUSP00000029374,10090.ENSMUSP00000029694…	Fxr1,Pabpc1,Ndrg2,Atp6v1b2,Snap47,Aldoc,Pdlim4,Strn4,Ap3d1,Pafah1b1,Dbn1,Pak2,Arl8a,Rab14,Nbea,Arhgef2,Capzb,Pclo,Rpl6,Rps3,Rpl4,Map4,Rpsa,Prkar2a,Prkar2b,Ppp1r9b,Mpst,Eif5a,Nipsnap1,Vcpip1,Btbd8,Rab2a,Pfn2,Ywhae,Rpl7,Hnrnph1,Pcbp2,Apc,Ctbp1,Epb41l3,Atp1a3,Rpl3,Syn1,Ppp2r2a,Camk2b,Srgap2,Macf1,Snap91,Nsf,Camk2a,Rpl7a,Fus,Srcin1,Rps9,Eef1d,Ckap5,Hnrnpa3,Map2,Gsk3b,Abi1,Rpl22,Rps20,Bcr,Rab1a,Sept7,…
GO:0030424	Axon	28	847	0.96	1.56e-17	10090.ENSMUSP00000001620,10090.ENSMUSP00000004673,10090.ENSMUSP00000017534,10090.ENSMUSP00000020420,10090.ENSMUSP00000021091,10090.ENSMUSP00000021950,10090.ENSMUSP00000027684,10090.ENSMUSP00000030691,10090.ENSMUSP00000035055,10090.ENSMUSP00000041732,10090.ENSMUSP00000056529,10090.ENSMUSP00000070993,10090.ENSMUSP00000078337,10090.ENSMUSP00000079098,10090.ENSMUSP00000079691,10090.ENSMUSP00000080568…	Fxr1,Ndrg2,Aldoc,Ap3d1,Pafah1b1,Dbn1,Arl8a,Pclo,Map4,Ppp1r9b,Btbd8,Ywhae,Apc,Epb41l3,Atp1a3,Syn1,Snap91,Tanc2,Camk2a,Srcin1,Map2,Gsk3b,Abi1,Bcr,Sept7,Dnm2,Amph,Sept11
GO:0044297	Cell body	27	877	0.93	4.47e-16	10090.ENSMUSP00000001620,10090.ENSMUSP00000010038,10090.ENSMUSP00000021091,10090.ENSMUSP00000021950,10090.ENSMUSP00000029694,10090.ENSMUSP00000030518,10090.ENSMUSP00000030691,10090.ENSMUSP00000035105,10090.ENSMUSP00000039797,10090.ENSMUSP00000041732,10090.ENSMUSP00000047008,10090.ENSMUSP00000056529,10090.ENSMUSP00000057664,10090.ENSMUSP00000078337,10090.ENSMUSP00000079691,10090.ENSMUSP00000080568…	Fxr1,Snap47,Pafah1b1,Dbn1,Arhgef2,Capzb,Pclo,Rpsa,Prkar2b,Ppp1r9b,Eif5a,Btbd8,Rab2a,Apc,Atp1a3,Syn1,Camk2b,Snap91,Camk2a,Fus,Srcin1,Ckap5,Map2,Gsk3b,Rab1a,Sept7,Sorbs2
GO:0022626	Cytosolic ribosome	14	119	1.51	4.51e-15	10090.ENSMUSP00000031617,10090.ENSMUSP00000032998,10090.ENSMUSP00000034966,10090.ENSMUSP00000035105,10090.ENSMUSP00000071616,10090.ENSMUSP00000080354,10090.ENSMUSP00000099962,10090.ENSMUSP00000104265,10090.ENSMUSP00000118787,10090.ENSMUSP00000120528,10090.ENSMUSP00000131489,10090.ENSMUSP00000147816,10090.ENSMUSP00000155657,10090.ENSMUSP00000157556	Rpl6,Rps3,Rpl4,Rpsa,Rpl7,Rpl3,Rpl7a,Rps9,Rpl22,Rps20,Rpl14,Rpl18,Rpl8,Rpl17
GO:0043025	Neuronal cell body	25	784	0.95	4.51e-15	10090.ENSMUSP00000001620,10090.ENSMUSP00000010038,10090.ENSMUSP00000021091,10090.ENSMUSP00000021950,10090.ENSMUSP00000029694,10090.ENSMUSP00000030518,10090.ENSMUSP00000030691,10090.ENSMUSP00000035105,10090.ENSMUSP00000039797,10090.ENSMUSP00000041732,10090.ENSMUSP00000047008,10090.ENSMUSP00000057664,10090.ENSMUSP00000078337,10090.ENSMUSP00000079691,10090.ENSMUSP00000087925,10090.ENSMUSP00000096096…	Fxr1,Snap47,Pafah1b1,Dbn1,Arhgef2,Capzb,Pclo,Rpsa,Prkar2b,Ppp1r9b,Eif5a,Rab2a,Apc,Atp1a3,Camk2b,Snap91,Camk2a,Fus,Srcin1,Ckap5,Map2,Gsk3b,Rab1a,Sept7,Sorbs2
GO:0070161	Anchoring junction	29	1193	0.83	7.27e-15	10090.ENSMUSP00000006435,10090.ENSMUSP00000018755,10090.ENSMUSP00000019220,10090.ENSMUSP00000021950,10090.ENSMUSP00000023467,10090.ENSMUSP00000027684,10090.ENSMUSP00000029374,10090.ENSMUSP00000029694,10090.ENSMUSP00000030691,10090.ENSMUSP00000041732,10090.ENSMUSP00000043061,10090.ENSMUSP00000056529,10090.ENSMUSP00000078337,10090.ENSMUSP00000079098,10090.ENSMUSP00000080568,10090.ENSMUSP00000087925…	Atp6v1b2,Pdlim4,Strn4,Dbn1,Pak2,Arl8a,Nbea,Arhgef2,Pclo,Ppp1r9b,Mpst,Btbd8,Apc,Epb41l3,Syn1,Camk2b,Srgap2,Tanc2,Camk2a,Srcin1,Abi1,Bcr,Sorbs2,Dnm2,Ank2,Abi2,Amph,Sept11,Dnm1l
GO:0043232	Intracellular non-membrane-bounded organelle	52	4826	0.47	1.29e-14	10090.ENSMUSP00000001620,10090.ENSMUSP00000001809,10090.ENSMUSP00000018755,10090.ENSMUSP00000021091,10090.ENSMUSP00000021950,10090.ENSMUSP00000027684,10090.ENSMUSP00000029694,10090.ENSMUSP00000030518,10090.ENSMUSP00000030691,10090.ENSMUSP00000031617,10090.ENSMUSP00000032998,10090.ENSMUSP00000034966,10090.ENSMUSP00000035055,10090.ENSMUSP00000035105,10090.ENSMUSP00000035220,10090.ENSMUSP00000039797…	Fxr1,Pabpc1,Pdlim4,Pafah1b1,Dbn1,Arl8a,Arhgef2,Capzb,Pclo,Rpl6,Rps3,Rpl4,Map4,Rpsa,Prkar2a,Prkar2b,Ppp1r9b,Pfn2,Ywhae,Rpl7,Apc,Epb41l3,Rpl3,Syn1,Camk2b,Macf1,Tanc2,Rpl7a,Srcin1,Rps9,Eef1d,Ckap5,Hnrnpa3,Map2,Gsk3b,Abi1,Rpl22,Rps20,Bcr,Sept7,Sorbs2,Rpl14,Dnm2,Ank2,Abi2,Amph,Sept11,Rpl18,Dnm1l,Rpl8,Rab18,Rpl17
GO:0043197	Dendritic spine	16	231	1.28	4.24e-14	10090.ENSMUSP00000001620,10090.ENSMUSP00000018755,10090.ENSMUSP00000019220,10090.ENSMUSP00000021950,10090.ENSMUSP00000030518,10090.ENSMUSP00000039797,10090.ENSMUSP00000041732,10090.ENSMUSP00000079691,10090.ENSMUSP00000095195,10090.ENSMUSP00000097904,10090.ENSMUSP00000099952,10090.ENSMUSP00000101858,10090.ENSMUSP00000110398,10090.ENSMUSP00000126377,10090.ENSMUSP00000140274,10090.ENSMUSP00000144235	Fxr1,Pdlim4,Strn4,Dbn1,Capzb,Prkar2b,Ppp1r9b,Atp1a3,Srgap2,Tanc2,Camk2a,Fus,Gsk3b,Bcr,Abi2,Sept11
GO:0098793	Presynapse	22	687	0.95	3.39e-13	10090.ENSMUSP00000001620,10090.ENSMUSP00000006435,10090.ENSMUSP00000010038,10090.ENSMUSP00000020420,10090.ENSMUSP00000028238,10090.ENSMUSP00000030691,10090.ENSMUSP00000056529,10090.ENSMUSP00000057664,10090.ENSMUSP00000068890,10090.ENSMUSP00000078337,10090.ENSMUSP00000078682,10090.ENSMUSP00000079691,10090.ENSMUSP00000080568,10090.ENSMUSP00000096096,10090.ENSMUSP00000099952,10090.ENSMUSP00000103222…	Fxr1,Atp6v1b2,Snap47,Ap3d1,Rab14,Pclo,Btbd8,Rab2a,Pfn2,Apc,Ctbp1,Atp1a3,Syn1,Snap91,Camk2a,Srcin1,Rpl22,Rab1a,Sept7,Dnm2,Amph,Dnm1l
GO:0043229	Intracellular organelle	77	13119	0.21	3.95e-13	10090.ENSMUSP00000001620,10090.ENSMUSP00000001809,10090.ENSMUSP00000004673,10090.ENSMUSP00000006435,10090.ENSMUSP00000010038,10090.ENSMUSP00000017534,10090.ENSMUSP00000018755,10090.ENSMUSP00000020420,10090.ENSMUSP00000021091,10090.ENSMUSP00000021950,10090.ENSMUSP00000023467,10090.ENSMUSP00000027684,10090.ENSMUSP00000028238,10090.ENSMUSP00000029374,10090.ENSMUSP00000029694,10090.ENSMUSP00000030518…	Fxr1,Pabpc1,Ndrg2,Atp6v1b2,Snap47,Aldoc,Pdlim4,Ap3d1,Pafah1b1,Dbn1,Pak2,Arl8a,Rab14,Nbea,Arhgef2,Capzb,Pclo,Rpl6,Rps3,Rpl4,Map4,Rpsa,Prkar2a,Prkar2b,Ppp1r9b,Mpst,Eif5a,Nipsnap1,Vcpip1,Btbd8,Rab2a,Pfn2,Ywhae,Rpl7,Hnrnph1,Pcbp2,Apc,Ctbp1,Epb41l3,Atp1a3,Rpl3,Syn1,Camk2b,Srgap2,Macf1,Snap91,Tanc2,Nsf,Camk2a,Rpl7a,Fus,Srcin1,Rps9,Eef1d,Ckap5,Hnrnpa3,Map2,Gsk3b,Abi1,Rpl22,Rps20,Bcr,Rab1a,Sept7,Sorbs2,R…
GO:0031252	Cell leading edge	19	471	1.05	5.98e-13	10090.ENSMUSP00000001809,10090.ENSMUSP00000006435,10090.ENSMUSP00000018755,10090.ENSMUSP00000021091,10090.ENSMUSP00000021950,10090.ENSMUSP00000029694,10090.ENSMUSP00000030518,10090.ENSMUSP00000032998,10090.ENSMUSP00000041732,10090.ENSMUSP00000078337,10090.ENSMUSP00000095195,10090.ENSMUSP00000095507,10090.ENSMUSP00000103222,10090.ENSMUSP00000109646,10090.ENSMUSP00000118491,10090.ENSMUSP00000128000…	Pabpc1,Atp6v1b2,Pdlim4,Pafah1b1,Dbn1,Arhgef2,Capzb,Rps3,Ppp1r9b,Apc,Srgap2,Macf1,Srcin1,Map2,Abi1,Sorbs2,Dnm2,Abi2,Amph
GO:0005829	Cytosol	46	4213	0.48	2.15e-12	10090.ENSMUSP00000001620,10090.ENSMUSP00000001809,10090.ENSMUSP00000006435,10090.ENSMUSP00000010038,10090.ENSMUSP00000017534,10090.ENSMUSP00000021091,10090.ENSMUSP00000021950,10090.ENSMUSP00000023467,10090.ENSMUSP00000028238,10090.ENSMUSP00000029374,10090.ENSMUSP00000030518,10090.ENSMUSP00000031617,10090.ENSMUSP00000032998,10090.ENSMUSP00000034966,10090.ENSMUSP00000035105,10090.ENSMUSP00000035220…	Fxr1,Pabpc1,Atp6v1b2,Snap47,Aldoc,Pafah1b1,Dbn1,Pak2,Rab14,Nbea,Capzb,Rpl6,Rps3,Rpl4,Rpsa,Prkar2a,Mpst,Pfn2,Ywhae,Rpl7,Hnrnph1,Pcbp2,Epb41l3,Rpl3,Syn1,Ppp2r2a,Camk2b,Srgap2,Snap91,Nsf,Camk2a,Rpl7a,Rps9,Eef1d,Gsk3b,Rpl22,Rps20,Bcr,Rab1a,Rpl14,Dnm2,Abi2,Rpl18,Dnm1l,Rpl8,Rpl17
GO:0005622	Intracellular anatomical structure	79	14759	0.17	2.62e-12	10090.ENSMUSP00000001620,10090.ENSMUSP00000001809,10090.ENSMUSP00000004673,10090.ENSMUSP00000006435,10090.ENSMUSP00000010038,10090.ENSMUSP00000017534,10090.ENSMUSP00000018755,10090.ENSMUSP00000019220,10090.ENSMUSP00000020420,10090.ENSMUSP00000021091,10090.ENSMUSP00000021950,10090.ENSMUSP00000023467,10090.ENSMUSP00000027684,10090.ENSMUSP00000028238,10090.ENSMUSP00000029374,10090.ENSMUSP00000029694…	Fxr1,Pabpc1,Ndrg2,Atp6v1b2,Snap47,Aldoc,Pdlim4,Strn4,Ap3d1,Pafah1b1,Dbn1,Pak2,Arl8a,Rab14,Nbea,Arhgef2,Capzb,Pclo,Rpl6,Rps3,Rpl4,Map4,Rpsa,Prkar2a,Prkar2b,Ppp1r9b,Mpst,Eif5a,Nipsnap1,Vcpip1,Btbd8,Rab2a,Pfn2,Ywhae,Rpl7,Hnrnph1,Pcbp2,Apc,Ctbp1,Epb41l3,Atp1a3,Rpl3,Syn1,Ppp2r2a,Camk2b,Srgap2,Macf1,Snap91,Tanc2,Nsf,Camk2a,Rpl7a,Fus,Srcin1,Rps9,Eef1d,Ckap5,Hnrnpa3,Map2,Gsk3b,Abi1,Rpl22,Rps20,Bcr,Rab1a,…
GO:0044391	Ribosomal subunit	14	207	1.27	3.42e-12	10090.ENSMUSP00000031617,10090.ENSMUSP00000032998,10090.ENSMUSP00000034966,10090.ENSMUSP00000035105,10090.ENSMUSP00000071616,10090.ENSMUSP00000080354,10090.ENSMUSP00000099962,10090.ENSMUSP00000104265,10090.ENSMUSP00000118787,10090.ENSMUSP00000120528,10090.ENSMUSP00000131489,10090.ENSMUSP00000147816,10090.ENSMUSP00000155657,10090.ENSMUSP00000157556	Rpl6,Rps3,Rpl4,Rpsa,Rpl7,Rpl3,Rpl7a,Rps9,Rpl22,Rps20,Rpl14,Rpl18,Rpl8,Rpl17
GO:0022625	Cytosolic large ribosomal subunit	10	68	1.61	1.36e-11	10090.ENSMUSP00000031617,10090.ENSMUSP00000034966,10090.ENSMUSP00000071616,10090.ENSMUSP00000080354,10090.ENSMUSP00000099962,10090.ENSMUSP00000118787,10090.ENSMUSP00000131489,10090.ENSMUSP00000147816,10090.ENSMUSP00000155657,10090.ENSMUSP00000157556	Rpl6,Rpl4,Rpl7,Rpl3,Rpl7a,Rpl22,Rpl14,Rpl18,Rpl8,Rpl17
GO:0150034	Distal axon	17	420	1.05	1.46e-11	10090.ENSMUSP00000001620,10090.ENSMUSP00000004673,10090.ENSMUSP00000020420,10090.ENSMUSP00000021091,10090.ENSMUSP00000021950,10090.ENSMUSP00000030691,10090.ENSMUSP00000041732,10090.ENSMUSP00000070993,10090.ENSMUSP00000078337,10090.ENSMUSP00000079691,10090.ENSMUSP00000096096,10090.ENSMUSP00000109646,10090.ENSMUSP00000110398,10090.ENSMUSP00000118491,10090.ENSMUSP00000127641,10090.ENSMUSP00000133564…	Fxr1,Ndrg2,Ap3d1,Pafah1b1,Dbn1,Pclo,Ppp1r9b,Ywhae,Apc,Atp1a3,Snap91,Map2,Gsk3b,Abi1,Sept7,Dnm2,Amph
GO:1990904	Ribonucleoprotein complex	20	758	0.86	1.71e-10	10090.ENSMUSP00000001620,10090.ENSMUSP00000001809,10090.ENSMUSP00000031617,10090.ENSMUSP00000032998,10090.ENSMUSP00000034966,10090.ENSMUSP00000035105,10090.ENSMUSP00000071616,10090.ENSMUSP00000076989,10090.ENSMUSP00000080354,10090.ENSMUSP00000099962,10090.ENSMUSP00000101858,10090.ENSMUSP00000104265,10090.ENSMUSP00000107595,10090.ENSMUSP00000110398,10090.ENSMUSP00000118787,10090.ENSMUSP00000120528…	Fxr1,Pabpc1,Rpl6,Rps3,Rpl4,Rpsa,Rpl7,Hnrnph1,Rpl3,Rpl7a,Fus,Rps9,Hnrnpa3,Gsk3b,Rpl22,Rps20,Rpl14,Rpl18,Rpl8,Rpl17
GO:0032991	Protein-containing complex	50	5743	0.38	3.72e-10	10090.ENSMUSP00000001620,10090.ENSMUSP00000001809,10090.ENSMUSP00000006435,10090.ENSMUSP00000010038,10090.ENSMUSP00000018755,10090.ENSMUSP00000019220,10090.ENSMUSP00000020420,10090.ENSMUSP00000021091,10090.ENSMUSP00000029694,10090.ENSMUSP00000030518,10090.ENSMUSP00000031617,10090.ENSMUSP00000032998,10090.ENSMUSP00000034966,10090.ENSMUSP00000035105,10090.ENSMUSP00000035220,10090.ENSMUSP00000039797…	Fxr1,Pabpc1,Atp6v1b2,Snap47,Pdlim4,Strn4,Ap3d1,Pafah1b1,Arhgef2,Capzb,Rpl6,Rps3,Rpl4,Rpsa,Prkar2a,Prkar2b,Eif5a,Btbd8,Ywhae,Rpl7,Hnrnph1,Apc,Ctbp1,Atp1a3,Rpl3,Ppp2r2a,Camk2b,Snap91,Camk2a,Rpl7a,Fus,Rps9,Eef1d,Ckap5,Hnrnpa3,Map2,Gsk3b,Abi1,Rpl22,Rps20,Bcr,Sept7,Rpl14,Dnm2,Abi2,Sept11,Rpl18,Dnm1l,Rpl8,Rpl17
GO:0005856	Cytoskeleton	32	2401	0.57	8.75e-10	10090.ENSMUSP00000018755,10090.ENSMUSP00000021091,10090.ENSMUSP00000021950,10090.ENSMUSP00000027684,10090.ENSMUSP00000029694,10090.ENSMUSP00000030518,10090.ENSMUSP00000030691,10090.ENSMUSP00000032998,10090.ENSMUSP00000035055,10090.ENSMUSP00000035220,10090.ENSMUSP00000039797,10090.ENSMUSP00000041732,10090.ENSMUSP00000068890,10090.ENSMUSP00000070993,10090.ENSMUSP00000078337,10090.ENSMUSP00000079098…	Pdlim4,Pafah1b1,Dbn1,Arl8a,Arhgef2,Capzb,Pclo,Rps3,Map4,Prkar2a,Prkar2b,Ppp1r9b,Pfn2,Ywhae,Apc,Epb41l3,Syn1,Camk2b,Macf1,Srcin1,Ckap5,Map2,Gsk3b,Abi1,Sept7,Sorbs2,Dnm2,Ank2,Abi2,Amph,Sept11,Dnm1l
GO:0048471	Perinuclear region of cytoplasm	20	837	0.82	9.05e-10	10090.ENSMUSP00000001620,10090.ENSMUSP00000004673,10090.ENSMUSP00000010038,10090.ENSMUSP00000018755,10090.ENSMUSP00000021091,10090.ENSMUSP00000021950,10090.ENSMUSP00000023467,10090.ENSMUSP00000028238,10090.ENSMUSP00000030518,10090.ENSMUSP00000030691,10090.ENSMUSP00000035220,10090.ENSMUSP00000039797,10090.ENSMUSP00000057664,10090.ENSMUSP00000078337,10090.ENSMUSP00000101858,10090.ENSMUSP00000110398…	Fxr1,Ndrg2,Snap47,Pdlim4,Pafah1b1,Dbn1,Pak2,Rab14,Capzb,Pclo,Prkar2a,Prkar2b,Rab2a,Apc,Fus,Gsk3b,Sorbs2,Dnm2,Ank2,Dnm1l
GO:0005844	Polysome	9	78	1.5	1.38e-09	10090.ENSMUSP00000001620,10090.ENSMUSP00000031617,10090.ENSMUSP00000032998,10090.ENSMUSP00000071616,10090.ENSMUSP00000099962,10090.ENSMUSP00000101858,10090.ENSMUSP00000147816,10090.ENSMUSP00000155657,10090.ENSMUSP00000157556	Fxr1,Rpl6,Rps3,Rpl7,Rpl7a,Fus,Rpl18,Rpl8,Rpl17
GO:0030027	Lamellipodium	12	215	1.19	1.62e-09	10090.ENSMUSP00000001809,10090.ENSMUSP00000018755,10090.ENSMUSP00000021950,10090.ENSMUSP00000030518,10090.ENSMUSP00000041732,10090.ENSMUSP00000078337,10090.ENSMUSP00000095195,10090.ENSMUSP00000103222,10090.ENSMUSP00000118491,10090.ENSMUSP00000128000,10090.ENSMUSP00000133564,10090.ENSMUSP00000140274	Pabpc1,Pdlim4,Dbn1,Capzb,Ppp1r9b,Apc,Srgap2,Srcin1,Abi1,Sorbs2,Dnm2,Abi2
GO:0030426	Growth cone	12	240	1.14	5.19e-09	10090.ENSMUSP00000001620,10090.ENSMUSP00000004673,10090.ENSMUSP00000021091,10090.ENSMUSP00000021950,10090.ENSMUSP00000030691,10090.ENSMUSP00000041732,10090.ENSMUSP00000070993,10090.ENSMUSP00000078337,10090.ENSMUSP00000109646,10090.ENSMUSP00000110398,10090.ENSMUSP00000118491,10090.ENSMUSP00000133564	Fxr1,Ndrg2,Pafah1b1,Dbn1,Pclo,Ppp1r9b,Ywhae,Apc,Map2,Gsk3b,Abi1,Dnm2
GO:0099080	Supramolecular complex	24	1421	0.67	6.01e-09	10090.ENSMUSP00000001620,10090.ENSMUSP00000001809,10090.ENSMUSP00000018755,10090.ENSMUSP00000021091,10090.ENSMUSP00000021950,10090.ENSMUSP00000029694,10090.ENSMUSP00000030518,10090.ENSMUSP00000031617,10090.ENSMUSP00000034966,10090.ENSMUSP00000035055,10090.ENSMUSP00000071616,10090.ENSMUSP00000078337,10090.ENSMUSP00000095507,10090.ENSMUSP00000106970,10090.ENSMUSP00000107595,10090.ENSMUSP00000109646…	Fxr1,Pabpc1,Pdlim4,Pafah1b1,Dbn1,Arhgef2,Capzb,Rpl6,Rpl4,Map4,Rpl7,Apc,Macf1,Ckap5,Hnrnpa3,Map2,Gsk3b,Sept7,Sorbs2,Dnm2,Ank2,Abi2,Dnm1l,Rpl17
GO:0098590	Plasma membrane region	24	1433	0.67	6.81e-09	10090.ENSMUSP00000006435,10090.ENSMUSP00000018755,10090.ENSMUSP00000021950,10090.ENSMUSP00000028238,10090.ENSMUSP00000029374,10090.ENSMUSP00000029694,10090.ENSMUSP00000032998,10090.ENSMUSP00000035220,10090.ENSMUSP00000041732,10090.ENSMUSP00000049338,10090.ENSMUSP00000056529,10090.ENSMUSP00000078337,10090.ENSMUSP00000079691,10090.ENSMUSP00000095195,10090.ENSMUSP00000095507,10090.ENSMUSP00000096096…	Atp6v1b2,Pdlim4,Dbn1,Rab14,Nbea,Arhgef2,Rps3,Prkar2a,Ppp1r9b,Nipsnap1,Btbd8,Apc,Atp1a3,Srgap2,Macf1,Snap91,Camk2a,Map2,Sept7,Sorbs2,Dnm2,Ank2,Dnm1l,Rab18
GO:0099512	Supramolecular fiber	21	1064	0.74	6.81e-09	10090.ENSMUSP00000001620,10090.ENSMUSP00000018755,10090.ENSMUSP00000021091,10090.ENSMUSP00000021950,10090.ENSMUSP00000029694,10090.ENSMUSP00000030518,10090.ENSMUSP00000031617,10090.ENSMUSP00000034966,10090.ENSMUSP00000035055,10090.ENSMUSP00000071616,10090.ENSMUSP00000078337,10090.ENSMUSP00000095507,10090.ENSMUSP00000106970,10090.ENSMUSP00000109646,10090.ENSMUSP00000110398,10090.ENSMUSP00000128000…	Fxr1,Pdlim4,Pafah1b1,Dbn1,Arhgef2,Capzb,Rpl6,Rpl4,Map4,Rpl7,Apc,Macf1,Ckap5,Map2,Gsk3b,Sorbs2,Dnm2,Ank2,Abi2,Dnm1l,Rpl17
GO:0097060	Synaptic membrane	13	479	0.88	9.17e-07	10090.ENSMUSP00000018755,10090.ENSMUSP00000021950,10090.ENSMUSP00000029374,10090.ENSMUSP00000041732,10090.ENSMUSP00000049338,10090.ENSMUSP00000079691,10090.ENSMUSP00000095195,10090.ENSMUSP00000096096,10090.ENSMUSP00000099952,10090.ENSMUSP00000127641,10090.ENSMUSP00000133564,10090.ENSMUSP00000138753,10090.ENSMUSP00000155155	Pdlim4,Dbn1,Nbea,Ppp1r9b,Nipsnap1,Atp1a3,Srgap2,Snap91,Camk2a,Sept7,Dnm2,Ank2,Dnm1l
GO:0099568	Cytoplasmic region	11	327	0.97	1.48e-06	10090.ENSMUSP00000020420,10090.ENSMUSP00000021091,10090.ENSMUSP00000027684,10090.ENSMUSP00000030691,10090.ENSMUSP00000035055,10090.ENSMUSP00000035220,10090.ENSMUSP00000078682,10090.ENSMUSP00000099952,10090.ENSMUSP00000106970,10090.ENSMUSP00000109646,10090.ENSMUSP00000127641	Ap3d1,Pafah1b1,Arl8a,Pclo,Map4,Prkar2a,Ctbp1,Camk2a,Ckap5,Map2,Sept7
GO:0008021	Synaptic vesicle	10	266	1.02	2.34e-06	10090.ENSMUSP00000006435,10090.ENSMUSP00000010038,10090.ENSMUSP00000028238,10090.ENSMUSP00000056529,10090.ENSMUSP00000057664,10090.ENSMUSP00000078337,10090.ENSMUSP00000080568,10090.ENSMUSP00000096096,10090.ENSMUSP00000142766,10090.ENSMUSP00000155155	Atp6v1b2,Snap47,Rab14,Btbd8,Rab2a,Apc,Syn1,Snap91,Amph,Dnm1l
GO:0030672	Synaptic vesicle membrane	8	144	1.19	3.07e-06	10090.ENSMUSP00000006435,10090.ENSMUSP00000010038,10090.ENSMUSP00000028238,10090.ENSMUSP00000057664,10090.ENSMUSP00000078337,10090.ENSMUSP00000080568,10090.ENSMUSP00000142766,10090.ENSMUSP00000155155	Atp6v1b2,Snap47,Rab14,Rab2a,Apc,Syn1,Amph,Dnm1l
GO:0032587	Ruffle membrane	7	96	1.3	3.5e-06	10090.ENSMUSP00000029694,10090.ENSMUSP00000032998,10090.ENSMUSP00000041732,10090.ENSMUSP00000078337,10090.ENSMUSP00000095507,10090.ENSMUSP00000109646,10090.ENSMUSP00000133564	Arhgef2,Rps3,Ppp1r9b,Apc,Macf1,Map2,Dnm2
GO:0012505	Endomembrane system	36	4360	0.36	9.84e-06	10090.ENSMUSP00000004673,10090.ENSMUSP00000006435,10090.ENSMUSP00000010038,10090.ENSMUSP00000018755,10090.ENSMUSP00000020420,10090.ENSMUSP00000021091,10090.ENSMUSP00000023467,10090.ENSMUSP00000027684,10090.ENSMUSP00000028238,10090.ENSMUSP00000029374,10090.ENSMUSP00000029694,10090.ENSMUSP00000030691,10090.ENSMUSP00000031617,10090.ENSMUSP00000032998,10090.ENSMUSP00000034966,10090.ENSMUSP00000047008…	Ndrg2,Atp6v1b2,Snap47,Pdlim4,Ap3d1,Pafah1b1,Pak2,Arl8a,Rab14,Nbea,Arhgef2,Pclo,Rpl6,Rps3,Rpl4,Eif5a,Vcpip1,Btbd8,Rab2a,Apc,Atp1a3,Syn1,Camk2b,Macf1,Snap91,Nsf,Eef1d,Map2,Rab1a,Dnm2,Ank2,Amph,Rpl18,Gdi2,Dnm1l,Rab18
GO:0043198	Dendritic shaft	6	69	1.38	1.09e-05	10090.ENSMUSP00000021950,10090.ENSMUSP00000029694,10090.ENSMUSP00000039797,10090.ENSMUSP00000099364,10090.ENSMUSP00000109646,10090.ENSMUSP00000110398	Dbn1,Arhgef2,Prkar2b,Nsf,Map2,Gsk3b
GO:0098685	Schaffer collateral - CA1 synapse	7	116	1.22	1.1e-05	10090.ENSMUSP00000030518,10090.ENSMUSP00000068890,10090.ENSMUSP00000080568,10090.ENSMUSP00000096096,10090.ENSMUSP00000099952,10090.ENSMUSP00000110398,10090.ENSMUSP00000126377	Capzb,Pfn2,Syn1,Snap91,Camk2a,Gsk3b,Bcr
GO:0044327	Dendritic spine head	4	13	1.93	1.27e-05	10090.ENSMUSP00000041732,10090.ENSMUSP00000079691,10090.ENSMUSP00000095195,10090.ENSMUSP00000101858	Ppp1r9b,Atp1a3,Srgap2,Fus
GO:0030016	Myofibril	9	251	1	1.39e-05	10090.ENSMUSP00000001620,10090.ENSMUSP00000018755,10090.ENSMUSP00000030518,10090.ENSMUSP00000031617,10090.ENSMUSP00000034966,10090.ENSMUSP00000071616,10090.ENSMUSP00000128000,10090.ENSMUSP00000138753,10090.ENSMUSP00000157556	Fxr1,Pdlim4,Capzb,Rpl6,Rpl4,Rpl7,Sorbs2,Ank2,Rpl17
GO:0030175	Filopodium	7	121	1.2	1.39e-05	10090.ENSMUSP00000001620,10090.ENSMUSP00000021950,10090.ENSMUSP00000041732,10090.ENSMUSP00000103222,10090.ENSMUSP00000109646,10090.ENSMUSP00000118491,10090.ENSMUSP00000140274	Fxr1,Dbn1,Ppp1r9b,Srcin1,Map2,Abi1,Abi2
GO:0030133	Transport vesicle	11	425	0.85	1.53e-05	10090.ENSMUSP00000006435,10090.ENSMUSP00000010038,10090.ENSMUSP00000028238,10090.ENSMUSP00000030691,10090.ENSMUSP00000056529,10090.ENSMUSP00000057664,10090.ENSMUSP00000078337,10090.ENSMUSP00000080568,10090.ENSMUSP00000096096,10090.ENSMUSP00000142766,10090.ENSMUSP00000155155	Atp6v1b2,Snap47,Rab14,Pclo,Btbd8,Rab2a,Apc,Syn1,Snap91,Amph,Dnm1l
GO:0098858	Actin-based cell projection	9	260	0.98	1.78e-05	10090.ENSMUSP00000001620,10090.ENSMUSP00000006435,10090.ENSMUSP00000021091,10090.ENSMUSP00000021950,10090.ENSMUSP00000041732,10090.ENSMUSP00000103222,10090.ENSMUSP00000109646,10090.ENSMUSP00000118491,10090.ENSMUSP00000140274	Fxr1,Atp6v1b2,Pafah1b1,Dbn1,Ppp1r9b,Srcin1,Map2,Abi1,Abi2
GO:0001726	Ruffle	8	189	1.07	1.79e-05	10090.ENSMUSP00000006435,10090.ENSMUSP00000029694,10090.ENSMUSP00000032998,10090.ENSMUSP00000041732,10090.ENSMUSP00000078337,10090.ENSMUSP00000095507,10090.ENSMUSP00000109646,10090.ENSMUSP00000133564	Atp6v1b2,Arhgef2,Rps3,Ppp1r9b,Apc,Macf1,Map2,Dnm2
GO:0005938	Cell cortex	10	351	0.9	2.15e-05	10090.ENSMUSP00000021091,10090.ENSMUSP00000021950,10090.ENSMUSP00000030518,10090.ENSMUSP00000030691,10090.ENSMUSP00000041732,10090.ENSMUSP00000078337,10090.ENSMUSP00000078682,10090.ENSMUSP00000095507,10090.ENSMUSP00000127641,10090.ENSMUSP00000144235	Pafah1b1,Dbn1,Capzb,Pclo,Ppp1r9b,Apc,Ctbp1,Macf1,Sept7,Sept11
GO:0031256	Leading edge membrane	8	195	1.05	2.17e-05	10090.ENSMUSP00000029694,10090.ENSMUSP00000032998,10090.ENSMUSP00000041732,10090.ENSMUSP00000078337,10090.ENSMUSP00000095507,10090.ENSMUSP00000109646,10090.ENSMUSP00000133564,10090.ENSMUSP00000142766	Arhgef2,Rps3,Ppp1r9b,Apc,Macf1,Map2,Dnm2,Amph
GO:0032838	Plasma membrane bounded cell projection cytoplasm	9	282	0.95	3.16e-05	10090.ENSMUSP00000020420,10090.ENSMUSP00000021091,10090.ENSMUSP00000027684,10090.ENSMUSP00000035055,10090.ENSMUSP00000035220,10090.ENSMUSP00000099952,10090.ENSMUSP00000106970,10090.ENSMUSP00000109646,10090.ENSMUSP00000127641	Ap3d1,Pafah1b1,Arl8a,Map4,Prkar2a,Camk2a,Ckap5,Map2,Sept7
GO:0031672	A band	5	47	1.47	3.67e-05	10090.ENSMUSP00000031617,10090.ENSMUSP00000034966,10090.ENSMUSP00000071616,10090.ENSMUSP00000138753,10090.ENSMUSP00000157556	Rpl6,Rpl4,Rpl7,Ank2,Rpl17
GO:0043227	Membrane-bounded organelle	65	12435	0.16	4.91e-05	10090.ENSMUSP00000001620,10090.ENSMUSP00000001809,10090.ENSMUSP00000004673,10090.ENSMUSP00000006435,10090.ENSMUSP00000010038,10090.ENSMUSP00000017534,10090.ENSMUSP00000018755,10090.ENSMUSP00000020420,10090.ENSMUSP00000021091,10090.ENSMUSP00000023467,10090.ENSMUSP00000027684,10090.ENSMUSP00000028238,10090.ENSMUSP00000029374,10090.ENSMUSP00000029694,10090.ENSMUSP00000030518,10090.ENSMUSP00000030691…	Fxr1,Pabpc1,Ndrg2,Atp6v1b2,Snap47,Aldoc,Pdlim4,Ap3d1,Pafah1b1,Pak2,Arl8a,Rab14,Nbea,Arhgef2,Capzb,Pclo,Rpl6,Rps3,Rpl4,Map4,Rpsa,Prkar2a,Prkar2b,Ppp1r9b,Mpst,Eif5a,Nipsnap1,Vcpip1,Btbd8,Rab2a,Ywhae,Hnrnph1,Pcbp2,Apc,Ctbp1,Atp1a3,Rpl3,Syn1,Camk2b,Srgap2,Macf1,Snap91,Nsf,Camk2a,Rpl7a,Fus,Rps9,Eef1d,Ckap5,Hnrnpa3,Map2,Gsk3b,Abi1,Rpl22,Rab1a,Sept7,Dnm2,Ank2,Abi2,Amph,Rpl18,Gdi2,Dnm1l,Rab18,Rpl17
GO:0044306	Neuron projection terminus	8	220	1	4.91e-05	10090.ENSMUSP00000020420,10090.ENSMUSP00000030691,10090.ENSMUSP00000056529,10090.ENSMUSP00000078337,10090.ENSMUSP00000079691,10090.ENSMUSP00000096096,10090.ENSMUSP00000127641,10090.ENSMUSP00000142766	Ap3d1,Pclo,Btbd8,Apc,Atp1a3,Snap91,Sept7,Amph
GO:0015630	Microtubule cytoskeleton	18	1390	0.55	5.69e-05	10090.ENSMUSP00000021091,10090.ENSMUSP00000027684,10090.ENSMUSP00000029694,10090.ENSMUSP00000032998,10090.ENSMUSP00000035055,10090.ENSMUSP00000035220,10090.ENSMUSP00000039797,10090.ENSMUSP00000070993,10090.ENSMUSP00000078337,10090.ENSMUSP00000087925,10090.ENSMUSP00000095507,10090.ENSMUSP00000106970,10090.ENSMUSP00000109646,10090.ENSMUSP00000110398,10090.ENSMUSP00000127641,10090.ENSMUSP00000133564…	Pafah1b1,Arl8a,Arhgef2,Rps3,Map4,Prkar2a,Prkar2b,Ywhae,Apc,Camk2b,Macf1,Ckap5,Map2,Gsk3b,Sept7,Dnm2,Sept11,Dnm1l
GO:0030017	Sarcomere	8	228	0.99	6.08e-05	10090.ENSMUSP00000018755,10090.ENSMUSP00000030518,10090.ENSMUSP00000031617,10090.ENSMUSP00000034966,10090.ENSMUSP00000071616,10090.ENSMUSP00000128000,10090.ENSMUSP00000138753,10090.ENSMUSP00000157556	Pdlim4,Capzb,Rpl6,Rpl4,Rpl7,Sorbs2,Ank2,Rpl17
GO:0015629	Actin cytoskeleton	11	510	0.78	7.16e-05	10090.ENSMUSP00000018755,10090.ENSMUSP00000021950,10090.ENSMUSP00000029694,10090.ENSMUSP00000030518,10090.ENSMUSP00000041732,10090.ENSMUSP00000095507,10090.ENSMUSP00000103222,10090.ENSMUSP00000109646,10090.ENSMUSP00000127641,10090.ENSMUSP00000140274,10090.ENSMUSP00000144235	Pdlim4,Dbn1,Arhgef2,Capzb,Ppp1r9b,Macf1,Srcin1,Map2,Sept7,Abi2,Sept11
GO:0120111	Neuron projection cytoplasm	6	108	1.19	9.67e-05	10090.ENSMUSP00000020420,10090.ENSMUSP00000021091,10090.ENSMUSP00000027684,10090.ENSMUSP00000099952,10090.ENSMUSP00000106970,10090.ENSMUSP00000109646	Ap3d1,Pafah1b1,Arl8a,Camk2a,Ckap5,Map2
GO:1902737	Dendritic filopodium	3	6	2.14	0.0001	10090.ENSMUSP00000001620,10090.ENSMUSP00000021950,10090.ENSMUSP00000109646	Fxr1,Dbn1,Map2
GO:0030659	Cytoplasmic vesicle membrane	14	911	0.63	0.00013	10090.ENSMUSP00000006435,10090.ENSMUSP00000010038,10090.ENSMUSP00000018755,10090.ENSMUSP00000020420,10090.ENSMUSP00000027684,10090.ENSMUSP00000028238,10090.ENSMUSP00000056529,10090.ENSMUSP00000057664,10090.ENSMUSP00000078337,10090.ENSMUSP00000080568,10090.ENSMUSP00000096096,10090.ENSMUSP00000133564,10090.ENSMUSP00000142766,10090.ENSMUSP00000155155	Atp6v1b2,Snap47,Pdlim4,Ap3d1,Arl8a,Rab14,Btbd8,Rab2a,Apc,Syn1,Snap91,Dnm2,Amph,Dnm1l
GO:0099513	Polymeric cytoskeletal fiber	13	810	0.65	0.00019	10090.ENSMUSP00000018755,10090.ENSMUSP00000021091,10090.ENSMUSP00000021950,10090.ENSMUSP00000029694,10090.ENSMUSP00000035055,10090.ENSMUSP00000078337,10090.ENSMUSP00000095507,10090.ENSMUSP00000106970,10090.ENSMUSP00000109646,10090.ENSMUSP00000110398,10090.ENSMUSP00000133564,10090.ENSMUSP00000140274,10090.ENSMUSP00000155155	Pdlim4,Pafah1b1,Dbn1,Arhgef2,Map4,Apc,Macf1,Ckap5,Map2,Gsk3b,Dnm2,Abi2,Dnm1l
GO:0044326	Dendritic spine neck	3	9	1.96	0.00024	10090.ENSMUSP00000001620,10090.ENSMUSP00000041732,10090.ENSMUSP00000079691	Fxr1,Ppp1r9b,Atp1a3
GO:0099092	Postsynaptic density, intracellular component	4	33	1.53	0.00024	10090.ENSMUSP00000029694,10090.ENSMUSP00000097904,10090.ENSMUSP00000126377,10090.ENSMUSP00000133564	Arhgef2,Tanc2,Bcr,Dnm2
GO:0005874	Microtubule	10	480	0.76	0.00026	10090.ENSMUSP00000021091,10090.ENSMUSP00000029694,10090.ENSMUSP00000035055,10090.ENSMUSP00000078337,10090.ENSMUSP00000095507,10090.ENSMUSP00000106970,10090.ENSMUSP00000109646,10090.ENSMUSP00000110398,10090.ENSMUSP00000133564,10090.ENSMUSP00000155155	Pafah1b1,Arhgef2,Map4,Apc,Macf1,Ckap5,Map2,Gsk3b,Dnm2,Dnm1l
GO:0005794	Golgi apparatus	18	1581	0.5	0.00029	10090.ENSMUSP00000004673,10090.ENSMUSP00000020420,10090.ENSMUSP00000028238,10090.ENSMUSP00000029374,10090.ENSMUSP00000029694,10090.ENSMUSP00000030691,10090.ENSMUSP00000051248,10090.ENSMUSP00000057664,10090.ENSMUSP00000078337,10090.ENSMUSP00000079691,10090.ENSMUSP00000080568,10090.ENSMUSP00000095507,10090.ENSMUSP00000099364,10090.ENSMUSP00000127330,10090.ENSMUSP00000133564,10090.ENSMUSP00000152454…	Ndrg2,Ap3d1,Rab14,Nbea,Arhgef2,Pclo,Vcpip1,Rab2a,Apc,Atp1a3,Syn1,Macf1,Nsf,Rab1a,Dnm2,Gdi2,Dnm1l,Rab18
GO:0042788	Polysomal ribosome	4	35	1.5	0.00029	10090.ENSMUSP00000031617,10090.ENSMUSP00000099962,10090.ENSMUSP00000147816,10090.ENSMUSP00000155657	Rpl6,Rpl7a,Rpl18,Rpl8
GO:0031982	Vesicle	22	2289	0.42	0.00035	10090.ENSMUSP00000006435,10090.ENSMUSP00000010038,10090.ENSMUSP00000018755,10090.ENSMUSP00000020420,10090.ENSMUSP00000021091,10090.ENSMUSP00000023467,10090.ENSMUSP00000027684,10090.ENSMUSP00000028238,10090.ENSMUSP00000029694,10090.ENSMUSP00000030691,10090.ENSMUSP00000056529,10090.ENSMUSP00000057664,10090.ENSMUSP00000070993,10090.ENSMUSP00000078337,10090.ENSMUSP00000080568,10090.ENSMUSP00000095195…	Atp6v1b2,Snap47,Pdlim4,Ap3d1,Pafah1b1,Pak2,Arl8a,Rab14,Arhgef2,Pclo,Btbd8,Rab2a,Ywhae,Apc,Syn1,Srgap2,Snap91,Rab1a,Dnm2,Ank2,Amph,Dnm1l
GO:0031410	Cytoplasmic vesicle	21	2147	0.43	0.00044	10090.ENSMUSP00000006435,10090.ENSMUSP00000010038,10090.ENSMUSP00000018755,10090.ENSMUSP00000020420,10090.ENSMUSP00000023467,10090.ENSMUSP00000027684,10090.ENSMUSP00000028238,10090.ENSMUSP00000029694,10090.ENSMUSP00000030691,10090.ENSMUSP00000056529,10090.ENSMUSP00000057664,10090.ENSMUSP00000070993,10090.ENSMUSP00000078337,10090.ENSMUSP00000080568,10090.ENSMUSP00000095195,10090.ENSMUSP00000096096…	Atp6v1b2,Snap47,Pdlim4,Ap3d1,Pak2,Arl8a,Rab14,Arhgef2,Pclo,Btbd8,Rab2a,Ywhae,Apc,Syn1,Srgap2,Snap91,Rab1a,Dnm2,Ank2,Amph,Dnm1l
GO:0098833	Presynaptic endocytic zone	3	13	1.8	0.00056	10090.ENSMUSP00000096096,10090.ENSMUSP00000142766,10090.ENSMUSP00000155155	Snap91,Amph,Dnm1l
GO:0030136	Clathrin-coated vesicle	6	156	1.03	0.0006	10090.ENSMUSP00000006435,10090.ENSMUSP00000028238,10090.ENSMUSP00000056529,10090.ENSMUSP00000080568,10090.ENSMUSP00000096096,10090.ENSMUSP00000133564	Atp6v1b2,Rab14,Btbd8,Syn1,Snap91,Dnm2
GO:0043231	Intracellular membrane-bounded organelle	61	11954	0.15	0.00067	10090.ENSMUSP00000001620,10090.ENSMUSP00000001809,10090.ENSMUSP00000004673,10090.ENSMUSP00000006435,10090.ENSMUSP00000010038,10090.ENSMUSP00000017534,10090.ENSMUSP00000018755,10090.ENSMUSP00000020420,10090.ENSMUSP00000021091,10090.ENSMUSP00000023467,10090.ENSMUSP00000027684,10090.ENSMUSP00000028238,10090.ENSMUSP00000029374,10090.ENSMUSP00000029694,10090.ENSMUSP00000030691,10090.ENSMUSP00000031617…	Fxr1,Pabpc1,Ndrg2,Atp6v1b2,Snap47,Aldoc,Pdlim4,Ap3d1,Pafah1b1,Pak2,Arl8a,Rab14,Nbea,Arhgef2,Pclo,Rpl6,Rps3,Rpl4,Rpsa,Ppp1r9b,Mpst,Eif5a,Nipsnap1,Vcpip1,Btbd8,Rab2a,Ywhae,Hnrnph1,Pcbp2,Apc,Ctbp1,Atp1a3,Rpl3,Syn1,Camk2b,Srgap2,Macf1,Snap91,Nsf,Camk2a,Rpl7a,Fus,Rps9,Eef1d,Ckap5,Hnrnpa3,Map2,Gsk3b,Abi1,Rpl22,Rab1a,Sept7,Dnm2,Ank2,Abi2,Amph,Rpl18,Gdi2,Dnm1l,Rab18,Rpl17
GO:0045211	Postsynaptic membrane	8	331	0.82	0.00067	10090.ENSMUSP00000018755,10090.ENSMUSP00000021950,10090.ENSMUSP00000029374,10090.ENSMUSP00000095195,10090.ENSMUSP00000096096,10090.ENSMUSP00000099952,10090.ENSMUSP00000133564,10090.ENSMUSP00000138753	Pdlim4,Dbn1,Nbea,Srgap2,Snap91,Camk2a,Dnm2,Ank2
GO:0022627	Cytosolic small ribosomal subunit	4	49	1.35	0.00088	10090.ENSMUSP00000032998,10090.ENSMUSP00000035105,10090.ENSMUSP00000104265,10090.ENSMUSP00000120528	Rps3,Rpsa,Rps9,Rps20
GO:0005791	Rough endoplasmic reticulum	5	107	1.11	0.0012	10090.ENSMUSP00000028238,10090.ENSMUSP00000031617,10090.ENSMUSP00000034966,10090.ENSMUSP00000109646,10090.ENSMUSP00000147816	Rab14,Rpl6,Rpl4,Map2,Rpl18
GO:0099503	Secretory vesicle	11	710	0.63	0.0012	10090.ENSMUSP00000006435,10090.ENSMUSP00000010038,10090.ENSMUSP00000023467,10090.ENSMUSP00000028238,10090.ENSMUSP00000056529,10090.ENSMUSP00000057664,10090.ENSMUSP00000078337,10090.ENSMUSP00000080568,10090.ENSMUSP00000096096,10090.ENSMUSP00000142766,10090.ENSMUSP00000155155	Atp6v1b2,Snap47,Pak2,Rab14,Btbd8,Rab2a,Apc,Syn1,Snap91,Amph,Dnm1l
GO:0098993	Anchored component of synaptic vesicle membrane	3	19	1.64	0.0014	10090.ENSMUSP00000028238,10090.ENSMUSP00000057664,10090.ENSMUSP00000080568	Rab14,Rab2a,Syn1
GO:0043679	Axon terminus	6	197	0.93	0.002	10090.ENSMUSP00000020420,10090.ENSMUSP00000030691,10090.ENSMUSP00000079691,10090.ENSMUSP00000096096,10090.ENSMUSP00000127641,10090.ENSMUSP00000142766	Ap3d1,Pclo,Atp1a3,Snap91,Sept7,Amph
GO:0098830	Presynaptic endosome	2	3	2.27	0.0027	10090.ENSMUSP00000020420,10090.ENSMUSP00000096096	Ap3d1,Snap91
GO:0045334	Clathrin-coated endocytic vesicle	3	25	1.52	0.0029	10090.ENSMUSP00000056529,10090.ENSMUSP00000096096,10090.ENSMUSP00000133564	Btbd8,Snap91,Dnm2
GO:0005905	Clathrin-coated pit	4	71	1.19	0.0032	10090.ENSMUSP00000056529,10090.ENSMUSP00000096096,10090.ENSMUSP00000133564,10090.ENSMUSP00000155155	Btbd8,Snap91,Dnm2,Dnm1l
GO:0043209	Myelin sheath	6	219	0.88	0.0033	10090.ENSMUSP00000006435,10090.ENSMUSP00000079691,10090.ENSMUSP00000080568,10090.ENSMUSP00000099364,10090.ENSMUSP00000127641,10090.ENSMUSP00000152454	Atp6v1b2,Atp1a3,Syn1,Nsf,Sept7,Gdi2
GO:0005819	Spindle	8	429	0.71	0.0035	10090.ENSMUSP00000021091,10090.ENSMUSP00000027684,10090.ENSMUSP00000029694,10090.ENSMUSP00000032998,10090.ENSMUSP00000035055,10090.ENSMUSP00000087925,10090.ENSMUSP00000106970,10090.ENSMUSP00000127641	Pafah1b1,Arl8a,Arhgef2,Rps3,Map4,Camk2b,Ckap5,Sept7
GO:0030665	Clathrin-coated vesicle membrane	4	73	1.18	0.0035	10090.ENSMUSP00000006435,10090.ENSMUSP00000056529,10090.ENSMUSP00000080568,10090.ENSMUSP00000096096	Atp6v1b2,Btbd8,Syn1,Snap91
GO:0005911	Cell-cell junction	9	553	0.65	0.0037	10090.ENSMUSP00000018755,10090.ENSMUSP00000021950,10090.ENSMUSP00000023467,10090.ENSMUSP00000029694,10090.ENSMUSP00000041732,10090.ENSMUSP00000078337,10090.ENSMUSP00000079098,10090.ENSMUSP00000138753,10090.ENSMUSP00000140274	Pdlim4,Dbn1,Pak2,Arhgef2,Ppp1r9b,Apc,Epb41l3,Ank2,Abi2
GO:0099524	Postsynaptic cytosol	3	28	1.47	0.0037	10090.ENSMUSP00000017534,10090.ENSMUSP00000021950,10090.ENSMUSP00000099952	Aldoc,Dbn1,Camk2a
GO:0005954	Calcium- and calmodulin-dependent protein kinase complex	2	5	2.04	0.0051	10090.ENSMUSP00000087925,10090.ENSMUSP00000099952	Camk2b,Camk2a
GO:0090724	Central region of growth cone	2	6	1.96	0.0066	10090.ENSMUSP00000021091,10090.ENSMUSP00000070993	Pafah1b1,Ywhae
GO:0098791	Golgi apparatus subcompartment	7	366	0.72	0.0073	10090.ENSMUSP00000020420,10090.ENSMUSP00000028238,10090.ENSMUSP00000029374,10090.ENSMUSP00000030691,10090.ENSMUSP00000051248,10090.ENSMUSP00000099364,10090.ENSMUSP00000133564	Ap3d1,Rab14,Nbea,Pclo,Vcpip1,Nsf,Dnm2
GO:0030119	AP-type membrane coat adaptor complex	3	40	1.32	0.0092	10090.ENSMUSP00000020420,10090.ENSMUSP00000056529,10090.ENSMUSP00000096096	Ap3d1,Btbd8,Snap91
GO:0098588	Bounding membrane of organelle	16	1758	0.4	0.0092	10090.ENSMUSP00000006435,10090.ENSMUSP00000010038,10090.ENSMUSP00000018755,10090.ENSMUSP00000020420,10090.ENSMUSP00000027684,10090.ENSMUSP00000028238,10090.ENSMUSP00000056529,10090.ENSMUSP00000057664,10090.ENSMUSP00000078337,10090.ENSMUSP00000080568,10090.ENSMUSP00000087925,10090.ENSMUSP00000096096,10090.ENSMUSP00000127330,10090.ENSMUSP00000133564,10090.ENSMUSP00000142766,10090.ENSMUSP00000155155	Atp6v1b2,Snap47,Pdlim4,Ap3d1,Arl8a,Rab14,Btbd8,Rab2a,Apc,Syn1,Camk2b,Snap91,Rab1a,Dnm2,Amph,Dnm1l
GO:0048786	Presynaptic active zone	4	103	1.03	0.0108	10090.ENSMUSP00000030691,10090.ENSMUSP00000078682,10090.ENSMUSP00000080568,10090.ENSMUSP00000096096	Pclo,Ctbp1,Syn1,Snap91
GO:0005952	cAMP-dependent protein kinase complex	2	9	1.79	0.0121	10090.ENSMUSP00000035220,10090.ENSMUSP00000039797	Prkar2a,Prkar2b
GO:0098835	Presynaptic endocytic zone membrane	2	9	1.79	0.0121	10090.ENSMUSP00000096096,10090.ENSMUSP00000155155	Snap91,Dnm1l
GO:0042470	Melanosome	4	108	1.01	0.0124	10090.ENSMUSP00000006435,10090.ENSMUSP00000057664,10090.ENSMUSP00000070993,10090.ENSMUSP00000127330	Atp6v1b2,Rab2a,Ywhae,Rab1a
GO:0098850	Extrinsic component of synaptic vesicle membrane	2	10	1.74	0.014	10090.ENSMUSP00000080568,10090.ENSMUSP00000142766	Syn1,Amph
GO:0030122	AP-2 adaptor complex	2	11	1.7	0.0164	10090.ENSMUSP00000056529,10090.ENSMUSP00000096096	Btbd8,Snap91
GO:0030863	Cortical cytoskeleton	4	119	0.97	0.0171	10090.ENSMUSP00000021950,10090.ENSMUSP00000030518,10090.ENSMUSP00000030691,10090.ENSMUSP00000041732	Dbn1,Capzb,Pclo,Ppp1r9b
GO:0071944	Cell periphery	39	7050	0.18	0.0197	10090.ENSMUSP00000006435,10090.ENSMUSP00000010038,10090.ENSMUSP00000018755,10090.ENSMUSP00000021091,10090.ENSMUSP00000021950,10090.ENSMUSP00000028238,10090.ENSMUSP00000029374,10090.ENSMUSP00000029694,10090.ENSMUSP00000030518,10090.ENSMUSP00000030691,10090.ENSMUSP00000032998,10090.ENSMUSP00000035105,10090.ENSMUSP00000035220,10090.ENSMUSP00000039797,10090.ENSMUSP00000041732,10090.ENSMUSP00000049338…	Atp6v1b2,Snap47,Pdlim4,Pafah1b1,Dbn1,Rab14,Nbea,Arhgef2,Capzb,Pclo,Rps3,Rpsa,Prkar2a,Prkar2b,Ppp1r9b,Nipsnap1,Btbd8,Ywhae,Apc,Ctbp1,Epb41l3,Atp1a3,Srgap2,Macf1,Snap91,Nsf,Camk2a,Ckap5,Map2,Gsk3b,Bcr,Sept7,Sorbs2,Dnm2,Ank2,Amph,Sept11,Dnm1l,Rab18
GO:0030139	Endocytic vesicle	5	220	0.8	0.0211	10090.ENSMUSP00000028238,10090.ENSMUSP00000056529,10090.ENSMUSP00000095195,10090.ENSMUSP00000096096,10090.ENSMUSP00000133564	Rab14,Btbd8,Srgap2,Snap91,Dnm2
GO:0030877	Beta-catenin destruction complex	2	13	1.63	0.0211	10090.ENSMUSP00000078337,10090.ENSMUSP00000110398	Apc,Gsk3b
GO:0031209	SCAR complex	2	13	1.63	0.0211	10090.ENSMUSP00000118491,10090.ENSMUSP00000140274	Abi1,Abi2
GO:0098871	Postsynaptic actin cytoskeleton	2	14	1.6	0.0233	10090.ENSMUSP00000021950,10090.ENSMUSP00000140274	Dbn1,Abi2
GO:0031090	Organelle membrane	23	3373	0.28	0.024	10090.ENSMUSP00000006435,10090.ENSMUSP00000010038,10090.ENSMUSP00000018755,10090.ENSMUSP00000020420,10090.ENSMUSP00000021091,10090.ENSMUSP00000027684,10090.ENSMUSP00000028238,10090.ENSMUSP00000032998,10090.ENSMUSP00000043061,10090.ENSMUSP00000047008,10090.ENSMUSP00000049338,10090.ENSMUSP00000056529,10090.ENSMUSP00000057664,10090.ENSMUSP00000078337,10090.ENSMUSP00000079691,10090.ENSMUSP00000080568…	Atp6v1b2,Snap47,Pdlim4,Ap3d1,Pafah1b1,Arl8a,Rab14,Rps3,Mpst,Eif5a,Nipsnap1,Btbd8,Rab2a,Apc,Atp1a3,Syn1,Camk2b,Srgap2,Snap91,Rab1a,Dnm2,Amph,Dnm1l
GO:0005940	Septin ring	2	15	1.57	0.0259	10090.ENSMUSP00000127641,10090.ENSMUSP00000144235	Sept7,Sept11
GO:0031105	Septin complex	2	15	1.57	0.0259	10090.ENSMUSP00000127641,10090.ENSMUSP00000144235	Sept7,Sept11
GO:1904115	Axon cytoplasm	3	66	1.1	0.03	10090.ENSMUSP00000020420,10090.ENSMUSP00000021091,10090.ENSMUSP00000027684	Ap3d1,Pafah1b1,Arl8a
GO:1990124	Messenger ribonucleoprotein complex	2	17	1.51	0.0315	10090.ENSMUSP00000001809,10090.ENSMUSP00000107595	Pabpc1,Hnrnpa3
GO:0030018	Z disc	4	148	0.87	0.0331	10090.ENSMUSP00000018755,10090.ENSMUSP00000030518,10090.ENSMUSP00000128000,10090.ENSMUSP00000138753	Pdlim4,Capzb,Sorbs2,Ank2
GO:0005634	Nucleus	40	7541	0.17	0.0344	10090.ENSMUSP00000001620,10090.ENSMUSP00000001809,10090.ENSMUSP00000004673,10090.ENSMUSP00000018755,10090.ENSMUSP00000021091,10090.ENSMUSP00000023467,10090.ENSMUSP00000029374,10090.ENSMUSP00000031617,10090.ENSMUSP00000032998,10090.ENSMUSP00000034966,10090.ENSMUSP00000035105,10090.ENSMUSP00000041732,10090.ENSMUSP00000047008,10090.ENSMUSP00000051248,10090.ENSMUSP00000056529,10090.ENSMUSP00000070993…	Fxr1,Pabpc1,Ndrg2,Pdlim4,Pafah1b1,Pak2,Nbea,Rpl6,Rps3,Rpl4,Rpsa,Ppp1r9b,Eif5a,Vcpip1,Btbd8,Ywhae,Hnrnph1,Pcbp2,Apc,Ctbp1,Atp1a3,Rpl3,Syn1,Srgap2,Camk2a,Rpl7a,Fus,Rps9,Eef1d,Ckap5,Hnrnpa3,Map2,Gsk3b,Abi1,Rpl22,Sept7,Dnm2,Abi2,Rpl18,Rpl17
GO:0031312	Extrinsic component of organelle membrane	3	70	1.07	0.0344	10090.ENSMUSP00000080568,10090.ENSMUSP00000096096,10090.ENSMUSP00000142766	Syn1,Snap91,Amph
GO:0043034	Costamere	2	18	1.49	0.0344	10090.ENSMUSP00000001620,10090.ENSMUSP00000138753	Fxr1,Ank2
GO:0005802	trans-Golgi network	5	255	0.73	0.0355	10090.ENSMUSP00000020420,10090.ENSMUSP00000028238,10090.ENSMUSP00000029374,10090.ENSMUSP00000030691,10090.ENSMUSP00000133564	Ap3d1,Rab14,Nbea,Pclo,Dnm2
GO:0016020	Membrane	50	10291	0.13	0.0399	10090.ENSMUSP00000001620,10090.ENSMUSP00000006435,10090.ENSMUSP00000010038,10090.ENSMUSP00000018755,10090.ENSMUSP00000019220,10090.ENSMUSP00000020420,10090.ENSMUSP00000021091,10090.ENSMUSP00000021950,10090.ENSMUSP00000023467,10090.ENSMUSP00000027684,10090.ENSMUSP00000028238,10090.ENSMUSP00000029374,10090.ENSMUSP00000029694,10090.ENSMUSP00000030518,10090.ENSMUSP00000032998,10090.ENSMUSP00000035105…	Fxr1,Atp6v1b2,Snap47,Pdlim4,Strn4,Ap3d1,Pafah1b1,Dbn1,Pak2,Arl8a,Rab14,Nbea,Arhgef2,Capzb,Rps3,Rpsa,Prkar2a,Prkar2b,Ppp1r9b,Mpst,Eif5a,Nipsnap1,Btbd8,Rab2a,Ywhae,Apc,Epb41l3,Atp1a3,Syn1,Camk2b,Srgap2,Macf1,Snap91,Nsf,Camk2a,Rpl7a,Fus,Ckap5,Map2,Gsk3b,Bcr,Rab1a,Sept7,Sorbs2,Dnm2,Ank2,Amph,Gdi2,Dnm1l,Rab18
GO:0030666	Endocytic vesicle membrane	3	75	1.04	0.0399	10090.ENSMUSP00000056529,10090.ENSMUSP00000096096,10090.ENSMUSP00000133564	Btbd8,Snap91,Dnm2
GO:0035770	Ribonucleoprotein granule	5	267	0.71	0.0419	10090.ENSMUSP00000001620,10090.ENSMUSP00000001809,10090.ENSMUSP00000031617,10090.ENSMUSP00000106970,10090.ENSMUSP00000107595	Fxr1,Pabpc1,Rpl6,Ckap5,Hnrnpa3
GO:0000776	Kinetochore	4	163	0.83	0.0422	10090.ENSMUSP00000021091,10090.ENSMUSP00000078337,10090.ENSMUSP00000106970,10090.ENSMUSP00000127641	Pafah1b1,Apc,Ckap5,Sept7
GO:0032433	Filopodium tip	2	21	1.42	0.0422	10090.ENSMUSP00000118491,10090.ENSMUSP00000140274	Abi1,Abi2
GO:0098831	Presynaptic active zone cytoplasmic component	2	21	1.42	0.0422	10090.ENSMUSP00000030691,10090.ENSMUSP00000078682	Pclo,Ctbp1
GO:0005912	Adherens junction	4	165	0.83	0.0438	10090.ENSMUSP00000018755,10090.ENSMUSP00000041732,10090.ENSMUSP00000078337,10090.ENSMUSP00000140274	Pdlim4,Ppp1r9b,Apc,Abi2
GO:0060076	Excitatory synapse	3	80	1.02	0.0448	10090.ENSMUSP00000021950,10090.ENSMUSP00000030691,10090.ENSMUSP00000096096	Dbn1,Pclo,Snap91
GO:0005783	Endoplasmic reticulum	15	1926	0.33	0.0478	10090.ENSMUSP00000028238,10090.ENSMUSP00000031617,10090.ENSMUSP00000032998,10090.ENSMUSP00000034966,10090.ENSMUSP00000047008,10090.ENSMUSP00000051248,10090.ENSMUSP00000057664,10090.ENSMUSP00000079691,10090.ENSMUSP00000087925,10090.ENSMUSP00000105602,10090.ENSMUSP00000109646,10090.ENSMUSP00000127330,10090.ENSMUSP00000147816,10090.ENSMUSP00000155155,10090.ENSMUSP00000157011	Rab14,Rpl6,Rps3,Rpl4,Eif5a,Vcpip1,Rab2a,Atp1a3,Camk2b,Eef1d,Map2,Rab1a,Rpl18,Dnm1l,Rab18
GO:0097470	Ribbon synapse	2	23	1.38	0.0479	10090.ENSMUSP00000030691,10090.ENSMUSP00000142766	Pclo,Amph
GO:0005815	Microtubule organizing center	9	851	0.47	0.0487	10090.ENSMUSP00000021091,10090.ENSMUSP00000035055,10090.ENSMUSP00000035220,10090.ENSMUSP00000039797,10090.ENSMUSP00000078337,10090.ENSMUSP00000087925,10090.ENSMUSP00000106970,10090.ENSMUSP00000110398,10090.ENSMUSP00000133564	Pafah1b1,Map4,Prkar2a,Prkar2b,Apc,Camk2b,Ckap5,Gsk3b,Dnm2
